# Supplementary material for: Tnfaip2/exoc3‐driven lipid metabolism is essential for stem cell differentiation and organ homeostasis
Source: EMBO Rep. 2020 Dec 10;22(1):e49328. doi: 10.15252/embr.201949328 (PMC7788457; doi:10.15252/embr.201949328)
Supplement: Supplementary file 2 — Table EV1 [file EMBR-22-e49328-s002.xlsx]

## Sheet: Sheet1
List of all sequences of primers, gRNAs, shRNAs and dsRNAs used in this study.
List of mouse RT-qPCR primers used in this study
Name	Forward (5'-3') Sequence	Reverse (3'-5') Sequence
mGapdh	AAGGTCATCCCTGAGCTGAAC	ACGCCTGCTTCACCACCTTCT
mTnfaip2	TGTGCACCTGCACCTAGTGAA	CACTGGAATCTTGCAGGCGAA
mExoc3	TGCAAGCAAGCCCCAACTAT	TGACATCACACCAAGCACCT
mPrdm14	CTCTACAATCTGCCCTGGTA	GGGACAGATATTGACTGGGA
mDppa3	CTTTGTTGTCGGTGCTGAAA	TCCCGTTCAAACTCATTTCC
mRex1	CCCTCGACAGACTGACCCTAA	TCGGGGCTAATCTCACTTTCAT
mT	GCTCTAAGGAACCACCGGTCATC	ATGGGACTGCAGCATGGACAG
mSox1	AGTGGAAGGTCATGTCCGAG	TGTAATCCGGGTGTTCCTTC
mGata6	GACGGCACCGGTCATTACC	ACAGTTGGCACAGGACAGTCC
mVim	CTGTACGAGGAGGAGATGCG	AATTTCTTCCTGCAAGGATT
mCpt1a	CTCCGCCTGAGCCATGAAG	CACCAGTGATGATGCCATTCT
gRNA sequence used in this study
Name	gRNA Sequence
mTnfaip2	TGTTCAGTGTCTTCACCAAA
Oligos used to ligate the gRNA into the Cas9 px458 vector
Name	Forward (5'-3') Sequence	Reverse (3'-5') Sequence
mTnfaip2	caccgTGTTCAGTGTCTTCACCAAA	aaacTTTGGTGAAGACACTGAACAc
Oligos used tfor the amplification of the gRNA for genotyping of the clones (Sanger sequencing was done using the forward primer).
Name	Forward (5'-3') Sequence	Reverse (3'-5') Sequence
mTnfaip2	GGCCTTTGGTGTCTTCATTTC	CTTGGCTGTCCTGGCTTAT
List of shRNAs used in this study
Name	shRNA Sequence
shScr	TGCTGTTGACAGTGAGCGCAGGAATTATAATGCTTATCTATAGTGAAGCCACAGATGTATAGATAAGCATTATAATTCCTATGCCTACTGCCTCGGA
shTnfaip2#1	TGCTGTTGACAGTGAGCGCGGGAAGAAAGAAGAACTAGTATAGTGAAGCCACAGATGTATACTAGTTCTTCTTTCTTCCCTTGCCTACTGCCTCGGA
shTnfaip2#2	TGCTGTTGACAGTGAGCGACAGAGATTTCTTTTTTATATATAGTGAAGCCACAGATGTATATATAAAAAAGAAATCTCTGGTGCCTACTGCCTCGGA
shExoc3#1	TGCTGTTGACAGTGAGCGATTCCACTCTGTGGTGACTAAGTAGTGAAGCCACAGATGTACTTAGTCACCACAGAGTGGAACTGCCTACTGCCTCGGA
shExoc3#2	TGCTGTTGACAGTGAGCGAAGGGACTACCTTAAATTTAACTAGTGAAGCCACAGATGTAGTTAAATTTAAGGTAGTCCCTGTGCCTACTGCCTCGGA
shVim#1	TGCTGTTGACAGTGAGCGAACGTAGAAAAGGTTTACAAAATAGTGAAGCCACAGATGTATTTTGTAAACCTTTTCTACGTCTGCCTACTGCCTCGGA
shVim#2	TGCTGTTGACAGTGAGCGCACCAAGATCTGCTCAATGTTATAGTGAAGCCACAGATGTATAACATTGAGCAGATCTTGGTATGCCTACTGCCTCGGA
List of oligos used for the amplification of dsRNAs used in this study for knockdown experiments in planarians
Name	Forward (5'-3') Sequence	Reverse (3'-5') Sequence
Smed-Exoc3 (dd_v6_3480)	TCACGAGCAGATAAGTGACT	CCCATTCTCTGAACCATTGCA
List of planarian RT-qPCR primers used in this study
Name	Forward (5'-3') Sequence	Reverse (3'-5') Sequence
Smed-Ef2	CAGCCAGTAGCTTTAAGCGATGA	ACTCTCAACGCTGCTGTCACTTC
Smed-Exoc3	TGGATCTTACCGAGTGGATGATT	ATTAGTCGCCTGTAAGCATTGTC
Smed-h2b	TGGAATTTCTGGCAAAGCAA	TAGCCTCCGAAGCGATTCTT
Smed-Nb.21.11e	GTCTCCCGCCAAATCAAGTA	TTTCATGCAATCTGCTTTCG
Smed-Nb.32.1g	AGAAACGAGAAATGAGTGCC	CTCAAATTTGCCATGTAAGCTG
Smed-odc-1	AGTGAAGTGCAATCAGTTGG	GAATGTTGAAAGAGCCATAGAC
Smed-vim	GGCTCTGGAAGTCGATATCAA	ACCATTTCCCCTTCGAAGG
Smed-vasa2	AACCCCGACACAAGTTCATCG	ACGCCACCGTAAGAATAGCTG
Smed-h2a.z-1	ACAGTTGATTGGAAAGATGGC	TCCACCTTTACTTCCAGCAGC
Smed-set	CTGAACGAGCAAGCTAGTGA	CATGCTCGGTGATTAGTGTC
Smed-rack1	GGAACACTTTTGGGTGTTTGC	CCCATCCACAACTTACAATGC
cyclin B1-like	GTTTCTTCGTCCACTTTCGC	AGCTTGAACATGCGAGGGATG
