# Supplementary material for: Tnfaip2/exoc3‐driven lipid metabolism is essential for stem cell differentiation and organ homeostasis
Source: EMBO Rep. 2020 Dec 10;22(1):e49328. doi: 10.15252/embr.201949328 (PMC7788457; doi:10.15252/embr.201949328)
Supplement: Supplementary file 3 — Dataset EV1 [file EMBR-22-e49328-s003.xlsx]

## Sheet: Sheet1
The table shows 915 shRNAs that are enriched or depleted in SSEA1+ iPS cells versus SSEA1-negative non-iPS cells. The seed sequences of the shRNAs are included.
OligoID	Gene_ID	Gene_Symbol	Sequence	log2Fold_Change2
V2MM_21759	20202, 94195	S100a9	CCAACCAAGTCTAAAGGGA	7.99272
V2MM_24163	12831	Col5a1	GCCACAGGCAGCTATGATA	7.76484
V2MM_55322	18815, 85253	Plg,	CCGGAACCCAGATGGAGAA	6.92989
V2MM_71347	242705	E2f2	CGAGCTAGCTGACTGGGAA	6.85027
V2MM_45884	21987	Tpd52l1	CAGAGTTAATTCAGCTAGA	6.63424
V2MM_39422	21928	Tnfaip2	GGAAGAAAGAAGAACTAGT	6.42321
V2MM_72750	12567, 640611	Cdk4	CTTTAACCCACATAAGCGA	5.50479
V2MM_47671	14066	F3	CTTACATTAGTCAGAAAGA	5.49871
V2MM_32171	6752, 20606	Sstr2	GCCTTCTTGTCTGACAACT	5.41262
V2MM_41588	13654	Egr2	CACTCTCTACCATCCGTAA	5.35475
V2MM_82614	12835	Col6a3	CAAACCAACAGCAATTGTA	4.96716
V2MM_71293	10957, 108767, 286988, 679367, 685382	Pnrc1	CATTTGAAGAAATCAGCAT	4.72832
V2MM_6679	12558, 100044363	Cdh2	CTTCTGGTGAAATTGCATT	4.62009
V2MM_42450	11799	Birc5	CCATGGGTAAGTGTGGTTA	4.6167
V2MM_47396	14219	Ctgf	CTGAGTCCAGCTGTTCTTT	4.13964
V2MM_77277	84004	Mcam	CTGCCACAGCCAGAGAGCA	4.1263
V2MM_55457	10695, 12380, 12566, 15568, 17064, 17975, 17999, 18572, 18669, 19125, 19358, 19727, 19822, 20088, 20430, 20587, 20652, 20687, 20853, 20926, 21848, 22651, 23853, 27996, 28085, 50727, 50878, 51999, 52019, 52028, 52169, 52383, 52563, 52702, 52714, 54006, 54451, 55626, 55943, 56078, 56527, 57741, 57776, 57905, 64652, 66377, 66530, 66643, 66752, 66801, 66923, 68201, 68277, 68365, 68473, 68682, 68852, …	Cnpy3	CCTCCCAAGTGCTGGGATT	4.1224
V2MM_38954	20865, 24912, 100043194	C730007P19Rik	GCGATCTATCTCATGAGAA	4.09085
V2MM_71031	13033	Ctsd	CAGTCAAAGGCAAGAGGTA	3.97222
V2MM_124502	15289, 364704, 678705, 679344, 681718, 685764	Hmgb1	GCCTTCTTCTTGTTCTGTT	3.96208
V2MM_108012	69263	Rfc3	CAACTACCACCTTGAAGTT	3.94968
V2MM_73091	14369	Fzd7	GATGCTAACTGTGAAAGAT	3.78707
V2MM_33765	13872, 291703	Ercc3	CAGTGGAAAGCCCAGTTTA	3.6201
V2MM_26305	26357	Abcg2	CCTTCAAAGAGCCAGTCTA	3.57257
V2MM_71612	14165	Fgf10	CGTACAGTGTCCTGGAGAT	3.36172
V2MM_52294	14169	Fgf14	CTTGCATGATGTTGGTGAA	3.24149
V2MM_44331	21985, 296762, 100045143	Tpd52	CTTTGTATAGGAAACAGCA	3.22344
V2MM_6512	66884	Appbp2	CTGGTACAGTGATGCTGAA	3.17564
V2MM_64010	14172	Fgf18	CTCTCTCTAGGAGGTGACA	3.00645
V2MM_45634	246048, 288289	Chodl	CAAGAACTGTCTAACTTCA	2.79579
V2MM_26746	18124, 58853	Nr4a3	CTCGGAATACACCACAGAA	2.76164
V2MM_64095	16668	Krt18	CTCTTGAACATCAAGGTGA	2.726
V2MM_65350	24706, 218772	Rarb	GCCTGCAGAAGTGCTTTGA	2.68465
V2MM_69335	16613	Klk1b11	GCCCTATCCCATGTGGCAA	2.60992
V2MM_40852	71702	Cdc5l	GTGTCTCTGAGTTCACTAA	2.59571
V2MM_193318	52668	D12Ertd647e	GCATAGAAAGGAAGGGCAA	2.54826
V2MM_43640	223881	Rnd1	CTGACATCCCGGTTCTAGA	2.53635
V2MM_27694	17972	Ncf4	GAGACTGATGTAAGATGCA	2.39563
V2MM_62775	74134	Cyp2s1	CATCTGGAATTGCAAGCAT	2.37672
V2MM_35780	68135, 299899	Eif3h	CTCATTGCAGGCCAGATTA	2.34663
V2MM_72727	16011	Igfbp5	CTTGGTGTCTCCCATCTAA	2.32879
V2MM_38067	56312, 113900	Nupr1	GATACAGGACCTTGGAGAA	2.29123
V2MM_40567	108012	Ap1s2	GTGACTAATTCTCCTGTAA	2.26233
V2MM_62663	76108	Rap2a	CAGTGTATTCCGTCCAGTA	2.19655
V2MM_64786	18392	Orc1l	CTTTCAATATGTTGAGGTT	2.13692
V2MM_64658	18754, 29340	Prkce	CTTATCTAACCCAACTCTA	2.12627
V2MM_61595	14176	Fgf5	GTTTATTGCTGTTCATGGA	2.10177
V2MM_69360	14462	Gata3	GCCGCTCTCTCCAGACACA	2.08626
V2MM_10188	11629	Aif1	CTAGAGCTGAAGAGATTAA	2.04578
V2MM_72314	30044	Opn4	CTGCTAGGCGTCTGGCTTT	1.99525
V2MM_57228	18815	Plg	CTTACTAAAGCTTACTGAA	1.96114
V2MM_52597	19220	Ptgfr	GAGTGAAGCTGGACTGTAA	1.90587
V2MM_12874	21418, 306862	Tcfap2a	CAGAATTTCTCAACCGACA	1.90325
V2MM_9366	21802, 24827	Tgfa	CAGCCACTTTGATAAAGTA	1.90098
V2MM_75200	67776, 301097	Loh11cr2a	CCAATAGTCTCCTGAAATT	1.88226
V2MM_61681	19109, 24683	Prl	CAAAGAGATTGAGGAACAA	1.88098
V2MM_61821	12359, 24248	Cat	CAATAGGAGATAAACTTAA	1.87215
V2MM_63753	12448	Ccne2	CTCACCTCTGCCAGATTTA	1.85758
V2MM_69622	11852	Rhob	GCTGTTACATAAATACAGA	1.85655
V2MM_45437	54124, 622657, 100046630	Cks1b	GTGACCATGTTGCTTTCTT	1.8556
V2MM_26231	65111, 295238	Dap3	CCTCTACCTGGCTGAAGAA	1.77531
V2MM_163989	434381, 100044457	LOC434381	GCTATGTCATTTACAGGAT	1.75955
V2MM_82568	12153	Bmp1	CATATCCAGTCTCCCAATT	1.74767
V2MM_75354	27373, 58822	Csnk1e	CCATCAAGCTCGAATGTGT	1.72787
V2MM_5280	13866	Erbb2	CCATCAAGGTGTTGAGGGA	1.72461
V2MM_127942	243881	Cyp2b23	CAGTGATTCAGCCAATTGT	1.71692
V2MM_92858	320685	Dctd	GTTATCTTCATGTCGGATA	1.67726
V2MM_34334	21408	Zfp354a	CCCAAAGTCACATAGAGAA	1.66776
V2MM_86091	258610	Olfr307	CTGAGGAACACTGATGTGA	1.6603
V2MM_151199	333639	Mamld1	CATCTAACCTTACTCATGT	1.65996
V2MM_47222	13867	Erbb3	CTCCGGAATGTGATGCTTA	1.65804
V2MM_13766	19882	Mst1r	CCAGTGCTGACATCAATAA	1.65762
V2MM_70791	78688, 85383	Nol3	CAGAGGAGCCAGAACTAGA	1.65697
V2MM_25199	72962	Tymp	CACACTGGATAAGCTGGAA	1.6504
V2MM_7714	7101, 21907, 684085	Nr2e1	GCCATTCCGGTTGATGCTA	1.63241
V2MM_34300	18139, 312491	Zfml	CCATTAATATTGAGGGATA	1.60395
V2MM_65504	67575, 414097	4930430A15Rik	GGAATCAGCTCATTTCATA	1.56348
V2MM_10828	16196	Il7	CTGGATGCCTCCTGCTCAA	1.5523
V2MM_38686	20692, 24791, 100046740	Sparc	GCCCGAGACTTTGAGAAGA	1.54673
V2MM_65185	14745, 116744	Edg2	GATGTCCTGGCCTATGAGA	1.53999
V2MM_101090	218275	BC051665	CTTCCAGTATGTGAAGGAA	1.52809
V2MM_39309	23919	Insl5	GCTTCAGCATGCATCTCAA	1.52612
V2MM_64762	14369	Fzd7	CTTGTCAAGTGGTGGTCAA	1.48718
V2MM_56204	22337	Vdr	CTAGTTCGACTCCTTTATA	1.47771
V2MM_4227	12223	Btc	GGGTTTATACACTTATCAT	1.47433
V2MM_28254	234854, 624138	Cdk10	GCCAGTACAGCTTGAGGAA	1.46586
V2MM_58838	10538, 53314	Batf	GCAAACAGGACTCATCTGA	1.39872
V2MM_110521	14739	Edg5	GCATGTCACTCTGTCCTTA	1.39654
V2MM_68780	16187	Il3	GAGAGTAAACCTGTCCAAA	1.39405
V2MM_64580	16480	Jup	CTGTGTCCCTGCACAGCAA	1.38166
V2MM_74362	66401	Nudt2	CACGGGTCATGGCTTGTTA	1.3777
V2MM_32667	18393	Orc2l	GTGAAAGTCTTGGGAAGAA	1.37556
V2MM_76053	14187, 501571	Akr1b8	CCTGCTGCCTGAGACAGTA	1.36846
V2MM_38336	27057, 627557	Ncoa4	GCACAGGAAGCATTTCTTA	1.36359
V2MM_102278	16341	Eif3e	CACAGTATCTTAATGCAAT	1.35492
V2MM_33116	17201	Mc3r	CACATACAGGCTTGCTGTA	1.32362
V2MM_31987	7764, 228913, 311764	Zfp217	GATACTCAGGATTTCCATA	1.3142
V2MM_154487	20186	Nr1h4	CGAGTTCTGAGAGTCTACA	1.30848
V2MM_2339	13075	Cyp19a1	CTCCTTCTCCTGATTTGGA	1.30379
V2MM_108011	69263	Rfc3	CTCAGGAAAGCCTTACTTA	1.30262
V2MM_63147	19268, 360406	Ptprf	CCTTCAAGATCCTGTACAA	1.29952
V2MM_72248	11815	Apod	CTGATGGAACCATGAACCA	1.29529
V2MM_75316	20377	Sfrp1	CCAGGCTGCTTTCAGTTTA	1.27416
V2MM_10965	16193	Il6	CTGTCTATACCACTTCACA	1.26266
V2MM_62589	14862	Gstm1	CAGGTCTGTCTCGTCTACA	1.24926
V2MM_132158	26413	Mapk1	CTACTCTGTGGTGCATTTA	1.24263
V2MM_26156	19229, 50646	Ptk2b	CCGTCAAGACCTGTAAGAA	1.23347
V2MM_17214	21973, 360243	Top2a	GAGCTAAACTGTGTAACAT	1.23019
V2MM_64006	14186	Fgfr4	CTCTCGATCCGCTTTGGGA	1.20816
V2MM_95119	1017, 12566	Cdk2	GAGATTCTGAGATTGACCA	1.20643
V2MM_163992	434381, 100044457	LOC434381	CTAAGCAAGGCTATGTCAT	1.19351
V2MM_188521	22062	Trp73	GCCTGTCATCCCTTCCAAT	1.19197
V2MM_71739	19109	Prl	CTATCAAGAGCCAAAGAGA	1.1902
V2MM_69820	11789	Apc	GTATCTAGAAGAGCTTGAA	1.16786
V2MM_48375	12017, 297994	Bag1	GAGTTGACTAGAAGTAAGA	1.13427
V2MM_35510	17201	Mc3r	CGTTGTCTATCAAATGGTT	1.12731
V2MM_72767	18793	Plaur	CTTTCACTTCCTGAAGTGT	1.11443
V2MM_172758	328949	Mcc	CTTGTTAGAGAAATTAGGA	1.11245
V2MM_70875	19144	Klk6	CAGCCTCTGCCCTTGAAGA	1.10569
V2MM_35516	6857, 20979	Syt1	CGTTTCCTAATCTGTGTAT	1.10144
V2MM_52041	14169	Fgf14	CTGGTGGATATCTTCTCTA	1.10116
V2MM_4129	14923	Guk1	GGGACTGACCTCTTAATAA	1.10116
V2MM_921	20856	Stc2	CAGGGAAAGTCATTCATCA	1.09995
V2MM_77744	11757	Prdx3	CTTCTGATCAAGGTCCTAA	1.09659
V2MM_80236	241201	Cdh7	GCTACGTGGCCATTACTAT	1.09177
V2MM_72171	16667, 287702	Krt17	CTGACTCAGTACAAGCCAA	1.08581
V2MM_62664	13033	Ctsd	CAGTGTCAGAGTTACTCAA	1.08396
V2MM_42021	22035	Tnfsf10	CAGTAATCTTCTAGGTTGA	1.07876
V2MM_151070	83995, 83996, 100047202	Mmp1a	CTGATATTCTGTAATCCCT	1.06501
V2MM_9268	21412	Tcf21	CAGAGAATGACCTGAAGGA	1.05975
V2MM_72244	14186	Fgfr4	CTGATGCATCGACATTTAA	1.05919
V2MM_70435	59054, 294767	Mrps30	CACACAACCAGATTCGAAT	1.05506
V2MM_58713	13865, 100046044	Nr2f1	GATCTGATCTGTAAGTACA	1.04597
V2MM_46797	13433, 84350	Dnmt1	CCTTTACTTTCAACATCAA	1.04119
V2MM_10302	7433, 22354	Vipr1	CTCACTGTGGTGGATCATA	1.03781
V2MM_55958	11783	Apaf1	CGGAGGCTCACAGTATTAT	1.03569
V2MM_79660	683586, 685072	LOC683586	GCCACCAAATGCATCATCA	1.03426
V2MM_76729	67575, 295999	4930430A15Rik	CTATTGAAGGCACAAGTAA	1.02819
V2MM_72644	22259	Nr1h3	CTTCCTCAAGGACTTCAGT	1.02252
V2MM_36113	50772, 317689, 633311	Mapk6	CTGAGATGCTGACTGGTAA	1.01921
V2MM_169023	80707	Wwox	GGAGGGATGTATTTCAACA	1.01666
V2MM_52600	19206, 89830	Ptch1	GAGTGAGTCGAGAATTAAA	1.01111
V2MM_75021	19356	Rad17	CATGAACTTGCTGTTCATA	1.00357
V2MM_21097	83995, 100047202	Mmp1a	CAGAACCTGAGCTCAATTT	0.976064
V2MM_34795	56389, 65134	Stx5a	CCGTCAGAATGGAATCCAA	0.972733
V2MM_12431	18176, 100046704	Nras	CAAATCATTTGCAGATATT	0.969884
V2MM_82615	12835	Col6a3	CTCAGCCAGTCCTTACTAA	0.968974
V2MM_27508	17304	Mfge8	GACATCTTCACCGAATACA	0.966978
V2MM_160149	25203, 231869, 434175, 667005	Ccnb1	CTCTTGGAGACATTGGTAA	0.965434
V2MM_21957	20745	Spock1	CCTAAACTGGCTTTCTGTA	0.958856
V2MM_54049	22337	Vdr	CAGAGGAGGTTCTCTTCAT	0.956309
V2MM_54828	22612	Yes1	CCATATCCAGGTATGGTAA	0.952167
V2MM_77978	19361	Rad51	GAAATTTGTTCTGCTGCTA	0.948366
V2MM_28279	13637	Efna2	GCCATCCAGTGTTGTTTAA	0.945933
V2MM_45965	11799	Birc5	CAGCTGTACCTCAAGAACT	0.942596
V2MM_29310	17096	Lyn	CAAAGTCTGTTTGCTTGTA	0.927212
V2MM_32827	13637	Efna2	GTTGTCGGTTTATTTCTGT	0.926656
V2MM_61231	18716	Pip	GTGCCTTCAACTATGTACA	0.90984
V2MM_59682	75292	Prkd3	GCTATTAAAGTGATTGATA	0.908052
V2MM_77274	67776, 301097	Loh11cr2a	CTGCCAATAGTCTCCTGAA	0.901377
V2MM_127902	545936	EG545936	GATAGACAACGATCTAATT	0.898995
V2MM_181198	3146, 10354, 15289, 366913, 678705, 679344, 681718	HMGB1	GTTATGAAAGAGAAATGAA	0.895533
V2MM_30614	18417	Cldn11	CGGTGCATTTGTTCAGGTA	0.892371
V2MM_73760	12927	Bcar1	GTCCACATTCTCCAAGCAA	0.890592
V2MM_54502	14176	Fgf5	CATCTGCTCTGCTCTAAGA	0.89001
V2MM_102935	320209	Ddx11	CGCCCTATCCTATCCAGAA	0.878366
V2MM_31372	18566	Pdcd1	CTGGAGACCTCAACAAGAT	0.878025
V2MM_50371	11622, 25690	Ahr	CAGCCCTTTCTCTCCCATA	0.860726
V2MM_96062	193386, 666145	1700016G14Rik	CTCAGAAGTTTCTGGGATA	0.86017
V2MM_74194	13078, 25426	Cyp1b1	CAATTTCAAGGCTAACCAA	0.853951
V2MM_45812	10123, 320982, 367311, 632433	Arl4c	CACTTCACAGTTTACTTGA	0.844599
V2MM_193113	20669	Sox14	CAGAAATTTGCAAACATTT	0.830429
V2MM_178118	20745	Spock1	CAGGGTTCATTGTCTGCCA	0.823495
V2MM_61760	64138	Ctsz	CAAGAATTGGGACTGGAGA	0.820085
V2MM_2264	13035	Ctsg	CTCCAGCTGTATTCACCAA	0.819467
V2MM_23155	21749	Terf1	CTGATGATTTGGAACTCAA	0.819178
V2MM_4138	12568, 140908	Cdk5	GGGAGATCTGTCTACTCAA	0.818189
V2MM_64875	64138	Ctsz	GAATCAACATCAAGAGGAA	0.815477
V2MM_12274	12530	Cdc25a	GTGGATGACTCTTAACTTT	0.815255
V2MM_83073	20198	S100a4	GTGCTGAGCAAATTCAATA	0.811832
V2MM_20947	56473, 83512	Fads2	CACCTTTCTGTCTATAAGA	0.809249
V2MM_69262	3611, 16202, 55522	Ilk	GCCAGAATCTCAACCGTAT	0.801968
V2MM_35576	20607	Sstr3	CTACTTGCTCATTGTGGTA	0.797945
V2MM_71150	18477, 117254, 637273	Prdx1	CATCAAGCCTGATGTCAAT	0.796207
V2MM_77127	18392, 313479	Orc1l	CTGAAGTTCCTCCCAAGAA	0.790691
V2MM_71230	12355	Nr1i3	CATGGCCAGTGAAGAAGAA	0.785254
V2MM_71544	14369	Fzd7	CGGCTAGGGCCTAAGGGAA	0.778988
V2MM_28158	72962	Tymp	GCATCTGAGAGAAGCAGAT	0.778167
V2MM_76879	27401	Skp2	CTCCAGACTGGATGAGCTA	0.776389
V2MM_86096	258611	Olfr297	CTATGCATATCTAAGACCT	0.771805
V2MM_81645	303810, 311120, 501557	LOC303810	GTGAAGATTCCACATATAA	0.771454
V2MM_64020	11820	App	CTCTGAACTTGGACAGCGA	0.765383
V2MM_76607	18970	Polb	CTAAGAAACTGCCAGGAGT	0.760864
V2MM_92587	244810	AW551984	CAGTGGCACTGAAGAGCAT	0.759512
V2MM_46371	21941	Tnfrsf8	CCCACGACTGTCTCTGAGA	0.751248
V2MM_27065	68135, 625074	Eif3h	CTGGTATCAGTCCACATAT	0.750386
V2MM_178115	20745	Spock1	GTGAAATAGTGACGTAGAA	0.750059
V2MM_3689	13008	Csrp2	GCCCACTCACTAGCGTCTA	0.748921
V2MM_43712	22414	Wnt2b	CTGAGGATAGGACAGAGAT	0.748856
V2MM_73993	16153	Il10	GTTTGTACCTCTCTCCGAA	0.74735
V2MM_102133	170915, 328572	Ep300	CCCTGTTTGCCTTTGAAGA	0.745544
V2MM_44691	11806	Apoa1	GCATTGGCTTTCTTACAAT	0.742459
V2MM_55433	18670, 24891	Abcb4	CCTATGTGATCTTTGACAT	0.736243
V2MM_73434	19106	Eif2ak2	GGAGTAGCCATTACGTATA	0.734998
V2MM_22132	13710	Elf3	CGAGCCATGAGGTATTACT	0.728896
V2MM_61844	19016, 25664	Pparg	CAATGGTTGCTGATTACAA	0.722717
V2MM_79486	19361	Rad51	GCAGCGATGTCCTAGATAA	0.713669
V2MM_70558	12444	Ccnd2	CACCCAACCACATGACTGA	0.707772
V2MM_10174	12449	Ccnf	CTACTAAACGAAGAATCAA	0.704274
V2MM_36045	17178, 243914	Fxyd3	CTGAAGATGGACCAGTTAA	0.704199
V2MM_47440	22591	Xpc	CTGCCAAGGTGTCATACAA	0.701638
V2MM_19590	21907	Nr2e1	GGTTGGAACATTTACTTAA	0.699435
V2MM_24901	101739	Psip1	GTCGTTTAGTTTAAGAGCA	0.697989
V2MM_22170	23834, 360621	Cdc6	CGATTGGTGCTCATTGGTA	0.687411
V2MM_77111	20293, 100048556	Ccl12	CTGAAGAGCTACAGGAGAA	0.6873
V2MM_188391	15978	Ifng	CTGACTGAACTCAGATTGT	0.68648
V2MM_62243	76703	Cpb1	CAGAACCTCTCCTCCATCA	0.682626
V2MM_108013	69263	Rfc3	CACAACAGATGCCTTGTTT	0.68069
V2MM_73194	14186	Fgfr4	GCCAGCCTGTCACTATACA	0.67831
V2MM_46084	13875	Erf	CATAGAGTCACTCAGATAT	0.673938
V2MM_68756	107589, 288057	Mylk	GAGACTGTCCTCTATGGCA	0.669703
V2MM_65445	21354	Tap1	GCTGCTATTTGGAAGAAGT	0.667423
V2MM_80262	76108	Rap2a	GCTATCGCCTCGACTGAGA	0.667265
V2MM_26238	17387	Mmp14	CCTCTGGCCCTCAAGGGAA	0.663343
V2MM_199002	20745	Spock1	CCCATCAAATTAATTCAGA	0.657535
V2MM_75826	29815	Bcar3	CCGCTAACATCCACAGGAT	0.657079
V2MM_102937	320209	Ddx11	GATGCCATATCCCAACATT	0.655167
V2MM_151065	83995, 100047202	Mmp1a	CTTATCAAGTTAATGGAAA	0.644138
V2MM_95700	77407	Rab35	GAAGAGATGTTCAACTGTA	0.641719
V2MM_51219	14077	Fabp3	CTACTATGTATGTGGTTTA	0.638209
V2MM_210351	15251	Hif1a	CCAAGACCGAATAAAGGAA	0.637955
V2MM_30889	74104	Abcb6	CTCAGGACACGGCATAGTA	0.637666
V2MM_3668	54721	Tyk2	GCCAGTGCCTGACCTATGA	0.636171
V2MM_35475	50505	Ercc4	CGTGAATCATTTGATTTAA	0.635781
V2MM_48834	18791	Plat	GCCTGGCACGACACAATTA	0.624836
V2MM_73847	65970	Lima1	GTGCCCATCATCAACAATA	0.622233
V2MM_188040	218772	Rarb	GCTTCTGAGTTCTCATGTA	0.620735
V2MM_62113	15936	Ier2	CACGGTGGGTTGTTTAATT	0.618128
V2MM_31802	50793, 313138	Orc3l	GACAGATTAGGGAGCTGTA	0.617961
V2MM_30340	21749, 297758	Terf1	CGAACAAGTGTCATGTTAA	0.617549
V2MM_18443	14815	Nr3c1	GCGATACCAGGATTCAGAA	0.614736
V2MM_20113	20102, 500382, 667617, 668668, 100047206	Rps4x	GTGCTAACTTGGGAAGAAT	0.613558
V2MM_77706	18570, 308061	Pdcd6	CTTCAGCAAGCATTATCCA	0.605011
V2MM_37255	98766, 362087, 623374	Ubac1	GACCAAGACGTCTTGTTAT	0.604462
V2MM_76766	12355, 65035	Nr1i3	CTCACACACTTTGCAGATA	0.603884
V2MM_78116	12991, 29173	Csn2	GAATCCTTCCTTAAAGCTA	0.603656
V2MM_82573	7093, 12153	TLL2	GAATCCTTCCTTAAAGCTA	0.599864
V2MM_187484	366884, 100043997, 100047006, 100047275	LOC36688	CACCTTGATGGAGAACAAG	0.594826
V2MM_70426	672, 12189	Brca1	CACAAAGTGTGACCACATA	0.588239
V2MM_77636	16796	Lasp1	CTGTTCTAGTGCCCTAGAA	0.586474
V2MM_62458	16668	Krt18	CAGCGCCAGGCCCAGGAAT	0.586035
V2MM_17418	22410	Wnt10b	CTCCTCTTATTTATTCACT	0.584781
V2MM_51051	11839	Areg	CGGCTATATTATAGATGAT	0.581952
V2MM_159453	193385	6330500D04Rik	GGTTGAGAGTGCTTTAGAA	0.574885
V2MM_76535	13077	Cyp1a2	CGGTTTCTTACCAATAACA	0.571358
V2MM_64405	11614, 58850	Nr0b1	CTGGCCTGCAGTGCGTGAA	0.571036
V2MM_191617	110784	Nr3c2	CCCTTCCAACACCAACAAT	0.564579
V2MM_72968	12571	Cdk6	GAGAAGTTTGTGACAGATA	0.564158
V2MM_17704	13176, 25311	Dcc	GATTTATTACTGGCTATAA	0.545652
V2MM_70571	12189	Brca1	CACCGATGTTCCTTGGATA	0.544194
V2MM_77799	18489	Reg3b	CTTGTCAAGAGCTTCTGGA	0.543634
V2MM_69521	3960, 16855, 16857, 25474, 100044254	Lgals4	GCTACCAGCCCACCTACAA	0.539789
V2MM_42475	13869	Erbb4	CCGCAATGTCTTAGTGAAA	0.539669
V2MM_82887	17096, 676654	Lyn	CATCTAATCTGTCAGGACT	0.538406
V2MM_188205	26399	Map2k6	CCTTCTAATGTGCTCATTA	0.533041
V2MM_162000	14371	Fzd9	GTCATTGTCTGCTACGTTT	0.527556
V2MM_103902	226143	Cyp2c44	CTCGTGGAGGAGTTACATA	0.527429
V2MM_72734	258710, 405222	Olfr419	CTTGTCACCATCACCAGTA	0.523635
V2MM_63375	15183, 84578	Hdac3	CGCTTCCATTCTGAGGACT	0.518596
V2MM_65681	5578, 18750, 24680	Prkca	GGCTGTACTTCGTCATGGA	0.515656
V2MM_19606	14645, 24957	Glul	GGTTTCTAACTTTACAGAA	0.515169
V2MM_35519	23890	Gpr34	CTAAATGTGTCCTCTTGTT	0.508151
V2MM_170851	19766	Ripk1	CCCTGCCTCAAAGACTTGT	0.507626
V2MM_71217	14783	Grb10	CATGCCAAGTGAGAGCAAA	0.507087
V2MM_75761	214973, 361967, 433862, 501204	LOC214973	CCCTTTCCACCGAATTATT	0.498431
V2MM_23484	17250	Abcc1	CTGTGCCCTTCTTCCAGAT	0.49772
V2MM_73598	182, 16449, 29146	Jag1	GGGATTTGGTTAATGGTTA	0.495434
V2MM_34694	3480, 16001	Igf1r	CCGAAGATTTCACAGTCAA	0.488462
V2MM_384	18216	Ntsr1	CACCCTCCACACTTCAATA	0.486527
V2MM_63980	20201	S100a8	CTCTACAAGAATGACTTCA	0.480156
V2MM_56476	216285	Alx1	CTCTAGAATTTCTTGTTAA	0.477716
V2MM_81731	15370, 79240	Nr4a1	GTGATTGACAGATTCTGAT	0.475611
V2MM_182228	13078	Cyp1b1	GGAACCAGTTGCTATACAA	0.471893
V2MM_70799	622402	Akr1c12	CAGAGTAAGCTATTGGATT	0.47082
V2MM_106000	229445	Ctso	GTACCTAATGGTCAAATCA	0.457788
V2MM_44007	18227	Nr4a2	CTGTCACTCTTCTCCTTTA	0.452011
V2MM_63946	16000	Igf1	CTCCTTAAGAGCAATAGCA	0.445473
V2MM_50555	54268, 225724	Mapk4	CAGTGTCTGACCACAGTAT	0.444757
V2MM_66359	30044	Opn4	CACTCAGAACGTCTCCGTA	0.444702
V2MM_16680	12449	Ccnf	GACATTACGACCTCAGGAT	0.444623
V2MM_29340	27413	Abcb11	CAACGAAGCCCTTAGCAAT	0.441659
V2MM_63652	67151	Psmd9	CTAGCTACGTCTTGTGCAA	0.44105
V2MM_41254	13434	Trdmt1	CAAGTATATTCTCTTAGAA	0.437966
V2MM_10928	20668	Sox13	CTGGTTGTATCCCAAGGAA	0.434186
V2MM_11295	21973, 360243	Top2a	GACATCGTATTCAGTTCAA	0.431475
V2MM_64613	237222	Ofd1	CTGTTTATATCAGAGACAA	0.429413
V2MM_75676	13108	Cyp2g1	CCCTGATATTGACCAGAAT	0.426199
V2MM_63998	20393	Sgk1	CTCTCCAGTTGAAACCAAA	0.422168
V2MM_50948	11836, 64363	Araf	CTCTCCAGTTGAAACCAAA	0.418572
V2MM_60053	319955	Ercc6	GGACCTAACAGTTGTTTAA	0.41852
V2MM_63927	22408	Wnt1	CTCCTCATCACTGTGTAAA	0.416659
V2MM_159405	21933, 72880, 320772	Tnfrsf10b	CTCATACGAGACAGCTATA	0.414716
V2MM_14000	12160, 315824	Bmp5	CCCAGTGCTGGAGATTATA	0.408539
V2MM_178119	20745	Spock1	GACCCTGTGTATACAGGAA	0.404715
V2MM_92942	68346	Sirt5	GTTAGTTACTGGAAGGGAA	0.40413
V2MM_82812	15901	Id1	GTCCTGCTCTACGACATGA	0.397056
V2MM_83072	20198	S100a4	CAGTGCTGAGCAAATTCAA	0.396606
V2MM_15149	20963	Syk	CTATTGGTGTGTCTTGGAA	0.396357
V2MM_31155	26357, 312382	Abcg2	CTGAAATTGTTGTTTCTTA	0.388791
V2MM_37098	17128, 100048076	Smad4	GACAATATGTCTATAACAA	0.384097
V2MM_74644	20377	Sfrp1	CAGCATAAGACAGGGATAA	0.38269
V2MM_24910	14113, 100044829	Fbl	GTCTCCCACGTCTCTGATA	0.378212
V2MM_72722	16337, 24954	Insr	CTTGGCCTCATTGAAGAAA	0.374978
V2MM_160816	329244	Il19	CCTTGAGGTCTTAAGGAGA	0.371323
V2MM_63534	14783, 498416	Grb10	CGTCCAGGTCTGTGGACAA	0.367459
V2MM_71399	12862, 25278	Cox6a2	CGCATCCGAACCAAGCCCT	0.366829
V2MM_6171	15891	Ibsp	CGCATCCGAACCAAGCCCT	0.3565
V2MM_4694	20963	Syk	CACATTAAGGATAAGAACA	0.354694
V2MM_24206	56772	Mllt11	GCCATAAGACCGTGAAGTA	0.353208
V2MM_9952	14784, 81504, 665362	Grb2	CGGAACGTCTAAGAAGCAA	0.352037
V2MM_37101	21749	Terf1	GACACAAGCGTCTAAGGAT	0.351542
V2MM_57514	14176	Fgf5	GAACTAAACTGCTTTCTAA	0.348125
V2MM_27482	56378	Arpc3	GACAGGACATTGATCTACA	0.346137
V2MM_75296	19246	Ptpn1	CCAGCGACTTCCCATGCAA	0.345845
V2MM_77584	18570	Pdcd6	CTGTGCCGTTTGTTACACT	0.343782
V2MM_92147	193385, 306934	6330500D04Rik	CTCTATGAAGCCTATTGTA	0.340831
V2MM_81931	16651	Sspn	GTGTATTTCTGTGAGTTGA	0.34036
V2MM_73535	20393	Sgk1	GGCTGAGATGTACGACAAT	0.338652
V2MM_74177	19695	Reg3g	CAATGCTGATGTGATGAAT	0.336967
V2MM_101094	218275, 498691	BC051665	CCTTCCAGTATGTGAAGGA	0.33528
V2MM_47831	21985, 100045143	Tpd52	GAAATTACTGCCTCCATTA	0.332947
V2MM_30201	14177	Fgf6	CATATTAACTTCTTGGATA	0.332577
V2MM_93210	20541	Slc8a1	GACGGAAATTACTGTCTAA	0.332561
V2MM_10404	12505, 25406	Cd44	CTCCCACTATGACACATAT	0.328052
V2MM_65736	20197, 114216	S100a3	GGGAGTGTGACTACAATAA	0.327677
V2MM_40256	8013, 18124, 58853	Nr4a3	GTCAAACACTGCTGAAGAT	0.327072
V2MM_66655	23958	Nr2e3	CATATTCATTGCCATCCTA	0.326222
V2MM_166585	18673	Phb	GTGAACTCTGCTTTGTATA	0.324954
V2MM_6067	19359, 298012	Rad23b	CTATGAACGAGAACAAGTA	0.32196
V2MM_26829	17295	Met	CTCTTCCTGTGGATGAGAA	0.321425
V2MM_7952	22025	Nr2c1	GCGTCATTACGGAGCAATA	0.318889
V2MM_79327	19358	Rad23a	GATTTCCAAGTAGAGTGTA	0.315672
V2MM_63820	237222	Ofd1	CTCATCCAGTCTCTATAAA	0.31251
V2MM_76081	29815	Bcar3	CCTGTCAACTCTAAGTAAT	0.310704
V2MM_68737	15162	Hck	GAGACACCGTGAAGCACTA	0.310522
V2MM_151068	83995, 100047202	Mmp1a	GAAACTCCTTATCAAGTTA	0.31019
V2MM_72990	218772	Rarb	GAGATAAGAACTGCGTCAT	0.305752
V2MM_61699	81729, 301299, 364658, 365052	Rpl10a	CAAAGTGGATGAGGTGAAA	0.303028
V2MM_64907	22259	Nr1h3	GACAGAGCTTCGTCCACAA	0.300928
V2MM_53308	15366	Hmmr	GTCTTTAAAGAAGAGCTAA	0.299936
V2MM_151204	333639	Mamld1	GACAATCAGATTCCAAGAA	0.296172
V2MM_2937	17119	Mxd1	CTGTGCCTAGAGAAGCTAA	0.295215
V2MM_10594	12151	Bmi1	CTGAACATAAGGTCAGATA	0.294238
V2MM_92854	320685	Dctd	CCTGCATTGTGAACACAGA	0.290938
V2MM_76091	12981	Csf2	CCTTAAAGGGACCAAGAGA	0.289727
V2MM_73016	14786	Grb7	GAGCTGTCTGGATGCACAA	0.288978
V2MM_77478	3490, 29817, 289560	Igfbp7	CTGGTATCTCCTCTAAGTA	0.287939
V2MM_14787	11171, 20901	Strap	CGCATATATGACTTGAACA	0.281857
V2MM_101905	29181, 320873	Cdh10	CTTCAACCGTCATGAAATA	0.280489
V2MM_64235	100040366, 100044592	LOC100040366	CTGATGCAGTATTTGGAGA	0.27675
V2MM_109891	7559, 7675, 7678, 7754, 13999, 22696, 22759, 22835, 51710, 57232, 57573, 57677, 84307, 84503, 84622, 84775, 126231, 146198, 163115, 163131, 171090, 210583, 236366, 237411, 245174, 256112, 284349, 284391, 363022, 374899, 408062, 499120, 499123, 502316	Etohi1	GAGAAACCCTATGAATGTA	0.275253
V2MM_34312	104394	E2f4	CCATTGCAGAGATTTAGAA	0.273561
V2MM_69857	12550	Cdh1	GTCAGGAAATCACATCTTA	0.272319
V2MM_189706	381493	S100a7a	GACTCCCTCTTCCAAATCA	0.270953
V2MM_73097	14360	Fyn	GATGTTATGTCAAAGGCCA	0.268822
V2MM_61832	11757	Prdx3	CAATGAATTTCATGATGTA	0.265244
V2MM_31152	18103, 83782, 501041, 665649	Nme2	CTGAAAGACCGTCCTTTCT	0.263343
V2MM_44378	14283, 240514	Fosl1	GACAAATTGGAGGATGAGA	0.260939
V2MM_71881	13067	Cyct	CTCATGAAGTGAAGTAGTA	0.258258
V2MM_195719	68441, 117044	Rraga	GATCATCTTTGCAAATTAT	0.255375
V2MM_61383	58223	Mmp19	GTGTCCACTTAATTCTGAA	0.252445
V2MM_73736	12154, 27302	Bmp10	GTCACCTACAAGTTTAAAT	0.252204
V2MM_189217	7298, 22171, 22172	Tyms	CACATATTTACCTGAATCA	0.250718
V2MM_55080	13869	Erbb4	CCCGCAATGTCTTAGTGAA	0.250031
V2MM_8661	26396	Map2k2	GTGTTACCGGCACTCACTA	0.248741
V2MM_35523	20692, 24791, 100046740	Sparc	CTAACATAGATTTAACTGA	0.247518
V2MM_66524	12448	Ccne2	CAGCTGTCACCAGTGTGTA	0.245179
V2MM_132160	26413	Mapk1	CTTTCATGTAGCCATTGTA	0.244286
V2MM_30812	17295	Met	CTATGTAGATCCTGTAATA	0.233949
V2MM_73750	12190	Brca2	GTCAGTTTAACAAAGATTT	0.232791
V2MM_76078	14178	Fgf7	CCTGTACTGACTAATATGA	0.232132
V2MM_61743	21413, 84382	Tcf4	CAACGGAACAGACAGTATA	0.230822
V2MM_36530	110595	Timp4	CTGTGACTGACTGTCATAA	0.226937
V2MM_62789	14357	Dtx1	CATGACATGTCCTGTGGAA	0.225498
V2MM_64128	16859	Lgals9	CTGAAGAACTTGCAGGATA	0.225082
V2MM_71870	66402	Sln	CTCATCACCGTTCTCCTTA	0.224535
V2MM_78811	67155	Smarca2	GAGCGAATCCGTAATCATA	0.224455
V2MM_70794	65970	Lima1	CAGAGGCACTTTAGTATAA	0.221802
V2MM_72874	110075	Bmp3	GACAAGGTGTCGGAGCATA	0.218196
V2MM_22276	110750	Cse1l	CGCTCTCTATGCACAGAAA	0.210703
V2MM_57040	14082	Fadd	CTGGTTTCCTTCTAGATTT	0.209406
V2MM_37720	13869, 59323	Erbb4	GAGCATTCTGTGTTAAGAA	0.209217
V2MM_65078	182, 16449	Jag1	GAGGCCAAACCTTGTGTAA	0.208829
V2MM_54032	18751	Prkcb1	CAGAGCAAGGGCATTATTT	0.207357
V2MM_66121	16450, 29147	Jag2	GTGTGTAAACAAGGATGTA	0.207078
V2MM_74784	11920	Atm	CAGGGTCAGTCAACAGATT	0.206321
V2MM_1542	14784	Grb2	CCTGGCATCCTTCACTCTT	0.201544
V2MM_79595	18538, 100046823	Pcna	GCATTGCTAGAAATTGAGA	0.200828
V2MM_38123	17387, 81707	Mmp14	GATCTAAATGGGAATGACA	0.199483
V2MM_38250	23938	Map2k5	GATTTCAATTTGTACAGAA	0.198285
V2MM_39049	20745	Spock1	GCTACAAAGGTATTTGGTT	0.198169
V2MM_42380	13730	Emp1	CCACCGCAGTGCTATAGTA	0.19572
V2MM_22673	106344, 288003	Rfc4	CTCACTTCTAGATGTTCAA	0.19482
V2MM_81417	16859	Lgals9	GTCAACACATGTGTGAATA	0.194709
V2MM_77258	5423, 18970	Polb	CTGCAAGGAAGTTTGTAGA	0.194454
V2MM_63528	18611	Pea15a	CGTATTCCCAGTGCCAAGA	0.192766
V2MM_78107	94181	Nans	GAATCAATGCTGAGATTAA	0.192417
V2MM_38540	6416, 26398, 287398	Map2k4	GCCACAGGCCGATTTCCTT	0.191849
V2MM_30238	69540	Klk10	CATCTGGTTATCACTGATT	0.191452
V2MM_30582	108012	Ap1s2	CGGGAACAATCACAAATGT	0.189493
V2MM_66703	16476	Jun	CATGTGCTGTGATCATTTA	0.187866
V2MM_79243	14462	Gata3	GATGTACTCTGGAGGGTTT	0.186233
V2MM_57985	13865, 100046044	Nr2f1	GACTGAATCCTATGTAGAA	0.185088
V2MM_5206	12018	Bak1	CTGTACTGCTTGAATACAT	0.183091
V2MM_31209	26413	Mapk1	CTGAGAGGGCTAAAGTATA	0.179999
V2MM_32205	23882, 291005	Gadd45g	GCTATCGTGGAAGCTTTGA	0.179587
V2MM_64510	18569, 27250, 64031	Pdcd4	CTGTCAATCACCTTGTTAA	0.172084
V2MM_64376	20201	S100a8	CTGGATATGTCTACAGAAT	0.172076
V2MM_159449	193385	6330500D04Rik	CATAGTCAAACATCTACAA	0.169192
V2MM_40457	56551	Txn2	GTCTCTAATAAAGAACTTT	0.163678
V2MM_106151	607, 77578	BCL9, Bcl9	CAGAGTAGCCCTAAGTCAA	0.163167
V2MM_69658	237222	Ofd1	GGAACAGAATCTGAAGAAT	0.158518
V2MM_169790	27041	G3bp1	CGTTGAGCACTGTAAGTGA	0.147183
V2MM_79379	8318, 12544	Cdc45l	GCAAGAACTTGAAACTGCA	0.146046
V2MM_6331	21826, 292406	Thbs2	CTGACTCAGGACCAATTTA	0.144863
V2MM_69443	12581, 494444, 100043858	Cdkn2d	GCCTTGCAGGTCATGATGT	0.143764
V2MM_82036	12367, 25402	Casp3	GTTACTATTCCTGGAGAAA	0.14364
V2MM_64106	19094	Mapk11	CTCTTTCCTGGAAACGACT	0.125304
V2MM_75114	19365	Rad52	CATTTGTAAAGGTGCAGTT	0.12216
V2MM_77459	21413	Tcf4	CTGGGCAATTCTTCTCATA	0.121015
V2MM_46712	20297	Ccl20	CCTCTTCCTTCCAGAGCTA	0.119618
V2MM_2408	12568	Cdk5	CTCTCTAGCTCTGCATCCT	0.116658
V2MM_151067	83995, 83996, 100047202	Mmp1a	CACATGCTGATATTCTGTA	0.114989
V2MM_46919	20297	Ccl20	CGCTTAGTGGAAGGATTAA	0.114732
V2MM_82081	16857, 25474	Lgals6	GTTCGCAACAGCTATATGA	0.114168
V2MM_24118	69540, 292850	Klk10	GCACATTGCTGGAGAAATA	0.113316
V2MM_70288	12540	Cdc42	CAAATGGATTGAGTTCCTA	0.11188
V2MM_18303	21923	Tnc	GCCTCTACACCATCTATAT	0.111076
V2MM_37529	2157, 14069	F8	GAGACACACTGTTGATTAT	0.110828
V2MM_189566	20585	Hltf	CCTAATAATCCCTATGATA	0.109204
V2MM_48501	12017	Bag1	GCAACTAGCCAAATGTCAA	0.106466
V2MM_30758	23938, 29568	Map2k5	CTACTATTATTCCACAGTA	0.104812
V2MM_190143	14183	Fgfr2	CTCTCTACGTCATAGTTGA	0.10179
V2MM_66303	5884, 19356, 310034	Rad17	CACCAACAATTATGATGAA	0.097623
V2MM_11960	12555	Cdh15	GGGACAACATCCTTAACTA	0.0961105
V2MM_169785	27041	G3bp1	GCATTATCCTCACAGAACA	0.0919637
V2MM_188143	18039	Nefl	GACTTTCAATGTTGTGCTA	0.0892827
V2MM_58052	22164	Tnfsf4	GACTTGAAGATGACTGTTT	0.0892303
V2MM_81545	15415	Hoxb7	GTCCTATTCACGAGCCTCT	0.0887552
V2MM_44740	18759	Prkci	GCCATTCAGTGCATGGATA	0.085992
V2MM_110519	14739	Edg5	CTGTCTTTCTGAGGCCTAA	0.0856594
V2MM_65817	14173	Fgf2	GGTACCTTGCTATGAAGGA	0.0853322
V2MM_66331	12545, 360908	Cdc7	CACCTTCAGCTCTGTTTAT	0.0758782
V2MM_3044	12558, 100044363	Cdh2	CTTATCTCCAGTGACTATT	0.0735435
V2MM_212475	328949	Mcc	CAAAGGTTGAAGGATTATA	0.0725326
V2MM_69676	16663	Krt13	GGACTACAGTGCTTATTAT	0.0690502
V2MM_65378	50496	E2f6	GCCTTTGTATATATCTGTA	0.0680357
V2MM_41224	14168, 84488	Fgf13	CAAGCATTATCAATGAACT	0.0678706
V2MM_30677	13982	Esr1	CGTGTCATGTATGCAGTTA	0.0661924
V2MM_42366	18613	Pecam1	CCAAGGTGACACTGGACAA	0.0632242
V2MM_189766	76408	Abcc3	GACTTGCCTAGATGATGCA	0.0627132
V2MM_38800	23957	Nr0b2	GCCTCTACCCTCAAGAACA	0.0595737
V2MM_85991	258065, 258529	Olfr312	CTGACCACAGTCATCTTGT	0.0593886
V2MM_56314	214105, 684093, 689918	Sox30	CTCAGGAATTTATAGTTTA	0.0565885
V2MM_25893	4326, 23948, 288626	Mmp17	CCCACAATGACAGGACTTA	0.053601
V2MM_153893	74183, 80911, 80976, 311508, 313776, 319767, 328133	2310042D19Rik	CTACTGTTATGAATCATAA	0.0519175
V2MM_30514	21928	Tnfaip2	CGCTGTTGATGACATTAAT	0.0487775
V2MM_81522	19246	Ptpn1	GTCCCACGAACAGAGTCTA	0.045806
V2MM_64179	110075	Bmp3	CTGAGAAGAGTAGGAACAA	0.045467
V2MM_30329	66293	1810032O08Rik	CATTTAAGAGCTATTGTTT	0.0432266
V2MM_65184	18754	Prkce	GATGTCATGAGCTCATTAT	0.0416523
V2MM_39411	6751, 20605	Sstr1	GGAACTCTATGGTCATCTA	0.0415667
V2MM_223714	303810, 366942, 501557	LOC303810	CACAAGTTCCACCACACTA	0.0403734
V2MM_70374	11815	Apod	CAAGTAAAGGGTGAAGCCA	0.0345744
V2MM_61016	11836	Araf	GTCTCCTGCTTTCTCCATA	0.0326331
V2MM_89750	229445	Ctso	GGAGTCATGATGTCTATAA	0.031968
V2MM_73321	70952	4921537P18Rik	GCTATAAGATGTGGATCAA	0.0298451
V2MM_62060	12740	Cldn4	CACCTACCCTACTAATGAA	0.029286
V2MM_36626	56426	Pdcd10	CTTACTAGCAGTTTATCAA	0.0281409
V2MM_23697	56452	Orc6l	CTTGGATAGAGCATATTTA	0.0272792
V2MM_59075	11847	Arg2	GCATTCGAAGGGACAGATA	0.0255974
V2MM_12474	21937, 25625	Tnfrsf1a	CAAGACATGTCGGAAAGAA	0.0233173
V2MM_111399	12155	Bmp15	GCCAAGAGGAGTTAACTGA	0.0210305
V2MM_47182	22421, 114850	Wnt7a	CTCATGAACTTACACAATA	0.0198773
V2MM_75704	15370	Nr4a1	CCCTGTATTCAAGCTCAAT	0.0188676
V2MM_39332	98267	Stk17b	GCTTCTGTTGGCTAGCATA	0.0176583
V2MM_63504	19106	Eif2ak2	CGGTGCCTCTTTATTCAAA	0.0138478
V2MM_63593	15251	Hif1a	CTAACAGTCCCAGTGAATA	0.0135998
V2MM_102221	77055	Krt76	GAACTTCTTTGCTCCTATA	0.0133792
V2MM_189825	329244	Il19	CCTCGTCTGATTATCTAAA	0.0131699
V2MM_66305	29857, 60352	Mapk12	CACCAGAGGTCATCTTGAA	0.0109326
V2MM_50451	11848, 433749, 631743, 667291	Rhoa	CAGGCGCTAATTCAAAGAA	0.00936458
V2MM_77104	18788, 60325	Serpinb2	CTGAACATTGGATACATAA	0.00599757
V2MM_14495	12564	Cdh8	CCTGAAACAGCCATTATAA	0.00384552
V2MM_61759	8682, 18611, 364052	Pea15a	CAAGAAGTACAAAGACATT	0.00371017
V2MM_83076	20198, 24615	S100a4	GCCATGATGTGCAATGAAT	0.00274817
V2MM_2962	889, 79264	Krit1	CTGTGTATGTAGGAGTGAA	0.00198302
V2MM_36783	26429	Orc5l	CTTTGAGCCATTTGTCTTA	0.00194034
V2MM_95699	77407	Rab35	CCAGCTGAGTGGACTGATT	0.000373988
V2MM_77817	258850	Olfr295	CTTTACCTTCATTGCCATA	-0.00167191
V2MM_23388	16001, 25718	Igf1r	CTGGTCATCATGGAACTAA	-0.00227587
V2MM_170854	19766	Ripk1	GACAGACTCAATGACATTT	-0.00275031
V2MM_80471	13032	Ctsc	GCTTCGAGATTGTGTTGAA	-0.00352965
V2MM_30217	56443, 81824	Arpc1a	CATCCAGGGTCTCCGGATA	-0.00495419
V2MM_79799	361266, 364773, 498790	LOC364773	GCCATTCAAAGCAAGATTA	-0.00504386
V2MM_189205	67931, 171149	Serpini2	CTGTGACCTTTCTGGAATA	-0.00574208
V2MM_4752	54721	Tyk2	CACTCAGTAGCTGCTTGTT	-0.00591973
V2MM_47591	19220, 25652	Ptgfr	CCCTGACATTTCAATTGAA	-0.00994647
V2MM_75666	76108	Rap2a	CCCTGACATTTCAATTGAA	-0.0136112
V2MM_188268	26399	Map2k6	GCTTGCATATCTATTGGAA	-0.0148401
V2MM_36205	106344	Rfc4	CTGCAACCATTGATGGAAT	-0.0156359
V2MM_22726	67041	Oxct1	CTCATAAAGGGAGAGAAAT	-0.0167117
V2MM_51741	18755	Prkch	CTGAGACACCCTTTCTTTA	-0.0198007
V2MM_76448	27373	Csnk1e	CGGATTAGCGAGAAGAAGA	-0.0283963
V2MM_37725	4681, 17965	Nbl1	GAGCCAAGCTGCACAATTT	-0.0317494
V2MM_74163	18788	Serpinb2	CAATCCTTATTTGTTAGTT	-0.0329498
V2MM_70295	70952	4921537P18Rik	CAACAATAGAGGAAACTTT	-0.0331212
V2MM_72732	12904	Crabp2	CTTGTAGTCTGTGTGATTT	-0.0361835
V2MM_29750	21752, 301965	Tert	CTGGACATTTAGGTTCATA	-0.0380171
V2MM_64369	50496	E2f6	CTGGACATTTAGGTTCATA	-0.038138
V2MM_51337	22164, 89814	Tnfsf4	CTCACTCAGGGATATTTAA	-0.0427086
V2MM_91203	18761	Prkcq	CTTTGGATGGGTCAAATAA	-0.0437147
V2MM_61005	14103	Fasl	GTCTATATGAGGAACTCTA	-0.0437432
V2MM_42667	14302, 79209	Frk	CGAAGCCATTCGTACTAAT	-0.0447521
V2MM_13414	22042	Tfrc	CATATCCTTTCCTTGCATA	-0.0462389
V2MM_49678	11307, 85264	Abcg1	GTTTGCTTGTTCTATACAA	-0.0464357
V2MM_62774	258955	Olfr531	CATCTGCTGCCCTCTGCAT	-0.046694
V2MM_64843	16202, 55522, 170922, 621824	Ilk	GAAATGGGACCCTGAACAA	-0.0475263
V2MM_169786	27041	G3bp1	CTTGTATCTCCCACACTGT	-0.049141
V2MM_77348	29815, 310838	Bcar3	CTGCTGACAGCCAAACAGA	-0.0504165
V2MM_58821	14176	Fgf5	GATTTAAAGGCTTTATGTA	-0.0537169
V2MM_30314	6281, 20194, 81778	S100A10	CATTGCATGCAATGACTAT	-0.054927
V2MM_45021	14191, 79113	Fgr	GGCACTACATGGAAGTGAA	-0.0571562
V2MM_41763	18670, 24891	Abcb4	CAGATCCTGTCAGAAGAAT	-0.058999
V2MM_71374	12236	Bub1b	CGATGCCTGTGCTGGAAAT	-0.0612119
V2MM_13565	13197, 25112	Gadd45a	CCAAATATTGCTTTGTTGA	-0.0630291
V2MM_75631	19356, 310034	Rad17	CCCTCCACATTAGAAAGTA	-0.0664719
V2MM_74316	12236	Bub1b	CACCTAACATGTGACGATT	-0.0676871
V2MM_64091	18754, 29340	Prkce	CTCTTCTTCGTCATGGAAT	-0.0722309
V2MM_53815	18791	Plat	CACCTCACAGCATCTGTTT	-0.0764308
V2MM_70284	19116, 24684	Prlr	CAAATGACTTCACCTTGAA	-0.0764603
V2MM_64521	20415	Shbg	CTGTCATGGTTATGACCAT	-0.0768401
V2MM_58887	14281	Fos	GCAATAGCGTGTTCCAATT	-0.0790341
V2MM_29316	17532, 25482	Mras	CAAATACAATATCCCATAT	-0.080333
V2MM_44467	117198	Ivns1abp	GAGACTAAAGTTGGAGGTA	-0.0818059
V2MM_72146	27220, 29131, 100047430	Cartpt	CTGAAGAAGCTCAAGAGTA	-0.0825413
V2MM_63348	18477, 637273	Prdx1	CGCTCTGTGGATGAGATTA	-0.083287
V2MM_37050	27057, 627557	Ncoa4	GAATGCCTATGGAACCTAA	-0.0841936
V2MM_77808	19361	Rad51	CTTGTTCTCTAAATTACTA	-0.0907132
V2MM_100770	1112, 71375, 314374	Foxn3	CATGTCAGGAGATTTCTAA	-0.0912849
V2MM_34384	17978	Ncoa2	CCCACTCAGGCTCCTATTA	-0.0932995
V2MM_39817	20779, 83805	Src	GGCCTAAATGTGAAACACT	-0.0957351
V2MM_53317	14168, 84488	Fgf13	GTGACATACTCATCAATGA	-0.096144
V2MM_33930	23955	Nek4	CATGTCATGGGTGAAGATA	-0.0972343
V2MM_64497	12444	Ccnd2	CTGTACACTCGAACCGTTA	-0.0984504
V2MM_74634	15902	Id2	CAGCACGTCATCGATTACA	-0.0994549
V2MM_82022	12359	Cat	GTGTTTGAGCATATTGGAA	-0.0996077
V2MM_33055	60525	Acss2	CACACAATTGGAGGCTATA	-0.0998816
V2MM_172755	328949	Mcc	CTCTCCATGAAATCAGACA	-0.10203
V2MM_72071	107435, 296501	Hat1	CTCTGATGACCCTAAAGTT	-0.102381
V2MM_64404	12927, 25414	Bcar1	CTGGCCCTGGAACACTGTA	-0.105855
V2MM_30371	23957	Nr0b2	CGACTATTCTGTATGCACT	-0.106177
V2MM_76774	237222, 302661	Ofd1	CTCACAGTTATTAATTCAA	-0.107877
V2MM_37048	23890, 554353	Gpr34	GAATGCACTTTATAACTAA	-0.115397
V2MM_50240	14066	F3	CAGAGAAAGCGTTTAATTT	-0.11674
V2MM_69574	16202, 170922	Ilk	GCTCTTGTGAGCATCTGTA	-0.117541
V2MM_9991	18214	Ddr2	CGGCCATCCTTCCAGGAAA	-0.119273
V2MM_43146	18227	Nr4a2	CTAGCTGTTGGGATGGTTA	-0.119332
V2MM_75091	11461, 320184, 100047966	Actb	CATTGCTTCTGTGTAAATT	-0.119539
V2MM_24838	21752, 301965	Tert	GTCACAGTGTCGTAAAGAT	-0.121652
V2MM_40296	21809, 25717	Tgfb3	GTCAGAATTGGTTCTCTCA	-0.122478
V2MM_23574	17965, 50594	Nbl1	CTTAGAGCTTGTAACTAGT	-0.126107
V2MM_21614	13649	Egfr	CATCCTCTGCAATATGGAT	-0.127829
V2MM_33948	20724	Serpinb5	CATTCAGAGCTATGGATAA	-0.1292
V2MM_26351	20202	S100a9	CCTTTGTTCTGGGAAATGA	-0.131291
V2MM_92378	229933	Clca5	GTGCAGATGTTATAAGAAA	-0.131701
V2MM_50340	13865, 81808, 100046044	Nr2f1	CAGATTTCCTGTGATTCTA	-0.13195
V2MM_32569	26398, 287398, 691906	Map2k4	GGTTTACTCTGAATCCTAA	-0.132273
V2MM_48110	22032	Traf4	GACTGGATCTGAAACTGGA	-0.133942
V2MM_188109	12826, 290905	Col4a1]	GTCCTGTCTGGAAGAGTTT	-0.141512
V2MM_13190	14923	Guk1	CAGGCGCTCTCTGAGGAAA	-0.14364
V2MM_113	22592	Ercc5	CAACGAATGGCAAGATATT	-0.14588
V2MM_41241	17751, 28006	Mt3	CAAGGCAGAGGCCGAGAAA	-0.14638
V2MM_74985	13076	Cyp1a1	CATCAACTAGGAGATCTGA	-0.146461
V2MM_33991	107589	Mylk	CCAAAGACCATATCCGAGA	-0.147979
V2MM_72405	19090, 360748	Prkdc	CTGGGAACCTGAAAGAGTA	-0.149522
V2MM_78661	12236	Bub1b	GAGAGACGCGCTATTATAA	-0.150587
V2MM_82491	11657	Alb	CACCTTTATGGGACACTAT	-0.152858
V2MM_3530	22590	Xpa	GATATGAAGCTCTACCTAA	-0.155556
V2MM_81393	65970	Lima1	GTATTAAGGCTTTAGAATA	-0.156433
V2MM_46700	26395	Map2k1	CCTCTCAGCTCATATGGAA	-0.160565
V2MM_64099	67673	Tceb2	CTCTTGTTCACAGAACTCT	-0.162736
V2MM_102277	16341	Eif3e	GTCCCAGCAACAGATAGAA	-0.163763
V2MM_70705	14170	Fgf15	CAGAAACCCTCAAACTTTA	-0.164965
V2MM_151069	83995, 100047202	Mmp1a	CTGTTCAAGAGCAGAGTGT	-0.165345
V2MM_4650	12977, 78965	Csf1	CACACAGGACTATCTCTTT	-0.168029
V2MM_84463	72265	Tram1	CCTACTTGATTTCTATTAA	-0.170086
V2MM_71106	12532	Cdc25c	CAGTTTAAAGGCATTGGAA	-0.176238
V2MM_32179	57813, 291824	Tk2	GCGATTCTGTCTGAGTGGT	-0.185325
V2MM_25866	12429, 25203, 268697, 434175, 635091	Ccnb1-rs1	CCATGTTTATTGCAAGCAA	-0.185464
V2MM_35529	18611	Pea15a	CTAAGAGACAATTTAGAGA	-0.191072
V2MM_153891	11907, 18505, 50771, 66307, 94044, 96987, 328133, 361594, 668670	Ate1	GTTGCTACTTCATAACTGT	-0.192175
V2MM_69101	19144	Klk6	GCAAACAGAGACTTTCCAA	-0.193456
V2MM_188397	16001	Igf1r	CTGTGTGTCTCCGAAATTT	-0.194069
V2MM_35100	71323	Rassf8	CCTTTCACTCTTCGCAGTA	-0.19504
V2MM_21572	98267	Stk17b	CATACATTCTTTAAGAAGT	-0.196168
V2MM_34579	269881	Map3k10	CCCTCTGGATTTGAACATA	-0.202402
V2MM_153203	71207, 100048122	Nudt4	CATTCGAACTGTTGTAAGA	-0.208115
V2MM_21820	50505	Ercc4	CCAGATACGTGGTTCTGTA	-0.208672
V2MM_50622	22341	Vegfc	CATCAAACATGCAGTTGTT	-0.210792
V2MM_53123	13645	Egf	GGGATCTCCTGTTTCGATA	-0.212827
V2MM_151066	83995, 100047202	Mmp1a	CTAGCAATGTGACACACAT	-0.213187
V2MM_77801	16007, 83476	Cyr61	CTTGTCCTTTGACAGAAGT	-0.213304
V2MM_57742	14066	F3	GACAGATGCCTTTCATATA	-0.213687
V2MM_12601	12534	Cdc2a	CACACTTGAAGTTAACAAA	-0.214322
V2MM_73884	14170	Fgf15	GTGGCAGCATGATATTTAT	-0.220492
V2MM_77880	18392	Orc1l	CTTTGTCTCAGAGCTTTAT	-0.220501
V2MM_170852	19766	Ripk1	GAAGCTAAGCCGACCTGAA	-0.223073
V2MM_75555	16796	Lasp1	CCCATTCCATTTCCTCTTA	-0.226801
V2MM_72770	1447, 12991, 29173	Csn2	CTTTCCAGTCATTTCAATA	-0.227451
V2MM_64974	21847	Klf10	GACTGGAAGTCTCATTTCA	-0.228482
V2MM_49019	13869, 59323	Erbb4	GCTCTTGGAAGGAGATGAA	-0.232044
V2MM_25341	66826, 363521	Taz	CAGAACAGCTCCACAATCA	-0.233303
V2MM_26721	56249, 361107	Actr8	CTCCTAAGGGAAGGACTAA	-0.233775
V2MM_209491	83995, 100047202	Mmp1a	CGAAAGTATTTGATACTTA	-0.235233
V2MM_196774	18761	Prkcq	CGAGAAACCATGTTCCATA	-0.236012
V2MM_39959	64152, 499969, 500462	Chp	GGCTTATGAGCAGACATGT	-0.240949
V2MM_36301	57813	Tk2	CTGCTCTTGACATTCTAGA	-0.241082
V2MM_66920	361266, 364773, 498790	LOC364773	CCATTCAAAGCAAGATTAA	-0.245542
V2MM_71678	16153	Il10	CTAAGAGAGTTGTGAAGAA	-0.24771
V2MM_93763	353344	Opn5	CGGAAATAATGACTATCAA	-0.25131
V2MM_102131	2033, 170915, 328572	Ep300	GGACTGCAGTCTATCATGA	-0.253309
V2MM_56913	14302, 79209	Frk	CTGGAGAAGCCATGCTTAA	-0.253591
V2MM_84213	92105, 101861	Ints4	GTCAGAACAGCAGCTATAA	-0.254443
V2MM_96063	193386, 666145	1700016G14Rik	GAGATTATTCCGACTTTAA	-0.254534
V2MM_69863	15444	Hpca	GTCAGGTTCTGTATTCTTT	-0.256005
V2MM_58308	20379	Sfrp4	GAGCCACCCTTACAGGATA	-0.256336
V2MM_197615	20541	Slc8a1	GATCTGTGCTCCTTAAATA	-0.256478
V2MM_35099	13860, 632638	Eps8	CCTTTCAAGTCAACTCCTA	-0.262909
V2MM_8889	20618	Sncg	CAAGGAGAACGTGGTACAA	-0.263677
V2MM_50813	14283, 240514	Fosl1	CGACTAGAACAAACACATT	-0.264488
V2MM_34519	56772	Mllt11	CCCGGAGAATATTAACTAA	-0.265344
V2MM_19760	12193	Zfp36l2	GTCACCAAGGAGAGCAAAT	-0.26623
V2MM_42767	11806	Apoa1	CTGATTTCTCAGTTCCAAA	-0.267138
V2MM_10709	12839, 305104	Col9a1	CTGATTTCTCAGTTCCAAA	-0.268792
V2MM_190113	19230	Twf1	GATCTTGTTTCAGTGAATA	-0.268837
V2MM_69293	11545	Parp1	GCCATCAAGAATGAAGGAA	-0.27205
V2MM_20404	17134, 64188, 644132, 100047868	Mafg	GTTATATAGCCCTTTATTT	-0.273244
V2MM_178116	20745	Spock1	CTGTGTATACAGGAAATGA	-0.277704
V2MM_16075	14815	Nr3c1	CTGTTTATCTCCACTGAAT	-0.278266
V2MM_74041	324, 11789, 24205, 100048863	Apc	CAAATCATATGGATGATAA	-0.278686
V2MM_72485	27401	Skp2	CTGTCGAACTCAGTGATAA	-0.280575
V2MM_66327	27356	Insl6	CACCTGCTGATAGAAGTTA	-0.282807
V2MM_6671	12442	Ccnb2	CTTCTCAGATCCTGTATGT	-0.290548
V2MM_174187	19246	Ptpn1	CTCCTCTTATTTATTCACT	-0.291219
V2MM_70456	14360	Fyn	CACACTAACTTCCTGTATA	-0.291761
V2MM_76377	14165	Fgf10	CGCTCTCAGTTGACTTAAT	-0.29187
V2MM_1304	14619, 394266	Gjb2	CCAATTCTATGCCTGTATT	-0.293219
V2MM_73385	14173, 54250	Fgf2	GGAAATACTCCAGTTGGTA	-0.296214
V2MM_52206	51813, 114839	Ccn	CTTACAGGATGAATCATAT	-0.296239
V2MM_3411	12929	Crkl	GAGATGGGATCTCTATAAA	-0.296453
V2MM_193051	234854, 361434, 624138	Cdk10	GGCCTATGGTGTTCCAGTA	-0.313626
V2MM_27457	56382, 668458	Rab9	GACACTCACTCTGGAGGAA	-0.313695
V2MM_89747	229445	Ctso	CAGTGAGAAGCAATCTTGA	-0.320883
V2MM_197151	12841, 311715, 362285	Col9a3	CCTTAGGGATGGAGACTTT	-0.325626
V2MM_38679	21784, 100041004	Tff1	GCCCAGGAAGAAACATGTA	-0.327
V2MM_1512	16846	Lep	CCTGAATGCTGAAGTTTCA	-0.331293
V2MM_41319	106957	Slc39a6	CACAAGAAGTCTACAATGA	-0.333111
V2MM_39170	13869, 59323	Erbb4	GCTCTGGAATGTATACATT	-0.338743
V2MM_194729	11657	Alb	GTTCTTGTATGAATATTCA	-0.342128
V2MM_50262	22337	Vdr	CAGAGATGGTTGAGATAAA	-0.34293
V2MM_5760	17869	Myc	CCTTGAAATGTAAATAACT	-0.345383
V2MM_63161	19309	Pygm	CCTTGAGTCTGTTTGCAAT	-0.346412
V2MM_62330	5916, 19411	Rarg	CAGAGGAAGCCTCTATTTA	-0.348567
V2MM_81023	16668	Krt18	GGCTCAGATCCTTGCGAAT	-0.353867
V2MM_65718	16370, 100045585	Irs4	GGGAGAATACATTGAAGTT	-0.354932
V2MM_195961	193386, 666145	1700016G14Rik	GCAGCATCCTGAAGAATAA	-0.356565
V2MM_29949	326618	Tpm4	CAGCTTCTCTGATTATTCT	-0.358426
V2MM_33661	23834	Cdc6	CAGGGAAGGAGCTAAAGTA	-0.361267
V2MM_91536	68441	Rraga	CCCAATACAGCCATGAAGA	-0.363418
V2MM_33768	56330, 292814, 100042424, 100046198	Pdcd5	CAGTGGAGAACTACCTTAT	-0.371026
V2MM_33578	56309	Mycbp	CAGCTACCTTGATTGTAAT	-0.373812
V2MM_84219	70024, 307126	Mcm10	CCCTCTTGAAGCAGCAGAA	-0.374365
V2MM_65707	12550, 83502	Cdh1	GGGACAATGTGTATTACTA	-0.375546
V2MM_24016	56505	Ruvbl1	GAGGTATACTCAACTGAGA	-0.377384
V2MM_67055	14872, 29487	Gstt2	CCCGTGCCCAAGTCCACGA	-0.379756
V2MM_74905	19358	Rad23a	CAGTTAATTGGTTTGAACT	-0.381495
V2MM_75214	19090	Prkdc	CCAATGGACTCCTGGAATT	-0.382943
V2MM_66832	12428	Ccna2	CCAGAAATTTGTTACCTTA	-0.385907
V2MM_83125	20681	Sox8	CCTTGAACACTTTGTATAT	-0.390815
V2MM_79733	70952	4921537P18Rik	GCCAGTGAGTGTTTGGATA	-0.391355
V2MM_92150	9750, 193385, 306934	C6orf32	GTGTAACTCCTTCATTGAA	-0.393247
V2MM_80172	93695	Gpnmb	GCGTACAAGCCAATAGGAA	-0.395857
V2MM_75499	16367, 25467	Irs1	CCCAGGAGAATATGTGAAT	-0.396414
V2MM_82647	1674, 13346, 64362	Des	CAGTCCTACACCTGCGAGA	-0.397119
V2MM_63750	18753	Prkcd	CTCACCGATTCAAGGTTTA	-0.402226
V2MM_31572	18567, 58934	Pdcd2	CTGTTTCCAGAATTTGAAA	-0.404036
V2MM_28200	17295, 24553	Met	GCCAATCTTGCTAAGCAAA	-0.404767
V2MM_13174	20963	Syk	CAGGATATCGGATATGTAA	-0.405966
V2MM_27698	20311, 100044702	Cxcl5	GAGAGAAACTTTAGCAAAT	-0.409104
V2MM_92939	68346	Sirt5	CAGACAATCTGTTACGTGA	-0.409358
V2MM_25078	17201	Mc3r	GTTGTCATGGTTGTTATTA	-0.409487
V2MM_33363	20186, 60351	Nr1h4	CAGACCCTCCTGGATTATA	-0.409874
V2MM_161902	330122	Cxcl3	GGGTATAATTGCATCTACT	-0.412228
V2MM_64076	13033	Ctsd	CTCTTATCCAGGGTGAGTA	-0.41865
V2MM_64692	12155	Bmp15	CTTCCTGTGTCCCTTATAA	-0.418763
V2MM_63774	14186, 25114	Fgfr4	CTCAGAGCTGTATGGGCTA	-0.424328
V2MM_79885	16913	Psmb8	GCCGCAGAGCTATTGCTTA	-0.428219
V2MM_81347	12367	Casp3	GTACTATCATCCTAGATGA	-0.433299
V2MM_57493	18760, 85421	Prkd1	GAAATTCCTTTATCAGAAA	-0.434554
V2MM_195180	72354, 362556	Ttc4	CAATGACTACTTTAAAGAA	-0.437613
V2MM_49268	18670	Abcb4	GTATTGCTTTCTTGTTAAT	-0.437986
V2MM_36837	26428	Orc4l	GAAAGACCACATTATTAAA	-0.439319
V2MM_8805	19354, 366957	Rac2	CAAAGGGAGAGATGTGGAA	-0.442122
V2MM_102132	328572	Ep300	CATATGCTCTCTAGTTTAT	-0.444597
V2MM_55130	22418, 64566	Wnt5a	CCCTCAAGGAGAAGTATGA	-0.444682
V2MM_65751	24706, 218772, 684994	Rarb	GGGCAGATCCTGGATTTCT	-0.449041
V2MM_21188	18139	Zfml	CAGAGGCAAATATTGATAA	-0.457237
V2MM_5098	18176, 100046704	Nras	CATCTGCTCTGTATTCATA	-0.463154
V2MM_47757	18751	Prkcb1	CTTGTCAGATCCCTACGTT	-0.464866
V2MM_28937	13710	Elf3	GTCGGATCATCCCTAATTT	-0.465431
V2MM_43770	12829	Col4a4	CTGATTTGAGTATCTATAA	-0.467321
V2MM_66306	12550, 83502	Cdh1	CACCATGGGAGATGCAGAA	-0.470857
V2MM_195049	15901	Id1	CAGCATGTAATCGACTACA	-0.473188
V2MM_105999	229445	Ctso	GATATATCCCAGTAGCCAT	-0.473673
V2MM_17813	64654, 100048681	Fgf23	GCACCGCTATTCAGAATTA	-0.476335
V2MM_66435	16187	Il3	CAGAGCACCTAAAGTCTGA	-0.477483
V2MM_47731	18716	Pip	CTTCTTATGCGTCTTTCAA	-0.486552
V2MM_66481	23958	Nr2e3	CAGCACATCTTAGAAGCTA	-0.488097
V2MM_55413	26420, 50658	Mapk9	CCTAGCAACATTGTAGTAA	-0.48979
V2MM_36189	67041	Oxct1	CTGATGCGGATCTCATCAA	-0.494293
V2MM_193151	110784	Nr3c2	CTGAGCCCGGCAAAGATTT	-0.496802
V2MM_21731	23955	Nek4	CATTGTATCCCTCAAATAA	-0.498219
V2MM_39216	13684, 630527	Eif4e	GCTGCTAGATTTAATTTAT	-0.504074
V2MM_52437	17395	Mmp9	GACATAGACGGCATCCAGT	-0.505459
V2MM_54896	18484	Pam	CCATGTTTATTCGATGGAA	-0.508137
V2MM_29299	23797, 29414	Akt3	CAAAGCCAAATACATTTAT	-0.511093
V2MM_192695	1024, 264064, 498140, 633238	Cdk8	GACAGAATATTCAATGTAA	-0.511542
V2MM_35449	18102, 18103, 83782, 501041, 687647, 690520	Nme1	CGTACCTTCATTGCCATCA	-0.513961
V2MM_82495	11657	Alb	GGCACGTTCTTGTATGAAT	-0.514135
V2MM_3624	16403	Itga6	GCATCTGCTCCCTGAGTAT	-0.515118
V2MM_14651	12534	Cdc2a	CCTTGGCTTCTAAATCCAA	-0.516435
V2MM_27456	10178, 23963, 683577, 100044065	Odz1	GACACTCACTACTTCATTA	-0.517839
V2MM_81169	237222	Ofd1	GGTCCCACCTTATGTAAAT	-0.520491
V2MM_31438	217166	Nr1d1	CTGGTAACTTCAATGCCAA	-0.520955
V2MM_71871	22408	Wnt1	CTCATCACTGTGTAAATAA	-0.52375
V2MM_206283	25672, 110784	Nr3c2	CTTTGAGGAGTACTCCATA	-0.524051
V2MM_22594	13869	Erbb4	CTAGTTCTAAGATGGAAGT	-0.524339
V2MM_127899	545936	EG545936	CTGACAACCTATTAGCCTA	-0.535389
V2MM_35627	10000, 23797, 29414	Akt3	CTATGAAGATTCTGAAGAA	-0.537404
V2MM_61063	11839, 29183	Areg	GTCTTAGGCTCAGGCCATT	-0.54153
V2MM_92583	244810	AW551984	CGGCTTACTCACTAGCATA	-0.54592
V2MM_20402	15234	Hgf	GTTAGTTTGAAATACAGAA	-0.547962
V2MM_63532	16859	Lgals9	CGTCCAAGTCCATCATGAT	-0.548903
V2MM_62305	19116	Prlr	CAGAGAATCCTGAGGCAAA	-0.550483
V2MM_65366	13081	Cyp24a1	GCCTTAATTTCTTTATTCA	-0.557315
V2MM_84493	72354	Ttc4	GCACAACTCCAAGGCAATA	-0.557479
V2MM_79198	72391	Cdkn3	GATCTTTGAAGGTGATTTA	-0.557681
V2MM_78751	18569	Pdcd4	GAGATGGAATCTTATGTAA	-0.562032
V2MM_112150	435651	LOC435651	CAGCTAGTCTCCAAGTTTA	-0.565371
V2MM_51652	11783	Apaf1	CTCTTGTAGTGTCTTTAAT	-0.565985
V2MM_12717	5962, 19684, 315655	Rdx	CACCTCGTCTGAGAATCAA	-0.579874
V2MM_66405	12359	Cat	CAGAAACTTTCCCATTTAA	-0.581541
V2MM_22755	85434, 668186, 668187, 668213, 668216	Cdc5l	CTCATTGCTGCATAGGAAA	-0.582863
V2MM_61071	56219	Extl1	GTCTTTACCAGTGATCCAA	-0.585122
V2MM_84461	72265	Tram1	CCCTTAAGACTGGCATTAT	-0.588929
V2MM_64200	66401, 297998	Nudt2	CTGAGCTGACCAGAACAAA	-0.590183
V2MM_57954	13869	Erbb4	GACTCCAAGAACTTGGATT	-0.590484
V2MM_73415	14187	Akr1b8	GGACATCTCCTTCACTAAT	-0.591164
V2MM_86153	258625	Olfr116	CTGTGCATATCTAAACACA	-0.592419
V2MM_72980	67575	4930430A15Rik	GAGAGATTCTTATGAACTA	-0.611848
V2MM_66140	22088	Tsg101	GTTATCGAGGTAATATATA	-0.611985
V2MM_74031	15902, 25587	Id2	CAAAGTACTCTGTGGCTAA	-0.613626
V2MM_27267	12729	Clns1a	CTTTCTGTCACAGAATAAA	-0.624827
V2MM_32681	23919	Insl5	GTGAGAACAGTTATCTACA	-0.635436
V2MM_4581	16176, 24494	Il1b	CAACCACTTACCTATTTAT	-0.641911
V2MM_6303	21907	Nr2e1	CTGAATCATTCAAAGCTGA	-0.64365
V2MM_5414	17986	Ndph	CCCGACTTATTGTCTGAAA	-0.656664
V2MM_65193	19016, 25664	Pparg	GATTGAAGCTTATTTATGA	-0.666851
V2MM_61863	14178	Fgf7	CACAAATAATCATGCTTAT	-0.67834
V2MM_69139	19090	Prkdc	GCAATGCTGTCTACACAAT	-0.681925
V2MM_58850	21946	Pglyrp1	GCAACCTCCTGCAGTTTCA	-0.686987
V2MM_7873	14634	Gli3	GCCTTGAGCCCAAGTATTA	-0.687811
V2MM_158684	73410	1700065D16Rik	GCCTTGAGCCCAAGTATTA	-0.692984
V2MM_43018	26420, 50658	Mapk9	CGTATATTACTGTTTGGTA	-0.694107
V2MM_58282	18751, 25023	Prkcb1	GAGATTCAGCCACCTTATA	-0.695059
V2MM_22829	56249	Actr8	CTCCTCTTGCAGCACCTTA	-0.695423
V2MM_34544	98267	Stk17b	CCCTATACCATAACTCTAT	-0.702159
V2MM_5275	22025	Nr2c1	CCAGTGTGGTCACATCATT	-0.702451
V2MM_203338	16341, 299872, 665435, 677255	Eif3e	CAGTGTATCAGCATTAATA	-0.704126
V2MM_73683	12532	Cdc25c	GGTTCCTAAGCTGAGTCAA	-0.713034
V2MM_52513	13361	Dhfr	GAGAGCAGGTGGAAGATTA	-0.713107
V2MM_93209	20541	Slc8a1	CTTAAACACACCAACATTA	-0.716747
V2MM_31091	21933	Tnfrsf10b	CTCTGTAACAGAGGGAAGA	-0.720398
V2MM_5661	7181, 22025, 252924	Nr2c1	CCTCCAGACTGCTGTTCTT	-0.725972
V2MM_194783	17096, 676654	Lyn, LOC676654	CGAAGAATCCTTAAAGAAA	-0.736062
V2MM_62332	23958	Nr2e3	CAGAGGACGCTGAAGAGAA	-0.736468
V2MM_72295	15444	Hpca	CTGCCTCTTTGCACTTAGA	-0.759812
V2MM_76708	19695, 24620	Reg3g	CTATGCCTTGTTTAGTGTA	-0.761922
V2MM_150187	20859, 24902, 24912, 629203, 100043194	Sult2a1	GTAATAAGTTTGTGGTGAA	-0.773508
V2MM_31226	23955	Nek4	CTGAGGCAGCCCTACATAA	-0.775585
V2MM_60889	14228, 260321	Fkbp4	GTCATCAAGGCTTGGGATA	-0.775664
V2MM_32771	396, 192662, 728908	Arhgdia	GTGTCCGGCATGAAGTACA	-0.784783
V2MM_52405	13713, 362871	Elk3	GAAGCCATATTTAGACAAT	-0.785496
V2MM_200611	328949	Mcc	GCAGCTTGTTAGAGAAATT	-0.791592
V2MM_190611	27340, 70683, 653877	Utp20	CCCTGGAGTTTGTAACTAA	-0.800809
V2MM_71209	18570, 308061	Pdcd6	CATGACATCCTCATCCGAA	-0.816135
V2MM_37690	66827, 287208	Ttc1	GAGATGTTAGGTAAACTAA	-0.818871
V2MM_50204	13361	Dhfr	CAGAAGGCAGCATTATATA	-0.825772
V2MM_17505	11629	Aif1	GAGTTTGATCTGAATGGAA	-0.825894
V2MM_76646	12444	Ccnd2	CTACCTAAGGGATATGTCT	-0.835225
V2MM_75012	78912	Sp2	CATCTTATCATCTAAAGGA	-0.838826
V2MM_48943	13867	Erbb3	GCGTTTACATTGAGAAGAA	-0.839602
V2MM_45265	2077, 13875, 292721	Erf	GGTCAAGCCTTATTCTGTA	-0.844328
V2MM_70751	18793, 50692	Plaur	CAGACCTTTCACTTCCTGA	-0.849485
V2MM_99534	70683, 314713	Utp20	CGAATTATAGCAGGGTTAA	-0.854228
V2MM_162194	21940, 100048672	Cd27	CAGGCATTGTAACTCTGGT	-0.875246
V2MM_50297	306274, 319955	Ercc6	CAGATACTTTGGAGTGAAA	-0.87725
V2MM_81503	12190, 360254	Brca2	GTCATTATCAGAACTGAAA	-0.882899
V2MM_193123	12914, 54244	Crebbp	GGATGAATACTATCATTTA	-0.883779
V2MM_124841	15289, 364704, 366913, 678705, 681718	Hmgb1	CTGACAAGGCTCGTTATGA	-0.885903
V2MM_48088	58223, 304608	Mmp19	GACTCATTTCTTCAAGGGA	-0.89439
V2MM_9339	19645	Rb1	CAGATTATGATGTGCTCTA	-0.89537
V2MM_70899	638798, 665250, 668090, 677628	LOC638798	CAGCTCCTTGATGATGGCA	-0.903378
V2MM_43537	2066, 13869, 59323	Erbb4	CTCTGGAGAATTTACGCAT	-0.917038
V2MM_72869	67738, 100045251	Ppid	GAATGGCTCTCAGTTCTTT	-0.92368
V2MM_53727	13436	Dnmt3b	CACAGAGTATCAGGATGAT	-0.936854
V2MM_55312	13434	Trdmt1	CCGCTAATTCTAGATAGTA	-0.943173
V2MM_7219	13030	Ctsb	GAGCTACACTTGTTTAATT	-0.947705
V2MM_64707	18788	Serpinb2	CTTCTCCTCTCTCAGCTCA	-0.948939
V2MM_60963	12017	Bag1	GTCCTACCAGAACAATTTA	-0.976011
V2MM_50831	17395, 81687	Mmp9	CGAGCTATCCACTCATCAA	-1.00462
V2MM_193175	1024, 264064, 633238	Cdk8	CCTTATCAAGTATATGGAA	-1.00647
V2MM_36457	23938, 29568	Map2k5	CTGTAAAGGTTATTCTGTT	-1.01511
V2MM_14497	13179	Dcn	CCTGAAAGGACTGATTAAT	-1.01701
V2MM_8771	17096, 81515, 676654	Lyn	GTAATACTGACCGAACTAT	-1.03218
V2MM_78099	5423, 18970	Polb	GAAGTTTGTAGATGAAGGA	-1.03522
V2MM_34030	18417, 84588	Cldn11	CCAAGAGTGCCCATGTCTA	-1.0378
V2MM_103901	83790, 226143	Cyp2c23	CTCCTTTCAGTGTGGACAA	-1.0468
V2MM_64641	12581, 100043858	Cdkn2d	CTTACTGGGTTACTTGTCA	-1.06458
V2MM_72842	15415, 497985	Hoxb7	GAACCGAGTTCCTTCAACA	-1.07716
V2MM_11	4067, 17096, 81515, 676654	Lyn	GAGATCCAACGTCCAATAA	-1.07916
V2MM_48243	18760	Prkd1	GAGCCGGTACTACAAGGAA	-1.08078
V2MM_33350	16878	Lif	CAGACAGACAGGTAGCATA	-1.09135
V2MM_61142	12829	Col4a4	GTGACTCCATTCTGTGTAA	-1.09533
V2MM_16955	15414, 66019	Hoxb6	GAGAAGGAATTTCACTATA	-1.10545
V2MM_49133	26419, 116554	Mapk8	GGACTTAAAGCCTAGTAAT	-1.11199
V2MM_73099	74134	Cyp2s1	GATGTTCTGTCTACTCCCA	-1.13096
V2MM_64342	388, 11852, 64373	Rhob	CTGCTGATCGTGTTCAGTA	-1.13358
V2MM_31349	110595	Timp4	CTGCTGTGTTGCTGCCAGA	-1.13464
V2MM_189136	59054	Mrps30	CACTGACTGTCCAAGCTGA	-1.14019
V2MM_65470	14745, 116744	Edg2	GCTTCCATTTCCCTATTTA	-1.14299
V2MM_18091	13197	Gadd45a	GCCAGGTTACTTTCAAATA	-1.16864
V2MM_28573	17386	Mmp13	GCTCTGAATGGTTATGACA	-1.17491
V2MM_63694	242705	E2f2	CTATGTGACCTACCAGGAT	-1.19043
V2MM_175078	19268	Ptprf	GTACTATACTCAGTCCTCT	-1.19172
V2MM_73629	18538, 364102	Pcna	GGGTGAATTTGCACGTATA	-1.19449
V2MM_69359	3091, 15251	Hif1a	GCCGCTCAATTTATGAATA	-1.19733
V2MM_64645	12190	Brca2	CTTAGAAAGCCAATACCAA	-1.20203
V2MM_222529	12505	Cd44	CTACTGACTCCAACGTTAA	-1.22939
V2MM_73574	16010	Igfbp4	GGGAGAAGAGAAACCTCAT	-1.2427
V2MM_48075	22337	Vdr	GACGTATCTTCAAACTCCA	-1.26362
V2MM_15294	12832, 85250	Col5a2	CTCCAGATGACACAAACAA	-1.27896
V2MM_546	12558, 100044363	Cdh2\	CACTGTGTCTGTGACAGTT	-1.31111
V2MM_76094	289172, 361967, 364127, 500149, 501204	LOC289172	CCTTAAGTTGTGTGCTGAA	-1.31867
V2MM_67065	12571	Cdk6	CCCTATATATAGTACAGTA	-1.33381
V2MM_35917	20979	Syt1	CTCTCCAGTATCACATTTA	-1.34331
V2MM_98062	638251	EG638251	GAGAATGAATCAGGATACT	-1.34567
V2MM_5798	22592	Ercc5	GACTGAAGAGGACTATCCT	-1.34583
V2MM_56193	58181	Il20	CTAGCTATGTGTATATTAT	-1.35359
V2MM_25018	14177	Fgf6	GTGGTTCCCTGAGAGACTA	-1.35981
V2MM_63964	14165	Fgf10	CTCGCTCTGTAGATCACTA	-1.36203
V2MM_32199	17295, 24553	Met	GCTACTTATGTGAATGTAA	-1.37048
V2MM_36578	14089, 192203	Fap	CTGTTAATTGGATAACTTA	-1.38075
V2MM_2034	12151	Bmi1	CTAAGGAAGAGGTGAATGA	-1.42853
V2MM_23324	192662, 360678	Arhgdia	CTGGCCTGTCAGTATTTAT	-1.46436
V2MM_32521	109905, 295347, 668838, 100046373	Rap1a	GGGTTAAAGACACAGAAGA	-1.47011
V2MM_23494	56309	Mycbp	CTGTGGACAGCTGGACATA	-1.47911
V2MM_79308	21847	Klf10	GATTGGAACCCTCATTAAT	-1.51518
V2MM_63361	16202, 621824	Ilk	CGCTGGCAGGGCAATGATA	-1.52185
V2MM_32905	17187, 60661, 362131, 100048299	Max	CAACAGAGTATATCCAGTA	-1.52277
V2MM_58069	56219	Extl1	GACTTTGAGTCCCTGATCA	-1.53306
V2MM_99429	216197	Ckap4	CTGGATAGGTTGTTTCTGA	-1.54213
V2MM_64234	19106	Eif2ak2	CTGATGATGTGCAAAGAAA	-1.5487
V2MM_193645	1024, 264064, 498140, 633238	Cdk8	CATGACCTCTGGCATATAA	-1.55997
V2MM_52067	5241, 18667	Pgr	CTGTACTGCTTGAATACAT	-1.62978
V2MM_74619	19309, 24701	Pygm	CAGATTATGAGGAATACAT	-1.686
V2MM_72002	66402, 367086	Sln	CTCGTGAGGTCCTACCAAT	-1.69583
V2MM_617	16410	Itgav	CAGACCCGTTGTCACTGTA	-1.72806
V2MM_99535	70683, 314713	Utp20	CCGAATTATAGCAGGGTTA	-1.73095
V2MM_62225	13076	Cyp1a1	CACTTTGACCCTTACAAGT	-1.74524
V2MM_195960	17096, 676654	Lyn	CTGGATGCTGTTTCTTAAA	-1.76409
V2MM_102279	16341, 299872, 665435, 677255	Eif3e	CTGAAAGATGGATTGTGAA	-1.8272
V2MM_175077	19268	Ptprf	CATACTTCTTGATGGTAAT	-1.9564
V2MM_53401	26395, 170851	Map2k1	GTGTATAGTGCCTACAAAT	-1.98365
V2MM_82888	17096, 676654	Lyn	CTACTGTGTACATACTTAA	-1.98605
V2MM_76059	12155	Bmp15	CCTGGACAGAGATAGATAT	-2.04277
V2MM_38323	21933	Tnfrsf10b	GCAATGGTTGCTCTGTATA	-2.04602
V2MM_35467	23797	Akt3	CGTCTACAACCCATCATAA	-2.14862
V2MM_71953	10092, 67771, 360854	Arpc5	CTCCTAATGAAGTATATTT	-2.24067
V2MM_50232	14302, 79209	Frk	CAGACGGGCGCCTTTCTAA	-2.26992
V2MM_15679	21923	Tnc	CTGCAAACAGCAGAACATA	-2.27429
V2MM_45630	21985, 100045143	Tpd52	CAACTACTGTGTTTCTCCT	-2.31518
V2MM_59992	14268	Fn1	GGAAGCACTATCAGATAAA	-2.45639
V2MM_78314	22259, 58852	Nr1h3	GACCAGATCGCCTTGCTGA	-2.56007
V2MM_53992	75292	Prkd3	CAGACATGCCCATGGATAT	-2.67281
V2MM_75164	16337	Insr	CCAAGACCTTCACTTCAAA	-2.78055
V2MM_70249	108767	Pnrc1	CAAACTTCATTTCTGGATA	-2.94523
V2MM_36831	21744, 294979, 100044033	Adad1	GAAACTGTAACAACAGGAA	-3.02105
V2MM_53117	22210	Ube2b	GGGAGTATGAGAAGAGAGT	-3.07427
V2MM_73834	12043, 100046608	Bcl2	GTGATGAAGTACATACATT	-3.14583
V2MM_56351	22164	Tnfsf4	CTCATGAGATGTGACTGAA	-3.23354
V2MM_5423	22592, 301382	Ercc5	CCCGGCATGTCTATAAGAA	-5.27256
V2MM_71674	268903, 304157	Nrip1	CTAACCCAGTCCTTGTTAA	-7.37659
