# Supplementary material for: Tnfaip2/exoc3‐driven lipid metabolism is essential for stem cell differentiation and organ homeostasis
Source: EMBO Rep. 2020 Dec 10;22(1):e49328. doi: 10.15252/embr.201949328 (PMC7788457; doi:10.15252/embr.201949328)
Supplement: Supplementary file 4 — Dataset EV2 [file EMBR-22-e49328-s004.xlsx]

## Sheet: Sheet 1
List of all analyzed genes in X1 population of exoc3(RNAi) vs gfp(RNAi) planarians. The table contains RNA-seq analysis of 20,292 planarian genes, of which 6,339 genes are significantly, differentially expressed upon Smed-exoc3 depletion in planarian X1 population. The planarian gene "Exocyst complex component 3" is highlighted in yellow.
	baseMean	MUT.Mean	CTRL.Mean	log2FoldChange	lfcSE	stat	pvalue	padj	symbol	Description	Published.Transcripts	Compact.Domain.Annotation.List
SMESG000024663.1	1769.74	2907.95	631.53	2.16039	0.0623428	34.5821	4.6944e-262	7.49414e-258
SMESG000051953.1	13419.5	8639.11	18199.9	-1.06896	0.0342595	-31.2006	1.04587e-213	8.34816e-210	MS3_04855	Glycine amidinotransferase, mitochondrial	EST: AY066974.1 | clone H.56.4h unknown mRNA sequence	IPR033195|PTHR10488|GLYCINE AMIDINOTRANSFERASE, MITOCHONDRIAL
SMESG000007684.1	1147.46	1896.79	398.14	2.19868	0.0704804	31.0863	3.68697e-212	1.96196e-208
SMESG000051964.1	12799.7	8308.19	17291.1	-1.05141	0.0347627	-30.2441	6.23711e-201	2.48923e-197	MS3_04855	Glycine amidinotransferase, mitochondrial	mRNA: KY348647.1 | hypothetical protein Smed-agat-1 mRNA - complete cds	IPR033195|PTHR10488|GLYCINE AMIDINOTRANSFERASE, MITOCHONDRIAL
SMESG000072154.1	17337.7	10068.7	24606.7	-1.2781	0.0425271	-30.0525	2.02681e-198	6.47118e-195
SMESG000019975.1	765.639	1328.95	202.324	2.61292	0.0870964	29.7329	2.88729e-194	7.6821e-191	ISCW_ISCW011597	saposin, putative	EST: AY066248.1 | clone H.108.3b unknown mRNA sequence	IPR008138|PF03489|Saposin-like type B, region 2\IPR007856|PF05184|Saposin-like type B, region 1\IPR011001|SSF47862|Saposin
SMESG000018472.1	4523.25	2321.13	6725.37	-1.51502	0.0519596	-29.1503	8.27827e-187	1.88792e-183
SMESG000042765.1	1856.97	839.136	2874.81	-1.74452	0.0622231	-28.0097	1.23793e-172	2.47029e-169
SMESG000012534.1	2230.39	1211.09	3249.69	-1.40397	0.0552467	-25.4008	2.46995e-142	4.38114e-139	CYP1A1	cytochrome P450, family 1, subfamily a, polypeptide 1		IPR001128|PF00067|Cytochrome P450\IPR001128|SSF48264|Cytochrome P450
SMESG000024772.1	4142.64	5644.46	2640.83	1.08655	0.0427893	25.3889	3.34427e-142	5.3388e-139
SMESG000051813.1	414.129	741.212	87.0454	2.87921	0.113946	24.6753	1.96951e-134	2.85829e-131	ASPG	asparaginase		IPR027474|PF00710|Asparaginase\IPR020683|PF12796|Ankyrin repeats (3 copies)\IPR020683|SSF48403|Ankyrin repeat\IPR006034|SSF53774|Glutaminase/Asparaginase
SMESG000002628.1	841.396	1392.33	290.459	2.17158	0.0888117	24.3444	6.65133e-131	8.84849e-128	PGRN-1	ProGRaNulin homolog	EST: AY067078.1 | clone HB.4.2f unknown mRNA sequence	IPR000118|PF00396|Granulin
SMESG000062902.1	2079.26	1234.82	2923.69	-1.22672	0.0520514	-23.5586	1.02458e-122	1.25818e-119				IPR001300|PF00648|Calpain family cysteine protease\IPR022682|PF01067|Calpain large subunit, domain III\IPR011992|SSF47473|EF-hand\IPR022682|SSF49758|Calpain large subunit, middle domain (domain III)
SMESG000016436.1	14692.6	10378.4	19006.8	-0.867151	0.0369197	-23.487	5.53716e-122	6.31395e-119	HDLBP	high density lipoprotein binding protein	EST: AY068249.1 | clone H.28.11b(T3) unknown mRNA sequence	IPR004088|PF00013|KH domain\IPR004088|SSF54791|Eukaryotic type KH-domain (KH-domain type I)
SMESG000049722.1	934.11	1432.21	436.013	1.67285	0.071708	23.2789	7.25821e-120	7.72467e-117			EST: AY067657.1 | clone H.28.4h(T3) unknown mRNA sequence	IPR000668|PF00112|Papain family cysteine protease\IPR013201|PF08246|Cathepsin propeptide inhibitor domain (I29)\IPR013128|PTHR12411|CYSTEINE PROTEASE FAMILY C1-RELATED
SMESG000012171.1	6927.52	4775.7	9079.34	-0.91994	0.0399687	-23.0153	3.27489e-117	3.26752e-114			EST: AY066538.1 | clone D20Contig4 unknown mRNA sequence
SMESG000028420.1	6040.53	3928.32	8152.74	-1.04232	0.0460287	-22.6431	1.63007e-113	1.53073e-110
SMESG000076142.1	4565.06	2951.7	6178.42	-1.05488	0.0475975	-22.1602	8.31539e-109	7.37483e-106
SMESG000027979.1	5729.28	3851.93	7606.63	-0.972647	0.0446848	-21.7653	4.94752e-105	4.15696e-102			mRNA: KF730684.1 | X1.A.D4.1 mRNA - partial cds& KF730684.1 | X1.A.D4.1 mRNA - partial cds&EST: JX010497.1 | clone Smed_00523_V2 hypothetical protein mRNA - complete cds
SMESG000055421.1	921.203	1416.45	425.956	1.68211	0.077929	21.5398	6.59482e-103	5.26398e-100			EST: AY066900.1 | clone H.17.9d(T3) unknown mRNA sequence& AY967510.1 | clone HE.3.03A mRNA sequence
SMESG000060777.1	1918.59	1142.29	2694.9	-1.21969	0.0566682	-21.5149	1.12932e-102	8.58501e-100	ODC1	ornithine decarboxylase, structural 1		IPR022643|PF00278|Pyridoxal-dependent decarboxylase, C-terminal sheet domain\IPR022644|PF02784|Pyridoxal-dependent decarboxylase, pyridoxal binding domain\IPR009006|SSF50621|Alanine racemase C-terminal domain-like\IPR029066|SSF51419|PLP-binding barrel
SMESG000050434.1	1706.11	1024.41	2387.8	-1.20307	0.0566062	-21.2439	3.75e-100	2.72113e-97				IPR001128|PF00067|Cytochrome P450\IPR001128|SSF48264|Cytochrome P450
SMESG000058745.1	218697	173273	264122	-0.605777	0.0286618	-21.1353	3.76728e-99	2.61482e-96	PABPC4	poly(A) binding protein cytoplasmic 4	mRNA: AY068307.1 | unknown mRNA sequence&EST: AY067244.1 | clone H.57.8a unknown mRNA sequence& AY067234.1 | clone H.30.5d unknown mRNA sequence	IPR000504|PF00076|RNA recognition motif. (a.k.a. RRM, RBD, or RNP domain)\IPR002004|PF00658|Poly-adenylate binding protein, unique domain\IPR012677|SSF54928|RNA-binding domain, RBD\IPR002004|SSF63570|PABC (PABP) domain
SMESG000076681.1	5331.74	3805.83	6857.64	-0.843157	0.0400061	-21.0745	1.36355e-98	9.06985e-96	MS3_06890	Eukaryotic translation initiation factor 3 subunit A		IPR000717|PF01399|PCI domain\IPR027512|PTHR14005:SF0|EUKARYOTIC TRANSLATION INITIATION FACTOR 3 SUBUNIT
SMESG000024214.1	14412.6	9964.37	18860.7	-0.912214	0.0437275	-20.8609	1.2142e-96	7.75342e-94	MS3_08263	Down syndrome cell adhesion molecule-like protein		IPR003961|PF00041|Fibronectin type III domain\IPR013098|PF07679|Immunoglobulin I-set domain\IPR007110|SSF48726|Immunoglobulin\IPR003961|SSF49265|Fibronectin type III
SMESG000020813.1	1020.79	512.413	1529.17	-1.53878	0.073866	-20.8048	3.91549e-96	2.40411e-93				IPR002223|SSF57362|BPTI-like
SMESG000080424.1	962.341	494.122	1430.56	-1.49686	0.0719888	-20.7651	8.94851e-96	5.29089e-93	OXCT1	3-oxoacid CoA transferase 1		IPR004165|PF01144|Coenzyme A transferase\IPR004165|PTHR13707|KETOACID-COENZYME A TRANSFERASE
SMESG000034829.1	2179.03	1324.44	3033.62	-1.17692	0.0576062	-20.4241	1.02059e-92	5.8188e-90
SMESG000042500.1	1517.66	892.241	2143.09	-1.24339	0.0610302	-20.3628	3.57555e-92	1.96828e-89
SMESG000024822.1	16320.8	12708.4	19933.1	-0.646269	0.031826	-20.3061	1.1353e-91	6.04129e-89	HSP90AA1.1	heat shock protein 90kDa alpha family class A member 1		IPR001404|PF00183|Hsp90 protein\IPR003594|PF02518|Histidine kinase-, DNA gyrase B-, and HSP90-like ATPase\IPR001404|PTHR11528|HEAT SHOCK PROTEIN 90\IPR020568|SSF54211|Ribosomal protein S5 domain 2-like\IPR003594|SSF55874|ATPase domain of HSP90 chaperone/DNA topoisomerase II/histidine kinase
SMESG000058307.1	2252.78	1422.1	3083.45	-1.10025	0.0543309	-20.2455	3.89388e-91	2.00522e-88			mRNA: KF730672.1 | X1.C3.3 mRNA - complete cds
SMESG000005721.1	16930.5	13221.7	20639.3	-0.63935	0.0321433	-19.8904	4.92469e-88	2.4568e-85	PGD	phosphogluconate dehydrogenase		IPR006114|PF00393|6-phosphogluconate dehydrogenase, C-terminal domain\IPR006115|PF03446|NAD binding domain of 6-phosphogluconate dehydrogenase\IPR008927|SSF48179|6-phosphogluconate dehydrogenase C-terminal domain-like\IPR016040|SSF51735|NAD(P)-binding Rossmann-fold domains
SMESG000042787.1	4515.91	3080.43	5951.38	-0.940564	0.0474821	-19.8072	2.58222e-87	1.24917e-84
SMESG000019977.1	342.077	582.05	102.105	2.33139	0.116827	19.6666	4.1684e-86	1.95719e-83				IPR008138|PF03489|Saposin-like type B, region 2\IPR007856|PF05184|Saposin-like type B, region 1\IPR011001|SSF47862|Saposin
SMESG000056235.1	3252.21	2138.42	4366	-1.01619	0.0526678	-19.2916	6.32441e-83	2.88465e-80
SMESG000043769.1	766.159	375.288	1157.03	-1.57174	0.0815117	-19.2457	1.53276e-82	6.79694e-80	ENDOB	Endophilin B		IPR004148|PF03114|BAR domain
SMESG000011907.1	66472.8	51956.1	80989.6	-0.637084	0.033345	-19.1058	2.2601e-81	9.75142e-79	CG7878	CG7878 gene product from transcript CG7878-RA	EST: AY067855.1 | clone H.20.10e unknown mRNA sequence& AY067231.1 | clone H.99.2b unknown mRNA sequence	IPR004088|PF00013|KH domain\IPR011545|PF00270|DEAD/DEAH box helicase\IPR001650|PF00271|Helicase conserved C-terminal domain\IPR027417|SSF52540|P-loop containing nucleoside triphosphate hydrolases\IPR004088|SSF54791|Eukaryotic type KH-domain (KH-domain type I)
SMESG000055750.1	1170.5	632.469	1708.53	-1.39788	0.0733494	-19.0411	7.79143e-81	3.27322e-78	ODC1	ornithine decarboxylase 1	EST: AY068126.1 | clone H.63.4c unknown mRNA sequence	IPR022643|PF00278|Pyridoxal-dependent decarboxylase, C-terminal sheet domain\IPR022644|PF02784|Pyridoxal-dependent decarboxylase, pyridoxal binding domain\IPR009006|SSF50621|Alanine racemase C-terminal domain-like\IPR029066|SSF51419|PLP-binding barrel
SMESG000074998.1	37460.9	29984.8	44937.1	-0.58109	0.030638	-18.9663	3.241e-80	1.32665e-77	GTPBP4	GTP binding protein 4	EST: AY068276.1 | clone H.76.6g(T3) unknown mRNA sequence	IPR010674|PF06858|Nucleolar GTP-binding protein 1 (NOG1)\IPR012973|PF08155|NOGCT (NUC087) domain\IPR027417|SSF52540|P-loop containing nucleoside triphosphate hydrolases
SMESG000062476.1	1813.2	1155	2471.41	-1.07852	0.0568703	-18.9584	3.76661e-80	1.50325e-77	MS3_08806	Band 4.1-like protein 3		IPR019748|PF00373|FERM central domain\IPR003877|PF00622|SPRY domain\IPR018979|PF09379|FERM N-terminal domain\IPR018980|PF09380|FERM C-terminal PH-like domain\IPR019748|SSF47031|Second domain of FERM\IPR013320|SSF49899|Concanavalin A-like lectins/glucanases\IPR011993|SSF50729|PH domain-like\IPR029071|SSF54236|Ubiquitin-like
SMESG000025475.1	11606.9	9097.44	14116.4	-0.630469	0.0332843	-18.9417	5.17487e-80	2.01492e-77	EIF3-S8	CG4954 gene product from transcript CG4954-RB	EST: AY067691.1 | clone HB.23.4b unknown mRNA sequence& AY067526.1 | clone H.107.10g(T3) unknown mRNA sequence	IPR000717|PF01399|PCI domain\IPR008905|PF05470|Eukaryotic translation initiation factor 3 subunit 8 N-terminus\IPR011991|SSF46785|Winged helixDNA-binding domain
SMESG000053861.1	4826.42	3333.13	6319.71	-0.912732	0.0483259	-18.8856	1.49695e-79	5.68983e-77
SMESG000074551.1	1146.92	687.634	1606.21	-1.2	0.0636074	-18.8531	2.77178e-79	1.02904e-76				IPR000209|PF00082|Subtilase family\IPR002884|PF01483|Proprotein convertase P-domain\IPR015500|PTHR10795|PROPROTEIN CONVERTASE SUBTILISIN/KEXIN\IPR008979|SSF49785|Galactose-binding domain-like\IPR000209|SSF52743|Subtilisin-like
SMESG000072099.1	2774.44	1881.24	3667.63	-0.95179	0.0505046	-18.8428	3.36556e-79	1.22109e-76	MS3_05343	Transmembrane protease serine 9		IPR001254|PF00089|Trypsin\IPR009003|SSF50494|Trypsin-like serine proteases
SMESG000022139.1	4124.66	2807.3	5442.01	-0.943749	0.0501022	-18.8348	3.91894e-79	1.39027e-76
SMESG000029096.1	3737.44	2543.72	4931.16	-0.943922	0.0504024	-18.7258	3.05133e-78	1.05894e-75	ISCW_ISCW016118	retinoblastoma-binding protein, putative
SMESG000009320.1	14135.5	10970.6	17300.4	-0.653255	0.0348984	-18.7186	3.49314e-78	1.18648e-75			EST: AY068890.1 | clone H.22.1f unknown mRNA sequence	IPR011539|PF00554|Rel homology domain (RHD)\IPR020683|PF12796|Ankyrin repeats (3 copies)\IPR020683|SSF48403|Ankyrin repeat\IPR008967|SSF49417|p53-like transcription factors
SMESG000068402.1	1992.97	1259.48	2726.47	-1.09685	0.0587539	-18.6632	9.85834e-78	3.27872e-75	MS3_04855	Glycine amidinotransferase, mitochondrial		IPR033195|PTHR10488|GLYCINE AMIDINOTRANSFERASE, MITOCHONDRIAL
SMESG000008345.1	12805	10080.9	15529.1	-0.619802	0.0338314	-18.3201	5.72138e-75	1.864e-72	ARFGAP2	ADP-ribosylation factor GTPase activating protein 2		IPR001164|PF01412|Putative GTPase activating protein for Arf
SMESG000024804.1	1669.09	1062.81	2275.36	-1.07767	0.0589992	-18.2594	1.7405e-74	5.55707e-72	MAP3K19	mitogen-activated protein kinase kinase kinase 19		IPR000719|PF00069|Protein kinase domain\IPR020683|PF12796|Ankyrin repeats (3 copies)\IPR020683|SSF48403|Ankyrin repeat\IPR011009|SSF56112|Protein kinase-like (PK-like)
SMESG000036649.1	10034	7785.73	12282.3	-0.653788	0.0360936	-18.1134	2.49851e-73	7.82081e-71	MS3_10042	Nucleolar MIF4G domain-containing protein 1
SMESG000020144.1	2771.76	3598.43	1945.1	0.877512	0.0486915	18.0191	1.38069e-72	4.23871e-70				IPR000867|PF00219|Insulin-like growth factor binding protein\IPR009030|SSF57184|Growth factor receptor domain
SMESG000076927.1	3933.33	2513.4	5353.26	-1.07236	0.0596393	-17.9785	2.86965e-72	8.6436e-70
SMESG000062760.1	1848.04	1196.9	2499.18	-1.04631	0.0582447	-17.9591	4.07268e-72	1.20401e-69	CPN1	carboxypeptidase N, polypeptide 1		IPR000834|PF00246|Zinc carboxypeptidase\IPR008969|SSF49464|Carboxypeptidase regulatory domain-like
SMESG000050229.1	11138.6	14289.7	7987.5	0.830566	0.0463206	17.9303	6.84349e-72	1.98635e-69	PLAC8L1	PLAC8-like 1		IPR006461|PF04749|PLAC8 family
SMESG000043280.1	2354.97	1543.74	3166.19	-1.01999	0.0569539	-17.9053	1.07189e-71	3.05564e-69
SMESG000004901.1	741.982	1100.44	383.522	1.46805	0.0828856	17.6783	6.16145e-70	1.72564e-67			mRNA: KF730688.1 | X1.A.H5.2 mRNA - complete cds
SMESG000043277.1	3218.4	2027.26	4409.54	-1.09972	0.0625546	-17.5772	3.68473e-69	1.01195e-66
SMESG000076677.1	4673.31	3391.07	5955.56	-0.8042	0.0457521	-17.5763	3.73998e-69	1.01195e-66	MS3_06890	Eukaryotic translation initiation factor 3 subunit A		IPR000717|PF01399|PCI domain\IPR027512|PTHR14005:SF0|EUKARYOTIC TRANSLATION INITIATION FACTOR 3 SUBUNIT
SMESG000002539.1	780.959	432.471	1129.45	-1.3431	0.0766963	-17.4892	1.73304e-68	4.61105e-66				IPR031440|PF15709|Domain of unknown function (DUF4670)
SMESG000043289.1	5462.46	3585.84	7339.08	-1.01616	0.0584093	-17.3958	8.87208e-68	2.32187e-65			EST: AY066938.1 | clone HB.22.12f unknown mRNA sequence
SMESG000056256.1	113533	90207.4	136858	-0.597946	0.0345827	-17.2903	5.56395e-67	1.43263e-64	HSPA9	heat shock protein family A (Hsp70) member 9	mRNA: GU591875.1 | Hsp70 mRNA - partial cds&EST: AY067266.1 | clone H.6.5d unknown mRNA sequence& AY967478.1 | clone HE.1.05D mRNA sequence	IPR013126|PF00012|Hsp70 protein\IPR019651|PF10712|NAD-specific glutamate dehydrogenase\IPR029047|SSF100920|Heat shock protein 70kD (HSP70), peptide-binding domain
SMESG000004509.1	9241.27	7109.19	11373.3	-0.672939	0.0396636	-16.9658	1.46974e-64	3.72427e-62	SLTM	SAFB-like, transcription modulator		IPR000504|PF00076|RNA recognition motif. (a.k.a. RRM, RBD, or RNP domain)\IPR003034|PF02037|SAP domain\IPR012677|SSF54928|RNA-binding domain, RBD
SMESG000022047.1	10186.4	8184.1	12188.7	-0.57132	0.0339672	-16.8195	1.75532e-63	4.37843e-61	POR	P450 (cytochrome) oxidoreductase	EST: AY067809.1 | clone H.58.9d(T3) unknown mRNA sequence& AY067479.1 | clone H.56.2g unknown mRNA sequence	IPR001433|PF00175|Oxidoreductase NAD-binding domain\IPR008254|PF00258|Flavodoxin\IPR003097|PF00667|FAD binding domain\IPR029039|SSF52218|Flavoproteins\IPR017938|SSF63380|Riboflavin synthase domain-like
SMESG000061767.1	3914.13	2807.86	5020.4	-0.828804	0.0496036	-16.7073	1.1594e-62	2.84749e-60
SMESG000009888.1	350.871	557.94	143.801	1.83772	0.109423	16.6717	2.10555e-62	5.09289e-60			EST: AY066385.1 | clone H.95.8d(T3) unknown mRNA sequence	IPR002223|PF00014|Kunitz/Bovine pancreatic trypsin inhibitor domain\IPR002223|SSF57362|BPTI-like
SMESG000038461.1	3910.71	2940.26	4881.16	-0.7253	0.0436925	-16.5992	7.06412e-62	1.65841e-59				IPR008250|PF00122|E1-E2 ATPase\IPR006068|PF00689|Cation transporting ATPase, C-terminus\IPR004014|PF00690|Cation transporter/ATPase, N-terminus\IPR023214|PF08282|haloacid dehalogenase-like hydrolase\IPR022141|PF12424|Plasma membrane calcium transporter ATPase C terminal\IPR030320|PTHR24093:SF245|PLASMA MEMBRANE CALCIUM-TRANSPORTING ATPASE 1\IPR023214|SSF56784|HAD-like\IPR023299|SSF81660|Metal cat…
SMESG000059546.1	4942.25	3541.1	6343.4	-0.830409	0.0500238	-16.5993	7.05158e-62	1.65841e-59				IPR004827|PF00170|bZIP transcription factor
SMESG000022746.1	662.028	979.224	344.833	1.44767	0.0870608	16.594	7.69881e-62	1.78121e-59	MS3_04509	Myoblast growth factor receptor egl-15		IPR001245|PF07714|Protein tyrosine kinase\IPR007110|SSF48726|Immunoglobulin\IPR011009|SSF56112|Protein kinase-like (PK-like)
SMESG000064905.1	4282.26	3172.31	5392.2	-0.757841	0.0459672	-16.4856	4.65368e-61	1.06131e-58	ISCW_ISCW017915	hypothetical protein		IPR001356|PF00046|Homeobox domain\IPR009057|SSF46689|Homeodomain-like
SMESG000000606.1	9595.5	7257.26	11933.7	-0.711327	0.0432069	-16.4629	6.77231e-61	1.52272e-58	ANK	ankyrin		IPR002110|PF00023|Ankyrin repeat\IPR000488|PF00531|Death domain\IPR000906|PF00791|ZU5 domain\IPR020683|PF12796|Ankyrin repeats (3 copies)\IPR011029|SSF47986|DEATH domain\IPR020683|SSF48403|Ankyrin repeat
SMESG000069796.1	846.797	508.563	1185.03	-1.19057	0.0728354	-16.3315	5.89043e-60	1.30604e-57
SMESG000037807.1	7702.74	5362.84	10042.7	-0.892418	0.0547913	-16.287	1.22142e-59	2.67107e-57	OTOF	otoferlin		IPR000008|PF00168|C2 domain\IPR012561|PF08150|FerB (NUC096) domain\IPR012968|PF08151|FerI (NUC094) domain\IPR032362|PF16165|Ferlin C-terminus\IPR000008|SSF49562|C2 domain (Calcium/lipid-binding domain, CaLB)
SMESG000016909.1	11140.2	9033.27	13247.2	-0.549284	0.0338136	-16.2443	2.45009e-59	5.28557e-57			EST: AY067293.1 | clone H.78.7a unknown mRNA sequence	IPR002928|PF01576|Myosin tail
SMESG000017142.1	1011.48	626.581	1396.39	-1.13012	0.0698669	-16.165	8.90679e-59	1.89584e-56	NUCB1	nucleobindin 1		IPR002048|PF13499|EF-hand domain pair\IPR011992|SSF47473|EF-hand
SMESG000005637.1	3008.85	2215.84	3801.86	-0.769673	0.0478328	-16.0895	3.02324e-58	6.3504e-56				IPR003029|PF00575|S1 RNA binding domain\IPR012340|SSF50249|Nucleic acid-binding proteins
SMESG000051640.1	556.943	299.42	814.467	-1.39172	0.086637	-16.0316	7.68458e-58	1.5932e-55	MOCS3	molybdenum cofactor synthesis 3		IPR000594|PF00899|ThiF family\IPR000594|SSF69572|Activating enzymes of the ubiquitin-like proteins
SMESG000055743.1	4345.03	5400.07	3289.99	0.708215	0.0441994	16.0222	8.94122e-58	1.82997e-55	UBB	ubiquitin B	EST: AY066212.1 | clone H.56.4a unknown mRNA sequence	IPR000626|PF00240|Ubiquitin family\IPR029071|SSF54236|Ubiquitin-like
SMESG000043142.1	1822.71	1293.6	2351.81	-0.851464	0.0531391	-16.0203	9.21689e-58	1.86251e-55	GATM	glycine amidinotransferase (L-arginine:glycine amidinotransferase)		IPR033195|PTHR10488|GLYCINE AMIDINOTRANSFERASE, MITOCHONDRIAL
SMESG000019342.1	806.971	1161.72	452.221	1.31707	0.0825012	15.943	3.18632e-57	6.35831e-55	BHMT	betaine--homocysteine S-methyltransferase		IPR003726|PF02574|Homocysteine S-methyltransferase\IPR003726|SSF82282|Homocysteine S-methyltransferase
SMESG000080623.1	1953.92	1407.22	2500.61	-0.818421	0.0515062	-15.8872	7.77434e-57	1.53222e-54	PPIP5K2	diphosphoinositol pentakisphosphate kinase 2	EST: AY067738.1 | clone H.17.10d unknown mRNA sequence	IPR000560|PF00328|Histidine phosphatase superfamily (branch 2)\IPR013651|PF08443|RimK-like ATP-grasp domain\IPR029033|SSF53254|Phosphoglycerate mutase-like
SMESG000022843.1	13056.3	9819.13	16293.4	-0.72323	0.0456744	-15.8342	1.80655e-56	3.51704e-54				IPR007889|PF04218|CENP-B N-terminal DNA-binding domain\IPR009057|SSF46689|Homeodomain-like
SMESG000000556.1	16956.1	19991.2	13921	0.519474	0.0329985	15.7422	7.76773e-56	1.49402e-53	HSPE1	heat shock 10kDa protein 1		IPR020818|PF00166|Chaperonin 10 Kd subunit\IPR020818|PTHR10772|10 KDA HEAT SHOCK PROTEIN\IPR011032|SSF50129|GroES-like
SMESG000079934.1	15004.1	12075.5	17932.8	-0.567109	0.0360967	-15.7107	1.27763e-55	2.4281e-53	THOC2	THO complex 2	mRNA: KM981951.1 | THO complex 2 mRNA - partial cds	IPR021418|PF11262|Transcription factor/nuclear export subunit protein 2\IPR021726|PF11732|Transcription- and export-related complex subunit\IPR032302|PF16134|THO complex subunit 2 N-terminus
SMESG000002538.1	2600.69	1887.77	3313.61	-0.800573	0.0512384	-15.6227	5.0977e-55	9.57407e-53
SMESG000077235.1	7786.96	5800.97	9772.95	-0.744172	0.0478223	-15.5608	1.3449e-54	2.4965e-52	MS3_05343	Transmembrane protease serine 9		IPR001254|PF00089|Trypsin\IPR009003|SSF50494|Trypsin-like serine proteases
SMESG000081696.1	12632.4	9825.22	15439.5	-0.646879	0.0416717	-15.523	2.42339e-54	4.44678e-52	DANA\GF21115	GF21115 gene product from transcript GF21115-RA		IPR001715|PF00307|Calponin homology (CH) domain\IPR002017|PF00435|Spectrin repeat\IPR001715|SSF47576|Calponin-homology domain, CH-domain\IPR011993|SSF50729|PH domain-like
SMESG000080160.1	12269.9	9610.36	14929.5	-0.630623	0.0406913	-15.4976	3.60321e-54	6.53655e-52	DNAJC2	DnaJ heat shock protein family (Hsp40) member C2	EST: AY066943.1 | clone H.60.3a unknown mRNA sequence	IPR001623|PF00226|DnaJ domain\IPR001005|PF00249|Myb-like DNA-binding domain\IPR032003|PF16717|Ribosome-associated complex head domain\IPR001623|SSF46565|Chaperone J-domain\IPR009057|SSF46689|Homeodomain-like
SMESG000061528.1	4477.93	3499.83	5456.03	-0.634849	0.0409882	-15.488	4.18315e-54	7.50336e-52	AGAP_AGAP004192	AGAP004192-PA		IPR013126|PF00012|Hsp70 protein\IPR019651|PF10712|NAD-specific glutamate dehydrogenase\IPR029047|SSF100920|Heat shock protein 70kD (HSP70), peptide-binding domain\IPR029048|SSF100934|Heat shock protein 70kD (HSP70), C-terminal subdomain
SMESG000067696.1	31149.3	25607.2	36691.5	-0.516223	0.0334207	-15.4462	8.00733e-54	1.42032e-51	TCP1	t-complex 1	mRNA: MF669561.1 | chaperonin containing TCP1 subunit 1A mRNA - partial cds	IPR002423|PF00118|TCP-1/cpn60 chaperonin family\IPR027409|SSF52029|GroEL apical domain-like
SMESG000078416.1	2050.31	1500.62	2599.99	-0.782998	0.0508586	-15.3935	1.81097e-53	3.17696e-51	TBC1D30	TBC1 domain family member 30		IPR000195|PF00566|Rab-GTPase-TBC domain\IPR000195|SSF47923|Ypt/Rab-GAP domain of gyp1p
SMESG000069086.1	5310.21	4087.21	6533.22	-0.670749	0.0437496	-15.331	4.74294e-53	8.23003e-51
SMESG000038678.1	3194.26	2378.95	4009.56	-0.744257	0.0487078	-15.2789	1.05757e-52	1.81538e-50
SMESG000006235.1	3849.99	2984.61	4715.36	-0.653175	0.0428565	-15.2402	1.91178e-52	3.24677e-50			EST: AY066882.1 | clone HB.15.4a unknown mRNA sequence& AY066882.1 | clone HB.15.4a unknown mRNA sequence
SMESG000018042.1	566.415	308.677	824.152	-1.36348	0.0893248	-15.2366	2.02224e-52	3.39822e-50				IPR011701|PF07690|Major Facilitator Superfamily\IPR020846|SSF103473|MFS general substrate transporter
SMESG000077440.1	1803.16	1305.49	2300.83	-0.806556	0.0531612	-15.1693	5.64549e-52	9.38798e-50	PRODH	proline dehydrogenase		IPR002872|PF01619|Proline dehydrogenase\IPR015659|PTHR13914|PROLINE OXIDASE\IPR011992|SSF47473|EF-hand\IPR029041|SSF51730|FAD-linked oxidoreductase
SMESG000005710.1	842.418	504.798	1180.04	-1.18685	0.0782576	-15.1528	7.26229e-52	1.19521e-49	ACE	angiotensin I converting enzyme		IPR001548|PF01401|Angiotensin-converting enzyme\IPR001548|PTHR10514|ANGIOTENSIN-CONVERTING ENZYME
SMESG000037239.1	6519.4	5222	7816.81	-0.578097	0.038205	-15.1311	1.00924e-51	1.64403e-49	EPS15L1	epidermal growth factor receptor pathway substrate 15-like 1		IPR000261|PF12763|Cytoskeletal-regulatory complex EF hand\IPR011992|SSF47473|EF-hand
SMESG000040140.1	1995.78	1444.38	2547.17	-0.807474	0.0534154	-15.1146	1.29731e-51	2.09194e-49	SPAG1	sperm associated antigen 1		IPR013105|PF07719|Tetratricopeptide repeat\IPR019734|PF13181|Tetratricopeptide repeat\IPR025986|PF13877|Potential Monad-binding region of RPAP3\IPR011990|SSF48452|TPR-like
SMESG000012316.1	5221.89	4069.72	6374.05	-0.641426	0.0425549	-15.0724	2.45928e-51	3.926e-49	EIF5B	eukaryotic translation initiation factor 5B		IPR023115|PF11987|Translation-initiation factor 2\IPR009000|SSF50447|Translation proteins\IPR023115|SSF52156|Initiation factor IF2/eIF5b, domain 3\IPR027417|SSF52540|P-loop containing nucleoside triphosphate hydrolases
SMESG000004988.1	18938	15160.2	22715.8	-0.57932	0.0385048	-15.0453	3.70645e-51	5.85839e-49	PSMD1	proteasome (prosome, macropain) 26S subunit, non-ATPase, 1		IPR002015|PF01851|Proteasome/cyclosome repeat\IPR016024|SSF48371|ARM repeat
SMESG000072483.1	7052.37	5299.54	8805.2	-0.724775	0.0481899	-15.0396	4.04202e-51	6.32616e-49	NCL	nucleolin		IPR012677|SSF54928|RNA-binding domain, RBD
SMESG000003214.1	218.89	396.324	41.4568	2.67254	0.172388	15.0165	5.72464e-51	8.87264e-49	SI:CH211-161H7.5	si:ch211-161h7.5
SMESG000058557.1	10171.3	8374.6	11967.9	-0.512258	0.0341189	-15.0138	5.96505e-51	9.15635e-49	ANK3	ankyrin 3, node of Ranvier (ankyrin G)	EST: AY066081.1 | clone H.106.4a(T3) unknown mRNA sequence	IPR000488|PF00531|Death domain\IPR000906|PF00791|ZU5 domain\IPR020683|PF12796|Ankyrin repeats (3 copies)\IPR011029|SSF47986|DEATH domain\IPR020683|SSF48403|Ankyrin repeat
SMESG000061586.1	1050.34	688.973	1411.7	-1.01456	0.0676281	-14.9948	7.93664e-51	1.20667e-48	ITPR1	inositol 1,4,5-trisphosphate receptor, type 1	EST: AY067168.1 | clone H.72.4g unknown mRNA sequence	IPR005821|PF00520|Ion transport protein\IPR000699|PF01365|RIH domain\IPR016093|PF02815|MIR domain\IPR013662|PF08454|RyR and IP3R Homology associated\IPR014821|PF08709|Inositol 1,4,5-trisphosphate/ryanodine receptor\IPR015925|PTHR13715|RYANODINE RECEPTOR AND IP3 RECEPTOR\IPR000699|SSF100909|IP3 receptor type 1 binding core, domain 2\IPR016093|SSF82109|MIR domain
SMESG000025541.1	3694.56	2822.18	4566.94	-0.687333	0.0460303	-14.9314	2.05907e-50	3.10103e-48				IPR015412|PF09333|ATG C terminal domain\IPR026885|PF13329|Autophagy-related protein 2 CAD motif\IPR026849|PTHR13190|FAMILY NOT NAMED
SMESG000058110.1	12845.7	9899.43	15791.9	-0.667486	0.0447052	-14.9306	2.0823e-50	3.10671e-48	SUPT6H	SPT6 homolog, histone chaperone		IPR000980|PF14633|SH2 domain\IPR032706|PF14635|Helix-hairpin-helix motif\IPR028231|PF14639|Holliday-junction resolvase-like of SPT6\IPR028088|PF14641|Helix-turn-helix DNA-binding domain of SPT6\IPR027999|PF14878|Death-like domain of SPT6\IPR017072|PTHR10145:SF6|TRANSCRIPTION ELONGATION FACTOR SPT6\IPR010994|SSF47781|RuvA domain 2-like\IPR012340|SSF50249|Nucleic acid-binding proteins\IPR012337|SSF…
SMESG000010938.1	2028.4	1498.21	2558.59	-0.761962	0.0510651	-14.9194	2.4646e-50	3.64304e-48	BM1_15280	Sec7 domain containing protein		IPR000904|PF01369|Sec7 domain\IPR032691|PF12783|Guanine nucleotide exchange factor in Golgi transport N-terminal\IPR000904|SSF48425|Sec7 domain
SMESG000078985.1	12815.8	10238.4	15393.1	-0.584004	0.0392148	-14.8923	3.69949e-50	5.41823e-48			EST: AY068528.1 | clone H.6.2a(T3) unknown mRNA sequence& AY967476.1 | clone HE.1.04B mRNA sequence
SMESG000058321.1	923.687	587.582	1259.79	-1.06979	0.0719622	-14.8564	6.32017e-50	9.17229e-48			mRNA: KF730672.1 | X1.C3.3 mRNA - complete cds
SMESG000063217.1	2738.59	2067.41	3409.76	-0.713713	0.0481181	-14.8313	9.18927e-50	1.3216e-47	NOTCH3	notch 3		IPR000742|PF00008|EGF-like domain\IPR000800|PF00066|LNR domain\IPR010660|PF06816|NOTCH protein\IPR001881|PF07645|Calcium-binding EGF domain\IPR011656|PF07684|NOTCH protein\IPR020683|PF12796|Ankyrin repeats (3 copies)\IPR020683|SSF48403|Ankyrin repeat\IPR009030|SSF57184|Growth factor receptor domain\IPR000800|SSF90193|Notch domain
SMESG000000625.1	13751.6	11279.7	16223.5	-0.521378	0.0351659	-14.8261	9.92913e-50	1.41526e-47
SMESG000009988.1	880.193	541.014	1219.37	-1.13802	0.0769726	-14.7737	2.16504e-49	3.05864e-47	MS3_01016	Alpha-tocopherol transfer protein-like	EST: AY066655.1 | clone H.93.2a unknown mRNA sequence	IPR001251|PF00650|CRAL/TRIO domain\IPR011074|SSF46938|CRAL/TRIO N-terminal domain\IPR001251|SSF52087|CRAL/TRIO domain
SMESG000022279.1	356.028	172.733	539.323	-1.55291	0.104795	-14.7572	2.7644e-49	3.87114e-47	MS3_08968	Aminopeptidase N	EST: AY067498.1 | clone H.109.2e(T3) unknown mRNA sequence	IPR014782|PF01433|Peptidase family M1\IPR001930|PTHR11533|PROTEASE M1 ZINC METALLOPROTEASE
SMESG000027587.1	11932.7	14094.6	9770.83	0.52545	0.0357203	14.71	5.56481e-49	7.72493e-47	MAT2A	methionine adenosyltransferase 2A		IPR022628|PF00438|S-adenosylmethionine synthetase, N-terminal domain\IPR022629|PF02772|S-adenosylmethionine synthetase, central domain\IPR022630|PF02773|S-adenosylmethionine synthetase, C-terminal domain\IPR002133|PTHR11964|S-ADENOSYLMETHIONINE SYNTHETASE\IPR022636|SSF55973|S-adenosylmethionine synthetase
SMESG000071533.1	18787	15144.8	22429.2	-0.562744	0.0382819	-14.6999	6.45522e-49	8.88372e-47	HSP90AA1	heat shock protein 90, alpha (cytosolic), class A member 1	EST: AY067273.1 | clone HB.5.9a unknown mRNA sequence& AY067273.1 | clone HB.5.9a unknown mRNA sequence& AY067272.1 | clone H.8.1g(T3) unknown mRNA sequence& AY067271.1 | clone H.21.10g unknown mRNA sequence& AY067269.1 | clone HB.10.10a unknown mRNA sequence	IPR001404|PF00183|Hsp90 protein\IPR003594|PF02518|Histidine kinase-, DNA gyrase B-, and HSP90-like ATPase\IPR001404|PTHR11528|HEAT SHOCK PROTEIN 90\IPR020568|SSF54211|Ribosomal protein S5 domain 2-like\IPR003594|SSF55874|ATPase domain of HSP90 chaperone/DNA topoisomerase II/histidine kinase
SMESG000022206.1	14214.5	11448.4	16980.5	-0.564864	0.0384943	-14.6739	9.48087e-49	1.29361e-46	CG3999	CG3999 gene product from transcript CG3999-RA		IPR020580|PF02347|Glycine cleavage system P-protein\IPR020581|PTHR11773|GLYCINE DEHYDROGENASE\IPR015424|SSF53383|PLP-dependent transferases
SMESG000043809.1	1065.3	1446.39	684.219	1.0526	0.0717264	14.6663	1.05977e-48	1.43374e-46	DST	dystonin	EST: AY068320.1 | clone H.65.5g(T3) unknown mRNA sequence	IPR002017|PF00435|Spectrin repeat\IPR003108|PF02187|Growth-Arrest-Specific Protein 2 Domain\IPR003108|SSF143575|GAS2 domain-like\IPR011992|SSF47473|EF-hand\IPR001101|SSF75399|Plakin repeat
SMESG000031846.1	1415.27	936.194	1894.34	-0.993458	0.0677395	-14.661	1.14555e-48	1.53676e-46	SIM1	single-minded family bHLH transcription factor 1	mRNA: KF487121.1 | sim protein (sim) mRNA - partial cds	IPR011598|PF00010|Helix-loop-helix DNA-binding domain\IPR013767|PF00989|PAS fold\IPR013655|PF08447|PAS fold\IPR011598|SSF47459|HLH, helix-loop-helix DNA-binding domain\IPR000014|SSF55785|PYP-like sensor domain (PAS domain)
SMESG000072446.1	202.478	338.337	66.6187	2.0931	0.140846	14.5937	3.08197e-48	4.10005e-46	SLC2A1	solute carrier family 2 (facilitated glucose transporter), member 1	mRNA: KT163446.1 | slc2a-1 (slc2a-1) mRNA - complete cds	IPR005828|PF00083|Sugar (and other) transporter\IPR020846|SSF103473|MFS general substrate transporter
SMESG000049554.1	3707.28	4508.56	2906	0.628019	0.0430453	14.5889	3.30719e-48	4.36331e-46	FAH	fumarylacetoacetate hydrolase (fumarylacetoacetase)		IPR011234|PF01557|Fumarylacetoacetate (FAA) hydrolase family\IPR015377|PF09298|Fumarylacetoacetase N-terminal\IPR005959|PTHR11820:SF1|FUMARYLACETOACETASE\IPR011234|SSF56529|FAH\IPR015377|SSF63433|Fumarylacetoacetate hydrolase, FAH, N-terminal domain
SMESG000004953.1	6046.91	4839.12	7254.71	-0.579761	0.0398688	-14.5414	6.62334e-48	8.66681e-46	MS3_08034	Serine/threonine-protein kinase PRP4-like protein	EST: AY067747.1 | clone H.71.1c unknown mRNA sequence& AY067747.1 | clone H.71.1c unknown mRNA sequence	IPR000719|PF00069|Protein kinase domain\IPR011009|SSF56112|Protein kinase-like (PK-like)
SMESG000017089.1	4544.06	3563.76	5524.35	-0.626843	0.0431856	-14.5146	9.79247e-48	1.27095e-45	AGAP_AGAP000017	AGAP000017-PA		IPR001680|PF00400|WD domain, G-beta repeat\IPR000409|PF02138|Beige/BEACH domain\IPR010508|PF06469|Domain of Unknown Function (DUF1088)\IPR023362|PF14844|PH domain associated with Beige/BEACH\IPR031570|PF15787|Domain of unknown function (DUF4704)\IPR016024|SSF48371|ARM repeat\IPR013320|SSF49899|Concanavalin A-like lectins/glucanases\IPR011993|SSF50729|PH domain-like\IPR017986|SSF50978|WD40 repeat-…
SMESG000067428.1	4644.19	3559.93	5728.44	-0.679414	0.0468559	-14.4995	1.21999e-47	1.57064e-45	FTSJ3	FtsJ homolog 3		IPR002877|PF01728|FtsJ-like methyltransferase\IPR012920|PF07780|Spb1 C-terminal domain\IPR024576|PF11861|Domain of unknown function (DUF3381)\IPR015507|PTHR10920|RIBOSOMAL RNA METHYLTRANSFERASE\IPR028589|PTHR10920:SF13|PRE-RRNA PROCESSING PROTEIN FTSJ3\IPR029063|SSF53335|S-adenosyl-L-methionine-dependent methyltransferases
SMESG000052008.1	480.237	265.778	694.696	-1.32639	0.0914241	-14.4777	1.67727e-47	2.14207e-45	SLC26A5	solute carrier family 26 (anion exchanger), member 5	mRNA: KT163661.1 | slc26a-7 (slc26a-7) mRNA - complete cds	IPR011547|PF00916|Sulfate transporter family\IPR002645|PF01740|STAS domain\IPR001902|PTHR11814|SULFATE TRANSPORTER\IPR002645|SSF52091|SpoIIaa-like
SMESG000041045.1	741.486	444.089	1038.88	-1.18382	0.0817053	-14.4745	1.75679e-47	2.22583e-45	ODC1	ornithine decarboxylase 1		IPR022643|PF00278|Pyridoxal-dependent decarboxylase, C-terminal sheet domain\IPR022644|PF02784|Pyridoxal-dependent decarboxylase, pyridoxal binding domain\IPR009006|SSF50621|Alanine racemase C-terminal domain-like\IPR029066|SSF51419|PLP-binding barrel
SMESG000054341.1	5444.97	4197.15	6692.79	-0.66675	0.0460948	-14.4643	2.03612e-47	2.55941e-45				IPR000569|PF00632|HECT-domain (ubiquitin-transferase)\IPR010606|PF06701|Mib_herc2\IPR012919|PF07738|Sad1 / UNC-like C-terminal\IPR000569|SSF56204|Hect, E3 ligase catalytic domain
SMESG000010092.1	3438.6	2603.3	4273.91	-0.707288	0.0489524	-14.4476	2.59462e-47	3.23597e-45	SBF1	SET binding factor 1		IPR002219|PF00130|Phorbol esters/diacylglycerol binding domain (C1 domain)\IPR001194|PF02141|DENN (AEX-3) domain\IPR004182|PF02893|GRAM domain\IPR005113|PF03456|uDENN domain\IPR010569|PF06602|Myotubularin-like phosphatase domain\IPR022096|PF12335|Myotubularin protein\IPR030564|PTHR10807|MYOTUBULARIN-RELATED\IPR011993|SSF50729|PH domain-like\IPR029021|SSF52799|(Phosphotyrosine protein) phosphatase…
SMESG000048127.1	124.539	229.643	19.4357	2.81126	0.179675	14.4344	3.14239e-47	3.88877e-45	CG8129	CG8129 gene product from transcript CG8129-RB		IPR001926|PF00291|Pyridoxal-phosphate dependent enzyme\IPR012337|SSF53098|Ribonuclease H-like\IPR001926|SSF53686|Tryptophan synthase beta subunit-like PLP-dependent enzymes
SMESG000026848.1	2605.53	1863.76	3347.29	-0.831945	0.0577415	-14.4065	4.71098e-47	5.78508e-45
SMESG000026662.1	655.159	944.457	365.861	1.31049	0.09088	14.397	5.40376e-47	6.58516e-45
SMESG000058940.1	217.326	356.69	77.9621	1.97686	0.135726	14.3576	9.55269e-47	1.1553e-44	MS3_03326	Dynamin-1-like protein		IPR022812|PF00350|Dynamin family\IPR000375|PF01031|Dynamin central region\IPR003130|PF02212|Dynamin GTPase effector domain\IPR022812|PTHR11566|DYNAMIN\IPR027417|SSF52540|P-loop containing nucleoside triphosphate hydrolases
SMESG000006811.1	9235.98	7059.97	11412	-0.68551	0.0478879	-14.3146	1.77285e-46	2.12796e-44	AAEL_AAEL012951	AAEL012951-PA		IPR003151|PF02259|FAT domain\IPR033317|PTHR11139:SF1|TRANSFORMATION/TRANSCRIPTION DOMAIN-ASSOCIATED PRO\IPR016024|SSF48371|ARM repeat\IPR011009|SSF56112|Protein kinase-like (PK-like)
SMESG000029612.1	1049.32	600.048	1498.6	-1.26992	0.0886779	-14.31	1.89383e-46	2.25621e-44	TSP_04554	hypothetical protein	EST: JX010559.1 | clone Smed_03729_V2 hypothetical protein mRNA - partial cds& JX010559.1 | clone Smed_03729_V2 hypothetical protein mRNA - partial cds& JX010559.1 | clone Smed_03729_V2 hypothetical protein mRNA - partial cds& JX010559.1 | clone Smed_03729_V2 hypothetical protein mRNA - partial cds
SMESG000079712.1	1376.96	952.167	1801.75	-0.901436	0.0630521	-14.2926	2.43251e-46	2.87649e-44	PLA2G5	phospholipase A2, group V		IPR016090|PF00068|Phospholipase A2\IPR001211|PTHR11716|PHOSPHOLIPASE A2\IPR016090|SSF48619|Phospholipase A2, PLA2
SMESG000024211.1	2755.55	2068.47	3442.62	-0.726359	0.0508923	-14.2713	3.30225e-46	3.87626e-44
SMESG000005289.1	20822.2	15970.4	25673.9	-0.677508	0.0475671	-14.2431	4.94833e-46	5.76607e-44	DPSE\GA15168	GA15168 gene product from transcript GA15168-RA	EST: AY068385.1 | clone D5.10.contig unknown mRNA sequence& AY967485.1 | clone HE.1.08G mRNA sequence	IPR001452|PF00018|SH3 domain\IPR002017|PF00435|Spectrin repeat\IPR014837|PF08726|Ca2+ insensitive EF hand\IPR002048|PF13499|EF-hand domain pair\IPR011992|SSF47473|EF-hand\IPR001452|SSF50044|SH3-domain
SMESG000043645.1	740.255	459.91	1020.6	-1.11223	0.0784534	-14.1644	1.52082e-45	1.75931e-43	ACSS3	acyl-CoA synthetase short-chain family member 3		IPR000873|PF00501|AMP-binding enzyme\IPR025110|PF13193|AMP-binding enzyme C-terminal domain\IPR032387|PF16177|Acetyl-coenzyme A synthetase N-terminus
SMESG000009912.1	370.843	566.333	175.352	1.58327	0.111911	14.0835	4.79541e-45	5.50748e-43	CG7997	CG7997 gene product from transcript CG7997-RB	EST: AY067615.1 | clone H.9.10f(T3) unknown mRNA sequence	IPR002241|PF16499|Alpha galactosidase A\IPR017853|SSF51445|(Trans)glycosidases
SMESG000022049.1	1486.39	1063.8	1908.98	-0.829859	0.0589192	-14.0817	4.92399e-45	5.61475e-43
SMESG000064131.1	3779.56	2881.1	4678.03	-0.691209	0.049111	-14.0737	5.51077e-45	6.23928e-43	KIF15	kinesin family member 15		IPR001752|PF00225|Kinesin motor domain\IPR027640|PTHR24115|FAMILY NOT NAMED\IPR027417|SSF52540|P-loop containing nucleoside triphosphate hydrolases
SMESG000081906.1	5506.54	4308.86	6704.21	-0.630832	0.0448593	-14.062	6.49953e-45	7.30693e-43	COPG2	coatomer protein complex, subunit gamma 2		IPR002553|PF01602|Adaptin N terminal region\IPR013040|PF08752|Coatomer gamma subunit appendage platform subdomain\IPR032154|PF16381|Coatomer subunit gamma-1 C-terminal appendage platform\IPR017106|PTHR10261|COATOMER SUBUNIT GAMMA\IPR016024|SSF48371|ARM repeat\IPR013041|SSF49348|Clathrin adaptor appendage domain\IPR009028|SSF55711|Subdomain of clathrin and coatomer appendage domain
SMESG000071613.1	35439	30285.3	40592.7	-0.420811	0.0299636	-14.0441	8.37582e-45	9.35046e-43	CG9281	CG9281 gene product from transcript CG9281-RB	EST: AY066165.1 | clone H.25.6c unknown mRNA sequence	IPR003439|PF00005|ABC transporter\IPR032781|PF12848|ABC transporter\IPR027417|SSF52540|P-loop containing nucleoside triphosphate hydrolases
SMESG000061797.1	889.361	559.648	1219.07	-1.09103	0.0780388	-13.9716	2.325e-44	2.57752e-42
SMESG000034807.1	8671.32	6838.33	10504.3	-0.613975	0.0440675	-13.9324	4.02639e-44	4.43292e-42	MS3_06033	Paired amphipathic helix protein Sin3a	EST: AY066320.1 | clone H.100.5g unknown mRNA sequence	IPR003822|PF02671|Paired amphipathic helix repeat\IPR013194|PF08295|Sin3 family co-repressor\IPR031693|PF16879|C-terminal domain of Sin3a protein\IPR003822|SSF47762|PAH2 domain
SMESG000004364.1	7580.64	6139.84	9021.45	-0.551238	0.0395891	-13.9238	4.5418e-44	4.94304e-42	AGAP_AGAP012244	AGAP012244-PA	EST: AY068625.1 | clone H.75.2b unknown mRNA sequence	IPR000719|PF00069|Protein kinase domain\IPR011009|SSF56112|Protein kinase-like (PK-like)
SMESG000074469.1	3310	2590.15	4029.86	-0.631162	0.045328	-13.9236	4.55166e-44	4.94304e-42	E(PC)	Enhancer of Polycomb		IPR019542|PF10513|Enhancer of polycomb-like\IPR024943|PTHR14898|ENHANCER OF POLYCOMB
SMESG000030556.1	5415.02	4332.21	6497.83	-0.580236	0.0416802	-13.9208	4.73439e-44	5.10674e-42	L484_008016	Eukaryotic translation initiation factor 4G		IPR003891|PF02847|MA3 domain\IPR003890|PF02854|MIF4G domain\IPR016024|SSF48371|ARM repeat
SMESG000031692.1	8957.55	7168.14	10746.9	-0.579642	0.0416824	-13.906	5.82631e-44	6.24236e-42
SMESG000019079.1	2942.77	2283	3602.55	-0.65109	0.0470286	-13.8437	1.38842e-43	1.47765e-41	IP3K2	Inositol 1,4,5-triphosphate kinase 2		IPR005522|PF03770|Inositol polyphosphate kinase\IPR005522|PTHR12400|INOSITOL POLYPHOSPHATE KINASE
SMESG000026655.1	410.563	627.01	194.116	1.5797	0.113722	13.8369	1.52738e-43	1.61477e-41	ANK2	Ankyrin 2		IPR002110|PF00023|Ankyrin repeat\IPR000488|PF00531|Death domain\IPR000906|PF00791|ZU5 domain\IPR020683|PF12796|Ankyrin repeats (3 copies)\IPR011029|SSF47986|DEATH domain\IPR020683|SSF48403|Ankyrin repeat
SMESG000062744.1	551.12	326.763	775.477	-1.20109	0.086801	-13.8177	1.99242e-43	2.09256e-41	CG32262	CG32262 gene product from transcript CG32262-RA		IPR007248|PF04117|Mpv17 / PMP22 family\IPR007248|PTHR11266|PEROXISOMAL MEMBRANE PROTEIN 2, PXMP2 (MPV17)
SMESG000033395.1	8881.66	7029.12	10734.2	-0.605311	0.0438551	-13.8023	2.46808e-43	2.57519e-41	CHD1	chromodomain helicase DNA binding protein 1		IPR000330|PF00176|SNF2 family N-terminal domain\IPR001650|PF00271|Helicase conserved C-terminal domain\IPR023780|PF00385|Chromo (CHRromatin Organisation MOdifier) domain\IPR030485|PTHR10799:SF538|CHROMODOMAIN-HELICASE-DNA-BINDING PROTEIN 2\IPR027417|SSF52540|P-loop containing nucleoside triphosphate hydrolases\IPR016197|SSF54160|Chromo domain-like
SMESG000012954.1	9733.01	11363.7	8102.36	0.485148	0.0353578	13.7209	7.60931e-43	7.88799e-41	AHCY	adenosylhomocysteinase		IPR015878|PF00670|S-adenosyl-L-homocysteine hydrolase, NAD binding domain\IPR000043|PF05221|S-adenosyl-L-homocysteine hydrolase\IPR000043|PTHR23420|ADENOSYLHOMOCYSTEINASE\IPR016040|SSF51735|NAD(P)-binding Rossmann-fold domains
SMESG000065959.1	40408.1	34233.5	46582.6	-0.44215	0.0322402	-13.7142	8.34747e-43	8.59735e-41	DDX21	DEAD-box helicase 21	EST: AY067238.1 | clone H.89.3c unknown mRNA sequence& AY067237.1 | clone HB.9.7d unknown mRNA sequence	IPR011545|PF00270|DEAD/DEAH box helicase\IPR001650|PF00271|Helicase conserved C-terminal domain\IPR012562|PF08152|GUCT (NUC152) domain\IPR027417|SSF52540|P-loop containing nucleoside triphosphate hydrolases\IPR012677|SSF54928|RNA-binding domain, RBD
SMESG000066035.1	5626.27	7194.45	4058.1	0.812047	0.0592135	13.7131	8.47509e-43	8.67284e-41	ACTB	actin, beta	EST: AY067411.1 | clone H.6.6f unknown mRNA sequence& AY967479.1 | clone HE.1.05E mRNA sequence	IPR004000|PF00022|Actin\IPR004000|PTHR11937|ACTIN
SMESG000073774.1	998.822	668.416	1329.23	-0.9683	0.0707796	-13.6742	1.44695e-42	1.47128e-40			mRNA: KM487299.1 | transverse filament protein SYCP-1 mRNA - complete cds& KM487299.1 | transverse filament protein SYCP-1 mRNA - complete cds
SMESG000074044.1	3168.85	2420.48	3917.22	-0.687085	0.0503472	-13.6461	2.12898e-42	2.15108e-40	AP3D1	adaptor-related protein complex 3, delta 1 subunit		IPR002553|PF01602|Adaptin N terminal region\IPR010474|PF06375|Bovine leukaemia virus receptor (BLVR)\IPR016024|SSF48371|ARM repeat
SMESG000042839.1	2909.45	2165.28	3653.62	-0.743796	0.0545213	-13.6412	2.2783e-42	2.28747e-40	PTSG_10801	annexin A7	EST: AY066260.1 | clone H.21.12f unknown mRNA sequence	IPR018502|PF00191|Annexin
SMESG000023280.1	9452.67	7656.7	11248.6	-0.550403	0.0403924	-13.6262	2.79703e-42	2.79074e-40	MS3_05145	Protein transport protein Sec16A		IPR024298|PF12931|Sec23-binding domain of Sec16\IPR024880|PTHR13402|RGPR-RELATED
SMESG000077410.1	10352.5	8340.55	12364.4	-0.563398	0.0414089	-13.6055	3.71174e-42	3.68039e-40	MS3_00007	ATP-dependent RNA helicase DDX54	EST: AY067252.1 | clone H.6.9b unknown mRNA sequence& AY967482.1 | clone HE.1.06D mRNA sequence	IPR011545|PF00270|DEAD/DEAH box helicase\IPR001650|PF00271|Helicase conserved C-terminal domain\IPR012541|PF08147|DBP10CT (NUC160) domain\IPR027417|SSF52540|P-loop containing nucleoside triphosphate hydrolases
SMESG000079354.1	10202.6	7871.75	12533.4	-0.663511	0.0487898	-13.5992	4.05005e-42	3.99105e-40	GCN1L1	GCN1 general control of amino-acid synthesis 1-like 1 (yeast)		IPR000357|PF02985|HEAT repeat\IPR026827|PTHR23346|TRANSLATIONAL ACTIVATOR GCN1-RELATED\IPR033173|PTHR23346:SF7|TRANSLATIONAL ACTIVATOR GCN1\IPR016024|SSF48371|ARM repeat
SMESG000050464.1	6400.84	4984.92	7816.77	-0.642262	0.0472609	-13.5894	4.6296e-42	4.53417e-40	SLC39A10	solute carrier family 39 (zinc transporter), member 10	mRNA: KT163725.1 | slc39a-10 (slc39a-10) mRNA - complete cds	IPR003689|PF02535|ZIP Zinc transporter
SMESG000054340.1	1989.04	1483.37	2494.7	-0.739995	0.0545697	-13.5589	7.0155e-42	6.82899e-40	HECTD1	HECT domain containing 1	mRNA: KP954680.1 | UNVERIFIED: unknown mRNA	IPR020683|PF12796|Ankyrin repeats (3 copies)\IPR016024|SSF48371|ARM repeat\IPR020683|SSF48403|Ankyrin repeat
SMESG000033073.1	3859.35	2925.46	4793.23	-0.703528	0.0519159	-13.5506	7.85355e-42	7.59843e-40	ERCC6L	excision repair cross-complementation group 6 like		IPR000330|PF00176|SNF2 family N-terminal domain\IPR001650|PF00271|Helicase conserved C-terminal domain\IPR027417|SSF52540|P-loop containing nucleoside triphosphate hydrolases
SMESG000061710.1	6635.31	4946.33	8324.28	-0.740314	0.0546402	-13.5485	8.0903e-42	7.78033e-40	PRKDC	protein kinase, DNA activated, catalytic polypeptide		IPR000403|PF00454|Phosphatidylinositol 3- and 4-kinase\IPR012582|PF08163|NUC194 domain\IPR011009|SSF56112|Protein kinase-like (PK-like)
SMESG000012448.1	1408.97	1030.41	1787.52	-0.781641	0.0577994	-13.5206	1.18283e-41	1.1307e-39	TTC41	tetratricopeptide repeat domain 41		IPR027417|SSF52540|P-loop containing nucleoside triphosphate hydrolases
SMESG000017131.1	1202.73	857.07	1548.38	-0.837525	0.0619479	-13.516	1.25749e-41	1.19491e-39	MUSK	muscle, skeletal, receptor tyrosine kinase		IPR000001|PF00051|Kringle domain\IPR020067|PF01392|Fz domain\IPR001245|PF07714|Protein tyrosine kinase\IPR011009|SSF56112|Protein kinase-like (PK-like)\IPR013806|SSF57440|Kringle-like\IPR020067|SSF63501|Frizzled cysteine-rich domain
SMESG000050687.1	5579.9	4369.76	6790.04	-0.629533	0.0466551	-13.493	1.72004e-41	1.62478e-39	UBR5	ubiquitin protein ligase E3 component n-recognin 5	mRNA: KP954686.1 | UNVERIFIED: unknown mRNA	IPR000569|PF00632|HECT-domain (ubiquitin-transferase)\IPR024725|PF11547|E3 ubiquitin ligase EDD\IPR009091|SSF50985|RCC1/BLIP-II\IPR000569|SSF56204|Hect, E3 ligase catalytic domain
SMESG000052533.1	7566.21	6054.71	9077.72	-0.579288	0.0430663	-13.4508	3.04385e-41	2.85836e-39				IPR003169|PF02213|GYF domain\IPR003169|SSF55277|GYF domain
SMESG000009788.1	12531.8	9897.83	15165.9	-0.609672	0.0453488	-13.4439	3.34261e-41	3.12055e-39	SMG1	SMG1 phosphatidylinositol 3-kinase-related kinase	mRNA: JF894292.2 | SMG-1 mRNA - complete cds& JF894292.2 | SMG-1 mRNA - complete cds	IPR000403|PF00454|Phosphatidylinositol 3- and 4-kinase\IPR003152|PF02260|FATC domain\IPR031559|PF15785|Serine/threonine-protein kinase smg-1\IPR020683|SSF48403|Ankyrin repeat\IPR011009|SSF56112|Protein kinase-like (PK-like)
SMESG000041948.1	3451.6	2717.37	4185.83	-0.617687	0.0459907	-13.4301	4.02865e-41	3.73915e-39	PHUM_PHUM538510	heat containing protein, putative		IPR025614|PF14222|Cell morphogenesis N-terminal\IPR025481|PF14225|Cell morphogenesis C-terminal\IPR029473|PF14228|Cell morphogenesis central region\IPR016024|SSF48371|ARM repeat
SMESG000059828.1	3929.39	3129.41	4729.37	-0.590015	0.0440395	-13.3969	6.30196e-41	5.81529e-39			EST: AY067040.1 | clone H.121.2f unknown mRNA sequence
SMESG000044274.1	7068.47	5756.47	8380.47	-0.537511	0.0401426	-13.3898	6.93352e-41	6.3613e-39	MS3_02177	WW domain-containing protein		IPR001202|PF00397|WW domain\IPR002713|PF01846|FF domain\IPR001202|SSF51045|WW domain\IPR002713|SSF81698|FF domain
SMESG000069984.1	136603	113693	159513	-0.485469	0.0363028	-13.3727	8.72548e-41	7.95963e-39	PIWIL1	piwi-like RNA-mediated gene silencing 1	mRNA: DQ186986.1 | PIWI-like protein 2 (wi-2) mRNA - complete cds&EST: AY066415.1 | clone HB.14.6d unknown mRNA sequence& AY967469.1 | clone HB.14.06D mRNA sequence	IPR003100|PF02170|PAZ domain\IPR003165|PF02171|Piwi domain\IPR003100|SSF101690|PAZ domain\IPR012337|SSF53098|Ribonuclease H-like
SMESG000077268.1	4251.01	3139.03	5362.98	-0.761007	0.0570247	-13.3445	1.27494e-40	1.15643e-38	MS3_05343	Transmembrane protease serine 9	EST: AY067080.1 | clone H.30.3d(T3) unknown mRNA sequence	IPR001254|PF00089|Trypsin\IPR009003|SSF50494|Trypsin-like serine proteases
SMESG000027255.1	611.006	377.085	844.927	-1.12262	0.0841253	-13.3302	1.5442e-40	1.39275e-38	FAT4	FAT atypical cadherin 4		IPR002126|PF00028|Cadherin domain\IPR015919|SSF49313|Cadherin-like
SMESG000018578.1	3165.36	2437.53	3893.19	-0.667947	0.0501073	-13.3296	1.55763e-40	1.39696e-38	NIPBL	Nipped-B homolog (Drosophila)	EST: AY068030.1 | clone H.60.3d unknown mRNA sequence	IPR026003|PF12765|HEAT repeat associated with sister chromatid cohesion\IPR024986|PF12830|Sister chromatid cohesion C-terminus\IPR033031|PTHR21704|NIPPED-B-LIKE PROTEIN (DELANGIN) SCC2-RELATED\IPR016024|SSF48371|ARM repeat
SMESG000004103.1	9176.6	10653.7	7699.53	0.465744	0.0349625	13.3211	1.74559e-40	1.55679e-38	MS3_09274	KH domain-containing, RNA-binding, signal transduction-associated protein 2		IPR004088|PF00013|KH domain\IPR004088|SSF54791|Eukaryotic type KH-domain (KH-domain type I)
SMESG000079286.1	655.903	410.755	901.052	-1.09802	0.0824095	-13.3116	1.98273e-40	1.75846e-38	DOCK8	dedicator of cytokinesis 8		IPR010703|PF06920|Dedicator of cytokinesis\IPR027007|PF14429|C2 domain in Dock180 and Zizimin proteins\IPR026791|PTHR23317|DEDICATOR OF CYTOKINESIS (DOCK)
SMESG000062429.1	684.154	427.084	941.224	-1.10569	0.0830361	-13.304	2.19356e-40	1.9347e-38	ODC1	ornithine decarboxylase, structural 1	EST: JX010519.1 | clone Smed_04997_V2 ornithine decarboxylase-1 mRNA - complete cds& JX010519.1 | clone Smed_04997_V2 ornithine decarboxylase-1 mRNA - complete cds& AY068045.1 | clone H.68.7b unknown mRNA sequence	IPR022643|PF00278|Pyridoxal-dependent decarboxylase, C-terminal sheet domain\IPR022644|PF02784|Pyridoxal-dependent decarboxylase, pyridoxal binding domain\IPR009006|SSF50621|Alanine racemase C-terminal domain-like\IPR029066|SSF51419|PLP-binding barrel
SMESG000012034.1	1503.96	1054.06	1953.86	-0.872935	0.0656421	-13.2955	2.45984e-40	2.15763e-38	T265_15672	hypothetical protein		IPR011011|PF02318|FYVE-type zinc finger\IPR013098|PF07679|Immunoglobulin I-set domain\IPR007110|SSF48726|Immunoglobulin\IPR011011|SSF57903|FYVE/PHD zinc finger
SMESG000080788.1	546.827	771.106	322.548	1.20663	0.0906827	13.2838	2.87309e-40	2.50634e-38	MS3_07450	Innexin unc-9	EST: AY068024.1 | clone H.59.8g unknown mRNA sequence	IPR000990|PF00876|Innexin\IPR000990|PTHR11893|INNEXIN
SMESG000026008.1	4413.11	3462.09	5364.13	-0.624896	0.0470719	-13.2749	3.23834e-40	2.80961e-38
SMESG000039846.1	4240.08	3225.74	5254.43	-0.69485	0.0524368	-13.2506	4.47456e-40	3.86119e-38	WDFY3	WD repeat and FYVE domain containing 3		IPR001680|PF00400|WD domain, G-beta repeat\IPR000306|PF01363|FYVE zinc finger\IPR000409|PF02138|Beige/BEACH domain\IPR023362|PF14844|PH domain associated with Beige/BEACH\IPR011993|SSF50729|PH domain-like\IPR017986|SSF50978|WD40 repeat-like\IPR011011|SSF57903|FYVE/PHD zinc finger\IPR000409|SSF81837|BEACH domain
SMESG000026079.1	1388.54	991.381	1785.7	-0.834582	0.0630554	-13.2327	5.67879e-40	4.87399e-38	TSP_10124	putative small GTP-binding protein domain protein		IPR008974|SSF49599|TRAF domain-like
SMESG000025209.1	766.503	1076.51	456.494	1.1898	0.0899159	13.2181	6.89664e-40	5.88759e-38	MS3_04920	Plasminogen		IPR001254|PF00089|Trypsin\IPR009003|SSF50494|Trypsin-like serine proteases
SMESG000027868.1	1513.28	1000.31	2026.25	-0.989577	0.0748985	-13.2084	7.85207e-40	6.66757e-38	MS3_09318	Tyrosine-protein kinase BTK		IPR000980|PF00017|SH2 domain\IPR001562|PF00779|BTK motif\IPR001452|PF14604|Variant SH3 domain\IPR001452|SSF50044|SH3-domain\IPR011993|SSF50729|PH domain-like\IPR000980|SSF55550|SH2 domain
SMESG000011919.1	25556	20978.7	30133.3	-0.518673	0.0392874	-13.202	8.54637e-40	7.21875e-38	ISCW_ISCW016536	transcription elongation regulator, putative	EST: AY067635.1 | clone H.94.4c unknown mRNA sequence	IPR001202|PF00397|WW domain\IPR002713|PF01846|FF domain\IPR001202|SSF51045|WW domain\IPR002713|SSF81698|FF domain
SMESG000014489.1	3883.26	4631.78	3134.75	0.558697	0.0423848	13.181	1.12942e-39	9.48951e-38	PLOD1	procollagen-lysine, 2-oxoglutarate 5-dioxygenase 1
SMESG000022278.1	390.296	212.637	567.955	-1.34347	0.101704	-13.1751	1.22124e-39	1.02073e-37	ANPEP	alanyl (membrane) aminopeptidase	EST: JX010620.1 | clone Smed_11499_V2 aminopeptidase N-1 mRNA - complete cds	IPR024571|PF11838|ERAP1-like C-terminal domain\IPR001930|PTHR11533|PROTEASE M1 ZINC METALLOPROTEASE
SMESG000065612.1	678.236	925.222	431.25	1.06609	0.0808817	13.1672	1.35593e-39	1.1274e-37	ETS1	ETS proto-oncogene 1, transcription factor		IPR000418|PF00178|Ets-domain\IPR011991|SSF46785|Winged helixDNA-binding domain
SMESG000064562.1	1222.31	878.823	1565.79	-0.81634	0.062015	-13.1601	1.48855e-39	1.23126e-37			mRNA: KT163662.1 | slc26a-8 (slc26a-8) mRNA - complete cds& KT163662.1 | slc26a-8 (slc26a-8) mRNA - complete cds	IPR011547|PF00916|Sulfate transporter family\IPR002645|PF01740|STAS domain\IPR001902|PTHR11814|SULFATE TRANSPORTER\IPR002645|SSF52091|SpoIIaa-like
SMESG000055459.1	3702.43	2842.82	4562.04	-0.673679	0.0511993	-13.1573	1.54489e-39	1.27127e-37			mRNA: KF730695.1 | MRVI1-like protein mRNA - partial cds& KF730695.1 | MRVI1-like protein mRNA - partial cds
SMESG000019478.1	10938.1	9008.54	12867.6	-0.510941	0.0388374	-13.1558	1.57579e-39	1.29005e-37	HSPA4L	heat shock protein family A (Hsp70) member 4 like		IPR013126|PF00012|Hsp70 protein\IPR019651|PF10712|NAD-specific glutamate dehydrogenase\IPR029047|SSF100920|Heat shock protein 70kD (HSP70), peptide-binding domain\IPR029048|SSF100934|Heat shock protein 70kD (HSP70), C-terminal subdomain
SMESG000016079.1	1546.03	1970.59	1121.47	0.798346	0.0607282	13.1432	1.86269e-39	1.51714e-37	RPSA	ribosomal protein SA		IPR001865|PF00318|Ribosomal protein S2\IPR005707|PTHR11489|40S RIBOSOMAL PROTEIN SA\IPR023591|SSF52313|Ribosomal protein S2
SMESG000026847.1	18409.2	15374.1	21444.2	-0.477171	0.0363233	-13.1367	2.02764e-39	1.64311e-37	GNL2	guanine nucleotide binding protein-like 2 (nucleolar)		IPR006073|PF01926|50S ribosome-binding GTPase\IPR012971|PF08153|NGP1NT (NUC091) domain\IPR024929|PTHR11089:SF9|NUCLEOLAR GTP-BINDING PROTEIN 2\IPR027417|SSF52540|P-loop containing nucleoside triphosphate hydrolases
SMESG000069968.1	6408.17	7574.55	5241.79	0.527053	0.0401971	13.1114	2.83235e-39	2.28361e-37	UBC10	Ubiquitin conjugating enzyme 10	mRNA: AY068310.1 | unknown mRNA sequence	IPR000608|PF00179|Ubiquitin-conjugating enzyme\IPR016135|SSF54495|UBC-like
SMESG000025888.1	875.678	577.016	1174.34	-0.994299	0.0758207	-13.1064	3.02654e-39	2.42792e-37				IPR001152|PF01290|Thymosin beta-4 family
SMESG000040291.1	3069.49	2407.57	3731.41	-0.625069	0.0477097	-13.1008	3.25831e-39	2.60078e-37			EST: AY066429.1 | clone HB.19.7e unknown mRNA sequence& AY066429.1 | clone HB.19.7e unknown mRNA sequence
SMESG000019881.1	2820.56	2137.01	3504.11	-0.703321	0.0536864	-13.0996	3.30991e-39	2.62883e-37			EST: AY067384.1 | clone HB.5.12c unknown mRNA sequence	IPR000980|PF00017|SH2 domain\IPR013625|PF08416|Phosphotyrosine-binding domain\IPR011993|SSF50729|PH domain-like\IPR000980|SSF55550|SH2 domain
SMESG000019986.1	297.615	486.098	109.131	1.91111	0.144761	13.0933	3.59741e-39	2.84302e-37	DANA\GF23306	GF23306 gene product from transcript GF23306-RA		IPR008138|PF03489|Saposin-like type B, region 2\IPR011001|SSF47862|Saposin
SMESG000041514.1	4656.98	3653.13	5660.83	-0.625501	0.0477783	-13.0913	3.69101e-39	2.90262e-37	USP9X	ubiquitin specific peptidase 9, X-linked		IPR001394|PF00443|Ubiquitin carboxyl-terminal hydrolase\IPR016024|SSF48371|ARM repeat
SMESG000015184.1	1440.07	1041.98	1838.16	-0.803761	0.0615062	-13.0653	5.19936e-39	4.06876e-37	KIAA0319	KIAA0319
SMESG000017307.1	5017.24	3959.27	6075.21	-0.61123	0.0468324	-13.0511	6.26683e-39	4.88018e-37	HTT	huntingtin		IPR028426|PTHR10170|HUNTINGTON DISEASE PROTEIN\IPR016024|SSF48371|ARM repeat
SMESG000027424.1	1194.27	853.206	1535.34	-0.831966	0.0637563	-13.0456	6.72923e-39	5.21483e-37	PCDH11X	protocadherin 11 X-linked		IPR002126|PF00028|Cadherin domain\IPR013164|PF08266|Cadherin-like\IPR015919|SSF49313|Cadherin-like
SMESG000004936.1	17522.8	13990.8	21054.8	-0.584109	0.0448228	-13.0314	8.10707e-39	6.25224e-37	SNRNP200	small nuclear ribonucleoprotein U5 subunit 200		IPR011545|PF00270|DEAD/DEAH box helicase\IPR001650|PF00271|Helicase conserved C-terminal domain\IPR004179|PF02889|Sec63 Brl domain\IPR011991|SSF46785|Winged helixDNA-binding domain\IPR027417|SSF52540|P-loop containing nucleoside triphosphate hydrolases\IPR014756|SSF81296|E set domains
SMESG000056465.1	3024.82	2368.64	3681.01	-0.629324	0.048385	-13.0059	1.1327e-38	8.69344e-37	T265_08299	hypothetical protein		IPR002219|PF00130|Phorbol esters/diacylglycerol binding domain (C1 domain)\IPR015212|PF09128|Regulator of G protein signalling-like domain\IPR016137|SSF48097|Regulator of G-protein signaling, RGS\IPR001478|SSF50156|PDZ domain-like
SMESG000027877.1	5105.92	4115.84	6096	-0.562156	0.0433283	-12.9741	1.71695e-38	1.31145e-36				IPR000504|PF00076|RNA recognition motif. (a.k.a. RRM, RBD, or RNP domain)\IPR002483|PF01480|PWI domain\IPR012677|SSF54928|RNA-binding domain, RBD
SMESG000049109.1	4668.22	5591.58	3744.87	0.5735	0.0443263	12.9376	2.75987e-38	2.09803e-36	H3F3A	H3 histone, family 3A	mRNA: JX070082.1 | histone H3 mRNA - complete cds&EST: KC916784.1 | clone PL030012A10A05 histone H3 mRNA - partial cds& KC916784.1 | clone PL030012A10A05 histone H3 mRNA - partial cds	IPR007125|PF00125|Core histone H2A/H2B/H3/H4\IPR000164|PTHR11426|HISTONE H3\IPR009072|SSF47113|Histone-fold
SMESG000005752.1	548.776	768.195	329.357	1.17011	0.0903823	12.9262	3.20215e-38	2.42271e-36				IPR003961|PF00041|Fibronectin type III domain\IPR000719|PF00069|Protein kinase domain\IPR013098|PF07679|Immunoglobulin I-set domain\IPR007110|SSF48726|Immunoglobulin\IPR003961|SSF49265|Fibronectin type III\IPR011009|SSF56112|Protein kinase-like (PK-like)
SMESG000004446.1	10500.8	8488.56	12512.9	-0.555181	0.0430177	-12.9058	4.17692e-38	3.1453e-36	PBRM1	polybromo 1		IPR001487|PF00439|Bromodomain\IPR009071|PF00505|HMG (high mobility group) box\IPR001025|PF01426|BAH domain\IPR009071|SSF47095|HMG-box\IPR001487|SSF47370|Bromodomain
SMESG000063826.1	942.145	638.433	1245.86	-0.941045	0.0729996	-12.8853	5.44467e-38	4.08069e-36				IPR013653|PF08445|FR47-like protein\IPR016181|SSF55729|Acyl-CoA N-acyltransferases (Nat)
SMESG000064750.1	5244.05	4315.98	6172.11	-0.512515	0.0398261	-12.8686	6.7645e-38	5.04619e-36			EST: AY967655.1 | clone NBE.6.07H mRNA sequence	IPR001680|PF00400|WD domain, G-beta repeat\IPR013258|PF08232|Striatin family\IPR017986|SSF50978|WD40 repeat-like
SMESG000053708.1	408.794	585.407	232.182	1.26981	0.0984392	12.8663	6.9658e-38	5.17218e-36	MRC1	mannose receptor, C type 1	EST: AY067028.1 | clone H.49.8b unknown mRNA sequence	IPR001304|PF00059|Lectin C-type domain\IPR016187|SSF56436|C-type lectin-like
SMESG000072474.1	8174.36	6640.1	9708.61	-0.543605	0.0422666	-12.8612	7.44273e-38	5.50073e-36	ZNF425	zinc finger protein 425
SMESG000057890.1	21832.9	24920.9	18744.9	0.408964	0.0318163	12.8539	8.18241e-38	6.01954e-36	AGAP_AGAP003025	AGAP003025-PB	EST: AY967640.1 | clone NBE.5.11G mRNA sequence
SMESG000056344.1	13138.2	15297.8	10978.5	0.475289	0.0370164	12.8398	9.80657e-38	7.18129e-36	AN8216.2	NDK_EMENI Nucleoside diphosphate kinase (NDK) (NDP kinase) (AnNDK)		IPR001564|PF00334|Nucleoside diphosphate kinase
SMESG000062707.1	5788.67	4637.47	6939.88	-0.575981	0.0449195	-12.8222	1.23105e-37	8.97375e-36	DLC1	DLC1 Rho GTPase activating protein		IPR000198|PF00620|RhoGAP domain\IPR002913|PF01852|START domain\IPR013761|SSF47769|SAM/Pointed domain\IPR008936|SSF48350|GTPase activation domain, GAP
SMESG000032664.1	7039.76	5756.81	8322.7	-0.527589	0.0411912	-12.8081	1.4767e-37	1.07154e-35	TVAG_470020	ankyrin repeat protein		IPR002110|PF00023|Ankyrin repeat\IPR020683|PF12796|Ankyrin repeats (3 copies)\IPR020683|SSF48403|Ankyrin repeat
SMESG000044540.1	697.239	950.482	443.996	1.06064	0.0828219	12.7937	1.77718e-37	1.28375e-35				IPR023753|SSF51905|FAD/NAD(P)-binding domain
SMESG000057201.1	718.634	994.275	442.993	1.12362	0.0877797	12.7872	1.93322e-37	1.39018e-35
SMESG000021065.1	3076.03	2425.48	3726.58	-0.613122	0.0479537	-12.7851	1.98641e-37	1.42202e-35	MS3_01202	DNA-binding protein RFX7		IPR003150|PF02257|RFX DNA-binding domain\IPR011991|SSF46785|Winged helixDNA-binding domain
SMESG000050161.1	5381.76	4357.08	6406.44	-0.551459	0.0431574	-12.7776	2.18803e-37	1.55936e-35	SCAPER	S phase cyclin A-associated protein in the ER		IPR032446|PF16501|S phase cyclin A-associated protein in the endoplasmic reticulum
SMESG000034993.1	6262.83	4971.43	7554.24	-0.59771	0.0468977	-12.7447	3.33622e-37	2.36709e-35	T265_05382	hypothetical protein	EST: AY066517.1 | clone H.76.2e(T3) unknown mRNA sequence	IPR001810|PF00646|F-box domain\IPR001810|SSF81383|F-box domain
SMESG000058491.1	14038.4	11874.1	16202.8	-0.445741	0.035009	-12.7321	3.92099e-37	2.76968e-35	IWS1	IWS1, SUPT6H interacting protein		IPR017923|PF08711|TFIIS helical bundle-like domain\IPR017923|SSF47676|Conserved domain common to transcription factors TFIIS, elongin A, CRSP70
SMESG000070834.1	1511.16	1126.94	1895.39	-0.736442	0.0579633	-12.7032	5.67693e-37	3.99235e-35	EGFR	Epidermal growth factor receptor	mRNA: HM777018.1 | epidermal growth factor receptor 1 (egfr-1) mRNA - partial cds& KU850496.1 | epidermal growth factor receptor Smed-egfr-1 mRNA - partial cds	IPR006211|PF00757|Furin-like cysteine rich region\IPR000494|PF01030|Receptor L domain\IPR001245|PF07714|Protein tyrosine kinase\IPR032778|PF14843|Growth factor receptor domain IV\IPR032675|SSF52058|L domain-like\IPR011009|SSF56112|Protein kinase-like (PK-like)\IPR009030|SSF57184|Growth factor receptor domain
SMESG000062900.1	5127.03	3972.13	6281.93	-0.65338	0.0514342	-12.7028	5.70243e-37	3.9927e-35	MS3_05162	Histone acetyltransferase KAT6B	EST: AY066200.1 | clone HB.19.8f unknown mRNA sequence	IPR019787|PF00628|PHD-finger\IPR002717|PF01853|MOZ/SAS family\IPR016181|SSF55729|Acyl-CoA N-acyltransferases (Nat)\IPR011011|SSF57903|FYVE/PHD zinc finger
SMESG000062803.1	8253.32	6958.64	9548.01	-0.453299	0.0357106	-12.6935	6.42184e-37	4.47678e-35	TMEM214	transmembrane protein 214	EST: AY067989.1 | clone H.52.3c unknown mRNA sequence	IPR019308|PF10151|Uncharacterised conserved protein (DUF2359)
SMESG000074794.1	1024.13	723.347	1324.92	-0.852428	0.0674128	-12.6405	1.2617e-36	8.75732e-35	DOPEY1	dopey family member 1		IPR007249|PF04118|Dopey, N-terminal
SMESG000038687.1	745.267	467.734	1022.8	-1.08635	0.0860136	-12.6201	1.63596e-36	1.13059e-34
SMESG000073128.1	3594.62	2914.49	4274.76	-0.547444	0.0434001	-12.6135	1.78005e-36	1.22486e-34	DBNL	drebrin-like	EST: AY068386.1 | clone D5.11.Contig unknown mRNA sequence	IPR001452|PF00018|SH3 domain\IPR002108|PF00241|Cofilin/tropomyosin-type actin-binding protein\IPR001452|PF14604|Variant SH3 domain\IPR001452|SSF50044|SH3-domain
SMESG000034328.1	4663.28	3734.08	5592.49	-0.57686	0.0457433	-12.6104	1.84968e-36	1.26731e-34				IPR009401|PF06333|Mediator complex subunit 13 C-terminal\IPR021643|PF11597|Mediator complex subunit 13 N-terminal
SMESG000008795.1	3408.35	2723.78	4092.91	-0.582057	0.0461693	-12.6066	1.94311e-36	1.32563e-34	OSBP	oxysterol binding protein		IPR001849|PF00169|PH domain\IPR000648|PF01237|Oxysterol-binding protein\IPR000648|PTHR10972|OXYSTEROL-BINDING PROTEIN-RELATED\IPR011993|SSF50729|PH domain-like
SMESG000027204.1	4774.87	3743.93	5805.82	-0.625416	0.0496478	-12.5966	2.20338e-36	1.4968e-34	ACSBG2	acyl-CoA synthetase bubblegum family member 2	EST: AY066686.1 | clone H.69.2a unknown mRNA sequence& AY067735.1 | clone HB.9.10d unknown mRNA sequence	IPR000873|PF00501|AMP-binding enzyme
SMESG000025384.1	3916.61	3053.25	4779.96	-0.639113	0.0507907	-12.5828	2.62631e-36	1.77654e-34	MTOR	mechanistic target of rapamycin (serine/threonine kinase)	mRNA: FJ588620.1 | tor-like protein mRNA - partial cds& FJ588620.1 | tor-like protein mRNA - partial cds& JF894291.2 | Tor mRNA - complete cds& JF894291.2 | Tor mRNA - complete cds& JF894291.2 | Tor mRNA - complete cds& JF894291.2 | Tor mRNA - complete cds& JF894291.2 | Tor mRNA - complete cds& JF894291.2 | Tor mRNA - complete cds& JF894291.2 | Tor mRNA - complete cds	IPR000403|PF00454|Phosphatidylinositol 3- and 4-kinase\IPR003151|PF02259|FAT domain\IPR003152|PF02260|FATC domain\IPR009076|PF08771|Rapamycin binding domain\IPR024585|PF11865|Domain of unknown function (DUF3385)\IPR026683|PTHR11139:SF9|SERINE/THREONINE-PROTEIN KINASE ATM-RELATED\IPR009076|SSF47212|FKBP12-rapamycin-binding domain of FKBP-rapamycin-associated protein (FRAP)\IPR016024|SSF48371|ARM r…
SMESG000061288.1	5883.28	4645.69	7120.86	-0.609256	0.0484412	-12.5769	2.8279e-36	1.90484e-34	ISCW_ISCW004242	tyrosine protein phosphatase non-receptor type, putative	EST: AY067918.1 | clone H.32.10e(T3) unknown mRNA sequence	IPR000242|PF00102|Protein-tyrosine phosphatase\IPR004328|PF03097|BRO1-like domain\IPR025304|PF13949|ALIX V-shaped domain binding to HIV\IPR029021|SSF52799|(Phosphotyrosine protein) phosphatases II
SMESG000006567.1	8126.48	9386.07	6866.88	0.448395	0.0357226	12.5519	3.87882e-36	2.60174e-34	MAJ_01670	cyclophilin A		IPR002130|PF00160|Cyclophilin type peptidyl-prolyl cis-trans isomerase/CLD\IPR024936|PTHR11071|PEPTIDYL-PROLYL CIS-TRANS ISOMERASE\IPR029000|SSF50891|Cyclophilin-like
SMESG000066444.1	5682.82	4463.23	6902.4	-0.621883	0.0496291	-12.5303	5.09635e-36	3.40411e-34	TLN2	talin 2	EST: AY068189.1 | clone H.2.7b(T3) unknown mRNA sequence	IPR019748|PF00373|FERM central domain\IPR002558|PF01608|I/LWEQ domain\IPR015009|PF08913|Vinculin Binding Site\IPR015224|PF09141|Talin, middle domain\IPR018979|PF09379|FERM N-terminal domain\IPR032425|PF16511|N-terminal or F0 domain of Talin-head FERM\IPR015224|SSF109880|A middle domain of Talin 1\IPR002558|SSF109885|I/LWEQ domain\IPR019748|SSF47031|Second domain of FERM\IPR006077|SSF47220|alpha-c…
SMESG000030206.1	17786.9	15161.7	20412.1	-0.426605	0.0340904	-12.5139	6.26719e-36	4.16873e-34	AAEL_AAEL001462	AAEL001462-PA	EST: AY066148.1 | clone H.97.1d unknown mRNA sequence	IPR001932|PF00481|Protein phosphatase 2C\IPR015655|PTHR13832|PROTEIN PHOSPHATASE 2C\IPR001932|SSF81606|PP2C-like
SMESG000050837.1	7133.03	5761.7	8504.36	-0.556657	0.0444968	-12.5098	6.59579e-36	4.36909e-34	CNOT4	CCR4-NOT transcription complex subunit 4	EST: AY967641.1 | clone NBE.5.12C mRNA sequence	IPR012677|SSF54928|RNA-binding domain, RBD
SMESG000023584.1	5671.82	4598.82	6744.83	-0.547497	0.0439232	-12.4646	1.16423e-35	7.68008e-34	MS3_01135	Ca(2 )/calmodulin-responsive adenylate cyclase		IPR001054|PF00211|Adenylate and Guanylate cyclase catalytic domain\IPR032628|PF16214|Adenylyl cyclase N-terminal extracellular and transmembrane region\IPR029787|SSF55073|Nucleotide cyclase
SMESG000004135.1	15487.9	12640.2	18335.6	-0.531995	0.0427031	-12.4579	1.26639e-35	8.31963e-34	LARP1B	La ribonucleoprotein domain family, member 1B		IPR006630|PF05383|La domain\IPR011991|SSF46785|Winged helixDNA-binding domain
SMESG000046067.1	4499.42	3585.15	5413.68	-0.58832	0.0473069	-12.4359	1.66926e-35	1.09213e-33	MS3_10314	Cyclin-dependent kinase 12		IPR000719|PF00069|Protein kinase domain\IPR011009|SSF56112|Protein kinase-like (PK-like)
SMESG000016040.1	1649.52	1244.71	2054.34	-0.710766	0.0571532	-12.4344	1.70035e-35	1.10358e-33	CBR-EGL-19	C. briggsae CBR-EGL-19 protein		IPR005821|PF00520|Ion transport protein\IPR014873|PF08763|Voltage gated calcium channel IQ domain\IPR031649|PF16905|Voltage-dependent L-type calcium channel, IQ-associated\IPR005450|PTHR10037:SF190|VOLTAGE-DEPENDENT L-TYPE CALCIUM CHANNEL SUBUNIT A
SMESG000040632.1	699700	610944	788457	-0.366466	0.029472	-12.4344	1.70058e-35	1.10358e-33	HSPA8	heat shock protein family A (Hsp70) member 8	EST: AY067278.1 | clone hsp70 unknown mRNA sequence	IPR013126|PF00012|Hsp70 protein\IPR019651|PF10712|NAD-specific glutamate dehydrogenase\IPR029047|SSF100920|Heat shock protein 70kD (HSP70), peptide-binding domain\IPR029048|SSF100934|Heat shock protein 70kD (HSP70), C-terminal subdomain
SMESG000032189.1	37667.5	32411.4	42923.7	-0.403277	0.0325163	-12.4023	2.53907e-35	1.64104e-33			EST: AY068028.1 | clone H.6.7d unknown mRNA sequence& AY067217.1 | clone H.67.6e unknown mRNA sequence	IPR002059|PF00313|'Cold-shock' DNA-binding domain\IPR012340|SSF50249|Nucleic acid-binding proteins
SMESG000062779.1	1825.33	2253.56	1397.1	0.680368	0.0548586	12.4004	2.60104e-35	1.67431e-33
SMESG000066021.1	2160.08	1668.84	2651.31	-0.659194	0.0531877	-12.3927	2.86321e-35	1.83567e-33	CPIPJ_CPIJ009356	dynamin-associated protein		IPR001452|PF00018|SH3 domain\IPR000008|PF00168|C2 domain\IPR011511|PF07653|Variant SH3 domain\IPR000261|PF12763|Cytoskeletal-regulatory complex EF hand\IPR001452|PF14604|Variant SH3 domain\IPR001849|PF16652|Pleckstrin homology domain\IPR011992|SSF47473|EF-hand\IPR000219|SSF48065|DBL homology domain (DH-domain)\IPR000008|SSF49562|C2 domain (Calcium/lipid-binding domain, CaLB)\IPR001452|SSF50044|SH…
SMESG000052430.1	34548.9	29610.5	39487.4	-0.413089	0.0333841	-12.3738	3.62228e-35	2.31304e-33	CCAR1	cell-cycle and apoptosis regulatory protein 1	mRNA: KM981922.1 | cell division cycle and apoptosis regulator protein 1 mRNA - partial cds	IPR003034|PF02037|SAP domain\IPR025954|PF14443|DBC1\IPR025224|PTHR14304|P30 DBC PROTEIN\IPR011992|SSF47473|EF-hand
SMESG000070072.1	556.213	763.411	349.015	1.08474	0.0875964	12.3673	3.92701e-35	2.49764e-33			EST: AY068700.1 | clone H.98.6b unknown mRNA sequence	IPR012677|SSF54928|RNA-binding domain, RBD
SMESG000013136.1	1831.58	1395.99	2267.17	-0.689791	0.0558221	-12.3556	4.54511e-35	2.87929e-33	SLC30A2	solute carrier family 30 (zinc transporter), member 2	mRNA: KT163678.1 | slc30a-8 (slc30a-8) mRNA - complete cds	IPR002524|PF01545|Cation efflux family\IPR002524|PTHR11562|CATION EFFLUX PROTEIN/ ZINC TRANSPORTER
SMESG000066020.1	18203.7	20807.8	15599.7	0.41323	0.03347	12.3462	5.10522e-35	3.22133e-33	ACTB	actin, beta		IPR004000|PF00022|Actin\IPR004000|PTHR11937|ACTIN
SMESG000065082.1	3551.85	2804.38	4299.31	-0.608863	0.0494063	-12.3231	6.805e-35	4.27697e-33	ACACA	acetyl-CoA carboxylase alpha		IPR005481|PF00289|Carbamoyl-phosphate synthase L chain, N-terminal domain\IPR000089|PF00364|Biotin-requiring enzyme\IPR000022|PF01039|Carboxyl transferase domain\IPR005482|PF02785|Biotin carboxylase C-terminal domain\IPR005479|PF02786|Carbamoyl-phosphate synthase L chain, ATP binding domain\IPR013537|PF08326|Acetyl-CoA carboxylase, central region\IPR011053|SSF51230|Single hybrid motif\IPR011054|S…
SMESG000035518.1	15523.4	12790.1	18256.6	-0.50903	0.0413216	-12.3187	7.18636e-35	4.49894e-33	ACTG1	actin gamma 1		IPR004000|PF00022|Actin\IPR004000|PTHR11937|ACTIN
SMESG000041357.1	2806.93	2257.39	3356.46	-0.566674	0.0460128	-12.315	7.52251e-35	4.69099e-33	INSR	insulin receptor	EST: AY067886.1 | clone H.28.10d(T3) unknown mRNA sequence	IPR006211|PF00757|Furin-like cysteine rich region\IPR000494|PF01030|Receptor L domain\IPR001245|PF07714|Protein tyrosine kinase\IPR003961|SSF49265|Fibronectin type III\IPR032675|SSF52058|L domain-like\IPR011009|SSF56112|Protein kinase-like (PK-like)\IPR009030|SSF57184|Growth factor receptor domain
SMESG000028929.1	2644.02	2068.95	3219.09	-0.629965	0.0512353	-12.2948	9.66358e-35	6.0027e-33	RALGAPB	Ral GTPase activating protein, beta subunit (non-catalytic)		IPR000331|SSF111347|Rap/Ran-GAP
SMESG000042693.1	1926.44	1481.97	2370.92	-0.667869	0.0543277	-12.2921	9.99134e-35	6.18224e-33			EST: AY067348.1 | clone H.16.2c(T3) unknown mRNA sequence	IPR011011|SSF57903|FYVE/PHD zinc finger
SMESG000016071.1	1755.8	1306.14	2205.47	-0.74117	0.0603608	-12.2772	1.20019e-34	7.3976e-33	NDE1	nudE neurodevelopment protein 1		IPR006964|PF04880|NUDE protein, C-terminal conserved region
SMESG000047361.1	624.409	414.234	834.584	-0.978878	0.0797033	-12.2718	1.28325e-34	7.87916e-33	MYO6	myosin VI	EST: AY067391.1 | clone H.106.3f unknown mRNA sequence	IPR001609|PF00063|Myosin head (motor domain)\IPR004009|PF02736|Myosin N-terminal SH3-like domain\IPR027417|SSF52540|P-loop containing nucleoside triphosphate hydrolases
SMESG000057140.1	7493.71	6264.91	8722.51	-0.474281	0.0386691	-12.265	1.39663e-34	8.54247e-33	EPRS	glutamyl-prolyl-tRNA synthetase		IPR002314|PF00587|tRNA synthetase class II core domain (G, H, P, S and T)\IPR020058|PF00749|tRNA synthetases class I (E and Q), catalytic domain\IPR004154|PF03129|Anticodon binding domain\IPR020059|PF03950|tRNA synthetases class I (E and Q), anti-codon binding domain\IPR016061|PF09180|Prolyl-tRNA synthetase, C-terminal\IPR010987|SSF47616|GST C-terminal domain-like\IPR011035|SSF50715|Ribosomal pro…
SMESG000028913.1	6015.11	4763.49	7266.73	-0.602222	0.0491384	-12.2554	1.57251e-34	9.5815e-33				IPR022113|PF12371|Protein of unknown function (DUF3651)
SMESG000016530.1	1708.85	1315.15	2102.55	-0.66818	0.0546222	-12.2314	2.11384e-34	1.2831e-32	MS3_04964	WD repeat-containing protein 81		IPR000409|PF02138|Beige/BEACH domain\IPR017986|SSF50978|WD40 repeat-like\IPR011009|SSF56112|Protein kinase-like (PK-like)\IPR000409|SSF81837|BEACH domain
SMESG000076110.1	1339.5	1006.72	1672.28	-0.720326	0.0589469	-12.2177	2.49908e-34	1.51119e-32	GCC1	GRIP and coiled-coil domain containing 1		IPR000237|PF01465|GRIP domain
SMESG000026344.1	11354.7	8903.83	13805.5	-0.625077	0.0511759	-12.2142	2.61177e-34	1.57337e-32	MS3_02287	DNA-directed RNA polymerase, mitochondrial		IPR002092|PF00940|DNA-dependent RNA polymerase\IPR029262|PF14700|DNA-directed RNA polymerase N-terminal\IPR002092|PTHR10102|DNA-DIRECTED RNA POLYMERASE, MITOCHONDRIAL
SMESG000016726.1	22142.6	18999.8	25285.3	-0.410116	0.0336117	-12.2016	3.04916e-34	1.82995e-32	CCT2	chaperonin containing TCP1 subunit 2	mRNA: MF669562.1 | chaperonin containing TCP1 subunit 2 mRNA - partial cds&EST: AY067048.1 | clone H.85.10g(T3) unknown mRNA sequence	IPR002423|PF00118|TCP-1/cpn60 chaperonin family\IPR027409|SSF52029|GroEL apical domain-like
SMESG000051013.1	112.42	197.749	27.0904	2.29004	0.179838	12.1945	3.3248e-34	1.98791e-32
SMESG000064303.1	3016.6	2392.62	3640.58	-0.598691	0.0490966	-12.1936	3.36426e-34	2.00399e-32	TOP2B	topoisomerase (DNA) II beta 180kDa		IPR013506|PF00204|DNA gyrase B\IPR002205|PF00521|DNA gyrase/topoisomerase IV, subunit A\IPR006171|PF01751|Toprim domain\IPR003594|PF02518|Histidine kinase-, DNA gyrase B-, and HSP90-like ATPase\IPR031660|PF16898|C-terminal associated domain of TOPRIM\IPR020568|SSF54211|Ribosomal protein S5 domain 2-like\IPR003594|SSF55874|ATPase domain of HSP90 chaperone/DNA topoisomerase II/histidine kinase\IPR0…
SMESG000058374.1	5619.32	4623.35	6615.28	-0.512586	0.0420922	-12.1775	4.09742e-34	2.43165e-32	NAV2	neuron navigator 2		IPR027417|SSF52540|P-loop containing nucleoside triphosphate hydrolases
SMESG000003538.1	40100.5	45828.3	34372.6	0.412721	0.0339184	12.168	4.60073e-34	2.72022e-32			EST: AY068453.1 | clone H.45.1e unknown mRNA sequence& AY967508.1 | clone HE.3.02F mRNA sequence	IPR005455|PF00235|Profilin\IPR005455|SSF55770|Profilin (actin-binding protein)
SMESG000016093.1	3039.55	2429.98	3649.12	-0.579878	0.0476705	-12.1638	4.84803e-34	2.85587e-32	DDX24	DEAD (Asp-Glu-Ala-Asp) box helicase 24		IPR011545|PF00270|DEAD/DEAH box helicase\IPR001650|PF00271|Helicase conserved C-terminal domain\IPR027417|SSF52540|P-loop containing nucleoside triphosphate hydrolases
SMESG000023657.1	5630.37	4602.3	6658.43	-0.528055	0.0434555	-12.1514	5.64017e-34	3.31028e-32	SRRM1	serine/arginine repetitive matrix 1		IPR002483|PF01480|PWI domain\IPR002483|SSF101233|PWI domain
SMESG000004991.1	3780.3	3031.84	4528.75	-0.572711	0.0471583	-12.144	6.17215e-34	3.60924e-32	MS3_04038	Microfibrillar-associated protein 1		IPR009730|PF06991|Splicing factor, Prp19-binding domain\IPR033194|PTHR15327:SF0|MICROFIBRILLAR-ASSOCIATED PROTEIN 1
SMESG000047168.1	5147.42	4179	6115.83	-0.544598	0.044856	-12.1408	6.42126e-34	3.74121e-32				IPR001606|PF01388|ARID/BRIGHT DNA binding domain\IPR012603|PF08169|RBB1NT (NUC162) domain\IPR025995|PF11717|RNA binding activity-knot of a chromodomain\IPR001606|SSF46774|ARID-like\IPR016197|SSF54160|Chromo domain-like
SMESG000020110.1	8563.84	7063.17	10064.5	-0.506706	0.0418712	-12.1014	1.03834e-33	6.02765e-32	KDM6A	lysine (K)-specific demethylase 6A	mRNA: KC262341.1 | utx mRNA - partial cds	IPR001440|PF00515|Tetratricopeptide repeat\IPR003347|PF02373|JmjC domain, hydroxylase\IPR011990|SSF48452|TPR-like
SMESG000000368.1	1960.95	1515.73	2406.18	-0.658122	0.0544604	-12.0833	1.29416e-33	7.48547e-32
SMESG000080919.1	370.614	530.654	210.575	1.26116	0.104206	12.0695	1.53126e-33	8.82494e-32				IPR002035|PF00092|von Willebrand factor type A domain\IPR013642|PF08434|Calcium-activated chloride channel\IPR002035|SSF53300|vWA-like
SMESG000037565.1	4744.22	3802.8	5685.64	-0.574111	0.0475925	-12.0627	1.6615e-33	9.5411e-32	TOP2B	topoisomerase (DNA) II beta 180kDa	EST: AY066423.1 | clone HB.19.11h unknown mRNA sequence	IPR013506|PF00204|DNA gyrase B\IPR002205|PF00521|DNA gyrase/topoisomerase IV, subunit A\IPR006171|PF01751|Toprim domain\IPR003594|PF02518|Histidine kinase-, DNA gyrase B-, and HSP90-like ATPase\IPR031660|PF16898|C-terminal associated domain of TOPRIM\IPR020568|SSF54211|Ribosomal protein S5 domain 2-like\IPR003594|SSF55874|ATPase domain of HSP90 chaperone/DNA topoisomerase II/histidine kinase\IPR0…
SMESG000015784.1	89938.5	102743	77133.9	0.411292	0.0340994	12.0616	1.68559e-33	9.64473e-32	MS3_01761	putative histone H2A.1	EST: AY066199.1 | clone HB.2.9b unknown mRNA sequence& AY066198.1 | clone HB.8.4a unknown mRNA sequence	IPR007125|PF00125|Core histone H2A/H2B/H3/H4\IPR032454|PF16211|C-terminus of histone H2A\IPR009072|SSF47113|Histone-fold
SMESG000005026.1	2755.65	2204.94	3306.35	-0.578377	0.0480374	-12.0395	2.20154e-33	1.25519e-31				IPR000504|PF00076|RNA recognition motif. (a.k.a. RRM, RBD, or RNP domain)\IPR012677|SSF54928|RNA-binding domain, RBD
SMESG000020245.1	1630.58	1192.34	2068.82	-0.779779	0.0650355	-11.9882	4.09917e-33	2.3288e-31	KIF3B	kinesin family member 3B	mRNA: GQ337489.1 | KIF3B-like protein mRNA - partial cds	IPR001752|PF00225|Kinesin motor domain\IPR027640|PTHR24115|FAMILY NOT NAMED\IPR027417|SSF52540|P-loop containing nucleoside triphosphate hydrolases
SMESG000014221.1	32219.1	27814.2	36624	-0.394954	0.0329876	-11.9728	4.93528e-33	2.79386e-31	DPSE\GA20700	GA20700 gene product from transcript GA20700-RA		IPR001494|PF03810|Importin-beta N-terminal domain\IPR016024|SSF48371|ARM repeat
SMESG000020880.1	9908.25	11457.3	8359.17	0.451599	0.037734	11.9678	5.23816e-33	2.95484e-31	SOD1	superoxide dismutase 1, soluble		IPR001424|PF00080|Copper/zinc superoxide dismutase (SODC)\IPR024134|PTHR10003|SUPEROXIDE DISMUTASE [CU-ZN]-RELATED\IPR001424|SSF49329|Cu,Zn superoxide dismutase-like
SMESG000014704.1	5781.69	4838.89	6724.49	-0.471598	0.039418	-11.9639	5.49515e-33	3.0889e-31	EEF2K	eukaryotic elongation factor 2 kinase	EST: AY067687.1 | clone H.31.2d unknown mRNA sequence	IPR004166|PF02816|Alpha-kinase family\IPR011009|SSF56112|Protein kinase-like (PK-like)
SMESG000068165.1	6801.02	5469.63	8132.41	-0.565926	0.0473484	-11.9522	6.32607e-33	3.54349e-31	MS3_04400	Bromodomain adjacent to zinc finger domain protein 2A	EST: AY066196.1 | clone HB.12.2e unknown mRNA sequence	IPR001487|PF00439|Bromodomain\IPR019787|PF00628|PHD-finger\IPR001739|PF01429|Methyl-CpG binding domain\IPR028941|PF15613|Williams-Beuren syndrome DDT (WSD), D-TOX E motif\IPR001487|SSF47370|Bromodomain\IPR016177|SSF54171|DNA-binding domain\IPR011011|SSF57903|FYVE/PHD zinc finger
SMESG000027584.1	1094.11	1415.69	772.522	0.852171	0.0715485	11.9058	1.10424e-32	6.16368e-31
SMESG000049200.1	173.143	276.998	69.287	1.76687	0.146617	11.8921	1.3008e-32	7.23552e-31	PTPRG	protein tyrosine phosphatase, receptor type, G		IPR000242|PF00102|Protein-tyrosine phosphatase\IPR003961|SSF49265|Fibronectin type III\IPR029021|SSF52799|(Phosphotyrosine protein) phosphatases II\IPR013806|SSF57440|Kringle-like
SMESG000021388.1	1316.13	927.755	1704.5	-0.856675	0.0721184	-11.8759	1.58014e-32	8.75882e-31
SMESG000062054.1	864.111	606.462	1121.76	-0.866318	0.0729855	-11.8649	1.80026e-32	9.94443e-31	TAF1L	TATA-box binding protein associated factor 1 like		IPR022591|PF12157|Protein of unknown function (DUF3591)
SMESG000061508.1	5779.71	4677.23	6882.19	-0.551538	0.0465064	-11.8592	1.9288e-32	1.06177e-30	TRIO	trio Rho guanine nucleotide exchange factor	EST: AY068457.1 | clone H.48.10a unknown mRNA sequence& AY068457.1 | clone H.48.10a unknown mRNA sequence	IPR002017|PF00435|Spectrin repeat\IPR000219|PF00621|RhoGEF domain\IPR000219|SSF48065|DBL homology domain (DH-domain)\IPR011993|SSF50729|PH domain-like\IPR001251|SSF52087|CRAL/TRIO domain
SMESG000057835.1	7029.65	5783.53	8275.78	-0.512424	0.0432391	-11.8508	2.13177e-32	1.16947e-30	PCNX	pecanex homolog (Drosophila)		IPR007735|PF05041|Pecanex protein (C-terminus)
SMESG000070256.1	206.115	318.149	94.0812	1.59152	0.133178	11.8471	2.22639e-32	1.21719e-30				IPR032675|SSF52058|L domain-like
SMESG000072426.1	2973.53	2278.51	3668.54	-0.676277	0.0572372	-11.8146	3.28021e-32	1.78721e-30	CLASP1	cytoplasmic linker associated protein 1		IPR024395|PF12348|CLASP N terminal\IPR016024|SSF48371|ARM repeat
SMESG000027869.1	947.024	660.802	1233.25	-0.874958	0.0741681	-11.7924	4.27196e-32	2.31965e-30	ISCW_ISCW012174	protein tyrosine kinase, putative	EST: AY067124.1 | clone H.95.10g(T3) unknown mRNA sequence	IPR001245|PF07714|Protein tyrosine kinase\IPR011009|SSF56112|Protein kinase-like (PK-like)
SMESG000014187.1	16273.8	13991	18556.6	-0.405186	0.0343618	-11.7917	4.3067e-32	2.33058e-30	AGAP_AGAP009973	AGAP009973-PA		IPR003959|PF00004|ATPase family associated with various cellular activities (AAA)\IPR000642|PF01434|Peptidase family M41\IPR027417|SSF52540|P-loop containing nucleoside triphosphate hydrolases
SMESG000075938.1	363.153	212.925	513.382	-1.20557	0.102032	-11.7899	4.39938e-32	2.37269e-30			mRNA: KT163608.1 | slc22a-10 (slc22a-10) mRNA - complete cds	IPR005828|PF00083|Sugar (and other) transporter\IPR020846|SSF103473|MFS general substrate transporter
SMESG000020654.1	338.847	190.949	486.746	-1.26634	0.10717	-11.7847	4.68097e-32	2.51606e-30	CACNA2D3	calcium channel, voltage-dependent, alpha2/delta subunit 3		IPR002035|PF00092|von Willebrand factor type A domain\IPR013608|PF08399|VWA N-terminal\IPR013680|PF08473|Neuronal voltage-dependent calcium channel alpha 2acd\IPR002035|SSF53300|vWA-like
SMESG000065325.1	157458	136733	178184	-0.380114	0.032266	-11.7806	4.91188e-32	2.63132e-30	HSPD1	heat shock protein family D (Hsp60) member 1	mRNA: GU591874.1 | Hsp60 mRNA - partial cds	IPR002423|PF00118|TCP-1/cpn60 chaperonin family\IPR027409|SSF52029|GroEL apical domain-like
SMESG000009876.1	1669.88	1262.23	2077.52	-0.706337	0.0599716	-11.7763	5.17048e-32	2.76059e-30	MS3_01016	Alpha-tocopherol transfer protein-like		IPR001251|PF00650|CRAL/TRIO domain\IPR011074|SSF46938|CRAL/TRIO N-terminal domain\IPR001251|SSF52087|CRAL/TRIO domain
SMESG000059703.1	10920.2	8537.86	13302.5	-0.631171	0.0536868	-11.7564	6.54624e-32	3.48347e-30	MS3_02566	E3 ubiquitin-protein ligase HUWE1	mRNA: KP954682.1 | UNVERIFIED: unknown mRNA	IPR000569|PF00632|HECT-domain (ubiquitin-transferase)\IPR004170|PF02825|WWE domain\IPR010309|PF06012|Domain of Unknown Function (DUF908)\IPR010314|PF06025|Domain of Unknown Function (DUF913)\IPR025527|PF14377|Domain of unknown function (DUF4414)\IPR009060|SSF46934|UBA-like\IPR016024|SSF48371|ARM repeat\IPR000569|SSF56204|Hect, E3 ligase catalytic domain
SMESG000075674.1	6220.15	5187.7	7252.6	-0.479797	0.040834	-11.7498	7.08133e-32	3.75569e-30	DDX46	DEAD (Asp-Glu-Ala-Asp) box polypeptide 46	EST: AY067253.1 | clone H.15.4b unknown mRNA sequence& AY967499.1 | clone HE.2.09G mRNA sequence	IPR011545|PF00270|DEAD/DEAH box helicase\IPR001650|PF00271|Helicase conserved C-terminal domain\IPR027417|SSF52540|P-loop containing nucleoside triphosphate hydrolases
SMESG000003089.1	686.831	981.627	392.036	1.24981	0.106285	11.7442	7.56363e-32	3.99821e-30	T265_10188	hypothetical protein
SMESG000054507.1	2918.21	2201.42	3635	-0.711507	0.0606748	-11.7258	9.40167e-32	4.95341e-30
SMESG000068148.1	1855.92	1436.53	2275.31	-0.654371	0.0558107	-11.7237	9.63328e-32	5.05874e-30	MS3_03102	Forkhead box protein P1	mRNA: KX531078.1 | Smed-Albino mRNA - complete cds& KX531078.1 | Smed-Albino mRNA - complete cds	IPR001766|PF00250|Fork head domain\IPR032354|PF16159|FOXP coiled-coil domain\IPR011991|SSF46785|Winged helixDNA-binding domain
SMESG000021565.1	5323.17	4396.01	6250.33	-0.502971	0.0429341	-11.7147	1.07137e-31	5.60768e-30	BALDSPOT	CG3971 gene product from transcript CG3971-RA		IPR002076|PF01151|GNS1/SUR4 family\IPR002076|PTHR11157|FATTY ACID ACYL TRANSFERASE-RELATED
SMESG000003543.1	11473.7	13500.3	9447.08	0.510243	0.0436229	11.6965	1.3277e-31	6.92661e-30	DYNLL2	dynein, light chain, LC8-type 2		IPR001372|PF01221|Dynein light chain type 1\IPR001372|PTHR11886|DYNEIN LIGHT CHAIN
SMESG000051379.1	2456.07	1971.05	2941.08	-0.570732	0.0487962	-11.6956	1.34255e-31	6.98127e-30
SMESG000024763.1	8112	6549.61	9674.39	-0.556926	0.0476382	-11.6906	1.4239e-31	7.38026e-30	NOP56	NOP56 ribonucleoprotein	EST: AY967548.1 | clone NBE.1.03B mRNA sequence	IPR002687|PF01798|Putative snoRNA binding domain\IPR012974|PF08156|NOP5NT (NUC127) domain\IPR002687|SSF89124|Nop domain
SMESG000064113.1	2373.38	1849.81	2896.95	-0.637792	0.0545917	-11.6821	1.57279e-31	8.12559e-30	ERCC4	excision repair cross-complementation group 4		IPR006166|PF02732|ERCC4 domain\IPR010994|SSF47781|RuvA domain 2-like\IPR011335|SSF52980|Restriction endonuclease-like
SMESG000077266.1	1180.4	881.932	1478.87	-0.732157	0.0627237	-11.6703	1.80707e-31	9.30582e-30
SMESG000046022.1	2525.44	1985.39	3065.49	-0.617949	0.0529742	-11.6644	1.93848e-31	9.95044e-30	OSBPL6	oxysterol binding protein-like 6		IPR000648|PF01237|Oxysterol-binding protein\IPR000648|PTHR10972|OXYSTEROL-BINDING PROTEIN-RELATED\IPR011993|SSF50729|PH domain-like
SMESG000036313.1	5757.43	4772.25	6742.61	-0.494751	0.0424956	-11.6422	2.51349e-31	1.28607e-29	MS3_06263	Histone-lysine N-methyltransferase eggless		IPR001214|PF00856|SET domain\IPR001739|PF01429|Methyl-CpG binding domain\IPR007728|PF05033|Pre-SET motif\IPR016177|SSF54171|DNA-binding domain
SMESG000023389.1	2006.59	1590.72	2422.46	-0.59912	0.051512	-11.6298	2.90746e-31	1.48289e-29	MGEA5	meningioma expressed antigen 5 (hyaluronidase)		IPR011496|PF07555|beta-N-acetylglucosaminidase\IPR017853|SSF51445|(Trans)glycosidases
SMESG000038397.1	20543	23164.6	17921.3	0.368417	0.0316804	11.6291	2.93053e-31	1.4899e-29	L(2)37CC	lethal (2) 37Cc		IPR001107|PF01145|SPFH domain / Band 7 family\IPR000163|PTHR23222|PROHIBITIN\IPR001107|SSF117892|Band 7/SPFH domain
SMESG000074907.1	1753.93	1358.21	2149.65	-0.652566	0.0561114	-11.6286	2.94837e-31	1.49421e-29			EST: AY068336.1 | clone HB.5.4f unknown mRNA sequence
SMESG000011657.1	24609.3	21464.7	27753.8	-0.368933	0.0317911	-11.6049	3.89171e-31	1.96605e-29	PRPF6	pre-mRNA processing factor 6	EST: AY067256.1 | clone H.114.2h unknown mRNA sequence& AY967653.1 | clone NBE.6.06H mRNA sequence	IPR010491|PF06424|PRP1 splicing factor, N-terminal\IPR027108|PTHR11246:SF1|PROTEIN PRP-6\IPR011990|SSF48452|TPR-like
SMESG000051986.1	509.304	287.971	730.636	-1.26114	0.108586	-11.596	4.31603e-31	2.17354e-29	MS3_04335	Prestin	mRNA: KT163664.1 | slc26a-10 (slc26a-10) mRNA - complete cds	IPR011547|PF00916|Sulfate transporter family\IPR002645|PF01740|STAS domain\IPR001902|PTHR11814|SULFATE TRANSPORTER\IPR002645|SSF52091|SpoIIaa-like
SMESG000026288.1	1608.6	1226.91	1990.29	-0.68742	0.0593297	-11.585	4.9108e-31	2.46528e-29	MS3_05952	Tegument antigen		IPR001372|PF01221|Dynein light chain type 1\IPR001372|PTHR11886|DYNEIN LIGHT CHAIN\IPR011992|SSF47473|EF-hand
SMESG000048179.1	777.281	544.272	1010.29	-0.869379	0.0750201	-11.5832	5.01148e-31	2.50794e-29	MADD	MAP-kinase activating death domain	EST: AY066588.1 | clone H.107.10f unknown mRNA sequence	IPR001194|PF02141|DENN (AEX-3) domain\IPR005113|PF03456|uDENN domain
SMESG000047464.1	1712.42	1323.7	2101.14	-0.656064	0.0567131	-11.5668	6.06704e-31	3.02669e-29				IPR014840|PF08729|HPC2 and ubinuclein domain\IPR026947|PF14075|Ubinuclein conserved middle domain\IPR032467|PTHR21669:SF8|
SMESG000074553.1	13688.8	16078.1	11299.6	0.504152	0.0436332	11.5542	7.02897e-31	3.49565e-29	HIS2AV	Histone H2A variant		IPR007125|PF00125|Core histone H2A/H2B/H3/H4\IPR032454|PF16211|C-terminus of histone H2A\IPR009072|SSF47113|Histone-fold
SMESG000020306.1	12458.1	10672.4	14243.8	-0.414101	0.035921	-11.528	9.52926e-31	4.72438e-29	PSMC1B	proteasome 26S subunit, ATPase 1b		IPR003959|PF00004|ATPase family associated with various cellular activities (AAA)\IPR027417|SSF52540|P-loop containing nucleoside triphosphate hydrolases
SMESG000040790.1	3558.78	4431.64	2685.92	0.709039	0.0615348	11.5218	1.02492e-30	5.06557e-29			EST: AY068075.1 | clone H.8.1f(T3) unknown mRNA sequence	IPR003582|PF01549|ShK domain-like\IPR002919|SSF57567|Serine protease inhibitors
SMESG000026000.1	6095.41	4936.93	7253.9	-0.548949	0.0476472	-11.5209	1.0352e-30	5.10058e-29	ACTN1	actinin, alpha 1		IPR001715|PF00307|Calponin homology (CH) domain\IPR002017|PF00435|Spectrin repeat\IPR014837|PF08726|Ca2+ insensitive EF hand\IPR002048|PF13499|EF-hand domain pair\IPR029637|PTHR11915:SF271|ALPHA-ACTININ-4\IPR011992|SSF47473|EF-hand\IPR001715|SSF47576|Calponin-homology domain, CH-domain
SMESG000020773.1	1682.79	1322.99	2042.6	-0.617559	0.0536151	-11.5172	1.08041e-30	5.30695e-29				IPR017923|SSF47676|Conserved domain common to transcription factors TFIIS, elongin A, CRSP70
SMESG000006990.1	1079.57	794.43	1364.72	-0.76455	0.0664668	-11.4999	1.32073e-30	6.46754e-29	CEP120	centrosomal protein 120kDa	EST: AY068605.1 | clone H.71.9e(T3) unknown mRNA sequence	IPR022136|PF12416|Cep120 protein\IPR000008|SSF49562|C2 domain (Calcium/lipid-binding domain, CaLB)
SMESG000041975.1	2124.59	1685.62	2563.56	-0.59637	0.0518701	-11.4965	1.37338e-30	6.7048e-29				IPR002126|PF00028|Cadherin domain\IPR015919|SSF49313|Cadherin-like
SMESG000057751.1	2521.02	2035.41	3006.63	-0.556383	0.0485029	-11.4705	1.85502e-30	9.02852e-29	UPF2	UPF2 regulator of nonsense transcripts homolog		IPR003890|PF02854|MIF4G domain\IPR007193|PF04050|Up-frameshift suppressor 2\IPR016024|SSF48371|ARM repeat
SMESG000033113.1	3539.99	2939.7	4140.27	-0.489705	0.0427557	-11.4533	2.26442e-30	1.09876e-28	HERC3	hect domain and RLD 3	EST: KP954684.1 | UNVERIFIED: clone sherc-1 hypothetical protein mRNA - partial cds	IPR000408|PF00415|Regulator of chromosome condensation (RCC1) repeat\IPR000569|PF00632|HECT-domain (ubiquitin-transferase)\IPR009091|SSF50985|RCC1/BLIP-II\IPR000569|SSF56204|Hect, E3 ligase catalytic domain
SMESG000042430.1	348813	305902	391724	-0.355126	0.0310506	-11.437	2.73236e-30	1.3218e-28	EF2	Elongation factor 2	EST: AY967607.1 | clone NBE.4.02A mRNA sequence	IPR000640|PF00679|Elongation factor G C-terminus\IPR004161|PF03144|Elongation factor Tu domain 2\IPR005517|PF03764|Elongation factor G, domain IV\IPR009022|PF14492|Elongation Factor G, domain II\IPR009000|SSF50447|Translation proteins\IPR027417|SSF52540|P-loop containing nucleoside triphosphate hydrolases\IPR020568|SSF54211|Ribosomal protein S5 domain 2-like\IPR009022|SSF54980|EF-G C-terminal dom…
SMESG000055031.1	3148.13	2565.54	3730.71	-0.535204	0.0468831	-11.4153	3.506e-30	1.69093e-28			EST: AY068967.1 | clone H.32.1h(T3) unknown mRNA sequence
SMESG000045945.1	1234.96	903.456	1566.46	-0.777807	0.068233	-11.3969	4.33511e-30	2.08451e-28
SMESG000077783.1	2055.58	1565.19	2545.96	-0.689361	0.0604837	-11.3964	4.35911e-30	2.08975e-28	RALGPS2	Ral GEF with PH domain and SH3 binding motif 2		IPR001895|PF00617|RasGEF domain\IPR023578|SSF48366|Ras GEF\IPR011993|SSF50729|PH domain-like
SMESG000041747.1	2443.22	1947.52	2938.91	-0.586187	0.0514466	-11.3934	4.50932e-30	2.15529e-28	RBM34	RNA binding motif protein 34		IPR000504|PF00076|RNA recognition motif. (a.k.a. RRM, RBD, or RNP domain)\IPR012677|SSF54928|RNA-binding domain, RBD
SMESG000007319.1	4018.09	3266.43	4769.75	-0.540246	0.0474267	-11.3909	4.64399e-30	2.21303e-28	ZSWIM8	zinc finger SWIM-type containing 8	EST: AY967569.1 | clone NBE.2.03E mRNA sequence
SMESG000021797.1	979.03	719.589	1238.47	-0.766851	0.067449	-11.3662	6.1611e-30	2.92726e-28	T265_12415	hypothetical protein		IPR000219|SSF48065|DBL homology domain (DH-domain)
SMESG000031975.1	3781.23	3137.29	4425.17	-0.491325	0.0432292	-11.3653	6.22686e-30	2.94972e-28
SMESG000058195.1	2320.05	1809.61	2830.5	-0.636753	0.0560438	-11.3609	6.54441e-30	3.09097e-28			EST: AY066868.1 | clone HB.12.1c unknown mRNA sequence& AY066868.1 | clone HB.12.1c unknown mRNA sequence	IPR000330|PF00176|SNF2 family N-terminal domain\IPR001650|PF00271|Helicase conserved C-terminal domain\IPR014012|PF07529|HSA\IPR027417|SSF52540|P-loop containing nucleoside triphosphate hydrolases
SMESG000005730.1	2281.62	1801.53	2761.72	-0.607629	0.0534892	-11.3591	6.68523e-30	3.14817e-28	DNA2	DNA replication helicase/nuclease 2		IPR014808|PF08696|DNA replication factor Dna2\IPR026851|PTHR10887:SF14|PROTEIN DNA-2, ISOFORM A\IPR027417|SSF52540|P-loop containing nucleoside triphosphate hydrolases
SMESG000026201.1	4362.55	3577.11	5147.99	-0.520199	0.0457965	-11.3587	6.71664e-30	3.15366e-28	ZC3H14	zinc finger CCCH-type containing 14		IPR002483|PF01480|PWI domain
SMESG000033518.1	232.842	117.833	347.851	-1.43316	0.125667	-11.3459	7.77046e-30	3.63776e-28	ANPEP	alanyl (membrane) aminopeptidase	EST: JX010620.1 | clone Smed_11499_V2 aminopeptidase N-1 mRNA - complete cds& JX010615.1 | clone Smed_19280_V2 hypothetical protein mRNA - partial cds& JX010615.1 | clone Smed_19280_V2 hypothetical protein mRNA - partial cds& AY067498.1 | clone H.109.2e(T3) unknown mRNA sequence	IPR014782|PF01433|Peptidase family M1\IPR019076|PF09580|Sporulation lipoprotein YhcN/YlaJ (Spore_YhcN_YlaJ)\IPR024571|PF11838|ERAP1-like C-terminal domain\IPR001930|PTHR11533|PROTEASE M1 ZINC METALLOPROTEASE
SMESG000042620.1	2172.43	1737.77	2607.08	-0.57735	0.050972	-11.3261	9.74855e-30	4.55046e-28	NBAS	neuroblastoma amplified sequence		IPR029145|PF15492|Neuroblastoma-amplified sequence, N terminal\IPR017986|SSF50978|WD40 repeat-like
SMESG000080008.1	17509.1	14969.7	20048.5	-0.418824	0.0369963	-11.3207	1.03688e-29	4.82588e-28	MORC2	MORC family CW-type zinc finger 2		IPR011124|PF07496|CW-type Zinc Finger\IPR003594|SSF55874|ATPase domain of HSP90 chaperone/DNA topoisomerase II/histidine kinase
SMESG000042680.1	11813.1	10024.2	13601.9	-0.437197	0.0386487	-11.312	1.14433e-29	5.31051e-28	MS3_04857	Peptidyl-prolyl cis-trans isomerase FKBP8		IPR001179|PF00254|FKBP-type peptidyl-prolyl cis-trans isomerase\IPR023566|PTHR10516|PEPTIDYL-PROLYL CIS-TRANS ISOMERASE\IPR011990|SSF48452|TPR-like
SMESG000021175.1	2506.4	1946.1	3066.71	-0.646673	0.0572788	-11.2892	1.48384e-29	6.86609e-28	DWIL\GK18894	GK18894 gene product from transcript GK18894-RA		IPR009543|PF06650|Protein of unknown function (DUF1162)\IPR026854|PF12624|N-terminal region of Chorein, a TM vesicle-mediated sorter\IPR031646|PF16908|Vacuolar sorting-associated protein 13, N-terminal\IPR031645|PF16909|Vacuolar-sorting-associated 13 protein C-terminal\IPR031642|PF16910|Repeating coiled region of VPS13\IPR026847|PTHR16166|VACUOLAR PROTEIN SORTING-ASSOCIATED PROTEIN (VPS13
SMESG000021391.1	9933.01	8631.94	11234.1	-0.378029	0.0335268	-11.2754	1.73614e-29	8.01034e-28	EML1	echinoderm microtubule associated protein like 1		IPR001680|PF00400|WD domain, G-beta repeat\IPR005108|PF03451|HELP motif\IPR024977|PF12894|Anaphase-promoting complex subunit 4 WD40 domain\IPR017986|SSF50978|WD40 repeat-like\IPR011047|SSF50998|Quinoprotein alcohol dehydrogenase-like
SMESG000035962.1	295.177	164.232	426.122	-1.28299	0.113595	-11.2594	2.08087e-29	9.57322e-28	GLUR8	glutamate receptor 8		IPR001320|PF00060|Ligand-gated ion channel\IPR001828|PF01094|Receptor family ligand binding region\IPR019594|PF10613|Ligated ion channel L-glutamate- and glycine-binding site\IPR028082|SSF53822|Periplasmic binding protein-like I
SMESG000027290.1	5115.22	4255.75	5974.7	-0.485316	0.0431305	-11.2521	2.26213e-29	1.03772e-27			EST: AY066378.1 | clone H.93.11e unknown mRNA sequence
SMESG000013525.1	6529.29	5233.39	7825.19	-0.573602	0.051004	-11.246	2.42243e-29	1.10807e-27	BPTF	bromodomain PHD finger transcription factor		IPR001487|PF00439|Bromodomain\IPR019787|PF00628|PHD-finger\IPR018501|PF02791|DDT domain\IPR001487|SSF47370|Bromodomain\IPR011011|SSF57903|FYVE/PHD zinc finger
SMESG000027353.1	5036.93	4128.56	5945.3	-0.520646	0.0463559	-11.2313	2.86264e-29	1.30569e-27	EDRF1	erythroid differentiation regulatory factor 1
SMESG000051188.1	4833.28	3885.77	5780.78	-0.566138	0.0504155	-11.2292	2.93254e-29	1.33376e-27	PIEZO	CG44122 gene product from transcript CG44122-RK	EST: AY067720.1 | clone H.20.11b unknown mRNA sequence	IPR031334|PF12166|Protein of unknown function (DUF3595)\IPR031805|PF15917|Piezo\IPR027272|PTHR13167|UNCHARACTERIZED
SMESG000068819.1	6932.56	8049.52	5815.6	0.465089	0.0414454	11.2215	3.19687e-29	1.44985e-27	BRO	Brother		IPR003417|PF02312|Core binding factor beta subunit\IPR003417|PTHR10276|CORE-BINDING FACTOR, BETA SUBUNIT\IPR003417|SSF50723|Core binding factor beta, CBF
SMESG000060958.1	2941.26	2361.14	3521.39	-0.56989	0.0508237	-11.2126	3.53645e-29	1.59932e-27	KIF21A	kinesin family member 21A		IPR001752|PF00225|Kinesin motor domain\IPR001680|PF00400|WD domain, G-beta repeat\IPR027640|PTHR24115|FAMILY NOT NAMED\IPR017986|SSF50978|WD40 repeat-like\IPR027417|SSF52540|P-loop containing nucleoside triphosphate hydrolases
SMESG000003184.1	3539.45	2866.39	4212.5	-0.549176	0.0490126	-11.2044	3.87781e-29	1.74874e-27	NF1	neurofibromatosis 1		IPR001936|PF00616|GTPase-activator protein for Ras-like GTPase\IPR001251|PF13716|Divergent CRAL/TRIO domain\IPR028553|PTHR10194:SF90|\IPR008936|SSF48350|GTPase activation domain, GAP\IPR016024|SSF48371|ARM repeat\IPR001251|SSF52087|CRAL/TRIO domain
SMESG000011188.1	3989.12	3330.86	4647.37	-0.476515	0.0425612	-11.1957	4.27782e-29	1.92369e-27	CLASRP	CLK4-associating serine/arginine rich protein		IPR019147|PF09750|Alternative splicing regulator
SMESG000056239.1	2512.59	2033.81	2991.37	-0.549479	0.0490812	-11.1947	4.32638e-29	1.94007e-27	SEC63	Sec63 ortholog (S. cerevisiae)		IPR001623|PF00226|DnaJ domain\IPR004179|PF02889|Sec63 Brl domain\IPR001623|SSF46565|Chaperone J-domain\IPR014756|SSF81296|E set domains
SMESG000033372.1	3531.02	2861.66	4200.37	-0.547544	0.0489283	-11.1904	4.54466e-29	2.03224e-27	POLD1	polymerase (DNA) delta 1, catalytic subunit		IPR006134|PF00136|DNA polymerase family B\IPR006133|PF03104|DNA polymerase family B, exonuclease domain\IPR025687|PF14260|C4-type zinc-finger of DNA polymerase delta\IPR012337|SSF53098|Ribonuclease H-like
SMESG000030881.1	8345.31	6719.52	9971.11	-0.562379	0.0502719	-11.1866	4.74366e-29	2.1153e-27
SMESG000075449.1	7002.89	8104.43	5901.35	0.454299	0.0407466	11.1492	7.22701e-29	3.21371e-27	MS3_07487	Succinate dehydrogenase [ubiquinone] cytochrome b small subunit, mitochondrial		IPR007992|PTHR13337|SUCCINATE DEHYDROGENASE
SMESG000023579.1	3688.35	2913.01	4463.7	-0.606876	0.0544898	-11.137	8.28651e-29	3.67461e-27	EIF2AK4	eukaryotic translation initiation factor 2 alpha kinase 4		IPR000719|PF00069|Protein kinase domain\IPR006575|PF05773|RWD domain\IPR016135|SSF54495|UBC-like\IPR011009|SSF56112|Protein kinase-like (PK-like)
SMESG000051020.1	9776.78	8072.58	11481	-0.503223	0.0452128	-11.13	8.96322e-29	3.96368e-27	NIPBL	Nipped-B homolog (Drosophila)		IPR026003|PF12765|HEAT repeat associated with sister chromatid cohesion\IPR024986|PF12830|Sister chromatid cohesion C-terminus\IPR033031|PTHR21704|NIPPED-B-LIKE PROTEIN (DELANGIN) SCC2-RELATED\IPR016024|SSF48371|ARM repeat
SMESG000056252.1	6992.05	5679.02	8305.07	-0.542367	0.0487459	-11.1263	9.34818e-29	4.1225e-27				IPR013170|PF08312|cwf21 domain
SMESG000011426.1	177.641	274.378	80.9041	1.57581	0.140459	11.1096	1.12711e-28	4.95679e-27	PCK2	phosphoenolpyruvate carboxykinase 2 (mitochondrial)		IPR008209|PF00821|Phosphoenolpyruvate carboxykinase\IPR008209|PTHR11561|PHOSPHOENOLPYRUVATE CARBOXYKINASE\IPR008210|SSF68923|PEP carboxykinase N-terminal domain
SMESG000048378.1	2118.11	1640.24	2595.99	-0.652562	0.0587404	-11.1084	1.14205e-28	5.0087e-27	TTHERM_00483500	Serine/Threonine kinase domain protein	mRNA: KT163731.1 | slc42a-1 (slc42a-1) mRNA - complete cds& KT163731.1 | slc42a-1 (slc42a-1) mRNA - complete cds	IPR000719|PF00069|Protein kinase domain\IPR000626|PF00240|Ubiquitin family\IPR020683|PF12796|Ankyrin repeats (3 copies)\IPR020683|SSF48403|Ankyrin repeat\IPR029071|SSF54236|Ubiquitin-like\IPR011009|SSF56112|Protein kinase-like (PK-like)
SMESG000010713.1	5188.7	4198.72	6178.68	-0.551398	0.0496404	-11.1076	1.15179e-28	5.03757e-27	FNDC3A	fibronectin type III domain containing 3A		IPR003961|PF00041|Fibronectin type III domain\IPR003961|SSF49265|Fibronectin type III
SMESG000054494.1	3560.63	2911	4210.27	-0.527488	0.0475366	-11.0962	1.30952e-28	5.7118e-27			EST: AY068767.1 | clone H.110.7c unknown mRNA sequence
SMESG000033397.1	4158	3420.83	4895.17	-0.512204	0.0461694	-11.0937	1.34539e-28	5.85226e-27	CHD1	chromodomain helicase DNA binding protein 1		IPR025260|PF13907|Domain of unknown function (DUF4208)
SMESG000031961.1	3152.36	2483.93	3820.78	-0.612654	0.0552336	-11.0916	1.37837e-28	5.97943e-27	USP34	ubiquitin specific peptidase 34		IPR001394|PF00443|Ubiquitin carboxyl-terminal hydrolase
SMESG000017431.1	2326.34	1878.19	2774.48	-0.556317	0.0501757	-11.0868	1.45459e-28	6.29299e-27
SMESG000053053.1	1257.16	917.019	1597.31	-0.78073	0.0704193	-11.0845	1.49177e-28	6.43637e-27	ASS1	argininosuccinate synthase 1		IPR001518|PF00764|Arginosuccinate synthase
SMESG000041850.1	2900.02	2383.28	3416.76	-0.514682	0.0464381	-11.0828	1.52085e-28	6.54415e-27	AP3B2	adaptor-related protein complex 3, beta 2 subunit	EST: AY067512.1 | clone H.118.5a unknown mRNA sequence	IPR002553|PF01602|Adaptin N terminal region\IPR029390|PF14796|Clathrin-adaptor complex-3 beta-1 subunit C-terminal\IPR026739|PTHR11134|ADAPTER-RELATED PROTEIN COMPLEX, BETA SUBUNIT\IPR016024|SSF48371|ARM repeat
SMESG000061709.1	1072.58	770.428	1374.73	-0.814076	0.0734485	-11.0806	1.55831e-28	6.68735e-27				IPR016024|SSF48371|ARM repeat
SMESG000020420.1	3529.52	2824.58	4234.45	-0.577014	0.0521138	-11.0718	1.71876e-28	7.35612e-27	ARID2	AT rich interactive domain 2 (ARID, RFX-like)		IPR001606|PF01388|ARID/BRIGHT DNA binding domain\IPR001606|SSF46774|ARID-like\IPR016024|SSF48371|ARM repeat
SMESG000005268.1	5785.95	4776.91	6795	-0.503667	0.0454931	-11.0711	1.73219e-28	7.39375e-27	CG9302	CG9302 gene product from transcript CG9302-RA		IPR013766|PF00085|Thioredoxin\IPR012336|SSF52833|Thioredoxin-like
SMESG000017387.1	3637.43	3017.39	4257.47	-0.492157	0.0444657	-11.068	1.79441e-28	7.63893e-27	DSIM\GD13386	GD13386 gene product from transcript GD13386-RI		IPR001478|PF00595|PDZ domain (Also known as DHR or GLGF)\IPR001660|PF07647|SAM domain (Sterile alpha motif)\IPR013761|SSF47769|SAM/Pointed domain\IPR001478|SSF50156|PDZ domain-like
SMESG000058788.1	2002.71	1606.4	2399.03	-0.57225	0.0517014	-11.0676	1.80093e-28	7.64629e-27	PHTF2	putative homeodomain transcription factor 2		IPR021980|PF12129|Male germ-cell putative homeodomain transcription factor
SMESG000017671.1	426.031	266.435	585.627	-1.08434	0.0978384	-11.0673	1.80683e-28	7.65098e-27	PKM	pyruvate kinase, muscle		IPR015793|PF00224|Pyruvate kinase, barrel domain\IPR015795|PF02887|Pyruvate kinase, alpha/beta domain\IPR001697|PTHR11817|PYRUVATE KINASE\IPR011037|SSF50800|PK beta-barrel domain-like\IPR015813|SSF51621|Phosphoenolpyruvate/pyruvate domain\IPR015795|SSF52935|PK C-terminal domain-like
SMESG000035669.1	2905.73	2397.82	3413.65	-0.504273	0.0455692	-11.0657	1.84003e-28	7.75046e-27	PHUM_PHUM159090	SLIT-ROBO Rho GTPase-activating protein, putative		IPR001060|PF00611|Fes/CIP4, and EFC/F-BAR homology domain\IPR000198|PF00620|RhoGAP domain\IPR011511|PF07653|Variant SH3 domain\IPR008936|SSF48350|GTPase activation domain, GAP\IPR001452|SSF50044|SH3-domain
SMESG000058914.1	3578.44	4173.01	2983.88	0.480045	0.0433791	11.0659	1.83685e-28	7.75046e-27				IPR002159|PF01130|CD36 family\IPR002159|PTHR11923|SCAVENGER RECEPTOR CLASS B TYPE-1 (SR-B1)
SMESG000045275.1	4068.32	3303.89	4832.75	-0.542358	0.0490295	-11.0616	1.92682e-28	8.09466e-27	EIF4G3	eukaryotic translation initiation factor 4 gamma, 3		IPR003891|PF02847|MA3 domain\IPR003890|PF02854|MIF4G domain\IPR016024|SSF48371|ARM repeat
SMESG000070665.1	9942.16	8320.19	11564.1	-0.470947	0.0425898	-11.0577	2.01264e-28	8.43301e-27	MOCA-CYP	CG1866 gene product from transcript CG1866-RC		IPR002130|PF00160|Cyclophilin type peptidyl-prolyl cis-trans isomerase/CLD\IPR024936|PTHR11071|PEPTIDYL-PROLYL CIS-TRANS ISOMERASE\IPR029000|SSF50891|Cyclophilin-like
SMESG000061386.1	336.134	190.194	482.074	-1.25758	0.11346	-11.0571	2.02524e-28	8.46358e-27	MYO15A	myosin XVA		IPR001609|PF00063|Myosin head (motor domain)\IPR000048|PF00612|IQ calmodulin-binding motif\IPR000857|PF00784|MyTH4 domain\IPR027417|SSF52540|P-loop containing nucleoside triphosphate hydrolases
SMESG000023665.1	29021.2	25461.8	32580.6	-0.353916	0.0320113	-11.056	2.05104e-28	8.54903e-27	CCT8	chaperonin containing TCP1, subunit 8 (theta)	mRNA: MF669570.1 | chaperonin containing TCP1 subunit 8A mRNA - partial cds& GU591864.1 | chaperonin-containing TCP1 theta subunit mRNA - partial cds&EST: AY067045.1 | clone H.2.7h unknown mRNA sequence	IPR002423|PF00118|TCP-1/cpn60 chaperonin family\IPR027409|SSF52029|GroEL apical domain-like
SMESG000023528.1	386.098	234.19	538.006	-1.13746	0.102747	-11.0512	2.1619e-28	8.98766e-27	CYP2U1	cytochrome P450 family 2 subfamily U member 1		IPR001128|PF00067|Cytochrome P450\IPR001128|SSF48264|Cytochrome P450
SMESG000057564.1	4655.05	3752.21	5557.89	-0.560149	0.0507175	-11.0442	2.33794e-28	9.69424e-27				IPR000313|PF00855|PWWP domain\IPR021567|PF11467|Lens epithelium-derived growth factor (LEDGF)
SMESG000075635.1	4445.74	5191.9	3699.58	0.484844	0.0439436	11.033	2.64829e-28	1.09527e-26	MIF	macrophage migration inhibitory factor (glycosylation-inhibiting factor)		IPR001398|PF01187|Macrophage migration inhibitory factor (MIF)\IPR001398|PTHR11954|MACROPHAGE MIGRATION INHIBITORY FACTOR RELATED\IPR014347|SSF55331|Tautomerase/MIF
SMESG000073017.1	2894.58	2264.53	3524.63	-0.628487	0.0570218	-11.0213	3.01683e-28	1.24446e-26	MSH6	mutS homolog 6	mRNA: JF519637.1 | msh6 (msh6) mRNA - partial cds	IPR000432|PF00488|MutS domain V\IPR007695|PF01624|MutS domain I\IPR007860|PF05188|MutS domain II\IPR007861|PF05190|MutS family domain IV\IPR007696|PF05192|MutS domain III\IPR007696|SSF48334|DNA repair protein MutS, domain III\IPR027417|SSF52540|P-loop containing nucleoside triphosphate hydrolases\IPR007860|SSF53150|DNA repair protein MutS, domain II\IPR016151|SSF55271|DNA repair protein MutS, dom…
SMESG000064115.1	8051.88	6649.82	9453.93	-0.502574	0.0456201	-11.0164	3.18557e-28	1.31068e-26	MS3_03747	Histone-lysine N-methyltransferase 2C	mRNA: KC262345.1 | trr-1 mRNA - partial cds	IPR001214|PF00856|SET domain\IPR003888|PF05964|F/Y-rich N-terminus\IPR003889|PF05965|F/Y rich C-terminus\IPR015722|PTHR22884:SF345|
SMESG000077265.1	841.006	599.367	1082.64	-0.829538	0.0753037	-11.0116	3.35896e-28	1.37847e-26
SMESG000041543.1	2529.74	2062.13	2997.36	-0.533762	0.0484943	-11.0062	3.5681e-28	1.46054e-26	TM1	Tropomyosin 1		IPR000533|PF00261|Tropomyosin
SMESG000056346.1	24940.1	21264.5	28615.7	-0.425385	0.0386779	-10.9981	3.90164e-28	1.59299e-26
SMESG000005773.1	7277.71	5701.38	8854.04	-0.625483	0.056933	-10.9861	4.45749e-28	1.81529e-26			EST: AY068676.1 | clone H.89.12b unknown mRNA sequence& AY068556.1 | clone H.63.1e(T3) unknown mRNA sequence
SMESG000047653.1	3167.48	2564.19	3770.77	-0.549341	0.0500947	-10.9656	5.59067e-28	2.27098e-26	MS3_05487	U4/U6.U5 tri-snRNP-associated protein 1	EST: AY068328.1 | clone H.62.2f(T3) unknown mRNA sequence	IPR005011|PF03343|SART-1 family\IPR005011|PTHR14152:SF5|U4/U6.U5 TRI-SNRNP-ASSOCIATED PROTEIN 1
SMESG000031739.1	4892.76	4035.24	5750.29	-0.506063	0.0461757	-10.9593	5.99659e-28	2.42968e-26	MS3_03162	hypothetical protein		IPR004088|PF00013|KH domain\IPR002999|PF00567|Tudor domain\IPR004088|SSF54791|Eukaryotic type KH-domain (KH-domain type I)
SMESG000058317.1	65465.2	58089	72841.3	-0.325126	0.0296852	-10.9524	6.4682e-28	2.61414e-26	CHGG_00963	cell cycle control protein-related	EST: AY067684.1 | clone H.79.3h(T3) unknown mRNA sequence& AY067670.1 | clone HB.14.9c unknown mRNA sequence	IPR011545|PF00270|DEAD/DEAH box helicase\IPR001650|PF00271|Helicase conserved C-terminal domain\IPR027417|SSF52540|P-loop containing nucleoside triphosphate hydrolases
SMESG000012051.1	1055.55	1395.64	715.456	0.929748	0.0848899	10.9476	6.82402e-28	2.75097e-26	MS3_08276	Basement membrane-specific heparan sulfate proteoglycan core protein	mRNA: KY024335.1 | low density lipoprotein receptor-related 3 mRNA - partial cds& KY024335.1 | low density lipoprotein receptor-related 3 mRNA - partial cds& KY024335.1 | low density lipoprotein receptor-related 3 mRNA - partial cds&EST: AY067029.1 | clone H.71.8d unknown mRNA sequence	IPR002172|PF00057|Low-density lipoprotein receptor domain class A\IPR013098|PF07679|Immunoglobulin I-set domain\IPR007110|SSF48726|Immunoglobulin\IPR002172|SSF57424|LDL receptor-like module
SMESG000003099.1	6088.15	7072.4	5103.9	0.466368	0.0426535	10.9336	7.95843e-28	3.20021e-26	BANF1	barrier to autointegration factor 1		IPR004122|PF02961|Barrier to autointegration factor\IPR004122|PTHR12912|FAMILY NOT NAMED\IPR004122|SSF47798|Barrier-to-autointegration factor, BAF
SMESG000081140.1	6517.68	5269.87	7765.49	-0.552653	0.0505613	-10.9302	8.26762e-28	3.31619e-26	LYAR	Ly1 antibody reactive clone		IPR014898|PF08790|LYAR-type C2HC zinc finger
SMESG000055403.1	5025.27	4293.85	5756.7	-0.419777	0.038413	-10.9278	8.48394e-28	3.39442e-26	TOP1L	topoisomerase (DNA) I, like	EST: AY066903.1 | clone H.18.5d unknown mRNA sequence& AY967518.1 | clone HE.3.05A mRNA sequence	IPR013500|PF01028|Eukaryotic DNA topoisomerase I, catalytic core\IPR008336|PF02919|Eukaryotic DNA topoisomerase I, DNA binding fragment\IPR025834|PF14370|C-terminal topoisomerase domain\IPR011010|SSF56349|DNA breaking-rejoining enzymes\IPR008336|SSF56741|Eukaryotic DNA topoisomerase I, N-terminal DNA-binding fragment
SMESG000071974.1	117.24	41.4625	193.016	-1.86483	0.1673	-10.9244	8.81419e-28	3.51774e-26
SMESG000056926.1	2027.51	1622.49	2432.53	-0.575247	0.052736	-10.9072	1.06433e-27	4.23713e-26
SMESG000000893.1	2137.1	1638.94	2635.27	-0.673979	0.0619042	-10.8866	1.33531e-27	5.30269e-26
SMESG000007808.1	5810.48	4785.9	6835.06	-0.509047	0.0467963	-10.8778	1.47118e-27	5.82776e-26				IPR000569|PF00632|HECT-domain (ubiquitin-transferase)\IPR016024|SSF48371|ARM repeat\IPR000569|SSF56204|Hect, E3 ligase catalytic domain
SMESG000029164.1	475.456	644.19	306.723	1.02157	0.0938432	10.8715	1.5758e-27	6.22677e-26	CTSA	cathepsin A	EST: AY068116.1 | clone H.37.11g unknown mRNA sequence	IPR001563|PF00450|Serine carboxypeptidase\IPR001563|PTHR11802|SERINE PROTEASE FAMILY S10 SERINE CARBOXYPEPTIDASE\IPR029058|SSF53474|alpha/beta-Hydrolases
SMESG000012042.1	1289.61	973.431	1605.78	-0.70792	0.0651609	-10.8624	1.74171e-27	6.86535e-26				IPR001478|PF00595|PDZ domain (Also known as DHR or GLGF)\IPR000198|PF00620|RhoGAP domain\IPR008936|SSF48350|GTPase activation domain, GAP\IPR001478|SSF50156|PDZ domain-like
SMESG000005090.1	1207.89	904.32	1511.46	-0.726744	0.0669072	-10.86	1.78847e-27	7.03228e-26	MYO7A	myosin VIIA	EST: AY067396.1 | clone H.81.10b unknown mRNA sequence	IPR001609|PF00063|Myosin head (motor domain)\IPR019748|PF00373|FERM central domain\IPR000048|PF00612|IQ calmodulin-binding motif\IPR000857|PF00784|MyTH4 domain\IPR019748|SSF47031|Second domain of FERM\IPR001452|SSF50044|SH3-domain\IPR011993|SSF50729|PH domain-like\IPR027417|SSF52540|P-loop containing nucleoside triphosphate hydrolases\IPR029071|SSF54236|Ubiquitin-like
SMESG000008465.1	8522.58	7237.53	9807.64	-0.435123	0.0400979	-10.8514	1.96309e-27	7.69993e-26	CHERP	calcium homeostasis endoplasmic reticulum protein		IPR000061|PF01805|Surp module\IPR006903|PF04818|RNA polymerase II-binding domain.\IPR000061|SSF109905|Surp module (SWAP domain)
SMESG000056881.1	1579.79	1241.73	1917.85	-0.617613	0.0569627	-10.8413	2.19407e-27	8.58482e-26	MPP2	membrane palmitoylated protein 2		IPR001478|PF00595|PDZ domain (Also known as DHR or GLGF)\IPR008145|PF00625|Guanylate kinase\IPR011511|PF07653|Variant SH3 domain\IPR001452|SSF50044|SH3-domain\IPR001478|SSF50156|PDZ domain-like\IPR027417|SSF52540|P-loop containing nucleoside triphosphate hydrolases
SMESG000009232.1	39660.9	44744.8	34577	0.369907	0.034164	10.8274	2.55361e-27	9.96721e-26	RPLP2	ribosomal protein lateral stalk subunit P2
SMESG000044336.1	3613.33	3035.68	4190.98	-0.461484	0.0426331	-10.8243	2.64034e-27	1.02556e-25	MS3_06143	Formin-like protein 2		IPR015425|PF02181|Formin Homology 2 Domain\IPR010472|PF06367|Diaphanous FH3 Domain\IPR010473|PF06371|Diaphanous GTPase-binding Domain\IPR016024|SSF48371|ARM repeat
SMESG000068426.1	3767.42	3138.3	4396.55	-0.481005	0.0444357	-10.8245	2.63578e-27	1.02556e-25	MS3_03722	E3 ubiquitin-protein ligase RBBP6	mRNA: KM981947.1 | retinoblastoma binding protein 6 mRNA - complete cds&EST: AY068942.1 | clone H.28.7d unknown mRNA sequence	IPR014891|PF08783|DWNN domain\IPR001878|SSF57756|Retrovirus zinc finger-like domains
SMESG000041022.1	274.024	151.084	396.964	-1.29101	0.118976	-10.8145	2.93743e-27	1.13818e-25
SMESG000046742.1	4630.82	5483.45	3778.19	0.53123	0.0491278	10.8129	2.99162e-27	1.15637e-25	AAEL_AAEL005270	AAEL005270-PA		IPR024518|PF11901|Protein of unknown function (DUF3421)
SMESG000063130.1	3073.07	2412.39	3733.74	-0.619943	0.0574123	-10.7975	3.5353e-27	1.36323e-25	MS3_06189	AT-rich interactive domain-containing protein 2		IPR001606|PF01388|ARID/BRIGHT DNA binding domain\IPR001606|SSF46774|ARID-like
SMESG000075822.1	1759.07	1382.53	2135.61	-0.618883	0.0573423	-10.7918	3.76216e-27	1.44721e-25				IPR009060|SSF46934|UBA-like
SMESG000041715.1	2325.29	1879.47	2771.12	-0.553937	0.0513483	-10.7873	3.95285e-27	1.51691e-25	PI4KA	phosphatidylinositol 4-kinase, catalytic, alpha		IPR000403|PF00454|Phosphatidylinositol 3- and 4-kinase\IPR001263|PF00613|Phosphoinositide 3-kinase family, accessory domain (PIK domain)\IPR015433|PTHR10048|PHOSPHATIDYLINOSITOL KINASE\IPR016024|SSF48371|ARM repeat\IPR011009|SSF56112|Protein kinase-like (PK-like)
SMESG000062420.1	5620.68	4628.88	6612.48	-0.509236	0.0472764	-10.7713	4.70353e-27	1.80065e-25			EST: AY067389.1 | clone H.6.1b unknown mRNA sequence	IPR001609|PF00063|Myosin head (motor domain)\IPR000048|PF00612|IQ calmodulin-binding motif\IPR002928|PF01576|Myosin tail\IPR004009|PF02736|Myosin N-terminal SH3-like domain\IPR008989|SSF50084|Myosin S1 fragment, N-terminal domain\IPR027417|SSF52540|P-loop containing nucleoside triphosphate hydrolases
SMESG000072473.1	1588.71	1258.26	1919.17	-0.59916	0.0556535	-10.7648	5.04732e-27	1.92764e-25
SMESG000002587.1	13517.3	11166.6	15868.1	-0.501787	0.0466393	-10.7588	5.38506e-27	2.0477e-25	MS3_03168	Sister chromatid cohesion protein PDS5 B-B		IPR016024|SSF48371|ARM repeat
SMESG000054104.1	4514.46	3675.08	5353.83	-0.536236	0.0498405	-10.7588	5.38732e-27	2.0477e-25	HERC2	HECT and RLD domain containing E3 ubiquitin protein ligase 2		IPR000408|PF00415|Regulator of chromosome condensation (RCC1) repeat\IPR000569|PF00632|HECT-domain (ubiquitin-transferase)\IPR010606|PF06701|Mib_herc2\IPR009091|SSF50985|RCC1/BLIP-II\IPR000569|SSF56204|Hect, E3 ligase catalytic domain
SMESG000062402.1	2998.91	2463.73	3534.08	-0.514565	0.0479265	-10.7362	6.88484e-27	2.61068e-25	DMXL1	Dmx-like 1		IPR001680|PF00400|WD domain, G-beta repeat\IPR022033|PF12234|RAVE protein 1 C terminal\IPR017986|SSF50978|WD40 repeat-like\IPR011047|SSF50998|Quinoprotein alcohol dehydrogenase-like
SMESG000051815.1	41719.5	35404.3	48034.8	-0.436669	0.0406925	-10.7309	7.28572e-27	2.75614e-25	HSPA8	heat shock protein family A (Hsp70) member 8		IPR013126|PF00012|Hsp70 protein\IPR019651|PF10712|NAD-specific glutamate dehydrogenase\IPR029047|SSF100920|Heat shock protein 70kD (HSP70), peptide-binding domain\IPR029048|SSF100934|Heat shock protein 70kD (HSP70), C-terminal subdomain
SMESG000033768.1	27510.6	23552.9	31468.3	-0.41506	0.0386892	-10.728	7.51755e-27	2.83712e-25	HNRNPUL1	heterogeneous nuclear ribonucleoprotein U like 1		IPR003877|PF00622|SPRY domain\IPR003034|PF02037|SAP domain\IPR013320|SSF49899|Concanavalin A-like lectins/glucanases\IPR027417|SSF52540|P-loop containing nucleoside triphosphate hydrolases
SMESG000021514.1	8088.4	9235.68	6941.12	0.4095	0.0382159	10.7153	8.62824e-27	3.24861e-25	ATPSYNG	ATP synthase		IPR006808|PF04718|Mitochondrial ATP synthase g subunit\IPR006808|PTHR12386|FAMILY NOT NAMED
SMESG000029463.1	2136.42	1730.38	2542.47	-0.547877	0.0512098	-10.6981	1.03938e-26	3.90417e-25	DCTN1	dynactin 1	EST: AY068451.1 | clone H.45.12c unknown mRNA sequence	IPR000938|PF01302|CAP-Gly domain\IPR022157|PF12455|Dynein associated protein\IPR027663|PTHR18916:SF40|\IPR000938|SSF74924|Cap-Gly domain
SMESG000042362.1	2169.67	1744.74	2594.59	-0.564941	0.0528159	-10.6958	1.06502e-26	3.99108e-25	MARK3	MAP/microtubule affinity-regulating kinase 3	mRNA: KU852683.1 | testis-specific serine kinase (TSSK) mRNA - partial cds& KU852683.1 | testis-specific serine kinase (TSSK) mRNA - partial cds	IPR000719|PF00069|Protein kinase domain\IPR001772|PF02149|Kinase associated domain 1\IPR028375|SSF103243|KA1-like\IPR011009|SSF56112|Protein kinase-like (PK-like)
SMESG000010494.1	2664.95	3148.17	2181.72	0.523382	0.0489445	10.6927	1.10066e-26	4.11498e-25	TANGO4	Transport and Golgi organization 4		IPR001680|PF00400|WD domain, G-beta repeat\IPR017986|SSF50978|WD40 repeat-like
SMESG000045143.1	4649.72	3789.37	5510.06	-0.534263	0.0499737	-10.6907	1.12571e-26	4.19881e-25	CKAP5	cytoskeleton associated protein 5		IPR000357|PF02985|HEAT repeat\IPR024395|PF12348|CLASP N terminal\IPR016024|SSF48371|ARM repeat
SMESG000066746.1	2417.27	1967.5	2867.05	-0.537694	0.0503594	-10.6767	1.30896e-26	4.87091e-25	PPP6R1	protein phosphatase 6 regulatory subunit 1	EST: AY067888.1 | clone H.28.2h(T3) unknown mRNA sequence	IPR007587|PF04499|SIT4 phosphatase-associated protein\IPR007587|PTHR12634|SIT4(YEAST)-ASSOCIATING PROTEIN-RELATED
SMESG000030562.1	2420.75	2871.8	1969.7	0.537422	0.0503657	10.6697	1.41119e-26	5.23913e-25				IPR002068|PF00011|Hsp20/alpha crystallin family\IPR008978|SSF49764|HSP20-like chaperones
SMESG000053698.1	205.698	308.593	102.802	1.43593	0.133706	10.6688	1.42401e-26	5.27445e-25	MRC1	mannose receptor, C type 1	EST: AY067028.1 | clone H.49.8b unknown mRNA sequence	IPR001304|PF00059|Lectin C-type domain\IPR016187|SSF56436|C-type lectin-like
SMESG000006119.1	1280.49	981.437	1579.55	-0.673142	0.0631454	-10.6585	1.59061e-26	5.8779e-25				IPR003656|PF02892|BED zinc finger\IPR008906|PF05699|hAT family C-terminal dimerisation region\IPR012337|SSF53098|Ribonuclease H-like
SMESG000016745.1	2645.77	3265.39	2026.14	0.675079	0.0633825	10.65	1.74438e-26	6.43125e-25	DSIM\GD23326	GD23326 gene product from transcript GD23326-RF		IPR001715|PF00307|Calponin homology (CH) domain\IPR030265|PTHR11915:SF267|NESPRIN-1\IPR001715|SSF47576|Calponin-homology domain, CH-domain
SMESG000079090.1	1301.09	1017.55	1584.64	-0.628403	0.0590091	-10.6478	1.78515e-26	6.56637e-25	INPP5F	inositol polyphosphate-5-phosphatase F		IPR002013|PF02383|SacI homology domain
SMESG000039247.1	5075.62	4103.24	6048	-0.552716	0.0519183	-10.6457	1.82694e-26	6.70468e-25	MS3_08938	DNA repair protein RAD50	mRNA: FJ588616.1 | rad50-like protein mRNA - partial cds	IPR013134|PF04423|Rad50 zinc hook motif\IPR004584|PTHR18867|RAD50\IPR027417|SSF52540|P-loop containing nucleoside triphosphate hydrolases
SMESG000026842.1	3302.02	2735.57	3868.46	-0.494889	0.0464909	-10.6445	1.84879e-26	6.7693e-25	MADD	MAP-kinase activating death domain		IPR001194|PF02141|DENN (AEX-3) domain\IPR005113|PF03456|uDENN domain
SMESG000043092.1	28100.8	24510.7	31690.8	-0.368526	0.0346561	-10.6338	2.07508e-26	7.58046e-25	CAPRIN1	cell cycle associated protein 1	EST: AY068861.1 | clone H.17.11f unknown mRNA sequence	IPR028816|PTHR22922|GPI-ANCHORED PROTEIN P137
SMESG000022922.1	3504.33	2797.78	4210.88	-0.582307	0.0547977	-10.6261	2.25253e-26	8.20991e-25	NEMF	nuclear export mediator factor	EST: AY067033.1 | clone HB.8.9e unknown mRNA sequence	IPR008532|PF05670|Domain of unknown function (DUF814)\IPR021846|PF11923|Domain of unknown function (DUF3441)
SMESG000063612.1	10097.2	8589.24	11605.2	-0.430621	0.0405413	-10.6217	2.36139e-26	8.58707e-25	PHUM_PHUM475220	Flotillin-1, putative		IPR001107|PF01145|SPFH domain / Band 7 family\IPR031905|PF15975|Flotillin\IPR027705|PTHR13806|FLOTILLIN-RELATED\IPR001107|SSF117892|Band 7/SPFH domain
SMESG000018015.1	2739.25	2194.41	3284.09	-0.574	0.0540416	-10.621	2.38074e-26	8.63777e-25	ATR	ataxia telangiectasia and Rad3 related		IPR000403|PF00454|Phosphatidylinositol 3- and 4-kinase\IPR003151|PF02259|FAT domain\IPR003152|PF02260|FATC domain\IPR011009|SSF56112|Protein kinase-like (PK-like)
SMESG000018818.1	2380.52	1911.37	2849.68	-0.568306	0.0535076	-10.6204	2.3941e-26	8.64693e-25	DAB2IP	DAB2 interacting protein		IPR001936|PF00616|GTPase-activator protein for Ras-like GTPase\IPR008936|SSF48350|GTPase activation domain, GAP
SMESG000040843.1	3400.68	2848.75	3952.61	-0.468276	0.0440906	-10.6205	2.39297e-26	8.64693e-25	MS3_08660	Pre-rRNA-processing protein TSR1-like protein		IPR007034|PF04950|Protein of unknown function (DUF663)
SMESG000016041.1	1097.99	813.246	1382.73	-0.749048	0.0706046	-10.6067	2.77414e-26	9.99693e-25				IPR005821|PF00520|Ion transport protein
SMESG000027094.1	1409.05	1079.58	1738.52	-0.673419	0.0635308	-10.5984	3.03282e-26	1.09045e-24	UNC-16	JNK-interacting protein		IPR019143|PF09744|JNK_SAPK-associated protein-1\IPR032486|PF16471|JNK-interacting protein leucine zipper II
SMESG000016163.1	1789.12	1437.35	2140.88	-0.568143	0.0536142	-10.5961	3.10624e-26	1.11434e-24	MCR	Macroglobulin complement-related		IPR001599|PF00207|Alpha-2-macroglobulin family\IPR002890|PF01835|MG2 domain\IPR009048|PF07677|A-macroglobulin receptor\IPR011626|PF07678|A-macroglobulin complement component\IPR011625|PF07703|Alpha-2-macroglobulin family N-terminal region\IPR008930|SSF48239|Terpenoid cyclases/Protein prenyltransferases\IPR009048|SSF49410|Alpha-macroglobulin receptor domain
SMESG000074874.1	3620.88	3006.21	4235.56	-0.489656	0.0462425	-10.5886	3.36551e-26	1.20464e-24	NUP160	nucleoporin 160
SMESG000079969.1	4161.19	3377.99	4944.39	-0.543013	0.0513183	-10.581	3.65066e-26	1.30378e-24	DHX9	DEAH (Asp-Glu-Ala-His) box polypeptide 9	EST: AY068241.1 | clone H.25.11e(T3) unknown mRNA sequence	IPR014720|PF00035|Double-stranded RNA binding motif\IPR011545|PF00270|DEAD/DEAH box helicase\IPR001650|PF00271|Helicase conserved C-terminal domain\IPR007502|PF04408|Helicase associated domain (HA2)\IPR011709|PF07717|Oligonucleotide/oligosaccharide-binding (OB)-fold\IPR027417|SSF52540|P-loop containing nucleoside triphosphate hydrolases
SMESG000006057.1	3778.99	3052.17	4505.81	-0.554975	0.0524801	-10.5747	3.90631e-26	1.38887e-24	HERC1	HECT and RLD domain containing E3 ubiquitin protein ligase family member 1		IPR000408|PF00415|Regulator of chromosome condensation (RCC1) repeat\IPR000569|PF00632|HECT-domain (ubiquitin-transferase)\IPR017986|SSF50978|WD40 repeat-like\IPR009091|SSF50985|RCC1/BLIP-II\IPR000569|SSF56204|Hect, E3 ligase catalytic domain
SMESG000042665.1	4013.17	3252.49	4773.84	-0.547076	0.0517328	-10.5747	3.9024e-26	1.38887e-24
SMESG000070793.1	1799.32	1441.5	2157.15	-0.573624	0.0542615	-10.5707	4.07633e-26	1.4461e-24	SEC8	Sec8 ortholog (S. cerevisiae)	EST: AY067058.1 | clone H.9.4c unknown mRNA sequence
SMESG000058994.1	825.019	1048.63	601.407	0.780124	0.0737722	10.5701	4.10146e-26	1.45179e-24
SMESG000033853.1	724.736	521.922	927.55	-0.805118	0.0761436	-10.5691	4.14446e-26	1.46377e-24	SEMA5A	sema domain, seven thrombospondin repeats (type 1 and type 1-like), transmembrane domain (TM) and short cytoplasmic domain, (semaphorin) 5A	mRNA: KJ451755.1 | semaphorin 5-3 (sema5-3) mRNA - partial cds	IPR000884|PF00090|Thrombospondin type 1 domain\IPR001627|PF01403|Sema domain\IPR001627|SSF101912|Sema domain\IPR000884|SSF82895|TSP-1 type 1 repeat
SMESG000015732.1	7153.36	6141.01	8165.72	-0.408033	0.0386248	-10.5639	4.37969e-26	1.54343e-24	LARP1B	La ribonucleoprotein domain family, member 1B		IPR006630|PF05383|La domain\IPR011991|SSF46785|Winged helixDNA-binding domain
SMESG000002631.1	5077.89	4187.63	5968.15	-0.505771	0.0478812	-10.5628	4.43026e-26	1.55781e-24	LTN1	listerin E3 ubiquitin protein ligase 1		IPR001841|PF13639|Ring finger domain
SMESG000043489.1	4524.6	3855.69	5193.51	-0.4265	0.0404252	-10.5502	5.06905e-26	1.77851e-24	RLIP	Ral interacting protein		IPR000198|PF00620|RhoGAP domain\IPR008936|SSF48350|GTPase activation domain, GAP
SMESG000022906.1	2307.43	1878.24	2736.63	-0.536508	0.0508619	-10.5478	5.20107e-26	1.82083e-24	MS3_08916	Suppressor of SWI4 1-like protein		IPR007109|PF04427|Brix domain
SMESG000011709.1	3642.28	2864.54	4420.01	-0.616011	0.0584956	-10.5305	6.24972e-26	2.18316e-24	BIRC6	baculoviral IAP repeat containing 6		IPR000608|PF00179|Ubiquitin-conjugating enzyme\IPR001370|PF00653|Inhibitor of Apoptosis domain\IPR016135|SSF54495|UBC-like
SMESG000023629.1	3887.78	3144.35	4631.22	-0.551643	0.0523929	-10.5287	6.37302e-26	2.22137e-24				IPR015519|PTHR11139:SF72|\IPR011009|SSF56112|Protein kinase-like (PK-like)
SMESG000066780.1	5171.43	5952.04	4390.82	0.434733	0.0413331	10.5176	7.16897e-26	2.49336e-24	PRDX4	peroxiredoxin 4		IPR000866|PF00578|AhpC/TSA family\IPR019479|PF10417|C-terminal domain of 1-Cys peroxiredoxin\IPR012336|SSF52833|Thioredoxin-like
SMESG000020473.1	4460.21	3556.4	5364.02	-0.584425	0.0555893	-10.513	7.52773e-26	2.61245e-24	PSME4	proteasome (prosome, macropain) activator subunit 4		IPR021843|PF11919|Domain of unknown function (DUF3437)\IPR032430|PF16507|Proteasome-substrate-size regulator, mid region\IPR016024|SSF48371|ARM repeat
SMESG000029089.1	573.233	380.196	766.269	-0.965811	0.0919203	-10.4985	8.77888e-26	3.04004e-24
SMESG000040636.1	839.105	1059.51	618.7	0.755756	0.0720131	10.4905	9.55611e-26	3.30203e-24			mRNA: GU295176.1 | secreted peptide prohormone 1 mRNA - complete cds
SMESG000069268.1	2143.47	1708.18	2578.76	-0.585973	0.0558602	-10.4893	9.67062e-26	3.33438e-24				IPR004181|PF02891|MIZ/SP-RING zinc finger\IPR023321|PF14324|PINIT domain\IPR027229|PTHR10782:SF4|SUPPRESSOR OF VARIEGATION 2-10, ISOFORM I\IPR012337|SSF53098|Ribonuclease H-like
SMESG000037949.1	68679.8	61048.5	76311.1	-0.320525	0.0305605	-10.4882	9.78632e-26	3.367e-24			EST: AY066966.1 | clone H.59.2e(T3) unknown mRNA sequence& AY066433.1 | clone HB.20.1f unknown mRNA sequence	IPR000504|PF00076|RNA recognition motif. (a.k.a. RRM, RBD, or RNP domain)\IPR002075|PF02136|Nuclear transport factor 2 (NTF2) domain\IPR032710|SSF54427|NTF2-like\IPR012677|SSF54928|RNA-binding domain, RBD
SMESG000015209.1	1641.31	1299.71	1982.91	-0.600256	0.0572658	-10.481	1.05638e-25	3.62666e-24	MS3_02020	Zinc finger protein 541	EST: AY068578.1 | clone H.67.4e unknown mRNA sequence	IPR000949|PF01448|ELM2 domain\IPR007087|PF13912|C2H2-type zinc finger\IPR009057|SSF46689|Homeodomain-like
SMESG000022742.1	65.8366	120.688	10.9848	2.36704	0.206037	10.471	1.17368e-25	4.02073e-24
SMESG000059833.1	3513.94	2910.31	4117.58	-0.495257	0.0473455	-10.4602	1.31574e-25	4.49776e-24
SMESG000060403.1	3031.97	2433.49	3630.46	-0.567909	0.0543265	-10.4531	1.41743e-25	4.83501e-24	PLAC8	placenta specific 8		IPR006461|PF04749|PLAC8 family
SMESG000017097.1	4224.66	3606.05	4843.27	-0.422398	0.0404222	-10.4495	1.47322e-25	5.0146e-24	TRAPPC11	trafficking protein particle complex 11		IPR012880|PF07919|Gryzun, putative trafficking through Golgi\IPR021773|PF11817|Foie gras liver health family 1
SMESG000016191.1	226.19	342.506	109.873	1.47035	0.139886	10.4481	1.49422e-25	5.07526e-24	SLC39A14	solute carrier family 39 (zinc transporter), member 14	mRNA: KT163716.1 | slc39a-1 (slc39a-1) mRNA - complete cds&EST: AY067731.1 | clone H.104.10d unknown mRNA sequence& AY067497.1 | clone H.99.8b(T3) unknown mRNA sequence	IPR003689|PF02535|ZIP Zinc transporter
SMESG000056268.1	5977.93	6859.29	5096.57	0.425171	0.0406977	10.4469	1.51446e-25	5.13308e-24
SMESG000057336.1	2153.21	1757.91	2548.52	-0.529148	0.0506598	-10.4445	1.55216e-25	5.24972e-24	AAEL_AAEL014742	AAEL014742-PA	EST: AY068491.1 | clone H.53.9d unknown mRNA sequence	IPR020683|PF12796|Ankyrin repeats (3 copies)\IPR020683|SSF48403|Ankyrin repeat
SMESG000062485.1	932.253	699.928	1164.58	-0.717657	0.0687005	-10.4435	1.56912e-25	5.29587e-24				IPR001320|PF00060|Ligand-gated ion channel\IPR001828|PF01094|Receptor family ligand binding region\IPR019594|PF10613|Ligated ion channel L-glutamate- and glycine-binding site
SMESG000062904.1	428.131	270.171	586.092	-1.05839	0.101279	-10.4363	1.69353e-25	5.70369e-24	CALPB	Calpain-B		IPR001300|PF00648|Calpain family cysteine protease\IPR022682|PF01067|Calpain large subunit, domain III\IPR011992|SSF47473|EF-hand\IPR022682|SSF49758|Calpain large subunit, middle domain (domain III)
SMESG000058852.1	219.29	323.981	114.599	1.36524	0.130097	10.4357	1.70415e-25	5.72739e-24	TPCN2	two pore segment channel 2		IPR005821|PF00520|Ion transport protein
SMESG000003969.1	28632.8	31865.9	25399.8	0.325651	0.0312168	10.4319	1.77332e-25	5.94733e-24	MS3_10268	Coiled-coil-helix-coiled-coil-helix domain-containing protein 10, mitochondrial
SMESG000001317.1	20674.7	18257.3	23092	-0.337162	0.0323297	-10.4289	1.83083e-25	6.12732e-24	ATVP75	neurofilament triplet H1-like protein	EST: AY068341.1 | clone H.17.4b(T3) unknown mRNA sequence
SMESG000016646.1	1948.87	1543.8	2353.94	-0.597873	0.0573637	-10.4217	1.97456e-25	6.59453e-24	SPTLC2B	serine palmitoyltransferase, long chain base subunit 2b		IPR004839|PF00155|Aminotransferase class I and II\IPR015424|SSF53383|PLP-dependent transferases
SMESG000035436.1	21359.1	18547.1	24171	-0.379714	0.0364959	-10.4043	2.37049e-25	7.90032e-24	ICO	iconoclast		IPR000640|PF00679|Elongation factor G C-terminus\IPR004161|PF03144|Elongation factor Tu domain 2\IPR005517|PF03764|Elongation factor G, domain IV\IPR009022|PF14492|Elongation Factor G, domain II\IPR009000|SSF50447|Translation proteins\IPR027417|SSF52540|P-loop containing nucleoside triphosphate hydrolases\IPR020568|SSF54211|Ribosomal protein S5 domain 2-like\IPR009022|SSF54980|EF-G C-terminal dom…
SMESG000079071.1	13076.1	11092.2	15059.9	-0.437585	0.0420681	-10.4018	2.43389e-25	8.09472e-24	LONP1	lon peptidase 1, mitochondrial		IPR003959|PF00004|ATPase family associated with various cellular activities (AAA)\IPR003111|PF02190|ATP-dependent protease La (LON) domain\IPR008269|PF05362|Lon protease (S16) C-terminal proteolytic domain\IPR027065|PTHR10046|ATP DEPENDENT LON PROTEASE FAMILY MEMBER\IPR027417|SSF52540|P-loop containing nucleoside triphosphate hydrolases\IPR020568|SSF54211|Ribosomal protein S5 domain 2-like\IPR015…
SMESG000066554.1	2455.07	2036.07	2874.07	-0.491566	0.0472852	-10.3953	2.60368e-25	8.64139e-24	ISCW_ISCW019027	RNA-binding protein Nova-1, putative		IPR004088|PF00013|KH domain\IPR004088|SSF54791|Eukaryotic type KH-domain (KH-domain type I)
SMESG000004938.1	2288.12	1857.83	2718.42	-0.540986	0.0520512	-10.3928	2.67474e-25	8.85884e-24	AAEL_AAEL008306	AAEL008306-PA		IPR000719|PF00069|Protein kinase domain\IPR025136|PF13281|Domain of unknown function (DUF4071)\IPR013761|SSF47769|SAM/Pointed domain\IPR011009|SSF56112|Protein kinase-like (PK-like)
SMESG000053052.1	639.742	456.077	823.408	-0.827501	0.0796573	-10.383	2.96396e-25	9.79642e-24	ASS1	argininosuccinate synthase 1		IPR001518|PF00764|Arginosuccinate synthase
SMESG000060963.1	3273.62	2690.97	3856.28	-0.512852	0.0494168	-10.3778	3.13037e-25	1.03251e-23	PHUM_PHUM581690	C-jun-amino-terminal kinase-interacting protein, putative		IPR019143|PF09744|JNK_SAPK-associated protein-1\IPR032486|PF16471|JNK-interacting protein leucine zipper II\IPR017986|SSF50978|WD40 repeat-like
SMESG000026756.1	279.863	161.328	398.398	-1.21254	0.116591	-10.3706	3.37468e-25	1.11079e-23	AAEL_AAEL014742	AAEL014742-PA		IPR000719|PF00069|Protein kinase domain\IPR020683|PF12796|Ankyrin repeats (3 copies)\IPR020683|SSF48403|Ankyrin repeat\IPR011009|SSF56112|Protein kinase-like (PK-like)
SMESG000050769.1	4449.35	3776.85	5121.84	-0.436084	0.0420611	-10.3677	3.47757e-25	1.1423e-23	DVIR\GJ18089	GJ18089 gene product from transcript GJ18089-RA	EST: AY066941.1 | clone H.109.11f(T3) unknown mRNA sequence	IPR002297|PTHR10267|DNA POLYMERASE SUBUNIT GAMMA-1\IPR012337|SSF53098|Ribonuclease H-like
SMESG000046902.1	3465.36	2715.32	4215.4	-0.623951	0.0602219	-10.3604	3.75194e-25	1.2299e-23	TAF1	TAF1 RNA polymerase II, TATA box binding protein (TBP)-associated factor, 250kDa		IPR001487|PF00439|Bromodomain\IPR009067|PF09247|TATA box-binding protein binding\IPR022591|PF12157|Protein of unknown function (DUF3591)\IPR001487|SSF47370|Bromodomain
SMESG000047306.1	4986.09	4241.38	5730.79	-0.430642	0.0415765	-10.3577	3.86228e-25	1.26347e-23	T265_12061	hypothetical protein		IPR019787|PF00628|PHD-finger\IPR011011|SSF57903|FYVE/PHD zinc finger
SMESG000000013.1	2905.33	2423.01	3387.65	-0.478376	0.0462112	-10.3516	4.11481e-25	1.34333e-23	UBE4B	ubiquitination factor E4B		IPR003613|PF04564|U-box domain\IPR019474|PF10408|Ubiquitin elongating factor core
SMESG000005712.1	222.675	120.472	324.877	-1.31044	0.126133	-10.3444	4.43864e-25	1.44609e-23	ACE	angiotensin I converting enzyme (peptidyl-dipeptidase A) 1		IPR001548|PF01401|Angiotensin-converting enzyme\IPR001548|PTHR10514|ANGIOTENSIN-CONVERTING ENZYME
SMESG000045448.1	3912.4	4547.65	3277.14	0.467697	0.0452183	10.3428	4.51196e-25	1.46699e-23	T265_03294	hypothetical protein		IPR008386|PF05680|ATP synthase E chain
SMESG000043852.1	1117.94	1374.77	861.124	0.661069	0.0639448	10.3357	4.85677e-25	1.57588e-23			mRNA: BK007038.1 | TPA_inf: neuropeptide precursor-22 mRNA - complete cds
SMESG000027798.1	291.285	415.535	167.035	1.22317	0.118077	10.3257	5.39102e-25	1.74568e-23	PIM1	Pim-1 proto-oncogene, serine/threonine kinase	mRNA: KY849969.1 | PIM-1 (pim-1) mRNA - complete cds&EST: JX010607.1 | clone Smed_06068_V2 pim-2 mRNA - complete cds	IPR000719|PF00069|Protein kinase domain\IPR011009|SSF56112|Protein kinase-like (PK-like)
SMESG000078718.1	3249.28	2685.8	3812.76	-0.500232	0.0484518	-10.324	5.48764e-25	1.77337e-23	RAD54L2	RAD54-like 2 (S. cerevisiae)	EST: AY066927.1 | clone H.28.8c(T3) unknown mRNA sequence	IPR000330|PF00176|SNF2 family N-terminal domain\IPR001650|PF00271|Helicase conserved C-terminal domain\IPR027417|SSF52540|P-loop containing nucleoside triphosphate hydrolases
SMESG000043679.1	2420.04	1901.03	2939.05	-0.618826	0.0599889	-10.3151	6.02294e-25	1.94243e-23	PCDH1	protocadherin 1	EST: AY066064.1 | clone H.98.6a unknown mRNA sequence	IPR002126|PF00028|Cadherin domain\IPR013164|PF08266|Cadherin-like\IPR015919|SSF49313|Cadherin-like
SMESG000014734.1	6978.6	6020.89	7936.31	-0.396044	0.0384146	-10.3096	6.37416e-25	2.05155e-23	PMCA	plasma membrane calcium ATPase		IPR008250|PF00122|E1-E2 ATPase\IPR006068|PF00689|Cation transporting ATPase, C-terminus\IPR004014|PF00690|Cation transporter/ATPase, N-terminus\IPR023214|PF08282|haloacid dehalogenase-like hydrolase\IPR022141|PF12424|Plasma membrane calcium transporter ATPase C terminal\IPR030320|PTHR24093:SF245|PLASMA MEMBRANE CALCIUM-TRANSPORTING ATPASE 1\IPR023214|SSF56784|HAD-like\IPR023299|SSF81660|Metal cat…
SMESG000019132.1	5078.09	4263.55	5892.62	-0.462374	0.0449063	-10.2963	7.32477e-25	2.35277e-23	RCC1	regulator of chromosome condensation 1		IPR000408|PF00415|Regulator of chromosome condensation (RCC1) repeat\IPR009091|SSF50985|RCC1/BLIP-II
SMESG000016846.1	2645.33	3089.81	2200.85	0.484646	0.047084	10.2927	7.60276e-25	2.43716e-23	MS3_06482	Glutathione S-transferase class-mu 28 kDa isozyme		IPR004045|PF02798|Glutathione S-transferase, N-terminal domain\IPR004046|PF14497|Glutathione S-transferase, C-terminal domain\IPR010987|SSF47616|GST C-terminal domain-like\IPR012336|SSF52833|Thioredoxin-like
SMESG000041410.1	14868.9	12917.3	16820.5	-0.378573	0.0368088	-10.2848	8.24829e-25	2.63879e-23	LUC7L3	LUC7-like 3 (S. cerevisiae)	EST: AY068191.1 | clone H.22.7f(T3) unknown mRNA sequence	IPR004882|PF03194|LUC7 N_terminus\IPR004882|PTHR12375|RNA-BINDING PROTEIN LUC7-RELATED
SMESG000064126.1	598.565	812.522	384.608	1.02582	0.0997854	10.2701	9.61304e-25	3.06925e-23	MS3_00207	Excitatory amino acid transporter	mRNA: KT163445.1 | slc1a-5 (slc1a-5) mRNA - complete cds	IPR001991|PF00375|Sodium:dicarboxylate symporter family\IPR001991|PTHR11958|SODIUM/DICARBOXYLATE SYMPORTER-RELATED\IPR001991|SSF118215|Proton glutamate symport protein
SMESG000036986.1	7371.5	6063.73	8679.27	-0.511142	0.0497817	-10.2676	9.86746e-25	3.14419e-23	SMC4	structural maintenance of chromosomes 4		IPR003395|PF02463|RecF/RecN/SMC N terminal domain\IPR010935|PF06470|SMC proteins Flexible Hinge Domain\IPR027417|SSF52540|P-loop containing nucleoside triphosphate hydrolases\IPR010935|SSF75553|Smc hinge domain
SMESG000067935.1	187.321	282.298	92.3455	1.44112	0.139413	10.2617	1.04859e-24	3.33459e-23	PTPRH	protein tyrosine phosphatase, receptor type, H		IPR003961|PF00041|Fibronectin type III domain\IPR000242|PF00102|Protein-tyrosine phosphatase\IPR003961|SSF49265|Fibronectin type III\IPR029021|SSF52799|(Phosphotyrosine protein) phosphatases II
SMESG000049718.1	3824.94	4414.61	3235.27	0.444269	0.0432938	10.2614	1.05139e-24	3.33686e-23	MRPL20	mitochondrial ribosomal protein L20		IPR005813|PF00453|Ribosomal protein L20\IPR005813|PTHR10986|39S RIBOSOMAL PROTEIN L20
SMESG000010240.1	873.348	643.244	1103.45	-0.761121	0.0741765	-10.258	1.08936e-24	3.45052e-23	MS3_04466	Piezo-type mechanosensitive ion channel component 2		IPR031334|PF12166|Protein of unknown function (DUF3595)\IPR031805|PF15917|Piezo\IPR027272|PTHR13167|UNCHARACTERIZED
SMESG000072343.1	4088.09	3426.85	4749.32	-0.466357	0.0454817	-10.2536	1.14071e-24	3.606e-23	DENND5A	DENN/MADD domain containing 5A		IPR001024|PF01477|PLAT/LH2 domain\IPR001194|PF02141|DENN (AEX-3) domain\IPR004012|PF02759|RUN domain\IPR005112|PF03455|dDENN domain\IPR005113|PF03456|uDENN domain\IPR001024|SSF49723|Lipase/lipooxygenase domain (PLAT/LH2 domain)
SMESG000044234.1	2430.38	2021.98	2838.77	-0.484112	0.0472779	-10.2393	1.32194e-24	4.17063e-23	NPEPPS	aminopeptidase puromycin sensitive		IPR014782|PF01433|Peptidase family M1\IPR024571|PF11838|ERAP1-like C-terminal domain\IPR001930|PTHR11533|PROTEASE M1 ZINC METALLOPROTEASE
SMESG000015138.1	2371.79	1914.08	2829.5	-0.55586	0.0542887	-10.2384	1.33415e-24	4.20086e-23	CDK5RAP3	CDK5 regulatory subunit associated protein 3		IPR008491|PF05600|Protein of unknown function (DUF773)\IPR008491|PTHR14894|CDK5 REGULATORY SUBUNIT-ASSOCIATED PROTEIN 3
SMESG000051397.1	8582.9	7197.15	9968.66	-0.465433	0.0455004	-10.2291	1.46875e-24	4.61556e-23	KDM3A	lysine (K)-specific demethylase 3A		IPR003347|PF02373|JmjC domain, hydroxylase
SMESG000058799.1	1337.69	1054.35	1621.03	-0.61095	0.059776	-10.2194	1.62266e-24	5.08923e-23	PABPC4	poly(A) binding protein, cytoplasmic 4 (inducible form)	EST: AY067233.1 | clone H.106.2d unknown mRNA sequence	IPR000504|PF00076|RNA recognition motif. (a.k.a. RRM, RBD, or RNP domain)\IPR002004|PF00658|Poly-adenylate binding protein, unique domain\IPR012677|SSF54928|RNA-binding domain, RBD\IPR002004|SSF63570|PABC (PABP) domain
SMESG000035457.1	29188.2	25806.7	32569.7	-0.334091	0.0327093	-10.2139	1.71733e-24	5.37556e-23	CLTC	clathrin heavy chain	EST: JX010569.1 | clone Smed_00016_V2 clathrin heavy chain-1 mRNA - complete cds& JX010569.1 | clone Smed_00016_V2 clathrin heavy chain-1 mRNA - complete cds& AY067790.1 | clone HB.2.10d unknown mRNA sequence	IPR000547|PF00637|Region in Clathrin and VPS\IPR022365|PF01394|Clathrin propeller repeat\IPR015348|PF09268|Clathrin, heavy-chain linker\IPR016024|SSF48371|ARM repeat\IPR001473|SSF50989|Clathrin heavy-chain terminal domain
SMESG000057766.1	3406.16	2808.92	4003.4	-0.505734	0.0495389	-10.2086	1.8155e-24	5.67173e-23			EST: AY067903.1 | clone H.30.1c(T3) unknown mRNA sequence
SMESG000030342.1	15199.6	17643	12756.1	0.463277	0.04539	10.2065	1.85413e-24	5.78113e-23	TXN	thioredoxin		IPR013766|PF00085|Thioredoxin\IPR005746|PTHR10438|THIOREDOXIN\IPR012336|SSF52833|Thioredoxin-like
SMESG000076536.1	987.321	753.157	1221.48	-0.681293	0.0667601	-10.2028	1.92539e-24	5.9916e-23	CG6184	CG6184 gene product from transcript CG6184-RE		IPR005312|PF03564|Protein of unknown function (DUF1759)
SMESG000025153.1	2518.54	2082.66	2954.41	-0.498486	0.0488799	-10.1978	2.02883e-24	6.29953e-23	MS3_05848	Serine/threonine-protein kinase mig-15		IPR000719|PF00069|Protein kinase domain\IPR001180|PF00780|CNH domain\IPR011009|SSF56112|Protein kinase-like (PK-like)
SMESG000068982.1	15565.4	17540.6	13590.2	0.365657	0.035857	10.1976	2.03223e-24	6.29953e-23	MS3_09482	Complement component 1 Q subcomponent-binding protein, mitochondrial		IPR003428|PF02330|Mitochondrial glycoprotein\IPR003428|SSF54529|Mitochondrial glycoprotein MAM33-like
SMESG000008756.1	1867.97	1500.12	2235.83	-0.567422	0.0556828	-10.1895	2.20823e-24	6.83181e-23	SYT12	synaptotagmin 12		IPR000008|PF00168|C2 domain\IPR030537|PTHR10024:SF252|\IPR000008|SSF49562|C2 domain (Calcium/lipid-binding domain, CaLB)
SMESG000066039.1	5005.95	5764.12	4247.78	0.436819	0.0429287	10.1752	2.55789e-24	7.89827e-23	COX5A	Cytochrome c oxidase subunit 5A	EST: AY967632.1 | clone NBE.5.07C mRNA sequence	IPR003204|PF02284|Cytochrome c oxidase subunit Va\IPR003204|PTHR14200|CYTOCHROME C OXIDASE POLYPEPTIDE\IPR003204|SSF48479|Cytochrome c oxidase subunit E
SMESG000068237.1	7665.51	6412.23	8918.79	-0.471227	0.0463276	-10.1715	2.65657e-24	8.18715e-23	CG10333	CG10333 gene product from transcript CG10333-RA		IPR011545|PF00270|DEAD/DEAH box helicase\IPR001650|PF00271|Helicase conserved C-terminal domain\IPR027417|SSF52540|P-loop containing nucleoside triphosphate hydrolases
SMESG000022850.1	25359.4	20796	29922.7	-0.518405	0.0509706	-10.1706	2.68123e-24	8.24722e-23
SMESG000054557.1	3990.29	3354.63	4625.94	-0.459012	0.0451608	-10.1637	2.87838e-24	8.83663e-23	FGFR4	fibroblast growth factor receptor 4	mRNA: JQ425159.1 | FGFR4 mRNA - partial cds& JQ425159.1 | FGFR4 mRNA - partial cds	IPR001245|PF07714|Protein tyrosine kinase\IPR007110|SSF48726|Immunoglobulin\IPR011009|SSF56112|Protein kinase-like (PK-like)
SMESG000077304.1	13226.7	11502.6	14950.7	-0.375689	0.0370112	-10.1506	3.2917e-24	1.00861e-22			mRNA: KF730667.1 | calreticulin-2 mRNA - complete cds&EST: AY067013.1 | clone H.40.3c unknown mRNA sequence	IPR001580|PF00262|Calreticulin family\IPR001580|PTHR11073|CALRETICULIN AND CALNEXIN\IPR013320|SSF49899|Concanavalin A-like lectins/glucanases\IPR009033|SSF63887|P-domain of calnexin/calreticulin
SMESG000041501.1	1644.63	1324.49	1964.77	-0.561113	0.0553462	-10.1374	3.76962e-24	1.15284e-22	ARFGEF2	ADP-ribosylation factor guanine nucleotide-exchange factor 2 (brefeldin A-inhibited)		IPR000904|PF01369|Sec7 domain\IPR015403|PF09324|Domain of unknown function (DUF1981)\IPR032691|PF12783|Guanine nucleotide exchange factor in Golgi transport N-terminal\IPR032629|PF16213|Dimerisation and cyclophilin-binding domain of Mon2\IPR016024|SSF48371|ARM repeat\IPR000904|SSF48425|Sec7 domain
SMESG000069883.1	1896.77	1500.76	2292.77	-0.601659	0.05938	-10.1316	4.00055e-24	1.22112e-22	TMF1	TATA element modulatory factor 1		IPR022091|PF12325|TATA element modulatory factor 1 TATA binding\IPR022092|PF12329|TATA element modulatory factor 1 DNA binding
SMESG000077583.1	3503.82	2899.11	4108.52	-0.497338	0.0491369	-10.1212	4.44893e-24	1.35539e-22	MS3_04567	E3 ubiquitin-protein ligase UBR3		IPR003126|PF02207|Putative zinc finger in N-recognin (UBR box)
SMESG000037100.1	4617.79	3907.96	5327.62	-0.442735	0.0437641	-10.1162	4.68143e-24	1.42351e-22	TRIP11	thyroid hormone receptor interactor 11
SMESG000057753.1	1399.02	1112.6	1685.45	-0.588517	0.0582258	-10.1064	5.17612e-24	1.57094e-22	BM1_49370	Protein kinase domain containing protein	mRNA: JN100093.1 | Rho-associated kinase (ROCK) mRNA - complete cds	IPR000719|PF00069|Protein kinase domain\IPR029875|PTHR22988:SF38|\IPR011993|SSF50729|PH domain-like\IPR011009|SSF56112|Protein kinase-like (PK-like)
SMESG000016803.1	5049.95	4331.74	5768.15	-0.410081	0.0405798	-10.1054	5.22611e-24	1.58311e-22	MS3_09702	Protein wings apart-like	EST: AY066191.1 | clone H.52.1b unknown mRNA sequence	IPR022771|PF07814|Wings apart-like protein regulation of heterochromatin
SMESG000059768.1	23950.1	26590.3	21309.9	0.317829	0.0314743	10.098	5.63645e-24	1.70417e-22	ATP5G1	ATP synthase, H transporting, mitochondrial Fo complex, subunit C1 (subunit 9)		IPR002379|PF00137|ATP synthase subunit C\IPR002379|SSF81333|F1F0 ATP synthase subunit C
SMESG000034875.1	4903.74	4057.61	5749.86	-0.497437	0.049281	-10.0937	5.88974e-24	1.77739e-22	AGAP_AGAP001802	AGAP001802-PB		IPR022812|PF00350|Dynamin family\IPR006884|PF04799|fzo-like conserved region\IPR027094|PTHR10465|TRANSMEMBRANE GTPASE FZO1\IPR027091|PTHR10465:SF0|TRANSMEMBRANE GTPASE MARF-RELATED\IPR027417|SSF52540|P-loop containing nucleoside triphosphate hydrolases
SMESG000018155.1	2340.93	1934.57	2747.29	-0.500451	0.0496057	-10.0882	6.23196e-24	1.87711e-22				IPR021419|PF11265|Mediator complex subunit 25 von Willebrand factor type A
SMESG000068192.1	21461.3	18434.5	24488	-0.406496	0.0403092	-10.0844	6.47365e-24	1.94624e-22	CHD5	chromodomain helicase DNA binding protein 5	mRNA: GU980571.1 | chromodomain helicase DNA-binding protein 4 mRNA - complete cds	IPR000330|PF00176|SNF2 family N-terminal domain\IPR001650|PF00271|Helicase conserved C-terminal domain\IPR023780|PF00385|Chromo (CHRromatin Organisation MOdifier) domain\IPR019787|PF00628|PHD-finger\IPR009462|PF06461|Domain of Unknown Function (DUF1086)\IPR009463|PF06465|Domain of Unknown Function (DUF1087)\IPR012958|PF08073|CHDNT (NUC034) domain\IPR012957|PF08074|CHDCT2 (NUC038) domain\IPR028722…
SMESG000078393.1	4490.84	3663.35	5318.33	-0.530932	0.0526775	-10.0787	6.86314e-24	2.05946e-22	MS3_06227	Protein split ends		IPR012921|PF07744|SPOC domain\IPR016194|SSF100939|SPOC domain-like\IPR012677|SSF54928|RNA-binding domain, RBD
SMESG000037559.1	1074.01	830.197	1317.82	-0.652539	0.0647521	-10.0757	7.07873e-24	2.12016e-22	TOP2B	topoisomerase (DNA) II beta 180kDa		IPR013506|PF00204|DNA gyrase B\IPR002205|PF00521|DNA gyrase/topoisomerase IV, subunit A\IPR006171|PF01751|Toprim domain\IPR003594|PF02518|Histidine kinase-, DNA gyrase B-, and HSP90-like ATPase\IPR031660|PF16898|C-terminal associated domain of TOPRIM\IPR020568|SSF54211|Ribosomal protein S5 domain 2-like\IPR003594|SSF55874|ATPase domain of HSP90 chaperone/DNA topoisomerase II/histidine kinase\IPR0…
SMESG000041611.1	10219.7	9000.17	11439.3	-0.344029	0.0341648	-10.0697	7.52299e-24	2.24901e-22	MS3_05462	Serine/arginine-rich splicing factor 11	EST: AY066717.1 | clone HB.23.10a unknown mRNA sequence	IPR000504|PF00076|RNA recognition motif. (a.k.a. RRM, RBD, or RNP domain)\IPR012677|SSF54928|RNA-binding domain, RBD
SMESG000068985.1	1886.3	1539.09	2233.52	-0.529254	0.0525937	-10.0624	8.09863e-24	2.41657e-22	DOCK5	dedicator of cytokinesis 5	EST: AY066650.1 | clone HB.5.11c unknown mRNA sequence	IPR027007|PF14429|C2 domain in Dock180 and Zizimin proteins\IPR032376|PF16172|DOCK N-terminus\IPR026791|PTHR23317|DEDICATOR OF CYTOKINESIS (DOCK)\IPR031057|PTHR23317:SF69|MYOBLAST CITY\IPR001452|SSF50044|SH3-domain
SMESG000023246.1	1326.12	1640.53	1011.72	0.682698	0.0679034	10.0519	9.01015e-24	2.68355e-22			EST: AY967544.1 | clone NBE.1.01A mRNA sequence
SMESG000000985.1	2887.31	2434.03	3340.59	-0.452274	0.0450654	-10.0357	1.06236e-23	3.15818e-22	MS3_09136	Protein Red		IPR012492|PF07807|RED-like protein C-terminal region\IPR012916|PF07808|RED-like protein N-terminal region
SMESG000037707.1	5120.84	4371.82	5869.86	-0.421142	0.041971	-10.034	1.08044e-23	3.20597e-22	MVP	major vault protein	EST: AY067243.1 | clone HB.18.5f unknown mRNA sequence& AY067242.1 | clone H.94.5e unknown mRNA sequence	IPR002499|PF01505|Major Vault Protein repeat\IPR021870|PF11978|Shoulder domain
SMESG000020142.1	3164.96	2658.71	3671.22	-0.461071	0.0459505	-10.0338	1.08248e-23	3.20608e-22	CUL5	cullin 5		IPR001373|PF00888|Cullin family\IPR019559|PF10557|Cullin protein neddylation domain\IPR011991|SSF46785|Winged helixDNA-binding domain\IPR016159|SSF74788|Cullin repeat-like\IPR016158|SSF75632|Cullin homology domain
SMESG000066546.1	1377.68	1094.72	1660.64	-0.591494	0.0589696	-10.0294	1.1322e-23	3.34713e-22	MS3_05320	Collagen alpha-1(IV) chain		IPR008160|PF01391|Collagen triple helix repeat (20 copies)\IPR001442|PF01413|C-terminal tandem repeated domain in type 4 procollagen\IPR016187|SSF56436|C-type lectin-like
SMESG000061917.1	6015.61	7064.42	4966.8	0.501984	0.050094	10.0206	1.2372e-23	3.65076e-22
SMESG000025307.1	71.2264	125.312	17.141	2.0989	0.198287	10.0199	1.24602e-23	3.67002e-22				IPR000276|PF00001|7 transmembrane receptor (rhodopsin family)
SMESG000020063.1	1589.41	1257.5	1921.32	-0.601796	0.060075	-10.0165	1.28981e-23	3.79199e-22				IPR001660|PF00536|SAM domain (Sterile alpha motif)\IPR013761|SSF47769|SAM/Pointed domain
SMESG000080281.1	4539.14	3745.92	5332.36	-0.503558	0.0503402	-10.0029	1.47989e-23	4.34281e-22	MS3_09541	Histone-lysine N-methyltransferase, H3 lysine-79 specific	EST: AY066507.1 | clone H.49.9e unknown mRNA sequence	IPR025789|PF08123|Histone methylation protein DOT1\IPR030445|PTHR21451|HISTONE H3 METHYLTRANSFERASE\IPR029063|SSF53335|S-adenosyl-L-methionine-dependent methyltransferases
SMESG000027516.1	3658.25	3084.31	4232.19	-0.452617	0.0452628	-9.99956	1.53077e-23	4.48389e-22	EPG5	ectopic P-granules autophagy protein 5 homolog (C. elegans)		IPR029651|PTHR31139:SF4|ECTOPIC P GRANULES PROTEIN 5 HOMOLOG
SMESG000046620.1	2428.38	1992.54	2864.22	-0.517209	0.051754	-9.99318	1.6326e-23	4.77341e-22	MS3_06109	Protein prune-like protein		IPR001667|PF01368|DHH family\IPR004097|PF02833|DHHA2 domain
SMESG000069643.1	6145.77	5139.69	7151.84	-0.471725	0.0472064	-9.99269	1.64066e-23	4.7882e-22	DICER1	dicer 1, ribonuclease type III		IPR001650|PF00271|Helicase conserved C-terminal domain\IPR000999|PF00636|Ribonuclease III domain\IPR003100|PF02170|PAZ domain\IPR005034|PF03368|Dicer dimerisation domain\IPR003100|SSF101690|PAZ domain\IPR027417|SSF52540|P-loop containing nucleoside triphosphate hydrolases\IPR000999|SSF69065|RNase III domain-like
SMESG000022079.1	7851.04	6894.84	8807.25	-0.351301	0.0351745	-9.98732	1.73204e-23	5.04568e-22	ACCOAS	Acetyl Coenzyme A synthase		IPR000873|PF00501|AMP-binding enzyme\IPR025110|PF13193|AMP-binding enzyme C-terminal domain\IPR032387|PF16177|Acetyl-coenzyme A synthetase N-terminus
SMESG000008964.1	600.929	425.391	776.467	-0.83918	0.0840103	-9.98351	1.79984e-23	5.23363e-22	CCP110	centriolar coiled-coil protein 110kDa		IPR033207|PTHR13594|FAMILY NOT NAMED
SMESG000073554.1	6747.04	5843.7	7650.37	-0.386105	0.0386969	-9.97762	1.90994e-23	5.54368e-22	NOMO2	NODAL modulator 2		IPR008969|SSF49464|Carboxypeptidase regulatory domain-like
SMESG000003812.1	392.435	249.268	535.602	-1.04747	0.104913	-9.9707	2.0478e-23	5.93305e-22	NGEF	neuronal guanine nucleotide exchange factor		IPR001849|PF00169|PH domain\IPR000219|PF00621|RhoGEF domain\IPR000219|SSF48065|DBL homology domain (DH-domain)\IPR011993|SSF50729|PH domain-like
SMESG000037895.1	349.518	217.351	481.686	-1.07987	0.108194	-9.96383	2.1945e-23	6.34656e-22	SEMA5B	sema domain, seven thrombospondin repeats (type 1 and type 1-like), transmembrane domain (TM) and short cytoplasmic domain, (semaphorin) 5B		IPR000884|PF00090|Thrombospondin type 1 domain\IPR001627|PF01403|Sema domain\IPR027231|PTHR11036|SEMAPHORIN\IPR001627|SSF101912|Sema domain\IPR000884|SSF82895|TSP-1 type 1 repeat
SMESG000056057.1	3555.5	2916.58	4194.41	-0.517568	0.0519484	-9.96284	2.21634e-23	6.39813e-22
SMESG000069740.1	3773.53	3121.03	4426.02	-0.49815	0.0500053	-9.96171	2.24168e-23	6.45961e-22				IPR000330|PF00176|SNF2 family N-terminal domain\IPR001650|PF00271|Helicase conserved C-terminal domain\IPR009462|PF06461|Domain of Unknown Function (DUF1086)\IPR012957|PF08074|CHDCT2 (NUC038) domain\IPR027417|SSF52540|P-loop containing nucleoside triphosphate hydrolases\IPR016197|SSF54160|Chromo domain-like
SMESG000078591.1	2047.63	2466.12	1629.14	0.588574	0.0590941	9.95897	2.30439e-23	6.62835e-22	ISCW_ISCW012228	microsomal glutathione S-transferase, putative		IPR001129|PF01124|MAPEG family
SMESG000062710.1	1224.66	963.391	1485.93	-0.614955	0.0617547	-9.95673	2.35697e-23	6.7674e-22	USP32	ubiquitin specific peptidase 32		IPR001394|PF00443|Ubiquitin carboxyl-terminal hydrolase\IPR006615|PF06337|DUSP domain\IPR006615|SSF143791|DUSP-like\IPR011992|SSF47473|EF-hand
SMESG000044609.1	9935.07	8322.5	11547.6	-0.467727	0.0469788	-9.95606	2.37271e-23	6.80035e-22			EST: AY066264.1 | clone H.45.7g(T3) unknown mRNA sequence
SMESG000015925.1	539.335	377.371	701.299	-0.862661	0.0866162	-9.95298	2.44753e-23	7.0022e-22			EST: AY068294.1 | clone H.7.10g(T3) unknown mRNA sequence	IPR007123|PF00626|Gelsolin repeat\IPR007122|PTHR11977|VILLIN
SMESG000017888.1	1507.86	1204.82	1810.89	-0.579499	0.0582322	-9.95063	2.50594e-23	7.15649e-22				IPR000237|PF01465|GRIP domain\IPR000237|SSF101283|GRIP domain
SMESG000018129.1	789.762	575.301	1004.22	-0.779093	0.0783243	-9.9435	2.69187e-23	7.67376e-22	PROSAP	CG30483 gene product from transcript CG30483-RD		IPR001478|PF00595|PDZ domain (Also known as DHR or GLGF)\IPR020683|PF12796|Ankyrin repeats (3 copies)\IPR032425|PF16511|N-terminal or F0 domain of Talin-head FERM\IPR020683|SSF48403|Ankyrin repeat\IPR001478|SSF50156|PDZ domain-like
SMESG000073404.1	3094.93	2580.07	3609.78	-0.47957	0.0482611	-9.93672	2.88172e-23	8.20032e-22	MROH1	maestro heat-like repeat family member 1		IPR016024|SSF48371|ARM repeat
SMESG000016299.1	4485.03	5174.16	3795.89	0.442596	0.0445642	9.9314	3.03944e-23	8.63375e-22	PSMB1	proteasome subunit beta 1		IPR001353|PF00227|Proteasome subunit\IPR029055|SSF56235|N-terminal nucleophile aminohydrolases (Ntn hydrolases)
SMESG000063101.1	2652.44	2218.73	3086.15	-0.471005	0.047499	-9.91577	3.55511e-23	1.00806e-21	TFIP11	tuftelin interacting protein 11		IPR000467|PF01585|G-patch domain\IPR022783|PF07842|GC-rich sequence DNA-binding factor-like protein\IPR022159|PF12457|Tuftelin interacting protein N terminal
SMESG000018835.1	12692.5	14487.9	10897.2	0.407513	0.0411034	9.91427	3.60889e-23	1.0215e-21	MS3_04602	Small ubiquitin-related modifier 3		IPR022617|PF11976|Ubiquitin-2 like Rad60 SUMO-like\IPR029071|SSF54236|Ubiquitin-like
SMESG000025408.1	6544.71	5655.52	7433.89	-0.391802	0.039524	-9.91294	3.65714e-23	1.03332e-21	MS3_01853	PHD finger and CXXC domain-containing protein		IPR019787|PF00628|PHD-finger\IPR002857|PF02008|CXXC zinc finger domain\IPR011011|SSF57903|FYVE/PHD zinc finger
SMESG000034317.1	769.269	565.974	972.564	-0.759551	0.0766089	-9.91126	3.71931e-23	1.04903e-21	MYOD1	myogenic differentiation 1	mRNA: KF487099.1 | myoD protein (myoD) mRNA - partial cds& AF414355.1 | MyoD-like protein mRNA - complete cds	IPR011598|PF00010|Helix-loop-helix DNA-binding domain\IPR002546|PF01586|Myogenic Basic domain\IPR011598|SSF47459|HLH, helix-loop-helix DNA-binding domain
SMESG000063375.1	2355.22	1918.34	2792.11	-0.533567	0.0538528	-9.90738	3.86667e-23	1.08867e-21	KIF4B	kinesin family member 4B		IPR001752|PF00225|Kinesin motor domain\IPR027640|PTHR24115|FAMILY NOT NAMED\IPR027417|SSF52540|P-loop containing nucleoside triphosphate hydrolases
SMESG000041239.1	622.91	441.071	804.749	-0.837269	0.084534	-9.89925	4.19414e-23	1.17879e-21				IPR001372|PF01221|Dynein light chain type 1\IPR002048|PF13499|EF-hand domain pair\IPR001372|PTHR11886|DYNEIN LIGHT CHAIN\IPR011992|SSF47473|EF-hand
SMESG000074793.1	1243.87	951.178	1536.56	-0.677898	0.0685558	-9.88679	4.75028e-23	1.33275e-21
SMESG000062296.1	2910.98	2357.02	3464.94	-0.548472	0.0556479	-9.85575	6.47291e-23	1.81287e-21	MS3_09659	Histone-lysine N-methyltransferase SETD1B	mRNA: KP409164.1 | SET1 mRNA - complete cds&EST: JX010587.1 | clone Smed_13944_V2 SET domain-1 mRNA - complete cds& JX010587.1 | clone Smed_13944_V2 SET domain-1 mRNA - complete cds	IPR000504|PF00076|RNA recognition motif. (a.k.a. RRM, RBD, or RNP domain)\IPR001214|PF00856|SET domain\IPR024657|PF11764|COMPASS (Complex proteins associated with Set1p) component N\IPR012677|SSF54928|RNA-binding domain, RBD
SMESG000071414.1	4668.33	3932.28	5404.39	-0.454531	0.0461467	-9.84957	6.88379e-23	1.92457e-21	UNC-104	unc-104 ortholog (C. elegans)		IPR001849|PF00169|PH domain\IPR001752|PF00225|Kinesin motor domain\IPR022140|PF12423|Kinesin protein 1B\IPR022164|PF12473|Kinesin protein\IPR032405|PF16183|Kinesin-associated\IPR027640|PTHR24115|FAMILY NOT NAMED\IPR008984|SSF49879|SMAD/FHA domain\IPR011993|SSF50729|PH domain-like\IPR027417|SSF52540|P-loop containing nucleoside triphosphate hydrolases
SMESG000003831.1	252.364	370.984	133.745	1.33129	0.134634	9.8459	7.13984e-23	1.99266e-21	MS3_10953	Glutamine synthetase		IPR008146|PF00120|Glutamine synthetase, catalytic domain\IPR008147|SSF54368|Glutamine synthetase, N-terminal domain
SMESG000033540.1	724.218	519.345	929.091	-0.813999	0.0826492	-9.84493	7.2093e-23	2.00854e-21	MYO5A	myosin VA		IPR001609|PF00063|Myosin head (motor domain)\IPR000048|PF00612|IQ calmodulin-binding motif\IPR002710|PF01843|DIL domain\IPR027417|SSF52540|P-loop containing nucleoside triphosphate hydrolases
SMESG000074165.1	3366.04	2828.89	3903.19	-0.460196	0.0467471	-9.84418	7.26276e-23	2.01991e-21	MS3_01809	CpG-binding protein	mRNA: KP409170.1 | CXXC1 mRNA - complete cds&EST: AY067638.1 | clone H.117.9e unknown mRNA sequence	IPR019787|PF00628|PHD-finger\IPR022056|PF12269|CpG binding protein zinc finger C terminal domain\IPR011011|SSF57903|FYVE/PHD zinc finger
SMESG000011330.1	4827.15	5471.02	4183.28	0.384356	0.0390467	9.84331	7.32598e-23	2.03395e-21	MS3_00808	Polyadenylate-binding protein 2	EST: KJ573359.1 | strain CIW4 clone 1D01 polyadenylate-binding protein 2 mRNA - complete cds& AY967678.1 | clone NBE.7.07D mRNA sequence	IPR000504|PF00076|RNA recognition motif. (a.k.a. RRM, RBD, or RNP domain)\IPR012677|SSF54928|RNA-binding domain, RBD
SMESG000081075.1	38665.3	42703.4	34627.1	0.301117	0.0306118	9.83662	7.8299e-23	2.17008e-21	MS3_01104	Heterogeneous nuclear ribonucleoproteins A2/B1	mRNA: KM981929.1 | heterogeneous nuclear ribonucleoprotein A1 A2/B1 mRNA - partial cds&EST: AY067241.1 | clone H.60.3h unknown mRNA sequence	IPR000504|PF00076|RNA recognition motif. (a.k.a. RRM, RBD, or RNP domain)\IPR012677|SSF54928|RNA-binding domain, RBD
SMESG000042104.1	2060.66	1682.69	2438.63	-0.528558	0.0537561	-9.832	8.19707e-23	2.2679e-21
SMESG000074499.1	2799.33	2354.69	3243.98	-0.457279	0.0465536	-9.82235	9.02181e-23	2.49177e-21	MS3_00661	SURP and G-patch domain-containing protein 1		IPR000467|PF01585|G-patch domain
SMESG000050440.1	939.068	671.141	1206.99	-0.817401	0.0832787	-9.81214	9.98259e-23	2.75237e-21
SMESG000067067.1	1343.88	1071.67	1616.09	-0.582555	0.0593827	-9.8091	1.02878e-22	2.83163e-21			EST: AY068779.1 | clone H.112.2e unknown mRNA sequence& AY068779.1 | clone H.112.2e unknown mRNA sequence
SMESG000016476.1	2678.76	2206.56	3150.96	-0.507189	0.0517158	-9.80686	1.05186e-22	2.89017e-21				IPR010703|PF06920|Dedicator of cytokinesis\IPR021816|PF11878|Domain of unknown function (DUF3398)\IPR027007|PF14429|C2 domain in Dock180 and Zizimin proteins\IPR026791|PTHR23317|DEDICATOR OF CYTOKINESIS (DOCK)
SMESG000009812.1	3880.92	3194.19	4567.65	-0.510184	0.0520394	-9.80359	1.08654e-22	2.98033e-21	DDX55	DEAD-box helicase 55		IPR011545|PF00270|DEAD/DEAH box helicase\IPR001650|PF00271|Helicase conserved C-terminal domain\IPR025313|PF13959|Domain of unknown function (DUF4217)\IPR027417|SSF52540|P-loop containing nucleoside triphosphate hydrolases
SMESG000013387.1	3813.66	4360.33	3266.99	0.412818	0.0421131	9.80235	1.09997e-22	3.01198e-21	MS3_06009	Proteasome subunit alpha type-2		IPR001353|PF00227|Proteasome subunit\IPR000426|PF10584|Proteasome subunit A N-terminal signature\IPR029055|SSF56235|N-terminal nucleophile aminohydrolases (Ntn hydrolases)
SMESG000059268.1	12617.2	11019.4	14215	-0.365104	0.0372633	-9.79793	1.14917e-22	3.14132e-21	CTR9	CTR9 homolog, Paf1/RNA polymerase II complex component		IPR001440|PF00515|Tetratricopeptide repeat\IPR019734|PF13181|Tetratricopeptide repeat\IPR011990|PF13374|Tetratricopeptide repeat\IPR031101|PTHR14027:SF2|RNA POLYMERASE-ASSOCIATED PROTEIN CTR9 HOMOLOG\IPR011990|SSF48452|TPR-like
SMESG000072542.1	8887.01	7524.63	10249.4	-0.441862	0.045099	-9.79754	1.1536e-22	3.14804e-21	PHUM_PHUM574140	Talin-2, putative		IPR019748|PF00373|FERM central domain\IPR002558|PF01608|I/LWEQ domain\IPR002404|PF02174|PTB domain (IRS-1 type)\IPR015224|PF09141|Talin, middle domain\IPR018979|PF09379|FERM N-terminal domain\IPR032425|PF16511|N-terminal or F0 domain of Talin-head FERM\IPR015224|SSF109880|A middle domain of Talin 1\IPR002558|SSF109885|I/LWEQ domain\IPR019748|SSF47031|Second domain of FERM\IPR011993|SSF50729|PH do…
SMESG000067906.1	469.244	639.222	299.265	1.0344	0.105443	9.79699	1.15986e-22	3.15973e-21	AAEL_AAEL015682	AAEL015682-PA		IPR007125|PF00125|Core histone H2A/H2B/H3/H4\IPR000558|PTHR23428|HISTONE H2B\IPR009072|SSF47113|Histone-fold
SMESG000053095.1	5156.42	5831.5	4481.35	0.377177	0.0385026	9.79598	1.17153e-22	3.18331e-21	VDAC2	voltage-dependent anion channel 2		IPR027246|PF01459|Eukaryotic porin
SMESG000064795.1	1458.07	1159.76	1756.37	-0.588278	0.0600474	-9.7959	1.17251e-22	3.18331e-21	FLNC	filamin C, gamma	EST: AY067392.1 | clone H.33.4f unknown mRNA sequence	IPR001715|PF00307|Calponin homology (CH) domain\IPR017868|PF00630|Filamin/ABP280 repeat\IPR028559|PTHR11915:SF313|\IPR001715|SSF47576|Calponin-homology domain, CH-domain\IPR014756|SSF81296|E set domains
SMESG000010283.1	20960.4	18635.8	23285	-0.319574	0.0326448	-9.78942	1.25006e-22	3.38811e-21	SNRNP-U1-70K	small ribonucleoprotein particle U1 subunit 70K	EST: AY066863.1 | clone HB.11.1e unknown mRNA sequence	IPR000504|PF00076|RNA recognition motif. (a.k.a. RRM, RBD, or RNP domain)\IPR022023|PF12220|U1 small nuclear ribonucleoprotein of 70kDa MW N terminal\IPR012677|SSF54928|RNA-binding domain, RBD
SMESG000017174.1	11764.5	13078.7	10450.4	0.32197	0.0328935	9.78821	1.26511e-22	3.42309e-21	MS3_06834	Succinate dehydrogenase cytochrome b560 subunit, mitochondrial		IPR000701|PF01127|Succinate dehydrogenase/Fumarate reductase transmembrane subunit
SMESG000013041.1	1234.41	932.787	1536.03	-0.704263	0.071943	-9.78769	1.2717e-22	3.4351e-21	VPS13B	vacuolar protein sorting 13 homolog B		IPR026854|PF12624|N-terminal region of Chorein, a TM vesicle-mediated sorter\IPR031645|PF16909|Vacuolar-sorting-associated 13 protein C-terminal
SMESG000023987.1	6550	7551.13	5548.87	0.440252	0.0450087	9.78132	1.35431e-22	3.65205e-21	RPS19	ribosomal protein S19		IPR001266|PF01090|Ribosomal protein S19e\IPR001266|PTHR11710|40S RIBOSOMAL PROTEIN S19\IPR011991|SSF46785|Winged helixDNA-binding domain
SMESG000020479.1	1602.71	1273.24	1932.18	-0.592416	0.0605814	-9.77801	1.39938e-22	3.76723e-21	SCAT	scattered		IPR012501|PF07928|Vps54-like protein\IPR019515|PF10475|Protein of unknown function N-terminal domain (DUF2450)
SMESG000047739.1	2662.35	2236.97	3087.72	-0.460623	0.0471361	-9.77191	1.4862e-22	3.99422e-21	ACTN4	actinin alpha 4	EST: AY067402.1 | clone H.98.7d unknown mRNA sequence	IPR001715|PF00307|Calponin homology (CH) domain\IPR002017|PF00435|Spectrin repeat\IPR014837|PF08726|Ca2+ insensitive EF hand\IPR029637|PTHR11915:SF271|ALPHA-ACTININ-4\IPR011992|SSF47473|EF-hand\IPR001715|SSF47576|Calponin-homology domain, CH-domain
SMESG000037599.1	1782.71	2143.88	1421.55	0.582115	0.0595818	9.76899	1.52964e-22	4.10407e-21	MS3_08450	Putative aminopeptidase W07G4.4	EST: AY066220.1 | clone H.8.11e(T3) unknown mRNA sequence& AY066219.1 | clone H.9.7b unknown mRNA sequence	IPR000819|PF00883|Cytosol aminopeptidase family, catalytic domain
SMESG000008869.1	2118.72	1749.31	2488.13	-0.501938	0.0514313	-9.75892	1.68938e-22	4.52505e-21	CG3815	CG3815 gene product from transcript CG3815-RA		IPR000253|PF00498|FHA domain\IPR019787|PF00628|PHD-finger\IPR008984|SSF49879|SMAD/FHA domain\IPR011011|SSF57903|FYVE/PHD zinc finger
SMESG000043302.1	2034.8	1622.42	2447.19	-0.582413	0.0598101	-9.73704	2.0957e-22	5.60397e-21	NIKI	nimA-like kinase	mRNA: KT163761.1 | NEK8-2 (NEK8-2) mRNA - complete cds& KT163761.1 | NEK8-2 (NEK8-2) mRNA - complete cds	IPR000719|PF00069|Protein kinase domain\IPR000408|PF00415|Regulator of chromosome condensation (RCC1) repeat\IPR009091|SSF50985|RCC1/BLIP-II\IPR011009|SSF56112|Protein kinase-like (PK-like)
SMESG000031693.1	2074.25	1706.28	2442.21	-0.510834	0.0524613	-9.73685	2.09963e-22	5.6051e-21	CREBBP	CREB binding protein		IPR000433|PF00569|Zinc finger, ZZ type\IPR000197|PF02135|TAZ zinc finger\IPR003101|PF02172|KIX domain\IPR010303|PF06001|Domain of Unknown Function (DUF902)\IPR013178|PF08214|Histone acetylation protein\IPR003101|SSF47040|Kix domain of CBP (creb binding protein)\IPR001487|SSF47370|Bromodomain\IPR000197|SSF57933|TAZ domain
SMESG000017264.1	56761.6	63338.5	50184.6	0.333976	0.0343028	9.73612	2.11473e-22	5.63597e-21	RPS23	ribosomal protein S23		IPR006032|PF00164|Ribosomal protein S12/S23\IPR006032|PTHR11652|30S RIBOSOMAL PROTEIN S12 FAMILY MEMBER\IPR012340|SSF50249|Nucleic acid-binding proteins
SMESG000036317.1	1011.6	782.235	1240.96	-0.651446	0.0669144	-9.73368	2.16602e-22	5.76306e-21	T265_08105	hypothetical protein	EST: AY066367.1 | clone H.9.1d(T3) unknown mRNA sequence	IPR001478|PF00595|PDZ domain (Also known as DHR or GLGF)\IPR000198|PF00620|RhoGAP domain\IPR008936|SSF48350|GTPase activation domain, GAP\IPR001478|SSF50156|PDZ domain-like
SMESG000048413.1	630.668	817.549	443.787	0.849786	0.0872752	9.73031	2.23908e-22	5.94753e-21	CTSB	cathepsin B	EST: AY067658.1 | clone HB.6.11b unknown mRNA sequence	IPR000668|PF00112|Papain family cysteine protease\IPR012599|PF08127|Peptidase family C1 propeptide\IPR013128|PTHR12411|CYSTEINE PROTEASE FAMILY C1-RELATED
SMESG000031683.1	4479.07	3884.28	5073.86	-0.382656	0.0394124	-9.70891	2.76262e-22	7.32599e-21	PHKB	phosphorylase kinase, beta		IPR011613|PF00723|Glycosyl hydrolases family 15\IPR008734|PTHR10749|PHOSPHORYLASE B KINASE REGULATORY SUBUNIT\IPR008928|SSF48208|Six-hairpin glycosidases
SMESG000008512.1	1445.65	1143.89	1747.41	-0.60015	0.0618246	-9.70628	2.83505e-22	7.5056e-21				IPR000306|PF01363|FYVE zinc finger\IPR011011|SSF57903|FYVE/PHD zinc finger
SMESG000004754.1	1187.15	928.069	1446.23	-0.62838	0.0647837	-9.69829	3.06585e-22	8.10317e-21	CG14967	CG14967 gene product from transcript CG14967-RB		IPR019443|PF10351|Golgi-body localisation protein domain
SMESG000003566.1	1815.48	1410.1	2220.85	-0.64176	0.0661801	-9.69629	3.12675e-22	8.25049e-21			mRNA: KF730676.1 | 1.C5.1 mRNA - complete cds
SMESG000016216.1	7332.26	8275.59	6388.93	0.370688	0.0382486	9.69143	3.27892e-22	8.63773e-21
SMESG000075212.1	1533.08	1193.61	1872.54	-0.637344	0.0658177	-9.68247	3.57948e-22	9.41397e-21			EST: AY068776.1 | clone H.112.12a unknown mRNA sequence& AY068336.1 | clone HB.5.4f unknown mRNA sequence
SMESG000045264.1	844.71	645.208	1044.21	-0.678968	0.0701317	-9.67893	3.70562e-22	9.72968e-21
SMESG000022873.1	4250.49	4836.63	3664.36	0.397328	0.041053	9.67819	3.73264e-22	9.78455e-21				IPR004202|PF02935|Cytochrome c oxidase subunit VIIc\IPR004202|SSF81427|Mitochondrial cytochrome c oxidase subunit VIIc (aka VIIIa)
SMESG000006288.1	2644.64	2202.78	3086.49	-0.480626	0.0496946	-9.67126	3.99414e-22	1.04357e-20	CUL2	cullin 2		IPR001373|PF00888|Cullin family\IPR019559|PF10557|Cullin protein neddylation domain\IPR011991|SSF46785|Winged helixDNA-binding domain\IPR016159|SSF74788|Cullin repeat-like\IPR016158|SSF75632|Cullin homology domain
SMESG000055237.1	1982.29	1633.69	2330.89	-0.505456	0.0522607	-9.6713	3.99269e-22	1.04357e-20	SEC24A	SEC24 homolog A, COPII coat complex component		IPR006895|PF04810|Sec23/Sec24 zinc finger\IPR006896|PF04811|Sec23/Sec24 trunk domain\IPR006900|PF04815|Sec23/Sec24 helical domain\IPR012990|PF08033|Sec23/Sec24 beta-sandwich domain\IPR002035|SSF53300|vWA-like\IPR006900|SSF81811|Helical domain of Sec23/24\IPR007123|SSF82754|C-terminal, gelsolin-like domain of Sec23/24\IPR006895|SSF82919|Zn-finger domain of Sec23/24
SMESG000007883.1	4673.92	4005.95	5341.88	-0.411779	0.04258	-9.67059	4.02053e-22	1.04875e-20				IPR009604|PF06741|LsmAD domain\IPR009818|PF07145|Ataxin-2 C-terminal region
SMESG000062786.1	118.126	189.205	47.0461	1.66681	0.169671	9.66509	4.2424e-22	1.10482e-20
SMESG000021406.1	1223.46	1483.49	963.425	0.611448	0.0632644	9.66319	4.32184e-22	1.12368e-20	CG31221	CG31221 gene product from transcript CG31221-RA		IPR002172|SSF57424|LDL receptor-like module
SMESG000066771.1	1957.03	1544.38	2369.69	-0.606836	0.0628705	-9.65149	4.84485e-22	1.25761e-20	PMS1	PMS1 homolog 1, mismatch repair system component		IPR013507|PF01119|DNA mismatch repair protein, C-terminal domain\IPR020568|SSF54211|Ribosomal protein S5 domain 2-like\IPR003594|SSF55874|ATPase domain of HSP90 chaperone/DNA topoisomerase II/histidine kinase
SMESG000041291.1	4084.07	3486.99	4681.14	-0.420837	0.043622	-9.64721	5.0509e-22	1.30897e-20	UGGT2	UDP-glucose glycoprotein glucosyltransferase 2		IPR009448|PF06427|UDP-glucose:Glycoprotein Glucosyltransferase\IPR009448|PTHR11226|UDP-GLUCOSE GLYCOPROTEIN:GLUCOSYLTRANSFERASE\IPR029044|SSF53448|Nucleotide-diphospho-sugar transferases
SMESG000059889.1	1842.34	1520.55	2164.13	-0.503276	0.0521907	-9.64249	5.28897e-22	1.36845e-20			EST: AY067538.1 | clone H.110.3d(T3) unknown mRNA sequence	IPR001478|SSF50156|PDZ domain-like
SMESG000052685.1	2163.66	1772.25	2555.07	-0.520505	0.0540161	-9.63564	5.65384e-22	1.46048e-20	MS3_05738	Nuclear receptor corepressor 1		IPR009057|SSF46689|Homeodomain-like
SMESG000004753.1	879.229	658.382	1100.08	-0.721985	0.0749479	-9.6307	5.93222e-22	1.52992e-20	CG14967	CG14967 gene product from transcript CG14967-RB		IPR019409|PF10293|Domain of unknown function (DUF2405)\IPR019441|PF10347|RNA pol II promoter Fmp27 protein domain
SMESG000003398.1	1819.46	2162.84	1476.09	0.543605	0.0564811	9.6236	6.35683e-22	1.63678e-20	AGIPMNPV_GP142	agip142		IPR000626|PF00240|Ubiquitin family\IPR029071|SSF54236|Ubiquitin-like
SMESG000056269.1	1814.87	1492.42	2137.32	-0.511884	0.0531917	-9.62282	6.40506e-22	1.64654e-20	ACACA	acetyl-CoA carboxylase alpha		IPR013537|PF08326|Acetyl-CoA carboxylase, central region
SMESG000026061.1	2161.26	1757.19	2565.34	-0.538432	0.0559627	-9.62078	6.5333e-22	1.67681e-20				IPR031191|PTHR10887:SF376|\IPR012340|SSF50249|Nucleic acid-binding proteins\IPR027417|SSF52540|P-loop containing nucleoside triphosphate hydrolases
SMESG000023160.1	8026.69	6890.5	9162.89	-0.40787	0.0424081	-9.61767	6.73397e-22	1.72554e-20	DHX38	DEAH (Asp-Glu-Ala-His) box polypeptide 38		IPR011545|PF00270|DEAD/DEAH box helicase\IPR001650|PF00271|Helicase conserved C-terminal domain\IPR007502|PF04408|Helicase associated domain (HA2)\IPR011709|PF07717|Oligonucleotide/oligosaccharide-binding (OB)-fold\IPR027417|SSF52540|P-loop containing nucleoside triphosphate hydrolases
SMESG000003425.1	5449.16	4653	6245.32	-0.42043	0.0437337	-9.61329	7.02676e-22	1.79768e-20	T265_09745	hypothetical protein		IPR000980|PF00017|SH2 domain\IPR000980|SSF55550|SH2 domain
SMESG000072548.1	232.916	329.289	136.543	1.17397	0.121735	9.60705	7.466e-22	1.907e-20	MS3_05644	Tyrosine-protein kinase Src-2	EST: AY066962.1 | clone H.26.7a unknown mRNA sequence	IPR000980|PF00017|SH2 domain\IPR001452|PF00018|SH3 domain\IPR001245|PF07714|Protein tyrosine kinase\IPR001452|SSF50044|SH3-domain\IPR000980|SSF55550|SH2 domain\IPR011009|SSF56112|Protein kinase-like (PK-like)
SMESG000054804.1	5999.97	5208.36	6791.57	-0.3797	0.0395385	-9.60322	7.74887e-22	1.97609e-20	TYW1	tRNA-yW synthesizing protein 1 homolog		IPR008254|PF00258|Flavodoxin\IPR007197|PF04055|Radical SAM superfamily\IPR013917|PF08608|Wyosine base formation\IPR029039|SSF52218|Flavoproteins
SMESG000054977.1	8483.31	7355.13	9611.49	-0.38307	0.0398936	-9.60224	7.82259e-22	1.9917e-20
SMESG000078181.1	8764.37	10202.6	7326.19	0.47228	0.0492462	9.59006	8.80331e-22	2.23783e-20	ATP5G1	ATP synthase, H transporting, mitochondrial Fo complex, subunit C1 (subunit 9)		IPR002379|PF00137|ATP synthase subunit C\IPR002379|SSF81333|F1F0 ATP synthase subunit C
SMESG000054596.1	483.954	654.128	313.779	1.00145	0.104413	9.57984	9.71935e-22	2.46677e-20
SMESG000021304.1	8853.75	10204.1	7503.44	0.439183	0.0458488	9.57884	9.81442e-22	2.48694e-20				IPR011893|PF10262|Rdx family\IPR012336|SSF52833|Thioredoxin-like
SMESG000035098.1	6538.13	5460.74	7615.52	-0.474164	0.0495269	-9.57377	1.03079e-21	2.60372e-20				IPR001715|PF00307|Calponin homology (CH) domain\IPR002017|PF00435|Spectrin repeat\IPR001715|SSF47576|Calponin-homology domain, CH-domain\IPR011993|SSF50729|PH domain-like
SMESG000039010.1	12336.5	10712.8	13960.2	-0.379149	0.0396025	-9.57384	1.03003e-21	2.60372e-20	USP4	ubiquitin specific peptidase 4 (proto-oncogene)	EST: AY066204.1 | clone H.104.3b(T3) unknown mRNA sequence	IPR001394|PF00443|Ubiquitin carboxyl-terminal hydrolase\IPR006615|PF06337|DUSP domain\IPR028134|PTHR24006:SF360|UBIQUITIN CARBOXYL-TERMINAL HYDROLASE 4\IPR006615|SSF143791|DUSP-like
SMESG000080064.1	689.201	507.106	871.295	-0.756617	0.0790226	-9.57092	1.05955e-21	2.67215e-20	MS3_03483	hypothetical protein
SMESG000043646.1	114.702	181.173	48.2309	1.60753	0.165372	9.56866	1.083e-21	2.72696e-20	ACSS3	acyl-CoA synthetase short-chain family member 3		IPR000873|PF00501|AMP-binding enzyme\IPR032387|PF16177|Acetyl-coenzyme A synthetase N-terminus
SMESG000027795.1	7182.41	8035.91	6328.91	0.34228	0.0357914	9.56311	1.14274e-21	2.87288e-20				IPR003226|PF03690|Uncharacterised protein family (UPF0160)\IPR003226|PTHR11215|METAL DEPENDENT HYDROLASE - RELATED
SMESG000063374.1	12476.5	10750.2	14202.8	-0.398539	0.0416918	-9.55914	1.18743e-21	2.98053e-20	KDM5A	lysine (K)-specific demethylase 5A		IPR001606|PF01388|ARID/BRIGHT DNA binding domain\IPR003347|PF02373|JmjC domain, hydroxylase\IPR003349|PF02375|jmjN domain\IPR004198|PF02928|C5HC2 zinc finger\IPR001606|SSF46774|ARID-like\IPR011011|SSF57903|FYVE/PHD zinc finger
SMESG000080432.1	4827.06	4152.33	5501.78	-0.402647	0.0421346	-9.55611	1.22269e-21	3.06422e-20	OXCT1	3-oxoacid CoA transferase 1	EST: AY066627.1 | clone H.104.4d unknown mRNA sequence	IPR004165|PF01144|Coenzyme A transferase\IPR004165|PTHR13707|KETOACID-COENZYME A TRANSFERASE
SMESG000041107.1	10236	8772.81	11699.2	-0.411278	0.0430442	-9.55472	1.23922e-21	3.10077e-20	HSP90B1	heat shock protein 90, beta (grp94), member 1	EST: AY068380.1 | clone H.1.10e unknown mRNA sequence	IPR001404|PF00183|Hsp90 protein\IPR003594|PF02518|Histidine kinase-, DNA gyrase B-, and HSP90-like ATPase\IPR001404|PTHR11528|HEAT SHOCK PROTEIN 90\IPR020568|SSF54211|Ribosomal protein S5 domain 2-like\IPR003594|SSF55874|ATPase domain of HSP90 chaperone/DNA topoisomerase II/histidine kinase
SMESG000018924.1	326.61	443.752	209.468	1.02058	0.106617	9.5537	1.25146e-21	3.1265e-20	GAT-1B	GABA neurotransmitter transporter-1B	mRNA: KT163471.1 | slc6a-1 (slc6a-1) mRNA - complete cds	IPR000175|PF00209|Sodium:neurotransmitter symporter family\IPR000175|PTHR11616|SODIUM/CHLORIDE DEPENDENT TRANSPORTER
SMESG000034836.1	1675.34	1355.85	1994.82	-0.5494	0.0575877	-9.53958	1.43414e-21	3.57729e-20				IPR004038|PF01248|Ribosomal protein L7Ae/L30e/S12e/Gadd45 family\IPR029064|SSF55315|L30e-like
SMESG000011865.1	4505.73	5168.04	3843.43	0.422757	0.0443168	9.53923	1.43902e-21	3.58385e-20	DNPEP	aspartyl aminopeptidase		IPR001948|PF02127|Aminopeptidase I zinc metalloprotease (M18)
SMESG000046999.1	268.775	162.395	375.154	-1.12224	0.117411	-9.53448	1.50645e-21	3.74594e-20
SMESG000037231.1	18319.9	16141.7	20498.1	-0.342752	0.0359514	-9.53374	1.51711e-21	3.76658e-20	MS3_01749	Putative aminopeptidase W07G4.4		IPR000819|PF00883|Cytosol aminopeptidase family, catalytic domain
SMESG000015478.1	2452.39	2067.37	2837.41	-0.452083	0.0474233	-9.53263	1.53344e-21	3.80122e-20	TBC1D9B	TBC1 domain family member 9B		IPR000195|PF00566|Rab-GTPase-TBC domain\IPR004182|PF02893|GRAM domain\IPR011992|SSF47473|EF-hand\IPR000195|SSF47923|Ypt/Rab-GAP domain of gyp1p
SMESG000037081.1	4998.98	5651.27	4346.69	0.375705	0.0394582	9.52146	1.70768e-21	4.22657e-20				IPR011011|SSF57903|FYVE/PHD zinc finger
SMESG000053097.1	3484.53	2922.08	4046.98	-0.464938	0.0488306	-9.52123	1.71137e-21	4.22915e-20	UNC79	CG5237 gene product from transcript CG5237-RE		IPR024855|PTHR21696|UNCHARACTERIZED\IPR016024|SSF48371|ARM repeat
SMESG000033210.1	18097	15629.2	20564.9	-0.392771	0.0412579	-9.51986	1.73411e-21	4.27872e-20	MS3_04277	La-related protein 1		IPR006630|PF05383|La domain\IPR011991|SSF46785|Winged helixDNA-binding domain
SMESG000026092.1	1569.38	1272.47	1866.29	-0.542352	0.0569905	-9.51573	1.8045e-21	4.44552e-20	TRAF3	TNF receptor associated factor 3		IPR008974|SSF49599|TRAF domain-like
SMESG000049234.1	2378.85	1986.01	2771.68	-0.475596	0.0499808	-9.51523	1.81314e-21	4.45994e-20	PLCB4	phospholipase C, beta 4	EST: AY067646.1 | clone H.112.3h unknown mRNA sequence	IPR001711|PF00387|Phosphatidylinositol-specific phospholipase C, Y domain\IPR000909|PF00388|Phosphatidylinositol-specific phospholipase C, X domain\IPR009535|PF06631|Protein of unknown function (DUF1154)\IPR015359|PF09279|Phosphoinositide-specific phospholipase C, efhand-like\IPR001192|PTHR10336|PHOSPHOINOSITIDE-SPECIFIC PHOSPHOLIPASE C FAMILY P\IPR011992|SSF47473|EF-hand\IPR000008|SSF49562|C2 do…
SMESG000028279.1	1392.7	1096.63	1688.77	-0.611303	0.0642731	-9.50999	1.90682e-21	4.68316e-20	AAEL_AAEL004201	AAEL004201-PA		IPR005821|PF00520|Ion transport protein\IPR014873|PF08763|Voltage gated calcium channel IQ domain\IPR031649|PF16905|Voltage-dependent L-type calcium channel, IQ-associated
SMESG000073870.1	6402.76	7640.02	5165.5	0.555103	0.0583802	9.50821	1.93975e-21	4.75671e-20
SMESG000018013.1	992.787	746.81	1238.76	-0.709027	0.0745836	-9.5043	2.014e-21	4.93121e-20				IPR012993|PF08064|UME (NUC010) domain
SMESG000056380.1	17802.1	15903.5	19700.8	-0.307415	0.0323454	-9.50412	2.01745e-21	4.93208e-20	MOE	Moesin	EST: AY967557.1 | clone NBE.1.11D mRNA sequence	IPR019748|PF00373|FERM central domain\IPR011259|PF00769|Ezrin/radixin/moesin family\IPR018979|PF09379|FERM N-terminal domain\IPR018980|PF09380|FERM C-terminal PH-like domain\IPR019748|SSF47031|Second domain of FERM\IPR008954|SSF48678|Moesin tail domain\IPR011993|SSF50729|PH domain-like\IPR029071|SSF54236|Ubiquitin-like
SMESG000017328.1	1919.23	1561.97	2276.5	-0.535071	0.0563293	-9.4984	2.13138e-21	5.20265e-20	MS3_05207	Transcription factor 7-like 2	mRNA: KY196227.1 | TCF-2 mRNA - complete cds& KY196227.1 | TCF-2 mRNA - complete cds	IPR009071|PF00505|HMG (high mobility group) box\IPR024940|PTHR10373|T-CELL-SPECIFIC TRANSCRIPTION FACTOR\IPR009071|SSF47095|HMG-box
SMESG000020277.1	2276.8	1874.88	2678.72	-0.508163	0.0535143	-9.49541	2.1935e-21	5.34611e-20	USP8	ubiquitin specific peptidase 8		IPR001394|PF00443|Ubiquitin carboxyl-terminal hydrolase\IPR015063|PF08969|USP8 dimerisation domain\IPR001763|SSF52821|Rhodanese/Cell cycle control phosphatase
SMESG000037203.1	4772.89	3932.65	5613.14	-0.506271	0.0533402	-9.49117	2.28447e-21	5.55089e-20	A2ML4	alpha-2-macroglobulin-like 4	EST: AY068215.1 | clone H.106.11h(T3) unknown mRNA sequence	IPR001599|PF00207|Alpha-2-macroglobulin family\IPR009048|PF07677|A-macroglobulin receptor\IPR011626|PF07678|A-macroglobulin complement component\IPR011625|PF07703|Alpha-2-macroglobulin family N-terminal region\IPR019565|PF10569|Alpha-macro-globulin thiol-ester bond-forming region\IPR008930|SSF48239|Terpenoid cyclases/Protein prenyltransferases\IPR009048|SSF49410|Alpha-macroglobulin receptor domai…
SMESG000043408.1	898.21	683.718	1112.7	-0.685027	0.0721577	-9.49123	2.28315e-21	5.55089e-20	KLC4	kinesin light chain 4		IPR011990|SSF48452|TPR-like
SMESG000014775.1	1376.4	1104.56	1648.24	-0.566444	0.0597567	-9.47819	2.58742e-21	6.26854e-20	PROSAP	CG30483 gene product from transcript CG30483-RD	EST: AY068299.1 | clone H.69.3b(T3) unknown mRNA sequence	IPR001478|PF00595|PDZ domain (Also known as DHR or GLGF)\IPR020683|PF12796|Ankyrin repeats (3 copies)\IPR032425|PF16511|N-terminal or F0 domain of Talin-head FERM\IPR020683|SSF48403|Ankyrin repeat\IPR001478|SSF50156|PDZ domain-like
SMESG000041069.1	60157.6	67235.2	53079.9	0.33896	0.0357622	9.47818	2.58768e-21	6.26854e-20	RPS15AA	Ribosomal protein S15Aa	EST: AY967645.1 | clone NBE.6.03G mRNA sequence	IPR000630|PF00410|Ribosomal protein S8\IPR000630|PTHR11758|30S RIBOSOMAL PROTEIN S8\IPR000630|SSF56047|Ribosomal protein S8
SMESG000011932.1	4283.1	3649.07	4917.12	-0.42595	0.0449472	-9.47651	2.62925e-21	6.35959e-20	PELO	pelota homolog (Drosophila)		IPR005140|PF03463|eRF1 domain 1\IPR005141|PF03464|eRF1 domain 2\IPR005142|PF03465|eRF1 domain 3\IPR004405|PTHR10853|PELOTA\IPR029064|SSF55315|L30e-like
SMESG000033905.1	18365.8	15992.4	20739.2	-0.372329	0.03931	-9.47157	2.75674e-21	6.65787e-20	SUPT16H	SPT16 homolog, facilitates chromatin remodeling subunit	mRNA: JX070080.1 | SPT16 mRNA - complete cds	IPR000994|PF00557|Metallopeptidase family M24\IPR013719|PF08512|Histone chaperone Rttp106-like\IPR013953|PF08644|FACT complex subunit (SPT16/CDC68)\IPR029148|PF14826|FACT complex subunit SPT16 N-terminal lobe domain\IPR000994|SSF55920|Creatinase/aminopeptidase
SMESG000053320.1	1770.1	1388.06	2152.15	-0.620483	0.0655502	-9.465	2.93573e-21	7.07945e-20	FANCI	Fanconi anemia, complementation group I		IPR029308|PF14675|FANCI solenoid 1\IPR029315|PF14676|FANCI solenoid 2\IPR029310|PF14679|FANCI helical domain 1\IPR029312|PF14680|FANCI helical domain 2
SMESG000055070.1	1800.66	2118.8	1482.53	0.508172	0.0537132	9.46005	3.07785e-21	7.41099e-20	MS3_01271	Basement membrane-specific heparan sulfate proteoglycan core protein	EST: AY068864.1 | clone H.17.4c unknown mRNA sequence	IPR013151|PF00047|Immunoglobulin domain\IPR002172|PF00057|Low-density lipoprotein receptor domain class A\IPR004875|PF03184|DDE superfamily endonuclease\IPR007110|SSF48726|Immunoglobulin\IPR002172|SSF57424|LDL receptor-like module
SMESG000057121.1	4874.86	4146.87	5602.86	-0.429319	0.0454085	-9.45446	3.24707e-21	7.80665e-20			EST: AY068177.1 | clone H.10.9e(T3) unknown mRNA sequence	IPR002126|PF00028|Cadherin domain\IPR026914|PTHR14139|CALSYNTENIN\IPR015919|SSF49313|Cadherin-like\IPR013320|SSF49899|Concanavalin A-like lectins/glucanases
SMESG000030865.1	1432.73	1156.83	1708.62	-0.551787	0.0583889	-9.44929	3.41127e-21	8.18909e-20	ANKFN1	ankyrin repeat and fibronectin type III domain containing 1		IPR020683|SSF48403|Ankyrin repeat\IPR003961|SSF49265|Fibronectin type III
SMESG000025747.1	5833.18	6754.34	4912.02	0.454494	0.0481347	9.44195	3.65904e-21	8.77072e-20	SNRPF	small nuclear ribonucleoprotein polypeptide F		IPR001163|PF01423|LSM domain\IPR010920|SSF50182|Sm-like ribonucleoproteins
SMESG000037244.1	16197.4	13592.9	18801.9	-0.46276	0.0490167	-9.44081	3.69908e-21	8.8534e-20	VPS13A	vacuolar protein sorting 13 homolog A (S. cerevisiae)		IPR009543|PF06650|Protein of unknown function (DUF1162)\IPR015412|PF09333|ATG C terminal domain\IPR026854|PF12624|N-terminal region of Chorein, a TM vesicle-mediated sorter\IPR031646|PF16908|Vacuolar sorting-associated protein 13, N-terminal\IPR031645|PF16909|Vacuolar-sorting-associated 13 protein C-terminal\IPR031642|PF16910|Repeating coiled region of VPS13\IPR026847|PTHR16166|VACUOLAR PROTEIN S…
SMESG000033851.1	366.096	220.891	511.301	-1.12016	0.118522	-9.43501	3.90942e-21	9.34281e-20	T265_07409	hypothetical protein		IPR000980|PF00017|SH2 domain\IPR013625|PF08416|Phosphotyrosine-binding domain\IPR011993|SSF50729|PH domain-like\IPR000980|SSF55550|SH2 domain
SMESG000069597.1	272.273	377.806	166.741	1.09648	0.115937	9.43158	4.03956e-21	9.6394e-20				IPR000418|PF00178|Ets-domain\IPR011991|SSF46785|Winged helixDNA-binding domain
SMESG000022366.1	1848.73	1444.03	2253.42	-0.628615	0.0666618	-9.42915	4.13434e-21	9.85083e-20	ZFP940	zinc finger protein 940		IPR007087|PF00096|Zinc finger, C2H2 type
SMESG000028599.1	16206	14365.8	18046.1	-0.327201	0.034714	-9.42557	4.27757e-21	1.01769e-19	NSA2	NSA2 ribosome biogenesis homolog (S. cerevisiae)	EST: AY067753.1 | clone HB.5.3f unknown mRNA sequence	IPR022309|PF01201|Ribosomal protein S8e
SMESG000023854.1	3462.46	2808.01	4116.9	-0.543485	0.0577086	-9.41747	4.62096e-21	1.09775e-19	SU(VAR)2-10	Suppressor of variegation 2-10		IPR004181|PF02891|MIZ/SP-RING zinc finger\IPR027229|PTHR10782:SF4|SUPPRESSOR OF VARIEGATION 2-10, ISOFORM I
SMESG000038128.1	2227.29	1808.79	2645.78	-0.540972	0.0574477	-9.41633	4.67129e-21	1.10714e-19	CABIN1	calcineurin binding protein 1		IPR033053|PTHR15502:SF7|CALCINEURIN-BINDING PROTEIN CABIN-1\IPR011990|SSF48452|TPR-like
SMESG000039215.1	2129.1	1642.84	2615.36	-0.655946	0.0696559	-9.41626	4.67435e-21	1.10714e-19	MS3_08938	DNA repair protein RAD50		IPR004584|PTHR18867|RAD50\IPR027417|SSF52540|P-loop containing nucleoside triphosphate hydrolases
SMESG000077643.1	25993.2	23014.3	28972.2	-0.330154	0.0350756	-9.41265	4.83775e-21	1.14414e-19	ISCW_ISCW008220	translation initiation factor 1A	EST: AY067683.1 | clone HB.6.11h unknown mRNA sequence	IPR006196|PF01176|Translation initiation factor 1A / IF-1\IPR001253|PTHR21668|EIF-1A\IPR012340|SSF50249|Nucleic acid-binding proteins
SMESG000032344.1	4110.77	4694.19	3527.36	0.408307	0.0433846	9.41112	4.90878e-21	1.15923e-19	SMD2	Small ribonucleoprotein particle protein SmD2		IPR001163|PF01423|LSM domain\IPR027248|PTHR12777|SMALL NUCLEAR RIBONUCLEOPROTEIN SM D2\IPR010920|SSF50182|Sm-like ribonucleoproteins
SMESG000048911.1	3431.2	2914.55	3947.85	-0.433853	0.0461054	-9.40983	4.9694e-21	1.17181e-19	PPFIA2	protein tyrosine phosphatase, receptor type, f polypeptide (PTPRF), interacting protein (liprin), alpha 2	EST: AY067915.1 | clone H.31.6b(T3) unknown mRNA sequence	IPR001660|PF00536|SAM domain (Sterile alpha motif)\IPR001660|PF07647|SAM domain (Sterile alpha motif)\IPR029515|PTHR12587|LAR INTERACTING PROTEIN (LIP)-RELATED PROTEIN\IPR030442|PTHR12587:SF20|\IPR013761|SSF47769|SAM/Pointed domain
SMESG000072467.1	1305.84	1034.21	1577.46	-0.598616	0.0636493	-9.40387	5.25917e-21	1.23831e-19
SMESG000000846.1	2885.35	2391.53	3379.17	-0.492803	0.0524455	-9.39621	5.65653e-21	1.32991e-19	PHUM_PHUM132290	Nucleobindin-1 precursor, putative		IPR002048|PF13499|EF-hand domain pair\IPR011992|SSF47473|EF-hand
SMESG000017005.1	1866.01	1485.62	2246.39	-0.587263	0.0625041	-9.395	5.7217e-21	1.34325e-19	PLCG1	phospholipase C, gamma 1		IPR000980|PF00017|SH2 domain\IPR001711|PF00387|Phosphatidylinositol-specific phospholipase C, Y domain\IPR000909|PF00388|Phosphatidylinositol-specific phospholipase C, X domain\IPR001192|PTHR10336|PHOSPHOINOSITIDE-SPECIFIC PHOSPHOLIPASE C FAMILY P\IPR017946|SSF51695|PLC-like phosphodiesterases\IPR000980|SSF55550|SH2 domain
SMESG000024428.1	612.393	448.267	776.519	-0.769186	0.0818825	-9.38966	6.01916e-21	1.41101e-19	KIF27	kinesin family member 27	mRNA: GQ337487.1 | KIF27-like protein mRNA - partial cds&EST: AY067748.1 | clone H.109.8e(T3) unknown mRNA sequence	IPR001752|PF00225|Kinesin motor domain\IPR027640|PTHR24115|FAMILY NOT NAMED\IPR027417|SSF52540|P-loop containing nucleoside triphosphate hydrolases
SMESG000029163.1	95.976	160.628	31.3241	1.82404	0.189771	9.38228	6.45597e-21	1.51119e-19	CTSA	cathepsin A		IPR001563|PF00450|Serine carboxypeptidase\IPR001563|PTHR11802|SERINE PROTEASE FAMILY S10 SERINE CARBOXYPEPTIDASE\IPR029058|SSF53474|alpha/beta-Hydrolases
SMESG000071435.1	272.866	378.402	167.33	1.09782	0.116735	9.37854	6.68922e-21	1.5635e-19	TBX20	T-box 20		IPR001699|PF00907|T-box\IPR001699|PTHR11267|T-BOX PROTEIN-RELATED\IPR008967|SSF49417|p53-like transcription factors
SMESG000008550.1	3775.29	3191.21	4359.37	-0.44596	0.0475568	-9.37725	6.77162e-21	1.58044e-19				IPR011011|SSF57903|FYVE/PHD zinc finger
SMESG000066437.1	2891.4	2419.46	3363.33	-0.47022	0.0501525	-9.37555	6.88141e-21	1.60372e-19				IPR000330|PF00176|SNF2 family N-terminal domain\IPR001650|PF00271|Helicase conserved C-terminal domain\IPR027417|SSF52540|P-loop containing nucleoside triphosphate hydrolases
SMESG000038431.1	1451.89	1174.76	1729.02	-0.548454	0.058553	-9.366	7.53343e-21	1.75311e-19	NCAM1	neural cell adhesion molecule 1		IPR013098|PF07679|Immunoglobulin I-set domain\IPR007110|SSF48726|Immunoglobulin\IPR003961|SSF49265|Fibronectin type III
SMESG000045948.1	699.789	512.172	887.406	-0.768205	0.0820179	-9.36274	7.76917e-21	1.80534e-19
SMESG000071133.1	1910.78	1551.95	2269.61	-0.5398	0.0576903	-9.35631	8.25712e-21	1.91594e-19	DNAJC1	DnaJ heat shock protein family (Hsp40) member C1		IPR001623|PF00226|DnaJ domain\IPR001005|PF00249|Myb-like DNA-binding domain\IPR001623|SSF46565|Chaperone J-domain\IPR009057|SSF46689|Homeodomain-like
SMESG000051697.1	388.998	534.032	243.964	1.05783	0.112914	9.35275	8.54008e-21	1.97872e-19				IPR003961|PF00041|Fibronectin type III domain\IPR000719|PF00069|Protein kinase domain\IPR013098|PF07679|Immunoglobulin I-set domain\IPR007110|SSF48726|Immunoglobulin\IPR003961|SSF49265|Fibronectin type III\IPR011009|SSF56112|Protein kinase-like (PK-like)
SMESG000020264.1	3839.62	4367.57	3311.66	0.395803	0.0423703	9.34131	9.51533e-21	2.20149e-19	ND-20	NADH dehydrogenase (ubiquinone) 20 kDa subunit		IPR006137|PF01058|NADH ubiquinone oxidoreductase, 20 Kd subunit
SMESG000034631.1	109165	121877	96452.2	0.335467	0.0359409	9.33383	1.02108e-20	2.35899e-19	RPL27A	ribosomal protein L27a		IPR021131|PF00828|Ribosomal protein L18e/L15\IPR021131|SSF52080|Ribosomal proteins L15p and L18e
SMESG000051000.1	3996.91	3355.09	4638.72	-0.462567	0.0495802	-9.32951	1.06358e-20	2.4536e-19	MS3_08447	Protein argonaute-2	EST: AY067671.1 | clone H.111.4c(T3) unknown mRNA sequence	IPR003165|PF02171|Piwi domain\IPR032474|PF16486|N-terminal domain of argonaute\IPR032472|PF16488|Argonaute linker 2 domain\IPR003100|SSF101690|PAZ domain\IPR012337|SSF53098|Ribonuclease H-like
SMESG000074739.1	2222.86	1821.39	2624.34	-0.519147	0.0556681	-9.3253	1.10667e-20	2.54934e-19
SMESG000036603.1	1581.21	1295.83	1866.58	-0.518046	0.0556166	-9.31389	1.23232e-20	2.83469e-19	IKKEPSILON	I-kappaB kinase epsilon		IPR000719|PF00069|Protein kinase domain\IPR011009|SSF56112|Protein kinase-like (PK-like)
SMESG000060217.1	4615.45	3888.56	5342.35	-0.453452	0.0486913	-9.31266	1.24673e-20	2.86372e-19	UBE4A	ubiquitination factor E4A		IPR003613|PF04564|U-box domain\IPR019474|PF10408|Ubiquitin elongating factor core
SMESG000023303.1	3381.68	2877.52	3885.83	-0.429154	0.0460902	-9.31099	1.26641e-20	2.90474e-19	MED1	mediator complex subunit 1		IPR019680|PF10744|Mediator of RNA polymerase II transcription subunit 1
SMESG000074873.1	3793.1	3239.15	4347.05	-0.42045	0.0451778	-9.30642	1.32216e-20	3.02825e-19	NUP160	nucleoporin 160kDa
SMESG000027891.1	4682.85	5305.75	4059.95	0.382956	0.0411635	9.30313	1.36367e-20	3.11886e-19	PSMB3	proteasome (prosome, macropain) subunit, beta type 3		IPR001353|PF00227|Proteasome subunit\IPR029055|SSF56235|N-terminal nucleophile aminohydrolases (Ntn hydrolases)
SMESG000041641.1	1517.69	1793.3	1242.08	0.521641	0.0560716	9.30211	1.37687e-20	3.14454e-19
SMESG000025916.1	1307.23	1057.74	1556.72	-0.548887	0.0590409	-9.29581	1.46086e-20	3.33159e-19	ALKBH3	alkB, alkylation repair homolog 3 (E. coli)		IPR027450|PF13532|2OG-Fe(II) oxygenase superfamily\IPR032854|PTHR31212|FAMILY NOT NAMED
SMESG000002981.1	4235.35	4813.44	3657.27	0.392733	0.0422581	9.29347	1.49343e-20	3.40101e-19	CHEK2	checkpoint kinase 2		IPR000719|PF00069|Protein kinase domain\IPR000253|PF00498|FHA domain\IPR020636|PTHR24347|SERINE/THREONINE-PROTEIN KINASE\IPR008984|SSF49879|SMAD/FHA domain\IPR011009|SSF56112|Protein kinase-like (PK-like)
SMESG000010139.1	2978.01	3431.2	2524.83	0.437843	0.0471409	9.2876	1.57805e-20	3.5886e-19
SMESG000054799.1	1792.89	1443.72	2142.05	-0.558835	0.0601854	-9.28456	1.62376e-20	3.6873e-19				IPR019787|PF00628|PHD-finger\IPR012921|PF07744|SPOC domain\IPR033082|PTHR11477:SF13|\IPR011011|SSF57903|FYVE/PHD zinc finger
SMESG000061711.1	10146.6	8940.82	11352.5	-0.342538	0.036901	-9.28259	1.65407e-20	3.75079e-19	ABCE1	ATP binding cassette subfamily E member 1		IPR003439|PF00005|ABC transporter\IPR017896|PF00037|4Fe-4S binding domain\IPR007209|PF04068|Possible Fer4-like domain in RNase L inhibitor, RLI\IPR013283|PTHR19248|ATP-BINDING TRANSPORT PROTEIN-RELATED\IPR027417|SSF52540|P-loop containing nucleoside triphosphate hydrolases
SMESG000040565.1	271.967	170.256	373.678	-1.0591	0.113898	-9.27847	1.71932e-20	3.89322e-19			EST: AY068908.1 | clone H.24.2g(T3) unknown mRNA sequence
SMESG000051667.1	2873.1	2436.26	3309.93	-0.43725	0.0471281	-9.27767	1.73229e-20	3.91703e-19	CPIPJ_CPIJ012085	SF21		IPR015403|PF09324|Domain of unknown function (DUF1981)\IPR032691|PF12783|Guanine nucleotide exchange factor in Golgi transport N-terminal\IPR032817|PF16206|C-terminal region of Mon2 protein\IPR032629|PF16213|Dimerisation and cyclophilin-binding domain of Mon2\IPR016024|SSF48371|ARM repeat
SMESG000080526.1	2761.3	3178.45	2344.16	0.434985	0.046932	9.26803	1.89623e-20	4.28168e-19			EST: AY069013.1 | clone H.8.9f(T3) unknown mRNA sequence
SMESG000006480.1	4931.7	4301.5	5561.89	-0.368047	0.0397292	-9.2638	1.97279e-20	4.44826e-19			EST: AY068035.1 | clone H.63.2a unknown mRNA sequence
SMESG000072630.1	16499.9	18424.2	14575.6	0.335965	0.0362724	9.26223	2.00199e-20	4.50772e-19	ND-39	NADH dehydrogenase (ubiquinone) 39 kDa subunit		IPR008030|PF05368|NmrA-like family\IPR016040|SSF51735|NAD(P)-binding Rossmann-fold domains
SMESG000017333.1	3451.53	2828.8	4074.27	-0.518704	0.0560144	-9.25993	2.04574e-20	4.59976e-19
SMESG000064929.1	1665.82	1374.02	1957.61	-0.503565	0.0543811	-9.25933	2.05715e-20	4.6189e-19	PHUM_PHUM397400	neuralized, putative		IPR006573|PF07177|Neuralized
SMESG000056451.1	1348.4	1669.75	1027.05	0.683329	0.0738295	9.25373	2.16802e-20	4.86098e-19	MYH15	myosin, heavy chain 15	EST: AF414353.1 | clone M111 myosin heavy chain A mRNA - partial cds& AF414353.1 | clone M111 myosin heavy chain A mRNA - partial cds& AF112359.2 | clone M11 myosin heavy chain A (MhcA) mRNA - partial cds& AF112359.2 | clone M11 myosin heavy chain A (MhcA) mRNA - partial cds& AY068384.1 | clone H.1.3a unknown mRNA sequence& AY067299.1 | clone H.71.7c unknown mRNA sequence& AY067298.1 | clone H.10…	IPR001609|PF00063|Myosin head (motor domain)\IPR002928|PF01576|Myosin tail\IPR004009|PF02736|Myosin N-terminal SH3-like domain\IPR027417|SSF52540|P-loop containing nucleoside triphosphate hydrolases
SMESG000064983.1	1301.6	1034.23	1568.96	-0.589916	0.0637549	-9.25182	2.20701e-20	4.94148e-19	STK10	serine/threonine kinase 10		IPR000719|PF00069|Protein kinase domain\IPR022165|PF12474|Polo kinase kinase\IPR011009|SSF56112|Protein kinase-like (PK-like)
SMESG000015438.1	3249.49	3720.13	2778.85	0.416891	0.0451004	9.24331	2.38985e-20	5.34337e-19	MS3_03625	Ubiquitin-conjugating enzyme E2 G2	EST: AY066209.1 | clone H.108.8c unknown mRNA sequence& AY066209.1 | clone H.108.8c unknown mRNA sequence	IPR000608|PF00179|Ubiquitin-conjugating enzyme\IPR016135|SSF54495|UBC-like
SMESG000021733.1	2557.57	2160.22	2954.92	-0.446396	0.0483145	-9.23909	2.48608e-20	5.55073e-19				IPR001715|PF00307|Calponin homology (CH) domain\IPR001781|PF00412|LIM domain\IPR002938|PF01494|FAD binding domain\IPR001715|SSF47576|Calponin-homology domain, CH-domain\IPR023753|SSF51905|FAD/NAD(P)-binding domain
SMESG000063270.1	2901.69	2416.34	3387.04	-0.481236	0.052128	-9.23156	2.66724e-20	5.94689e-19	SKIV2L2	superkiller viralicidic activity 2-like 2		IPR011545|PF00270|DEAD/DEAH box helicase\IPR001650|PF00271|Helicase conserved C-terminal domain\IPR012961|PF08148|DSHCT (NUC185) domain\IPR025696|PF13234|rRNA-processing arch domain\IPR027417|SSF52540|P-loop containing nucleoside triphosphate hydrolases
SMESG000072034.1	1160.35	901.066	1419.63	-0.639686	0.0693339	-9.22472	2.84306e-20	6.33006e-19	CCDC39	coiled-coil domain containing 39		IPR033290|PTHR18962|FAMILY NOT NAMED
SMESG000014714.1	5468.61	4681.21	6256.01	-0.414527	0.0449474	-9.22239	2.9056e-20	6.46031e-19	PEA	peanuts		IPR001650|PF00271|Helicase conserved C-terminal domain\IPR007502|PF04408|Helicase associated domain (HA2)\IPR006935|PF04851|Type III restriction enzyme, res subunit\IPR027417|SSF52540|P-loop containing nucleoside triphosphate hydrolases
SMESG000066544.1	2777.51	2241.54	3313.48	-0.554278	0.0601419	-9.2158	3.08956e-20	6.85977e-19	FANCD2	Fanconi anemia, complementation group D2	mRNA: FJ588610.1 | fancd2-like protein mRNA - partial cds	IPR029448|PF14631|Fanconi anaemia protein FancD2 nuclease\IPR016024|SSF48371|ARM repeat
SMESG000054475.1	1842.09	1507.22	2176.96	-0.523148	0.0567653	-9.21547	3.09923e-20	6.87168e-19
SMESG000069358.1	1912.48	1506.68	2318.28	-0.608624	0.0660445	-9.21466	3.1226e-20	6.91389e-19	DCTN1A	dynactin 1a		IPR000938|PF01302|CAP-Gly domain\IPR022157|PF12455|Dynein associated protein\IPR027663|PTHR18916:SF40|\IPR000938|SSF74924|Cap-Gly domain
SMESG000000489.1	5131.73	5861.79	4401.66	0.409383	0.0444788	9.20385	3.4536e-20	7.63618e-19	MRPL2	mitochondrial ribosomal protein L2		IPR022666|PF00181|Ribosomal Proteins L2, RNA binding domain\IPR022669|PF03947|Ribosomal Proteins L2, C-terminal domain\IPR002171|PTHR13691|RIBOSOMAL PROTEIN L2\IPR005880|PTHR13691:SF5|54S RIBOSOMAL PROTEIN RML2, MITOCHONDRIAL\IPR008991|SSF50104|Translation proteins SH3-like domain\IPR012340|SSF50249|Nucleic acid-binding proteins
SMESG000074580.1	777.584	581.232	973.936	-0.724258	0.0787954	-9.18902	3.96454e-20	8.75379e-19	MS3_09279	Trithorax group protein osa	EST: AY068951.1 | clone H.29.7f unknown mRNA sequence	IPR001606|PF01388|ARID/BRIGHT DNA binding domain\IPR033388|PF12031|Domain of unknown function (DUF3518)\IPR021906|PTHR12656|BRG-1 ASSOCIATED FACTOR 250 (BAF250)\IPR001606|SSF46774|ARID-like
SMESG000061650.1	2800.53	2327.1	3273.97	-0.485822	0.0528732	-9.18814	3.99684e-20	8.81291e-19	SMARCAD1	SWI/SNF-related, matrix-associated actin-dependent regulator of chromatin, subfamily a, containing DEAD/H box 1		IPR000330|PF00176|SNF2 family N-terminal domain\IPR001650|PF00271|Helicase conserved C-terminal domain\IPR027417|SSF52540|P-loop containing nucleoside triphosphate hydrolases
SMESG000017326.1	3079.69	2584.7	3574.67	-0.462604	0.0503567	-9.18631	4.06566e-20	8.9523e-19	PAPD7	PAP associated domain containing 7	EST: AY066486.1 | clone H.102.4c(T3) unknown mRNA sequence	IPR002934|PF01909|Nucleotidyltransferase domain\IPR002058|PF03828|Cid1 family poly A polymerase
SMESG000041710.1	2509.09	2098.6	2919.58	-0.470771	0.0512498	-9.1855	4.09604e-20	9.00678e-19	ZW10	zw10 kinetochore protein		IPR009361|PF06248|Centromere/kinetochore Zw10
SMESG000001062.1	2682.27	3093.81	2270.72	0.441186	0.0480627	9.17899	4.35148e-20	9.5553e-19	NUDT21	nudix hydrolase 21		IPR016706|PF13869|Nucleotide hydrolase\IPR016706|PTHR13047|PRE-MRNA CLEAVAGE FACTOR IM, 25KD SUBUNIT\IPR015797|SSF55811|Nudix
SMESG000022142.1	3016.53	2563.13	3469.93	-0.432513	0.0471409	-9.17468	4.529e-20	9.93145e-19	CWC27	CWC27 spliceosome associated protein homolog		IPR002130|PF00160|Cyclophilin type peptidyl-prolyl cis-trans isomerase/CLD\IPR024936|PTHR11071|PEPTIDYL-PROLYL CIS-TRANS ISOMERASE\IPR029000|SSF50891|Cyclophilin-like
SMESG000045895.1	4256.74	3706.85	4806.63	-0.371886	0.0405536	-9.17014	4.72417e-20	1.03452e-18	AAEL_AAEL001091	AAEL001091-PA		IPR012301|PF00390|Malic enzyme, N-terminal domain\IPR012302|PF03949|Malic enzyme, NAD binding domain\IPR016040|SSF51735|NAD(P)-binding Rossmann-fold domains
SMESG000030607.1	5147.26	4470.63	5823.88	-0.378457	0.041276	-9.16886	4.78045e-20	1.04541e-18	MIB1	mindbomb E3 ubiquitin protein ligase 1	EST: AY067728.1 | clone H.34.3b unknown mRNA sequence	IPR002110|PF00023|Ankyrin repeat\IPR000433|PF00569|Zinc finger, ZZ type\IPR010606|PF06701|Mib_herc2\IPR020683|PF12796|Ankyrin repeats (3 copies)\IPR020683|SSF48403|Ankyrin repeat
SMESG000072458.1	3050.9	2497.15	3604.66	-0.521726	0.0569197	-9.16571	4.9223e-20	1.07496e-18
SMESG000040593.1	8486.21	9586.7	7385.72	0.373361	0.0407405	9.16429	4.98761e-20	1.08774e-18	ACTR1	ARP1 actin-related protein 1, centractin (yeast)		IPR004000|PF00022|Actin\IPR004000|PTHR11937|ACTIN\IPR029909|PTHR11937:SF195|BETA-CENTRACTIN
SMESG000001545.1	13096.8	11422.8	14770.8	-0.368114	0.040178	-9.16205	5.0919e-20	1.10896e-18	KARS	lysyl-tRNA synthetase		IPR004364|PF00152|tRNA synthetases class II (D, K and N)\IPR004365|PF01336|OB-fold nucleic acid binding domain\IPR018150|PTHR22594|ASPARTYL/LYSYL-TRNA SYNTHETASE\IPR012340|SSF50249|Nucleic acid-binding proteins
SMESG000074761.1	3639.11	3036.19	4242.04	-0.476716	0.0520509	-9.15847	5.26394e-20	1.14487e-18			mRNA: JQ425152.1 | SOXP-2 mRNA - complete cds	IPR009071|PF00505|HMG (high mobility group) box\IPR006652|PF01344|Kelch motif\IPR009071|SSF47095|HMG-box
SMESG000007597.1	6768.28	5945.42	7591.15	-0.350358	0.038332	-9.14004	6.243e-20	1.35596e-18	SF3A3	splicing factor 3a, subunit 3		IPR024598|PF11931|Domain of unknown function (DUF3449)\IPR021966|PF12108|Splicing factor SF3a60 binding domain\IPR031774|PF16837|Pre-mRNA-splicing factor SF3A3, of SF3a complex, Prp9\IPR031776|PTHR12786:SF2|SPLICING FACTOR 3A SUBUNIT 3
SMESG000027202.1	2612.02	2191.8	3032.24	-0.462337	0.0506154	-9.13403	6.59934e-20	1.43141e-18	INTS8	integrator complex subunit 8
SMESG000067376.1	917.777	702.593	1132.96	-0.671985	0.0736033	-9.1279	6.98406e-20	1.5128e-18	CCDC148	coiled-coil domain containing 148
SMESG000010201.1	6250.14	5159.65	7340.63	-0.501614	0.0550113	-9.11826	7.63367e-20	1.65127e-18
SMESG000026149.1	2486.29	2039.24	2933.34	-0.517489	0.0567521	-9.11807	7.64744e-20	1.65201e-18				IPR022188|PF12509|Protein of unknown function (DUF3715)
SMESG000069574.1	3981.5	3428.09	4534.91	-0.400243	0.0439417	-9.10837	8.36296e-20	1.80414e-18	SRPK3	SRSF protein kinase 3		IPR000719|PF00069|Protein kinase domain\IPR011009|SSF56112|Protein kinase-like (PK-like)
SMESG000048176.1	723.661	545.55	901.772	-0.701779	0.077072	-9.10256	8.82276e-20	1.90076e-18	TBPH	TAR DNA-binding protein-43 homolog		IPR000504|PF00076|RNA recognition motif. (a.k.a. RRM, RBD, or RNP domain)\IPR012677|SSF54928|RNA-binding domain, RBD
SMESG000066556.1	7178.89	6338.09	8019.69	-0.337521	0.0371395	-9.08788	1.00993e-19	2.17285e-18	IPO11	importin 11		IPR001494|PF03810|Importin-beta N-terminal domain\IPR016024|SSF48371|ARM repeat
SMESG000003786.1	1007.43	1224.67	790.193	0.617668	0.0679533	9.08752	1.01327e-19	2.17709e-18	AGA	aspartylglucosaminidase		IPR000246|PF01112|Asparaginase\IPR000246|PTHR10188|L-ASPARAGINASE\IPR029055|SSF56235|N-terminal nucleophile aminohydrolases (Ntn hydrolases)
SMESG000080382.1	2525.51	2126.38	2924.65	-0.455288	0.0501026	-9.08685	1.01948e-19	2.1875e-18	MS3_10895	Serine/threonine-protein kinase WNK3		IPR000719|PF00069|Protein kinase domain\IPR011009|SSF56112|Protein kinase-like (PK-like)
SMESG000018938.1	3377.15	2809.24	3945.07	-0.48405	0.0532793	-9.08494	1.03757e-19	2.22333e-18	EP300	E1A binding protein p300		IPR001487|PF00439|Bromodomain\IPR000433|PF00569|Zinc finger, ZZ type\IPR000197|PF02135|TAZ zinc finger\IPR003101|PF02172|KIX domain\IPR010303|PF06001|Domain of Unknown Function (DUF902)\IPR013178|PF08214|Histone acetylation protein\IPR003101|SSF47040|Kix domain of CBP (creb binding protein)\IPR001487|SSF47370|Bromodomain\IPR000197|SSF57933|TAZ domain
SMESG000072404.1	3316.27	2809.1	3823.45	-0.439399	0.048392	-9.07978	1.08795e-19	2.32815e-18	MS3_03375	putative ATP-dependent RNA helicase DDX27	EST: AY967537.1 | clone HE.4.02E mRNA sequence	IPR011545|PF00270|DEAD/DEAH box helicase\IPR001650|PF00271|Helicase conserved C-terminal domain\IPR027417|SSF52540|P-loop containing nucleoside triphosphate hydrolases
SMESG000025908.1	8307.48	7119.9	9495.06	-0.411543	0.0453976	-9.06525	1.24315e-19	2.65672e-18	TPR	translocated promoter region, nuclear basket protein		IPR012929|PF07926|TPR/MLP1/MLP2-like protein
SMESG000051203.1	3183.75	2657.28	3710.22	-0.475089	0.0524145	-9.06384	1.25936e-19	2.68776e-18	KIF26A	kinesin family member 26A		IPR001752|PF00225|Kinesin motor domain\IPR027640|PTHR24115|FAMILY NOT NAMED\IPR027417|SSF52540|P-loop containing nucleoside triphosphate hydrolases
SMESG000066978.1	34722.1	31118.2	38326.1	-0.299065	0.0329974	-9.06328	1.2658e-19	2.6979e-18	CCT3	chaperonin containing TCP1 subunit 3	mRNA: MF669563.1 | chaperonin containing TCP1 subunit 3A mRNA - partial cds&EST: AY067047.1 | clone H.2.12a unknown mRNA sequence& AY067038.1 | clone H.44.3a unknown mRNA sequence	IPR002423|PF00118|TCP-1/cpn60 chaperonin family\IPR012719|PTHR11353:SF63|T-COMPLEX PROTEIN 1 SUBUNIT GAMMA\IPR027409|SSF52029|GroEL apical domain-like
SMESG000020598.1	3125.53	2642.05	3609.02	-0.444257	0.0490222	-9.06214	1.27919e-19	2.7228e-18
SMESG000002662.1	1232.56	993.77	1471.35	-0.556549	0.0614753	-9.05226	1.40037e-19	2.97323e-18				IPR016137|PF00615|Regulator of G protein signaling domain\IPR001683|PF00787|PX domain\IPR003114|PF02194|PXA domain\IPR013937|PF08628|Sorting nexin C terminal\IPR016137|SSF48097|Regulator of G-protein signaling, RGS\IPR001683|SSF64268|PX domain
SMESG000052118.1	1642.2	1343.12	1941.29	-0.524061	0.0578893	-9.05225	1.40057e-19	2.97323e-18			EST: AY066392.1 | clone H.98.1d(T3) unknown mRNA sequence	IPR000313|PF00855|PWWP domain\IPR021567|PF11467|Lens epithelium-derived growth factor (LEDGF)
SMESG000022815.1	940.608	726.541	1154.67	-0.652311	0.0720542	-9.05129	1.41295e-19	2.99552e-18
SMESG000009447.1	10266.6	11397.4	9135.74	0.317014	0.0350395	9.04726	1.46599e-19	3.10385e-18	UQCRFS1	ubiquinol-cytochrome c reductase, Rieske iron-sulfur polypeptide 1		IPR017941|PF00355|Rieske [2Fe-2S] domain\IPR004192|PF02921|Ubiquinol cytochrome reductase transmembrane region\IPR014349|PTHR10134|CYTOCHROME B-C1 COMPLEX SUBUNIT RIESKE, MITOCHONDR\IPR017941|SSF50022|ISP domain
SMESG000027962.1	4893.47	5538.51	4248.43	0.37967	0.0419666	9.04679	1.47232e-19	3.11313e-18				IPR004038|PF01248|Ribosomal protein L7Ae/L30e/S12e/Gadd45 family\IPR029064|SSF55315|L30e-like
SMESG000058206.1	4108.58	3491.6	4725.56	-0.431729	0.0477549	-9.04037	1.56142e-19	3.29716e-18	T265_05928	hypothetical protein
SMESG000041847.1	926.761	715.363	1138.16	-0.65278	0.0722027	-9.03905	1.5804e-19	3.33284e-18	ROCK1	Rho-associated, coiled-coil containing protein kinase 1		IPR000719|PF00069|Protein kinase domain\IPR029875|PTHR22988:SF38|\IPR011009|SSF56112|Protein kinase-like (PK-like)
SMESG000032548.1	124.412	193.609	55.2143	1.52326	0.166589	9.03343	1.6638e-19	3.50407e-18	MS3_05670	Latent-transforming growth factor beta-binding protein 4		IPR001881|PF07645|Calcium-binding EGF domain\IPR009030|SSF57184|Growth factor receptor domain
SMESG000080697.1	21224.2	18723.6	23724.8	-0.339262	0.0375819	-9.02726	1.76024e-19	3.70229e-18	AGAP_AGAP003769	AGAP003769-PA		IPR032878|PF12755|Vacuolar 14 Fab1-binding region\IPR016024|SSF48371|ARM repeat
SMESG000061919.1	3557.76	3046.06	4069.46	-0.414434	0.0459783	-9.01355	1.9949e-19	4.19035e-18	SORT1	sortilin 1	EST: AY068577.1 | clone H.67.3h unknown mRNA sequence	IPR031777|PF15901|Sortilin, neurotensin receptor 3, C-terminal\IPR031778|PF15902|Sortilin, neurotensin receptor 3,
SMESG000018461.1	2346.49	1980.51	2712.47	-0.448598	0.049819	-9.00426	2.17133e-19	4.55494e-18	LMNA	lamin A/C		IPR001664|PF00038|Intermediate filament protein\IPR001664|PTHR23239|INTERMEDIATE FILAMENT\IPR001322|SSF74853|Lamin A/C globular tail domain
SMESG000010284.1	82.526	136.454	28.5979	1.74864	0.189176	9.00287	2.199e-19	4.60693e-18	PHUM_PHUM509450	1-O-acylceramide synthase precursor, putative		IPR003386|PF02450|Lecithin:cholesterol acyltransferase\IPR029058|SSF53474|alpha/beta-Hydrolases
SMESG000019696.1	1352.2	1084.31	1620.08	-0.56766	0.0630786	-8.99834	2.29163e-19	4.7947e-18	ZFYVE26	zinc finger FYVE-type containing 26		IPR000306|PF01363|FYVE zinc finger\IPR006869|PF04784|Protein of unknown function, DUF547\IPR028730|PTHR22835:SF279|\IPR011011|SSF57903|FYVE/PHD zinc finger
SMESG000045744.1	3610.05	3112.66	4107.44	-0.396855	0.0441184	-8.99511	2.35996e-19	4.9312e-18	MS3_07415	Histone-lysine N-methyltransferase E(z)	mRNA: JQ425137.1 | EZH mRNA - complete cds	IPR001214|PF00856|SET domain
SMESG000065026.1	2375.65	2005.1	2746.2	-0.448623	0.0498841	-8.99302	2.40533e-19	5.01943e-18	CUX1	cut-like homeobox 1		IPR001356|PF00046|Homeobox domain\IPR003350|PF02376|CUT domain\IPR009057|SSF46689|Homeodomain-like\IPR010982|SSF47413|lambda repressor-like DNA-binding domains
SMESG000019370.1	2141.63	1800.87	2482.38	-0.457593	0.0508839	-8.99256	2.41537e-19	5.03381e-18	ISCW_ISCW006141	DNA-repair protein xp-G, putative		IPR006085|PF00752|XPG N-terminal domain\IPR006086|PF00867|XPG I-region\IPR001404|PTHR11528|HEAT SHOCK PROTEIN 90\IPR020045|SSF47807|5' to 3' exonuclease, C-terminal subdomain\IPR029060|SSF88723|PIN domain-like
SMESG000012000.1	335.163	220.81	449.517	-0.965406	0.107251	-8.98868	2.50229e-19	5.20815e-18	CAPN6	calpain 6	EST: AY068998.1 | clone H.77.9c unknown mRNA sequence	IPR001300|PF00648|Calpain family cysteine protease\IPR022682|PF01067|Calpain large subunit, domain III\IPR029544|PTHR10183:SF282|SUBFAMILY NOT NAMED\IPR000008|SSF49562|C2 domain (Calcium/lipid-binding domain, CaLB)\IPR022682|SSF49758|Calpain large subunit, middle domain (domain III)
SMESG000022785.1	1644.83	1358.72	1930.93	-0.499772	0.0556159	-8.98556	2.57414e-19	5.35073e-18	CPIPJ_CPIJ000231	kinesin		IPR001752|PF00225|Kinesin motor domain\IPR000253|PF00498|FHA domain\IPR000938|PF01302|CAP-Gly domain\IPR022140|PF12423|Kinesin protein 1B\IPR022164|PF12473|Kinesin protein\IPR032405|PF16183|Kinesin-associated\IPR027640|PTHR24115|FAMILY NOT NAMED\IPR032923|PTHR24115:SF458|\IPR008984|SSF49879|SMAD/FHA domain\IPR027417|SSF52540|P-loop containing nucleoside triphosphate hydrolases\IPR000938|SSF74924|…
SMESG000012317.1	8922.51	10194.5	7650.56	0.410189	0.0456509	8.98524	2.58169e-19	5.35945e-18	ACTG1	actin gamma 1		IPR004000|PF00022|Actin\IPR004000|PTHR11937|ACTIN
SMESG000000631.1	1219.82	961.194	1478.45	-0.607252	0.0676271	-8.9783	2.74982e-19	5.70106e-18	PHUM_PHUM397040	zinc finger protein FYVE domain-containing protein, putative		IPR000306|PF01363|FYVE zinc finger\IPR022557|PF11979|Domain of unknown function (DUF3480)\IPR011011|SSF57903|FYVE/PHD zinc finger
SMESG000030911.1	476.093	335.061	617.125	-0.84417	0.0940426	-8.97012	2.96196e-19	6.13291e-18
SMESG000008851.1	1826.61	1506.04	2147.18	-0.504819	0.0562953	-8.96688	3.05044e-19	6.30793e-18
SMESG000045852.1	11437.5	12771.9	10103	0.335933	0.0374977	8.95872	3.2846e-19	6.78337e-18	CYCS	cytochrome c, somatic		IPR009056|PF00034|Cytochrome c\IPR002327|PTHR11961|CYTOCHROME C\IPR009056|SSF46626|Cytochrome c
SMESG000070377.1	2855.23	2333.53	3376.93	-0.525017	0.0586068	-8.95798	3.30666e-19	6.82008e-18	MS3_02635	Discoidin domain-containing receptor 2		IPR000421|PF00754|F5/8 type C domain\IPR001245|PF07714|Protein tyrosine kinase\IPR008979|SSF49785|Galactose-binding domain-like\IPR011009|SSF56112|Protein kinase-like (PK-like)
SMESG000002834.1	958.309	744.345	1172.27	-0.638284	0.0712974	-8.95074	3.53106e-19	7.27235e-18				IPR026914|PTHR14139|CALSYNTENIN\IPR015919|SSF49313|Cadherin-like\IPR013320|SSF49899|Concanavalin A-like lectins/glucanases
SMESG000048367.1	7753.49	6764.41	8742.56	-0.367253	0.0410308	-8.95062	3.53504e-19	7.27235e-18	MS3_11089	Zinc finger protein 470	EST: AY067700.1 | clone H.120.12b unknown mRNA sequence
SMESG000080873.1	2020.29	2360.29	1680.29	0.483104	0.0540003	8.94572	3.6953e-19	7.59225e-18	ISCW_ISCW021461	mediator of RNA polymerase II transcription subunit, putative		IPR019364|PF10232|Mediator of RNA polymerase II transcription complex subunit 8
SMESG000013737.1	1499.11	1203.87	1794.35	-0.565992	0.0634052	-8.92585	4.42273e-19	9.07512e-18	DNAH3	dynein, axonemal, heavy chain 3		IPR004273|PF03028|Dynein heavy chain and region D6 of dynein motor\IPR013602|PF08393|Dynein heavy chain, N-terminal region 2\IPR024743|PF12777|Microtubule-binding stalk of dynein motor\IPR024317|PF12780|P-loop containing dynein motor region D4\IPR026983|PTHR10676|DYNEIN HEAVY CHAIN FAMILY PROTEIN\IPR027417|SSF52540|P-loop containing nucleoside triphosphate hydrolases
SMESG000061861.1	3018.74	2544.87	3492.61	-0.451283	0.05061	-8.91666	4.80558e-19	9.84805e-18	RABGAP1L	RAB GTPase activating protein 1-like		IPR000195|PF00566|Rab-GTPase-TBC domain\IPR022164|PF12473|Kinesin protein\IPR000195|SSF47923|Ypt/Rab-GAP domain of gyp1p\IPR011993|SSF50729|PH domain-like
SMESG000009964.1	3045.12	2588.91	3501.33	-0.43043	0.0483192	-8.90783	5.20398e-19	1.06508e-17
SMESG000047328.1	12462.3	11120.4	13804.2	-0.31005	0.0348496	-8.89678	5.74912e-19	1.17515e-17	UBXN4	UBX domain protein 4	EST: AY066096.1 | clone H.26.1b unknown mRNA sequence	IPR001012|PF00789|UBX domain\IPR012336|SSF52833|Thioredoxin-like\IPR029071|SSF54236|Ubiquitin-like
SMESG000004507.1	19199.9	17136.3	21263.4	-0.309519	0.0348032	-8.8934	5.92657e-19	1.20987e-17			EST: AY067697.1 | clone H.57.1e unknown mRNA sequence	IPR004154|PF03129|Anticodon binding domain\IPR004516|PTHR11476|HISTIDYL-TRNA SYNTHETASE\IPR004154|SSF52954|Class II aaRS ABD-related
SMESG000017117.1	4858.89	4175.03	5542.76	-0.404635	0.0455536	-8.8825	6.53741e-19	1.33246e-17	DENND4A	DENN/MADD domain containing 4A		IPR001194|PF02141|DENN (AEX-3) domain\IPR005113|PF03456|uDENN domain
SMESG000081507.1	7835.18	6797.58	8872.78	-0.381242	0.0429208	-8.88239	6.5438e-19	1.33246e-17	MTA3	metastasis associated 1 family member 3		IPR001025|PF01426|BAH domain\IPR000949|PF01448|ELM2 domain\IPR009057|SSF46689|Homeodomain-like
SMESG000017020.1	11040.9	12550.7	9531.11	0.39351	0.0443174	8.87931	6.72775e-19	1.36644e-17	PDIA6	protein disulfide isomerase family A member 6	EST: AY067460.1 | clone HB.3.1h unknown mRNA sequence	IPR013766|PF00085|Thioredoxin\IPR012336|SSF52833|Thioredoxin-like
SMESG000051161.1	1507.75	1218.54	1796.97	-0.550996	0.0620487	-8.87936	6.72465e-19	1.36644e-17	TRPC6	transient receptor potential cation channel subfamily C member 6		IPR005821|PF00520|Ion transport protein\IPR013555|PF08344|Transient receptor ion channel II\IPR002153|PTHR10117|TRANSIENT RECEPTOR POTENTIAL CHANNEL\IPR020683|SSF48403|Ankyrin repeat
SMESG000033500.1	26712.5	23127.5	30297.5	-0.386072	0.0435312	-8.86884	7.39091e-19	1.49922e-17	PHUM_PHUM438320	eukaryotic translation initiation factor 3 subunit, putative		IPR025697|PF13236|Clustered mitochondria\IPR028275|PF15044|Mitochondrial function, CLU-N-term\IPR023231|SSF103107|Hypothetical protein c14orf129, hspc210\IPR011990|SSF48452|TPR-like
SMESG000026672.1	90.1736	144.869	35.4779	1.62965	0.18005	8.86671	7.53393e-19	1.52629e-17
SMESG000079925.1	79.0789	131.206	26.9515	1.74462	0.19145	8.86547	7.61845e-19	1.54146e-17
SMESG000057088.1	3067.48	2599.53	3535.44	-0.43872	0.0494897	-8.86468	7.67242e-19	1.55041e-17	CG7609	CG7609 gene product from transcript CG7609-RB		IPR001680|PF00400|WD domain, G-beta repeat\IPR017986|SSF50978|WD40 repeat-like
SMESG000040085.1	1105.82	882.543	1329.1	-0.579252	0.0654896	-8.8438	9.2516e-19	1.86716e-17			EST: AY066501.1 | clone H.39.8e(T3) unknown mRNA sequence	IPR004018|PF02755|RPEL repeat
SMESG000027748.1	4098.19	4625.38	3571.01	0.36985	0.0418333	8.84089	9.49629e-19	1.91412e-17	MGE	maggie		IPR005683|PF04281|Mitochondrial import receptor subunit Tom22
SMESG000005404.1	2016.12	1697.34	2334.91	-0.455168	0.0515158	-8.83518	9.99398e-19	2.0119e-17	MS3_02231	Disks large-associated protein 1		IPR005026|PF03359|Guanylate-kinase-associated protein (GKAP) protein
SMESG000062515.1	2358.24	1923.4	2793.08	-0.529567	0.0599456	-8.83374	1.01237e-18	2.03545e-17				IPR028020|PF13919|Asx homology domain
SMESG000041562.1	5500.05	4737.34	6262.76	-0.398835	0.0451529	-8.8329	1.01992e-18	2.04806e-17			EST: AY068275.1 | clone H.78.5d(T3) unknown mRNA sequence	IPR002934|PF01909|Nucleotidyltransferase domain\IPR002058|PF03828|Cid1 family poly A polymerase\IPR001878|SSF57756|Retrovirus zinc finger-like domains
SMESG000007314.1	3630.38	4196.35	3064.42	0.448083	0.0507538	8.82827	1.06305e-18	2.13197e-17	TM14C	transmembrane protein 14c		IPR005349|PF03647|Transmembrane proteins 14C\IPR005349|PTHR12668|TRANSMEMBRANE PROTEIN 14, 15
SMESG000080731.1	3366.27	3828.92	2903.62	0.395969	0.0448688	8.82477	1.09682e-18	2.19695e-17				IPR001063|PF00237|Ribosomal protein L22p/L17e\IPR001063|SSF54843|Ribosomal protein L22
SMESG000004726.1	6973.53	6086.8	7860.26	-0.365801	0.0414771	-8.81929	1.15185e-18	2.30428e-17	DNJA4	DnaJ-like protein subfamily a member 4		IPR001623|PF00226|DnaJ domain\IPR001305|PF00684|DnaJ central domain\IPR002939|PF01556|DnaJ C terminal domain\IPR001623|SSF46565|Chaperone J-domain\IPR008971|SSF49493|HSP40/DnaJ peptide-binding domain\IPR001305|SSF57938|DnaJ/Hsp40 cysteine-rich domain
SMESG000049097.1	181.183	261.84	100.526	1.23806	0.139645	8.81822	1.16289e-18	2.32344e-17	PTPRH	protein tyrosine phosphatase, receptor type, H		IPR000242|PF00102|Protein-tyrosine phosphatase\IPR003961|SSF49265|Fibronectin type III\IPR029021|SSF52799|(Phosphotyrosine protein) phosphatases II\IPR013806|SSF57440|Kringle-like
SMESG000004439.1	2626.79	2247.7	3005.87	-0.415455	0.0471191	-8.81692	1.17649e-18	2.34768e-17	DGRI\GH25088	GH25088 gene product from transcript GH25088-RA		IPR001660|PF07647|SAM domain (Sterile alpha motif)\IPR013761|SSF47769|SAM/Pointed domain
SMESG000060699.1	1589.12	1319.65	1858.58	-0.487101	0.0552702	-8.81255	1.22331e-18	2.43806e-17				IPR011701|PF07690|Major Facilitator Superfamily\IPR020846|SSF103473|MFS general substrate transporter
SMESG000049483.1	168.187	250.464	85.911	1.34859	0.152239	8.80052	1.36181e-18	2.71072e-17			EST: AY068678.1 | clone H.89.7g(T3) unknown mRNA sequence
SMESG000002020.1	1722.66	1404.78	2040.55	-0.530483	0.0602844	-8.79915	1.37856e-18	2.74064e-17	SNX25	sorting nexin 25		IPR016137|PF00615|Regulator of G protein signaling domain\IPR001683|PF00787|PX domain\IPR003114|PF02194|PXA domain\IPR016137|SSF48097|Regulator of G-protein signaling, RGS\IPR001683|SSF64268|PX domain
SMESG000056267.1	6616.37	5626.3	7606.43	-0.430212	0.0489237	-8.79347	1.45014e-18	2.87935e-17	CPIPJ_CPIJ009961	stromal antigen		IPR013721|PF08514|STAG domain\IPR016024|SSF48371|ARM repeat
SMESG000034905.1	1635.63	1362.92	1908.35	-0.479374	0.0545126	-8.79333	1.45196e-18	2.87939e-17	ZNFX1	zinc finger, NFX1-type containing 1		IPR027417|SSF52540|P-loop containing nucleoside triphosphate hydrolases\IPR009030|SSF57184|Growth factor receptor domain
SMESG000045959.1	1342.84	1072.69	1612.99	-0.576472	0.0655793	-8.78957	1.50135e-18	2.97363e-17				IPR033228|PTHR14918|FAMILY NOT NAMED
SMESG000008644.1	1868.1	1559.52	2176.69	-0.473705	0.0539052	-8.7873	1.53203e-18	3.03064e-17	CUL1A	cullin 1a		IPR001373|PF00888|Cullin family\IPR019559|PF10557|Cullin protein neddylation domain\IPR011991|SSF46785|Winged helixDNA-binding domain\IPR016159|SSF74788|Cullin repeat-like\IPR016158|SSF75632|Cullin homology domain
SMESG000032163.1	2235.47	1889.59	2581.35	-0.443792	0.0505484	-8.77923	1.64594e-18	3.25195e-17	D2HGDH	D-2-hydroxyglutarate dehydrogenase		IPR006094|PF01565|FAD binding domain\IPR004113|PF02913|FAD linked oxidases, C-terminal domain\IPR016164|SSF55103|FAD-linked oxidases, C-terminal domain\IPR016166|SSF56176|FAD-binding/transporter-associated domain-like
SMESG000066904.1	106.401	165.366	47.4357	1.50559	0.169075	8.77904	1.64878e-18	3.25354e-17	2010107G12RIK	RIKEN cDNA 2010107G12 gene	mRNA: KT163610.1 | slc23a-1 (slc23a-1) mRNA - complete cds&EST: AY066161.1 | clone H.74.10h unknown mRNA sequence	IPR006043|PF00860|Permease family\IPR006043|PTHR11119|XANTHINE-URACIL / VITAMIN C PERMEASE FAMILY MEMBER
SMESG000006721.1	465.764	330.372	601.156	-0.821837	0.0935522	-8.77833	1.65915e-18	3.26996e-17	SLC7A11	solute carrier family 7 member 11	mRNA: KT163502.1 | slc7a-8 (slc7a-8) mRNA - complete cds	IPR002293|PF13520|Amino acid permease\IPR002293|PTHR11785|AMINO ACID TRANSPORTER
SMESG000018704.1	2399.08	2036.15	2762	-0.435298	0.0495909	-8.77752	1.67117e-18	3.28958e-17	ADAR	adenosine deaminase, RNA-specific		IPR014720|PF00035|Double-stranded RNA binding motif\IPR002466|PF02137|Adenosine-deaminase (editase) domain
SMESG000033971.1	14724.3	16165.7	13283	0.281936	0.032122	8.77701	1.67884e-18	3.30061e-17	HNRNPK	heterogeneous nuclear ribonucleoprotein K	EST: KJ573352.1 | strain CIW4 clone 1B10 heterogeneous nuclear ribonucleoprotein K mRNA - complete cds& AY067246.1 | clone HB.12.8a unknown mRNA sequence	IPR004088|PF00013|KH domain\IPR004088|SSF54791|Eukaryotic type KH-domain (KH-domain type I)
SMESG000022822.1	676.28	513.703	838.857	-0.686709	0.0782466	-8.77343	1.73312e-18	3.40314e-17
SMESG000003436.1	876.159	673.173	1079.14	-0.662728	0.0755599	-8.76904	1.80198e-18	3.534e-17	ANKDD1A	ankyrin repeat and death domain containing 1A		IPR000488|PF00531|Death domain\IPR020683|PF12796|Ankyrin repeats (3 copies)\IPR011029|SSF47986|DEATH domain\IPR020683|SSF48403|Ankyrin repeat
SMESG000061591.1	9848.74	11144	8553.5	0.378452	0.0431721	8.76605	1.85044e-18	3.6246e-17				IPR000956|PF00836|Stathmin family\IPR000956|SSF101494|Stathmin
SMESG000028715.1	1353.43	1090.47	1616.4	-0.558703	0.0637667	-8.76093	1.93648e-18	3.78848e-17
SMESG000042131.1	17002.2	18958.1	15046.2	0.330969	0.0377859	8.75902	1.96949e-18	3.84833e-17	LBR	lamin B receptor		IPR001171|PF01222|Ergosterol biosynthesis ERG4/ERG24 family
SMESG000002697.1	2366.75	2768.1	1965.4	0.486589	0.0555672	8.75629	2.01779e-18	3.93789e-17			mRNA: JQ278719.1 | SMED-SMAD6/7-1 mRNA - complete cds	IPR001132|PF03166|MH2 domain\IPR008984|SSF49879|SMAD/FHA domain
SMESG000051958.1	2415.18	2059.21	2771.15	-0.424023	0.0484293	-8.75528	2.03599e-18	3.96856e-17			EST: AY067588.1 | clone H.14.3d unknown mRNA sequence	IPR011011|SSF57903|FYVE/PHD zinc finger
SMESG000062712.1	6201.29	7067.24	5335.33	0.401824	0.0459124	8.75185	2.09886e-18	4.08611e-17	FK506-BP2	FK506-binding protein 2		IPR001179|PF00254|FKBP-type peptidyl-prolyl cis-trans isomerase\IPR023566|PTHR10516|PEPTIDYL-PROLYL CIS-TRANS ISOMERASE
SMESG000036643.1	2556.73	3016.25	2097.21	0.51621	0.0589808	8.75165	2.10255e-18	4.08833e-17	SNRPE	small nuclear ribonucleoprotein polypeptide E		IPR001163|PF01423|LSM domain\IPR027078|PTHR11193|SMALL NUCLEAR RIBONUCLEOPROTEIN E\IPR010920|SSF50182|Sm-like ribonucleoproteins
SMESG000050315.1	54.5087	95.2635	13.754	1.92175	0.207682	8.74806	2.17054e-18	4.2154e-17
SMESG000015872.1	1331.88	1080.07	1583.69	-0.542281	0.0620173	-8.74326	2.26487e-18	4.39323e-17			mRNA: KT163741.1 | slc44a-2 (slc44a-2) mRNA - complete cds	IPR007603|PF04515|Plasma-membrane choline transporter\IPR007603|PTHR12385|CTL TRANSPORTER
SMESG000037305.1	1835.97	1541.81	2130.14	-0.460493	0.0526679	-8.74294	2.27131e-18	4.40038e-17	TRAPPC8	trafficking protein particle complex 8	EST: AY068904.1 | clone H.23.6d unknown mRNA sequence	IPR024420|PF12739|ER-Golgi trafficking TRAPP I complex 85 kDa subunit\IPR024420|PTHR12975|TRANSPORT PROTEIN (TRAPP)
SMESG000017172.1	2362.15	1982.82	2741.49	-0.461535	0.0527917	-8.74228	2.28458e-18	4.42072e-17	MS3_04508	Structural maintenance of chromosomes protein 3		IPR003395|PF02463|RecF/RecN/SMC N terminal domain\IPR029685|PTHR18937:SF8|CHROMOSOME-ASSOCIATED PROTEIN, ISOFORM A\IPR027417|SSF52540|P-loop containing nucleoside triphosphate hydrolases
SMESG000065057.1	15492	13282.9	17701.1	-0.41004	0.0469159	-8.73986	2.33409e-18	4.51107e-17	TDRD12	tudor domain containing 12		IPR011545|PF00270|DEAD/DEAH box helicase\IPR002999|PF00567|Tudor domain\IPR027417|SSF52540|P-loop containing nucleoside triphosphate hydrolases
SMESG000040783.1	1244.42	1011.91	1476.93	-0.536378	0.0613691	-8.73938	2.34393e-18	4.5246e-17	NDC80	NDC80 kinetochore complex component		IPR000719|PF00069|Protein kinase domain\IPR005550|PF03801|HEC/Ndc80p family\IPR009057|SSF46689|Homeodomain-like\IPR011009|SSF56112|Protein kinase-like (PK-like)
SMESG000015790.1	341.918	233.917	449.919	-0.89323	0.102113	-8.73705	2.39272e-18	4.61322e-17
SMESG000042515.1	5025.32	4265.96	5784.68	-0.434727	0.0497663	-8.73528	2.43059e-18	4.68057e-17	CAND1	cullin associated and neddylation dissociated 1		IPR013932|PF08623|TATA-binding protein interacting (TIP20)\IPR016024|SSF48371|ARM repeat
SMESG000029809.1	798.298	609.078	987.517	-0.678212	0.0776796	-8.72878	2.57433e-18	4.9514e-17	GCC2	GRIP and coiled-coil domain containing 2
SMESG000058651.1	675.734	504.567	846.902	-0.719552	0.0824489	-8.72409	2.68318e-18	5.15455e-17				IPR027417|SSF52540|P-loop containing nucleoside triphosphate hydrolases
SMESG000030429.1	2300.55	1943.37	2657.73	-0.446342	0.0511865	-8.71966	2.79042e-18	5.35412e-17	T265_09196	hypothetical protein
SMESG000054431.1	2384.22	2013.2	2755.23	-0.446466	0.0512073	-8.7185	2.81915e-18	5.40274e-17	PPFIBP1	PTPRF interacting protein, binding protein 1 (liprin beta 1)		IPR001660|PF00536|SAM domain (Sterile alpha motif)\IPR001660|PF07647|SAM domain (Sterile alpha motif)\IPR029515|PTHR12587|LAR INTERACTING PROTEIN (LIP)-RELATED PROTEIN\IPR030444|PTHR12587:SF14|LD33094P\IPR013761|SSF47769|SAM/Pointed domain
SMESG000074111.1	1650.59	1357.01	1944.18	-0.511655	0.0587389	-8.71015	3.03473e-18	5.80892e-17	SLC4A1AP	solute carrier family 4 (anion exchanger), member 1, adaptor protein		IPR000253|PF00498|FHA domain\IPR018693|PF09958|Uncharacterized protein conserved in archaea (DUF2192)\IPR008984|SSF49879|SMAD/FHA domain
SMESG000010491.1	884.313	1078.59	690.036	0.626971	0.0720435	8.70037	3.30807e-18	6.32456e-17			mRNA: BK007033.1 | TPA_inf: EYE53-1 mRNA - complete cds
SMESG000062791.1	1198.45	944.989	1451.92	-0.607235	0.0698273	-8.69523	3.46117e-18	6.60935e-17				IPR006572|PF07535|DBF zinc finger
SMESG000034433.1	5677.15	4873.01	6481.29	-0.40707	0.0468184	-8.69457	3.48146e-18	6.64015e-17	MS3_00097	Cell division cycle and apoptosis regulator protein 1		IPR025954|PF14443|DBC1\IPR025223|PF14444|S1-like\IPR025224|PTHR14304|P30 DBC PROTEIN
SMESG000030307.1	1368.73	1103.68	1633.78	-0.554421	0.0637873	-8.69087	3.59669e-18	6.85174e-17	TIMELESS	timeless circadian clock		IPR006906|PF04821|Timeless protein\IPR007725|PF05029|Timeless protein C terminal region
SMESG000063805.1	681.103	517.099	845.107	-0.687695	0.0791055	-8.69066	3.60324e-18	6.85604e-17	AGTPBP1	ATP/GTP binding protein 1		IPR000834|PF00246|Zinc carboxypeptidase\IPR016024|SSF48371|ARM repeat
SMESG000074506.1	105.082	162.461	47.7029	1.48138	0.168148	8.68737	3.70935e-18	7.04953e-17	CG1637	CG1637 gene product from transcript CG1637-RC		IPR004843|PF00149|Calcineurin-like phosphoesterase\IPR025733|PF14008|Iron/zinc purple acid phosphatase-like protein C\IPR015914|PF16656|Purple acid Phosphatase, N-terminal domain\IPR008963|SSF49363|Purple acid phosphatase, N-terminal domain\IPR029052|SSF56300|Metallo-dependent phosphatases
SMESG000002387.1	3442.46	3907.23	2977.7	0.388057	0.0447273	8.67584	4.10507e-18	7.79232e-17	CG3887	CG3887 gene product from transcript CG3887-RC	EST: AY067487.1 | clone H.36.6g(T3) unknown mRNA sequence& AY067487.1 | clone H.36.6g(T3) unknown mRNA sequence	IPR011893|PF10262|Rdx family\IPR019389|PTHR13544|SELENOPROTEIN T\IPR012336|SSF52833|Thioredoxin-like
SMESG000067108.1	2095.77	1726.01	2465.52	-0.506519	0.0584262	-8.66898	4.36009e-18	8.26656e-17				IPR008974|SSF49599|TRAF domain-like
SMESG000005331.1	2413.72	2024.17	2803.28	-0.463591	0.053515	-8.66252	4.61445e-18	8.73844e-17	HSPD1	heat shock protein family D (Hsp60) member 1		IPR002423|PF00118|TCP-1/cpn60 chaperonin family\IPR027409|SSF52029|GroEL apical domain-like
SMESG000068232.1	999.241	796.495	1201.99	-0.581581	0.0671549	-8.65905	4.7572e-18	8.99809e-17	MYO1E.2	myosin IE, gene 2		IPR001609|PF00063|Myosin head (motor domain)\IPR010926|PF06017|Myosin tail\IPR001452|PF14604|Variant SH3 domain\IPR001452|SSF50044|SH3-domain\IPR027417|SSF52540|P-loop containing nucleoside triphosphate hydrolases
SMESG000048384.1	256.671	373.317	140.025	1.2548	0.144426	8.6588	4.76774e-18	9.00737e-17	RHBG	Rh family B glycoprotein (gene/pseudogene)		IPR024041|PF00909|Ammonium Transporter Family\IPR001905|PTHR11730|AMMONIUM TRANSPORTER\IPR024041|SSF111352|Ammonium transporter
SMESG000080705.1	232.418	323.446	141.39	1.09433	0.125991	8.65832	4.78753e-18	9.03405e-17	MS3_07450	Innexin unc-9	EST: AY967612.1 | clone NBE.4.06A mRNA sequence	IPR000990|PF00876|Innexin\IPR000990|PTHR11893|INNEXIN
SMESG000066980.1	4939.85	4198.57	5681.14	-0.431274	0.0498481	-8.65165	5.076e-18	9.56708e-17	ISCW_ISCW004388	pkd1l2, putative	mRNA: KT163776.1 | PKD1L-3 (PKD1L-3) mRNA - complete cds	IPR000601|PF00801|PKD domain\IPR001024|PF01477|PLAT/LH2 domain\IPR000203|PF01825|Latrophilin/CL-1-like GPS domain\IPR002859|PF02010|REJ domain\IPR013122|PF08016|Polycystin cation channel\IPR000601|SSF49299|PKD domain\IPR001024|SSF49723|Lipase/lipooxygenase domain (PLAT/LH2 domain)
SMESG000076325.1	5082.33	5736.41	4428.25	0.37021	0.0427921	8.65123	5.09484e-18	9.59127e-17	MRPL19	mitochondrial ribosomal protein L19		IPR001857|PF01245|Ribosomal protein L19\IPR001857|PTHR15680|RIBOSOMAL PROTEIN L19\IPR008991|SSF50104|Translation proteins SH3-like domain
SMESG000035031.1	3467.3	2955.04	3979.56	-0.425062	0.0491419	-8.64955	5.17033e-18	9.72192e-17	MS3_00308	Protein bicaudal D 1	EST: AY068852.1 | clone H.15.2c(T3) unknown mRNA sequence	IPR018477|PF09730|Microtubule-associated protein Bicaudal-D\IPR018477|PTHR31233|FAMILY NOT NAMED
SMESG000065173.1	6669.22	5714.69	7623.75	-0.411843	0.0476204	-8.64838	5.22341e-18	9.81018e-17	MS3_03703	hypothetical protein	EST: AY068918.1 | clone H.25.10g unknown mRNA sequence	IPR026823|PF12662|Complement Clr-like EGF-like
SMESG000041076.1	2632.88	2996.56	2269.2	0.397048	0.0459161	8.64693	5.29028e-18	9.92238e-17	MRPL15	mitochondrial ribosomal protein L15		IPR021131|PF00828|Ribosomal protein L18e/L15\IPR005749|PTHR12934|50S RIBOSOMAL PROTEIN L15\IPR021131|SSF52080|Ribosomal proteins L15p and L18e
SMESG000049878.1	211.736	117.922	305.549	-1.23482	0.142327	-8.64682	5.29558e-18	9.92238e-17
SMESG000065907.1	324.672	216.815	432.528	-0.937101	0.108243	-8.64574	5.34562e-18	1.00044e-16	GLUR8	glutamate receptor 8		IPR001320|PF00060|Ligand-gated ion channel\IPR019594|PF10613|Ligated ion channel L-glutamate- and glycine-binding site
SMESG000035947.1	5712.03	4970.16	6453.9	-0.373703	0.043259	-8.63866	5.68773e-18	1.06198e-16	PHUM_PHUM450840	cell division control protein, putative		IPR001005|PF00249|Myb-like DNA-binding domain\IPR021786|PF11831|pre-mRNA splicing factor component\IPR009057|SSF46689|Homeodomain-like
SMESG000041758.1	1679.77	1388.03	1971.5	-0.497668	0.0576055	-8.63873	5.6842e-18	1.06198e-16	MS3_08834	Myb-like protein L		IPR001005|PF00249|Myb-like DNA-binding domain\IPR009057|SSF46689|Homeodomain-like
SMESG000020271.1	7547.73	6412.33	8683.12	-0.432389	0.0500615	-8.63709	5.76652e-18	1.07543e-16	UBR4	ubiquitin protein ligase E3 component n-recognin 4		IPR003126|PF02207|Putative zinc finger in N-recognin (UBR box)\IPR025704|PF13764|E3 ubiquitin-protein ligase UBR4
SMESG000064880.1	178.72	102.729	254.712	-1.18184	0.136468	-8.62435	6.44603e-18	1.20075e-16	MS3_00634	Mitochondrial arginine transporter BAC2	mRNA: KT163630.1 | slc25a-12 (slc25a-12) mRNA - complete cds&EST: AY067954.1 | clone H.39.7f(T3) unknown mRNA sequence& AY067834.1 | clone H.45.8g unknown mRNA sequence	IPR018108|PF00153|Mitochondrial carrier protein\IPR023395|SSF103506|Mitochondrial carrier
SMESG000072544.1	4812.79	4238.28	5387.3	-0.343196	0.0398164	-8.6194	6.7304e-18	1.25226e-16			EST: AY068170.1 | clone H.15.6h(T3) unknown mRNA sequence	IPR011417|PF07651|ANTH domain\IPR030412|PTHR22951:SF16|PHOSPHATIDYLINOSITOL-BINDING CLATHRIN ASSEMBLY PRO\IPR008942|SSF48464|ENTH/VHS domain
SMESG000079612.1	6449.78	5644.64	7254.93	-0.359007	0.0417032	-8.60857	7.39786e-18	1.37485e-16	AAEL_AAEL013985	AAEL013985-PA		IPR011545|PF00270|DEAD/DEAH box helicase\IPR001650|PF00271|Helicase conserved C-terminal domain\IPR027417|SSF52540|P-loop containing nucleoside triphosphate hydrolases
SMESG000055517.1	263.74	165.33	362.15	-1.04703	0.121434	-8.60441	7.67108e-18	1.42397e-16
SMESG000064049.1	457.355	322.937	591.773	-0.834615	0.0969405	-8.60356	7.72802e-18	1.43287e-16	GRM5	glutamate receptor, metabotropic 5		IPR017978|PF00003|7 transmembrane sweet-taste receptor of 3 GCPR\IPR001828|PF01094|Receptor family ligand binding region\IPR011500|PF07562|Nine Cysteines Domain of family 3 GPCR\IPR028082|SSF53822|Periplasmic binding protein-like I
SMESG000016357.1	1377.59	1133.61	1621.57	-0.508319	0.059089	-8.60195	7.83711e-18	1.45141e-16	ODF2	outer dense fiber of sperm tails 2	EST: AY967691.1 | clone NBE.8.03E mRNA sequence	IPR026099|PTHR23162|OUTER DENSE FIBER OF SPERM TAILS 2
SMESG000043866.1	476.468	320.978	631.957	-0.923402	0.107392	-8.59182	8.56058e-18	1.58356e-16
SMESG000012441.1	1801.55	1482.88	2120.21	-0.507554	0.0591082	-8.5864	8.97406e-18	1.65812e-16	MS3_05441	T-complex-associated testis-expressed protein 1		IPR020683|PF12796|Ankyrin repeats (3 copies)\IPR020683|SSF48403|Ankyrin repeat\IPR011990|SSF48452|TPR-like
SMESG000081249.1	4529.12	5096.02	3962.22	0.359997	0.0419789	8.57551	9.8646e-18	1.82056e-16	MS3_08717	NADH dehydrogenase [ubiquinone] 1 alpha subcomplex subunit 13		IPR009346|PF06212|GRIM-19 protein\IPR009346|PTHR12966|NADH DEHYDROGENASE [UBIQUINONE] 1 ALPHA SUBCOMPLEX
SMESG000058269.1	2058.22	1736.51	2379.93	-0.448649	0.052394	-8.56266	1.10288e-17	2.03307e-16			EST: JX010508.1 | clone Smed_08992_V2 hypothetical protein mRNA - complete cds
SMESG000040758.1	5196.89	5998.52	4395.26	0.442924	0.0517415	8.56015	1.1272e-17	2.07551e-16	ERH	enhancer of rudimentary homolog (Drosophila)		IPR000781|PF01133|Enhancer of rudimentary\IPR000781|PTHR12373|ENHANCER OF RUDIMENTARY ERH\IPR000781|SSF143875|ERH-like
SMESG000061705.1	3208.15	2759.86	3656.45	-0.401694	0.0469292	-8.55942	1.13438e-17	2.08631e-16	DNAJC13	DnaJ heat shock protein family (Hsp40) member C13	EST: AY067042.1 | clone H.34.4c(T3) unknown mRNA sequence	IPR001623|PF00226|DnaJ domain\IPR025640|PF14237|Domain of unknown function (DUF4339)\IPR001623|SSF46565|Chaperone J-domain\IPR016024|SSF48371|ARM repeat
SMESG000078534.1	2265.98	1868.07	2663.89	-0.503276	0.058848	-8.55175	1.21237e-17	2.22719e-16				IPR000418|PF00178|Ets-domain\IPR011991|SSF46785|Winged helixDNA-binding domain
SMESG000031772.1	5137.3	4418.51	5856.1	-0.402174	0.047031	-8.55117	1.21843e-17	2.23575e-16				IPR000156|PF00638|RanBP1 domain\IPR011993|SSF50729|PH domain-like
SMESG000006536.1	2826.64	2364.84	3288.43	-0.469511	0.0549055	-8.55103	1.22e-17	2.23605e-16				IPR001609|PF00063|Myosin head (motor domain)\IPR001478|SSF50156|PDZ domain-like\IPR027417|SSF52540|P-loop containing nucleoside triphosphate hydrolases
SMESG000081273.1	9362.18	8383.12	10341.2	-0.30111	0.0352238	-8.54846	1.24741e-17	2.28367e-16	ACADL	acyl-CoA dehydrogenase, long chain		IPR009075|PF00441|Acyl-CoA dehydrogenase, C-terminal domain\IPR006091|PF02770|Acyl-CoA dehydrogenase, middle domain\IPR013786|PF02771|Acyl-CoA dehydrogenase, N-terminal domain\IPR009075|SSF47203|Acyl-CoA dehydrogenase C-terminal domain-like\IPR009100|SSF56645|Acyl-CoA dehydrogenase NM domain-like
SMESG000030605.1	23638	20828.5	26447.5	-0.342036	0.0400165	-8.54736	1.25939e-17	2.30297e-16			mRNA: KM981950.1 | serrate RNA effector molecule mRNA - partial cds&EST: AY069021.1 | clone H.81.5e unknown mRNA sequence	IPR007042|PF04959|Arsenite-resistance protein 2\IPR021933|PF12066|Domain of unknown function (DUF3546)
SMESG000035843.1	267.611	365.249	169.973	1.02168	0.119266	8.54624	1.27166e-17	2.32009e-16	TAT	tyrosine aminotransferase	EST: AY066666.1 | clone H.16.10d unknown mRNA sequence	IPR004839|PF00155|Aminotransferase class I and II\IPR015424|SSF53383|PLP-dependent transferases
SMESG000067021.1	3018.76	2587.25	3450.28	-0.411378	0.0481346	-8.54625	1.27148e-17	2.32009e-16	MS3_01752	G/T mismatch-specific thymine DNA glycosylase		IPR005122|PF03167|Uracil DNA glycosylase superfamily\IPR015637|PTHR12159|G/T AND G/U MISMATCH-SPECIFIC DNA GLYCOSYLASE\IPR005122|SSF52141|Uracil-DNA glycosylase-like
SMESG000023068.1	1000.79	797.76	1203.82	-0.579586	0.0678799	-8.5371	1.37637e-17	2.50826e-16	AGAP_AGAP010893	AGAP010893-PA		IPR001849|PF00169|PH domain\IPR000648|PF01237|Oxysterol-binding protein\IPR000648|PTHR10972|OXYSTEROL-BINDING PROTEIN-RELATED\IPR011993|SSF50729|PH domain-like
SMESG000058728.1	6660.66	5827.06	7494.27	-0.360066	0.0422103	-8.53024	1.46048e-17	2.65851e-16	T265_02440	hypothetical protein	EST: AY067223.1 | clone H.39.8h unknown mRNA sequence
SMESG000023167.1	13229.6	15036.5	11422.7	0.39249	0.0460131	8.52992	1.46443e-17	2.66267e-16	DAP	death-associated protein		IPR024130|PF15228|Death-associated protein
SMESG000014679.1	159.754	233.908	85.5993	1.27256	0.148273	8.52931	1.4722e-17	2.67374e-16				IPR005312|PF03564|Protein of unknown function (DUF1759)\IPR001019|PTHR10218|GTP-BINDING PROTEIN ALPHA SUBUNIT\IPR011025|SSF47895|Transducin (alpha subunit), insertion domain
SMESG000010034.1	2184.69	1765.68	2603.7	-0.54962	0.0644446	-8.52813	1.48736e-17	2.69821e-16
SMESG000022871.1	1504.36	1248.05	1760.68	-0.488332	0.0572734	-8.52575	1.51818e-17	2.751e-16	MS3_02253	Rho guanine nucleotide exchange factor 12	EST: AY067842.1 | clone HB.1.9e unknown mRNA sequence	IPR001478|PF00595|PDZ domain (Also known as DHR or GLGF)\IPR016137|SSF48097|Regulator of G-protein signaling, RGS\IPR001478|SSF50156|PDZ domain-like
SMESG000023450.1	1610.71	1324.06	1897.35	-0.508255	0.0596165	-8.5248	1.53071e-17	2.77055e-16	PRKAG	AMP-activated protein kinase gamma subunit
SMESG000042307.1	3428.26	2965.7	3890.81	-0.387611	0.0454734	-8.52378	1.54434e-17	2.79205e-16	LKR	lysine ketoglutarate reductase		IPR007698|PF01262|Alanine dehydrogenase/PNT, C-terminal domain\IPR005097|PF03435|Saccharopine dehydrogenase\IPR007886|PF05222|Alanine dehydrogenase/PNT, N-terminal domain\IPR032095|PF16653|Saccharopine dehydrogenase C-terminal domain\IPR016040|SSF51735|NAD(P)-binding Rossmann-fold domains
SMESG000040071.1	210.398	124.598	296.198	-1.12886	0.132044	-8.5216	1.57363e-17	2.84178e-16	MS3_05276	Calcium-activated potassium channel subunit alpha-1		IPR003929|PF03493|Calcium-activated BK potassium channel alpha subunit\IPR013099|PF07885|Ion channel\IPR024939|PTHR10027:SF10|PROTEIN SLO-2, ISOFORM G
SMESG000017173.1	11827.3	10251.7	13402.9	-0.383063	0.0449554	-8.52094	1.58258e-17	2.85473e-16	SMC3	structural maintenance of chromosomes 3		IPR003395|PF02463|RecF/RecN/SMC N terminal domain\IPR010935|PF06470|SMC proteins Flexible Hinge Domain\IPR029685|PTHR18937:SF8|CHROMOSOME-ASSOCIATED PROTEIN, ISOFORM A\IPR027417|SSF52540|P-loop containing nucleoside triphosphate hydrolases\IPR010935|SSF75553|Smc hinge domain
SMESG000017288.1	423.713	576.058	271.368	1.00835	0.118202	8.51968	1.59991e-17	2.88272e-16	FLNA	filamin A		IPR001715|PF00307|Calponin homology (CH) domain\IPR017868|PF00630|Filamin/ABP280 repeat\IPR028559|PTHR11915:SF313|\IPR001715|SSF47576|Calponin-homology domain, CH-domain\IPR014756|SSF81296|E set domains
SMESG000062259.1	30851.2	34369.9	27332.5	0.32822	0.0385624	8.51137	1.71891e-17	3.09366e-16	MS3_00784	60S acidic ribosomal protein P1
SMESG000013389.1	3510.7	3065.98	3955.43	-0.364612	0.0428414	-8.51063	1.72988e-17	3.10989e-16	MYH15	myosin, heavy chain 15		IPR001609|PF00063|Myosin head (motor domain)\IPR002928|PF01576|Myosin tail\IPR004009|PF02736|Myosin N-terminal SH3-like domain\IPR027417|SSF52540|P-loop containing nucleoside triphosphate hydrolases
SMESG000074522.1	299.119	398.749	199.49	0.939824	0.110234	8.51022	1.73604e-17	3.11746e-16				IPR003582|PF01549|ShK domain-like
SMESG000033788.1	2082.94	1769.93	2395.95	-0.432246	0.0507976	-8.5089	1.75598e-17	3.14972e-16	MS3_01243	hypothetical protein
SMESG000039024.1	2043.65	1728.81	2358.5	-0.4427	0.0520311	-8.50806	1.76861e-17	3.16881e-16	RPTOR	regulatory associated protein of MTOR complex 1	mRNA: JF894290.2 | raptor mRNA - complete cds& JF894290.2 | raptor mRNA - complete cds& JF894290.2 | raptor mRNA - complete cds& JF894290.2 | raptor mRNA - complete cds& JF894290.2 | raptor mRNA - complete cds& JF894290.2 | raptor mRNA - complete cds& JF894290.2 | raptor mRNA - complete cds& JF894290.2 | raptor mRNA - complete cds	IPR001680|PF00400|WD domain, G-beta repeat\IPR029347|PF14538|Raptor N-terminal CASPase like domain\IPR004083|PTHR12848|FAMILY NOT NAMED\IPR016024|SSF48371|ARM repeat\IPR017986|SSF50978|WD40 repeat-like
SMESG000081370.1	1542.46	1286.48	1798.43	-0.475609	0.0559041	-8.50707	1.78386e-17	3.19254e-16	T265_05906	hypothetical protein		IPR001372|PF01221|Dynein light chain type 1\IPR002048|PF13499|EF-hand domain pair\IPR001372|PTHR11886|DYNEIN LIGHT CHAIN\IPR011992|SSF47473|EF-hand
SMESG000057162.1	2553.31	2189.55	2917.07	-0.409705	0.0481643	-8.5062	1.79719e-17	3.21281e-16	MS3_10314	Cyclin-dependent kinase 12		IPR000719|PF00069|Protein kinase domain\IPR011009|SSF56112|Protein kinase-like (PK-like)
SMESG000067948.1	3645.58	4227.73	3063.42	0.4586	0.053921	8.50476	1.81975e-17	3.24949e-16	SSR4	signal sequence receptor, delta	mRNA: KF730701.1 | TRAPD mRNA - partial cds&EST: JX010596.1 | clone Smed_05336_V2 translocon associated protein subunit delta mRNA - complete cds	IPR008855|PF05404|Translocon-associated protein, delta subunit precursor (TRAP-delta)\IPR008855|PTHR12731|TRANSLOCON-ASSOCIATED PROTEIN, DELTA SUBUNIT
SMESG000042371.1	288.015	189.739	386.291	-0.958231	0.112523	-8.50204	1.86292e-17	3.32286e-16	MS3_03695	Rab effector MyRIP		IPR011011|PF02318|FYVE-type zinc finger\IPR011011|SSF57903|FYVE/PHD zinc finger
SMESG000071698.1	5119.45	4443.9	5794.99	-0.379116	0.0445962	-8.501	1.87956e-17	3.34881e-16	SMG7	SMG7 nonsense mediated mRNA decay factor		IPR018834|PF10373|Est1 DNA/RNA binding domain\IPR019458|PF10374|Telomerase activating protein Est1\IPR011990|SSF48452|TPR-like
SMESG000014474.1	14580	16008.4	13151.7	0.282071	0.0332024	8.49547	1.97129e-17	3.50832e-16	ADSL	adenylosuccinate lyase		IPR022761|PF00206|Lyase\IPR019468|PF10397|Adenylosuccinate lyase C-terminus\IPR000362|PTHR11444|ASPARTATEAMMONIA/ARGININOSUCCINATE/ADENYLOSUCCINAT\IPR008948|SSF48557|L-aspartase-like
SMESG000067960.1	2606.05	2242.48	2969.62	-0.400184	0.0471206	-8.49255	2.0215e-17	3.59367e-16	ZF(C3H)-11	zinc finger protein
SMESG000029031.1	1518.42	1262.88	1773.96	-0.483267	0.0569031	-8.49228	2.02627e-17	3.59814e-16	MS3_01321	Nucleolin		IPR000504|PF00076|RNA recognition motif. (a.k.a. RRM, RBD, or RNP domain)\IPR012677|SSF54928|RNA-binding domain, RBD
SMESG000016252.1	184.284	280.363	88.2052	1.41057	0.165147	8.49057	2.05621e-17	3.64726e-16	MTAP	methylthioadenosine phosphorylase		IPR000845|PF01048|Phosphorylase superfamily\IPR001369|PTHR11904|METHYLTHIOADENOSINE/PURINE NUCLEOSIDE PHOSPHORYLAS\IPR000845|SSF53167|Purine and uridine phosphorylases
SMESG000074510.1	91.5576	143.639	39.4758	1.52117	0.17614	8.4899	2.06808e-17	3.66424e-16				IPR001506|PF01400|Astacin (Peptidase family M12A)\IPR003582|PF01549|ShK domain-like
SMESG000055380.1	2394.78	2019.35	2770.21	-0.448814	0.0529114	-8.48207	2.21224e-17	3.91533e-16	KIAA1324L	KIAA1324-like		IPR009030|SSF57184|Growth factor receptor domain
SMESG000058469.1	4486.95	3912.63	5061.26	-0.367462	0.0433279	-8.48086	2.23534e-17	3.95183e-16	RARS	arginyl-tRNA synthetase		IPR001278|PF00750|tRNA synthetases class I (R)\IPR005148|PF03485|Arginyl tRNA synthetase N terminal domain\IPR008909|PF05746|DALR anticodon binding domain\IPR001278|PTHR11956|ARGINYL-TRNA SYNTHETASE\IPR009080|SSF47323|Anticodon-binding domain of a subclass of class I aminoacyl-tRNA synthetases\IPR005148|SSF55190|Arginyl-tRNA synthetase (ArgRS), N-terminal 'additional' domain
SMESG000036802.1	2625.91	2253.63	2998.18	-0.407313	0.0480818	-8.47106	2.43174e-17	4.29429e-16	SIN3A	transcriptional regulator, SIN3A (yeast)		IPR013194|PF08295|Sin3 family co-repressor\IPR031693|PF16879|C-terminal domain of Sin3a protein
SMESG000004195.1	510.394	654.663	366.125	0.801958	0.0946149	8.46962	2.46189e-17	4.34272e-16			EST: AY067841.1 | clone HB.1.9d unknown mRNA sequence
SMESG000029933.1	2594.3	2210.81	2977.78	-0.425257	0.0502438	-8.46367	2.59089e-17	4.56523e-16				IPR003126|PF02207|Putative zinc finger in N-recognin (UBR box)\IPR003769|PF02617|ATP-dependent Clp protease adaptor protein ClpS\IPR014719|SSF54736|ClpS-like
SMESG000041513.1	963.376	1156.6	770.15	0.572321	0.0676769	8.45494	2.79226e-17	4.91463e-16				IPR007110|SSF48726|Immunoglobulin
SMESG000003158.1	2026.42	1719.32	2333.52	-0.436227	0.0516555	-8.44464	3.04986e-17	5.36211e-16	KHC	Kinesin heavy chain		IPR001752|PF00225|Kinesin motor domain\IPR027640|PTHR24115|FAMILY NOT NAMED\IPR027417|SSF52540|P-loop containing nucleoside triphosphate hydrolases
SMESG000016290.1	383.319	265.576	501.061	-0.866955	0.102628	-8.43952	3.18635e-17	5.59591e-16	DMOJ\GI12232	GI12232 gene product from transcript GI12232-RA		IPR021134|PF01062|Bestrophin, RFP-TM, chloride channel\IPR000615|PTHR10736|BESTROPHIN
SMESG000046002.1	2516.71	2127.58	2905.84	-0.44378	0.0526133	-8.43449	3.32643e-17	5.82785e-16	SMG5	SMG5 nonsense mediated mRNA decay factor		IPR018834|PF10373|Est1 DNA/RNA binding domain\IPR019458|PF10374|Telomerase activating protein Est1\IPR011990|SSF48452|TPR-like
SMESG000048475.1	621.073	465.643	776.503	-0.711911	0.0843738	-8.43439	3.32936e-17	5.82785e-16				IPR002048|PF13499|EF-hand domain pair\IPR011992|SSF47473|EF-hand
SMESG000073991.1	272.533	373.934	171.132	1.03808	0.122787	8.4346	3.32336e-17	5.82785e-16	COLD	coiled
SMESG000003318.1	28960.3	25290.5	32630.2	-0.364401	0.043217	-8.43188	3.40165e-17	5.94136e-16	ATAD3A-B	ATPase family, AAA domain containing 3A		IPR003959|PF00004|ATPase family associated with various cellular activities (AAA)\IPR021911|PF12037|Domain of unknown function (DUF3523)\IPR027417|SSF52540|P-loop containing nucleoside triphosphate hydrolases
SMESG000022143.1	1302.35	1052.87	1551.83	-0.54592	0.0647368	-8.432	3.39797e-17	5.94136e-16	PTPN4A	protein tyrosine phosphatase, non-receptor type 4a		IPR000242|PF00102|Protein-tyrosine phosphatase\IPR019748|PF00373|FERM central domain\IPR001478|PF00595|PDZ domain (Also known as DHR or GLGF)\IPR018979|PF09379|FERM N-terminal domain\IPR018980|PF09380|FERM C-terminal PH-like domain\IPR019748|SSF47031|Second domain of FERM\IPR001478|SSF50156|PDZ domain-like\IPR011993|SSF50729|PH domain-like\IPR029021|SSF52799|(Phosphotyrosine protein) phosphatases…
SMESG000080138.1	1473.21	1220.69	1725.73	-0.492744	0.0584486	-8.42986	3.46067e-17	6.03784e-16	PHUM_PHUM259620	Contactin-associated protein 1 precursor, putative		IPR000421|PF00754|F5/8 type C domain\IPR001791|PF02210|Laminin G domain\IPR008979|SSF49785|Galactose-binding domain-like\IPR013320|SSF49899|Concanavalin A-like lectins/glucanases
SMESG000071776.1	2630.39	2253.97	3006.8	-0.410856	0.048757	-8.42638	3.56532e-17	6.21362e-16	AKAP17A	A-kinase anchoring protein 17A
SMESG000064752.1	9256.55	7826.37	10686.7	-0.443565	0.052689	-8.4185	3.81337e-17	6.63868e-16	T265_12484	hypothetical protein		IPR007110|SSF48726|Immunoglobulin
SMESG000034548.1	1198.59	983.28	1413.89	-0.514148	0.0611039	-8.41351	3.97925e-17	6.91237e-16	METTL3	methyltransferase like 3		IPR007757|PF05063|MT-A70\IPR029063|SSF53335|S-adenosyl-L-methionine-dependent methyltransferases
SMESG000049098.1	1049.29	839.282	1259.3	-0.570947	0.0678512	-8.41352	3.97872e-17	6.91237e-16	PM20D2	peptidase M20 domain containing 2	EST: AY068736.1 | clone H.17.5f(T3) unknown mRNA sequence& AY068735.1 | clone H.17.5f unknown mRNA sequence	IPR011650|PF07687|Peptidase dimerisation domain\IPR011650|SSF55031|Bacterial exopeptidase dimerisation domain
SMESG000015698.1	1460.29	1169.78	1750.79	-0.570914	0.0679174	-8.40533	4.26643e-17	7.40318e-16	MS3_05295	CAP-Gly domain-containing linker protein 2		IPR000938|PF01302|CAP-Gly domain\IPR032108|PF16641|CLIP1 zinc knuckle\IPR000938|SSF74924|Cap-Gly domain
SMESG000000839.1	2650.36	2284.64	3016.08	-0.396544	0.0471863	-8.40363	4.32877e-17	7.50319e-16				IPR001578|PF01088|Ubiquitin carboxyl-terminal hydrolase, family 1\IPR001578|PTHR10589|UBIQUITIN CARBOXYL-TERMINAL HYDROLASE
SMESG000078697.1	2549.58	2201.97	2897.19	-0.391944	0.046672	-8.39766	4.55483e-17	7.88647e-16	ADSSL1	adenylosuccinate synthase like 1		IPR001114|PF00709|Adenylosuccinate synthetase\IPR001114|PTHR11846|ADENYLOSUCCINATE SYNTHETASE\IPR027417|SSF52540|P-loop containing nucleoside triphosphate hydrolases
SMESG000060526.1	7475.48	6581.52	8369.43	-0.344019	0.0410022	-8.39021	4.85268e-17	8.39308e-16	PPP4R3A	protein phosphatase 4, regulatory subunit 3A	EST: AY068562.1 | clone H.64.10c unknown mRNA sequence	IPR006887|PF04802|Component of IIS longevity pathway SMK-1\IPR011993|SSF50729|PH domain-like
SMESG000011108.1	3952.28	3443.44	4461.12	-0.370282	0.0441628	-8.38436	5.10025e-17	8.81174e-16				IPR000980|PF00017|SH2 domain\IPR008936|SSF48350|GTPase activation domain, GAP\IPR000980|SSF55550|SH2 domain
SMESG000057052.1	6202.7	6907.83	5497.57	0.327217	0.0390498	8.37942	5.31914e-17	9.17997e-16	ATP5D	ATP synthase, H transporting, mitochondrial F1 complex, delta subunit		IPR020546|PF02823|ATP synthase, Delta/Epsilon chain, beta-sandwich domain\IPR001469|PTHR13822|ATP SYNTHASE DELTA/EPSILON CHAIN\IPR020546|SSF51344|Epsilon subunit of F1F0-ATP synthase N-terminal domain
SMESG000033729.1	2733.22	2337.86	3128.59	-0.415817	0.0496258	-8.37887	5.34381e-17	9.21259e-16				IPR000719|PF00069|Protein kinase domain\IPR011009|SSF56112|Protein kinase-like (PK-like)
SMESG000001618.1	7456.2	6651.29	8261.12	-0.310482	0.0370683	-8.37592	5.47938e-17	9.43612e-16	AATS-ALA	Alanyl-tRNA synthetase		IPR018164|PF01411|tRNA synthetases class II (A)\IPR012947|PF07973|Threonyl and Alanyl tRNA synthetase second additional domain\IPR018162|SSF101353|Putative anticodon-binding domain of alanyl-tRNA synthetase (AlaRS)\IPR009000|SSF50447|Translation proteins\IPR018163|SSF55186|ThrRS/AlaRS common domain
SMESG000005008.1	1683.84	1418.4	1949.29	-0.452925	0.0541328	-8.36653	5.93415e-17	1.02083e-15	RNF123	ring finger protein 123
SMESG000012911.1	10430.2	8907.37	11953	-0.419315	0.0501295	-8.36458	6.03301e-17	1.03672e-15	CAD	carbamoyl-phosphate synthetase 2, aspartate transcarbamylase, and dihydroorotase		IPR017926|PF00117|Glutamine amidotransferase class-I\IPR006131|PF00185|Aspartate/ornithine carbamoyltransferase, Asp/Orn binding domain\IPR002474|PF00988|Carbamoyl-phosphate synthase small chain, CPSase domain\IPR006680|PF01979|Amidohydrolase family\IPR011607|PF02142|MGS-like domain\IPR006132|PF02729|Aspartate/ornithine carbamoyltransferase, carbamoyl-P binding domain\IPR005479|PF02786|Carbamoyl-…
SMESG000034893.1	1474.87	1226.97	1722.76	-0.481851	0.0576682	-8.35504	6.54097e-17	1.1228e-15				IPR003123|PF02204|Vacuolar sorting protein 9 (VPS9) domain\IPR008936|SSF48350|GTPase activation domain, GAP
SMESG000069361.1	2360.62	1961.57	2759.68	-0.484927	0.0580764	-8.34951	6.85495e-17	1.17543e-15	POLR3A	polymerase (RNA) III subunit A		IPR000722|PF00623|RNA polymerase Rpb1, domain 2\IPR007066|PF04983|RNA polymerase Rpb1, domain 3\IPR007080|PF04997|RNA polymerase Rpb1, domain 1\IPR007081|PF04998|RNA polymerase Rpb1, domain 5\IPR007083|PF05000|RNA polymerase Rpb1, domain 4
SMESG000009541.1	1381	1145.96	1616.04	-0.488143	0.0584634	-8.34896	6.88681e-17	1.17963e-15	KIAA0556	KIAA0556		IPR027859|PF14652|Domain of unknown function (DUF4457)\IPR026704|PTHR21534|UNCHARACTERIZED
SMESG000001074.1	5996.94	6894.47	5099.41	0.429284	0.0514205	8.34837	6.9209e-17	1.18419e-15	4E-BP	4E-BP protein		IPR008606|PF05456|Eukaryotic translation initiation factor 4E binding protein (EIF4EBP)
SMESG000052528.1	459.505	325.682	593.329	-0.824975	0.0987683	-8.34702	7.00047e-17	1.19653e-15	ANO7	anoctamin 7		IPR007632|PF04547|Calcium-activated chloride channel\IPR032394|PF16178|Dimerisation domain of Ca -activated chloride-channel, anoctamin\IPR007632|PTHR12308|NGEP-RELATED
SMESG000072690.1	1246.13	1469.78	1022.48	0.514052	0.0615831	8.34622	7.04835e-17	1.20342e-15	DMOJ\GI22699	GI22699 gene product from transcript GI22699-RB		IPR002130|PF00160|Cyclophilin type peptidyl-prolyl cis-trans isomerase/CLD\IPR024936|PTHR11071|PEPTIDYL-PROLYL CIS-TRANS ISOMERASE\IPR029000|SSF50891|Cyclophilin-like
SMESG000079975.1	4031.86	3524.1	4539.61	-0.362486	0.0434362	-8.34519	7.11021e-17	1.21269e-15	DHX9	DEAH-box helicase 9	EST: AY068241.1 | clone H.25.11e(T3) unknown mRNA sequence	IPR014720|PF00035|Double-stranded RNA binding motif\IPR011545|PF00270|DEAD/DEAH box helicase\IPR001650|PF00271|Helicase conserved C-terminal domain\IPR007502|PF04408|Helicase associated domain (HA2)\IPR011709|PF07717|Oligonucleotide/oligosaccharide-binding (OB)-fold\IPR027417|SSF52540|P-loop containing nucleoside triphosphate hydrolases
SMESG000014335.1	7059.83	6308.82	7810.83	-0.306001	0.03669	-8.34012	7.42174e-17	1.26447e-15	MUT	methylmalonyl CoA mutase		IPR006099|PF01642|Methylmalonyl-CoA mutase\IPR006158|PF02310|B12 binding domain\IPR016176|SSF51703|Cobalamin (vitamin B12)-dependent enzymes\IPR006158|SSF52242|Cobalamin (vitamin B12)-binding domain
SMESG000081077.1	21406.3	23467.9	19344.8	0.27733	0.0332661	8.3367	7.63939e-17	1.30016e-15	EIF-5A	CG3186 gene product from transcript CG3186-RB		IPR020189|PF01287|Eukaryotic elongation factor 5A hypusine, DNA-binding OB fold\IPR013185|PF08207|Elongation factor P (EF-P) KOW-like domain\IPR001884|PTHR11673|TRANSLATION INITIATION FACTOR 5A-RELATED\IPR008991|SSF50104|Translation proteins SH3-like domain\IPR012340|SSF50249|Nucleic acid-binding proteins
SMESG000010590.1	223.527	309.374	137.68	1.0653	0.127668	8.3184	8.91558e-17	1.51574e-15				IPR003652|PF08517|Ataxin-1 and HBP1 module (AXH)\IPR003652|SSF102031|AXH domain
SMESG000057955.1	852.046	663.204	1040.89	-0.63223	0.0759929	-8.31792	8.95193e-17	1.5203e-15
SMESG000036030.1	3949.34	3423.03	4475.65	-0.383447	0.0461006	-8.31752	8.98244e-17	1.52386e-15	AP2A2	adaptor-related protein complex 2, alpha 2 subunit	EST: AY067794.1 | clone H.114.2d unknown mRNA sequence	IPR002553|PF01602|Adaptin N terminal region\IPR003164|PF02296|Alpha adaptin AP2, C-terminal domain\IPR008152|PF02883|Adaptin C-terminal domain\IPR016024|SSF48371|ARM repeat\IPR013041|SSF49348|Clathrin adaptor appendage domain\IPR009028|SSF55711|Subdomain of clathrin and coatomer appendage domain
SMESG000033370.1	5062.44	4436.44	5688.44	-0.355564	0.0427589	-8.31549	9.13723e-17	1.54848e-15	CDK11A	cyclin-dependent kinase 11A	EST: AY066117.1 | clone H.107.2f unknown mRNA sequence	IPR000719|PF00069|Protein kinase domain\IPR011009|SSF56112|Protein kinase-like (PK-like)
SMESG000025138.1	1253.36	1011.7	1495.02	-0.552885	0.0664849	-8.31516	9.16307e-17	1.55121e-15	MS3_02154	Lethal(3)malignant brain tumor-like protein 4		IPR001660|PF00536|SAM domain (Sterile alpha motif)\IPR002515|PF01530|Zinc finger, C2HC type\IPR004092|PF02820|mbt repeat\IPR013761|SSF47769|SAM/Pointed domain
SMESG000058675.1	877.404	697.538	1057.27	-0.585067	0.0703763	-8.31193	9.41597e-17	1.59142e-15
SMESG000060458.1	2767.13	2363.96	3170.3	-0.418757	0.0503794	-8.31187	9.42052e-17	1.59142e-15
SMESG000002199.1	1529.34	1260.96	1797.71	-0.502361	0.0604642	-8.30785	9.74477e-17	1.64446e-15	MX2	MX dynamin-like GTPase 2		IPR022812|PF00350|Dynamin family\IPR000375|PF01031|Dynamin central region\IPR022812|PTHR11566|DYNAMIN\IPR027417|SSF52540|P-loop containing nucleoside triphosphate hydrolases
SMESG000056271.1	347.156	233.715	460.597	-0.923128	0.111009	-8.30673	9.83748e-17	1.65835e-15	MS3_04681	Ephexin-1		IPR000219|PF00621|RhoGEF domain\IPR000219|SSF48065|DBL homology domain (DH-domain)
SMESG000043691.1	6682.85	7471.88	5893.83	0.339657	0.0409169	8.30105	1.03199e-16	1.73784e-15	BCKDHB	branched chain keto acid dehydrogenase E1, beta polypeptide		IPR005475|PF02779|Transketolase, pyrimidine binding domain\IPR033248|PF02780|Transketolase, C-terminal domain\IPR033247|PTHR11624|DEHYDROGENASE RELATED\IPR029061|SSF52518|Thiamin diphosphate-binding fold (THDP-binding)\IPR009014|SSF52922|TK C-terminal domain-like
SMESG000022768.1	940.916	752.828	1129	-0.569546	0.0686814	-8.29124	1.12074e-16	1.8853e-15	MS3_00874	Type II inositol 1,4,5-trisphosphate 5-phosphatase		IPR000198|PF00620|RhoGAP domain\IPR005135|PF03372|Endonuclease/Exonuclease/phosphatase family\IPR031896|PF16776|Type II inositol 1,4,5-trisphosphate 5-phosphatase PH domain\IPR008936|SSF48350|GTPase activation domain, GAP\IPR005135|SSF56219|DNase I-like
SMESG000077385.1	10268.4	11386.6	9150.21	0.313258	0.0378118	8.28464	1.18465e-16	1.99071e-15	HIS2B:CG17949	CG17949 gene product from transcript CG17949-RA		IPR007125|PF00125|Core histone H2A/H2B/H3/H4\IPR000558|PTHR23428|HISTONE H2B\IPR009072|SSF47113|Histone-fold
SMESG000065696.1	1840.93	1520.87	2160.98	-0.498365	0.0602028	-8.27768	1.256e-16	2.10839e-15
SMESG000055257.1	100.232	156.887	43.5766	1.49779	0.178495	8.2726	1.31064e-16	2.1978e-15	LOAG_11878	INX-1 protein		IPR000990|PF00876|Innexin\IPR000990|PTHR11893|INNEXIN
SMESG000079240.1	5149.32	4395.4	5903.25	-0.420499	0.0508308	-8.27243	1.31251e-16	2.19862e-15	DMOJ\GI10182	GI10182 gene product from transcript GI10182-RA		IPR000330|PF00176|SNF2 family N-terminal domain\IPR001650|PF00271|Helicase conserved C-terminal domain\IPR027417|SSF52540|P-loop containing nucleoside triphosphate hydrolases
SMESG000032489.1	255.077	360.271	149.883	1.14006	0.137424	8.27202	1.31708e-16	2.20397e-15	MS3_06140	APOBEC1 complementation factor		IPR000504|PF00076|RNA recognition motif. (a.k.a. RRM, RBD, or RNP domain)\IPR012677|SSF54928|RNA-binding domain, RBD
SMESG000011386.1	2923.6	2520.88	3326.32	-0.395077	0.0477722	-8.26986	1.3412e-16	2.24199e-15				IPR001715|PF00307|Calponin homology (CH) domain\IPR017868|PF00630|Filamin/ABP280 repeat\IPR028559|PTHR11915:SF313|\IPR001715|SSF47576|Calponin-homology domain, CH-domain\IPR014756|SSF81296|E set domains
SMESG000025910.1	1986.44	1682.63	2290.26	-0.439035	0.053118	-8.26495	1.39754e-16	2.33372e-15	TXLNA	taxilin alpha		IPR026183|PF09728|Myosin-like coiled-coil protein\IPR026183|PTHR16127|TAXILIN
SMESG000022283.1	7232.57	6262.46	8202.68	-0.385499	0.0467023	-8.25434	1.52746e-16	2.548e-15	NUP98	nucleoporin 98kDa		IPR007230|PF04096|Nucleoporin autopeptidase\IPR021967|PF12110|Nuclear protein 96\IPR025574|PF13634|Nucleoporin FG repeat region\IPR007230|SSF82215|C-terminal autoproteolytic domain of nucleoporin nup98
SMESG000075106.1	9582.44	10720	8444.88	0.341464	0.041372	8.25345	1.53892e-16	2.56444e-15	SEPHS1	selenophosphate synthetase 1	EST: AY067463.1 | clone H.98.6g unknown mRNA sequence	IPR016188|PF00586|AIR synthase related protein, N-terminal domain\IPR010918|PF02769|AIR synthase related protein, C-terminal domain\IPR010918|SSF56042|PurM C-terminal domain-like
SMESG000033343.1	3431.76	2938.39	3925.14	-0.412879	0.0500315	-8.25225	1.55436e-16	2.58746e-15	INTS3	integrator complex subunit 3	mRNA: MF671814.1 | integrator complex subunit 3-like protein (ints3) mRNA - partial cds	IPR019333|PF10189|Conserved protein (DUF2356)
SMESG000081891.1	1818.6	1543.33	2093.87	-0.434304	0.0526312	-8.25149	1.56433e-16	2.60135e-15	MS3_09284	Cyclin-G-associated kinase		IPR000719|PF00069|Protein kinase domain\IPR014020|PF10409|C2 domain of PTEN tumour-suppressor protein\IPR001623|SSF46565|Chaperone J-domain\IPR029021|SSF52799|(Phosphotyrosine protein) phosphatases II\IPR011009|SSF56112|Protein kinase-like (PK-like)
SMESG000034022.1	718.627	546.56	890.694	-0.680351	0.0824305	-8.25119	1.56828e-16	2.60365e-15	POLQ	polymerase (DNA directed), theta		IPR011545|PF00270|DEAD/DEAH box helicase\IPR001650|PF00271|Helicase conserved C-terminal domain\IPR001098|PF00476|DNA polymerase family A\IPR027417|SSF52540|P-loop containing nucleoside triphosphate hydrolases
SMESG000048218.1	3436.22	3907.62	2964.81	0.39424	0.0477789	8.25113	1.56898e-16	2.60365e-15				IPR009423|PF06374|NADH-ubiquinone oxidoreductase subunit b14.5b (NDUFC2)
SMESG000031527.1	1428.04	1167.06	1689.03	-0.523745	0.0634719	-8.25098	1.57096e-16	2.60424e-15	MTSS1	metastasis suppressor 1		IPR013606|PF08397|IRSp53/MIM homology domain\IPR030127|PTHR15708|ACTIN BUNDLING/MISSING IN METASTASIS-RELATED
SMESG000038660.1	1465.79	1223.18	1708.4	-0.473763	0.0574229	-8.24987	1.5857e-16	2.62594e-15	MTSS1L	metastasis suppressor 1-like		IPR013606|PF08397|IRSp53/MIM homology domain\IPR030127|PTHR15708|ACTIN BUNDLING/MISSING IN METASTASIS-RELATED
SMESG000013300.1	436.864	318.57	555.158	-0.76822	0.0930701	-8.24902	1.59697e-16	2.64187e-15	BTSZ	bitesize		IPR000008|PF00168|C2 domain\IPR000008|SSF49562|C2 domain (Calcium/lipid-binding domain, CaLB)
SMESG000031412.1	834.293	1004.13	664.458	0.581028	0.0704371	8.24683	1.62653e-16	2.68798e-15	MS3_07822	hypothetical protein
SMESG000030621.1	124.063	183.363	64.7631	1.29885	0.156173	8.24388	1.66711e-16	2.7522e-15			EST: AY066489.1 | clone H.105.12b(T3) unknown mRNA sequence
SMESG000064788.1	1982.66	1655.49	2309.84	-0.473387	0.0574809	-8.23521	1.79243e-16	2.95298e-15				IPR014891|PF08783|DWNN domain
SMESG000078620.1	4875.22	4191.82	5558.63	-0.402979	0.0489326	-8.23531	1.7909e-16	2.95298e-15	DPSE\RPII215	GA13798 gene product from transcript GA13798-RB		IPR000722|PF00623|RNA polymerase Rpb1, domain 2\IPR007066|PF04983|RNA polymerase Rpb1, domain 3\IPR007073|PF04990|RNA polymerase Rpb1, domain 7\IPR007075|PF04992|RNA polymerase Rpb1, domain 6\IPR007080|PF04997|RNA polymerase Rpb1, domain 1\IPR007081|PF04998|RNA polymerase Rpb1, domain 5\IPR007083|PF05000|RNA polymerase Rpb1, domain 4\IPR000684|PF05001|RNA polymerase Rpb1 C-terminal repeat
SMESG000051442.1	1688.59	1407.99	1969.2	-0.477179	0.0579493	-8.23401	1.81048e-16	2.97963e-15	SMG6	SMG6 nonsense mediated mRNA decay factor		IPR018834|PF10373|Est1 DNA/RNA binding domain\IPR019458|PF10374|Telomerase activating protein Est1\IPR002716|PF13638|PIN domain\IPR011990|SSF48452|TPR-like\IPR029060|SSF88723|PIN domain-like
SMESG000028667.1	2012.77	1694.21	2331.34	-0.454174	0.0551829	-8.23003	1.87162e-16	3.0771e-15	HSF1	heat shock transcription factor 1		IPR000232|PF00447|HSF-type DNA-binding\IPR027725|PTHR10015|HEAT SHOCK TRANSCRIPTION FACTOR\IPR027723|PTHR10015:SF43|HEAT SHOCK FACTOR PROTEIN 4\IPR011991|SSF46785|Winged helixDNA-binding domain
SMESG000023352.1	263.024	375.43	150.618	1.17601	0.142515	8.22802	1.90327e-16	3.1259e-15	DRIP	CG9023 gene product from transcript CG9023-RG	EST: AY066403.1 | clone HB.10.8f unknown mRNA sequence	IPR000425|PF00230|Major intrinsic protein\IPR000425|PTHR19139|AQUAPORIN TRANSPORTER\IPR023271|SSF81338|Aquaporin-like
SMESG000079755.1	1601.91	1343.83	1859.99	-0.461597	0.0561045	-8.22698	1.91996e-16	3.15007e-15				IPR011063|PF01171|PP-loop family\IPR032442|PF16503|Zinc-ribbon
SMESG000057003.1	2405.17	2051.4	2758.93	-0.422714	0.0513857	-8.22608	1.93433e-16	3.17039e-15	MARK3	MAP/microtubule affinity-regulating kinase 3		IPR000719|PF00069|Protein kinase domain\IPR001772|PF02149|Kinase associated domain 1\IPR028375|SSF103243|KA1-like\IPR011009|SSF56112|Protein kinase-like (PK-like)
SMESG000061907.1	3590.02	3131.11	4048.93	-0.367486	0.0447492	-8.21202	2.17496e-16	3.56113e-15	MS3_00128	Kyphoscoliosis peptidase	EST: AY068720.1 | clone H.102.6e unknown mRNA sequence	IPR002931|PF01841|Transglutaminase-like superfamily
SMESG000002830.1	769.25	601.323	937.177	-0.62229	0.0758622	-8.20112	2.38166e-16	3.89558e-15
SMESG000050994.1	2158.68	1853.23	2464.14	-0.405518	0.0494589	-8.19883	2.42748e-16	3.96645e-15			EST: AY068056.1 | clone H.71.2f unknown mRNA sequence	IPR003165|PF02171|Piwi domain\IPR032474|PF16486|N-terminal domain of argonaute\IPR003100|SSF101690|PAZ domain\IPR012337|SSF53098|Ribonuclease H-like
SMESG000025139.1	2389.07	2715.46	2062.68	0.391988	0.0478409	8.19326	2.54243e-16	4.15004e-15				IPR009075|PF00441|Acyl-CoA dehydrogenase, C-terminal domain\IPR006091|PF02770|Acyl-CoA dehydrogenase, middle domain\IPR013786|PF02771|Acyl-CoA dehydrogenase, N-terminal domain\IPR009075|SSF47203|Acyl-CoA dehydrogenase C-terminal domain-like\IPR009100|SSF56645|Acyl-CoA dehydrogenase NM domain-like
SMESG000037144.1	881.256	700.85	1061.66	-0.585996	0.0715208	-8.19205	2.56812e-16	4.1877e-15				IPR001599|PF00207|Alpha-2-macroglobulin family\IPR000305|PF01541|GIY-YIG catalytic domain\IPR011626|PF07678|A-macroglobulin complement component\IPR011625|PF07703|Alpha-2-macroglobulin family N-terminal region\IPR019565|PF10569|Alpha-macro-globulin thiol-ester bond-forming region\IPR008930|SSF48239|Terpenoid cyclases/Protein prenyltransferases\IPR014756|SSF81296|E set domains\IPR000305|SSF82771|G…
SMESG000046624.1	2698.46	2300.44	3096.48	-0.423592	0.0517375	-8.18714	2.67508e-16	4.35764e-15	PUS7	pseudouridylate synthase 7 (putative)		IPR001656|PF01142|tRNA pseudouridine synthase D (TruD)\IPR001656|PTHR13326|TRNA PSEUDOURIDINE SYNTHASE D\IPR020103|SSF55120|Pseudouridine synthase
SMESG000080311.1	4272.26	3785.54	4758.98	-0.32737	0.0400185	-8.18041	2.82885e-16	4.60344e-15	SLMAPA	sarcolemma associated protein a		IPR000253|PF00498|FHA domain\IPR008984|SSF49879|SMAD/FHA domain
SMESG000041687.1	1561.69	1811.65	1311.74	0.458672	0.0560671	8.18011	2.83588e-16	4.61018e-15	PHUM_PHUM222080	U1 small nuclear ribonucleoprotein C, putative		IPR013085|PF06220|U1 zinc finger\IPR017340|PTHR31148|FAMILY NOT NAMED
SMESG000009827.1	2257.44	1936.53	2578.35	-0.408352	0.0499736	-8.17115	3.05467e-16	4.96081e-15	ADGRL4	adhesion G protein-coupled receptor L4		IPR000832|PF00002|7 transmembrane receptor (Secretin family)\IPR000203|PF01825|Latrophilin/CL-1-like GPS domain
SMESG000028956.1	2202.17	1857.45	2546.88	-0.449272	0.0549824	-8.17093	3.06019e-16	4.96472e-15	PHUM_PHUM159090	SLIT-ROBO Rho GTPase-activating protein, putative		IPR001452|PF00018|SH3 domain\IPR001060|PF00611|Fes/CIP4, and EFC/F-BAR homology domain\IPR000198|PF00620|RhoGAP domain\IPR008936|SSF48350|GTPase activation domain, GAP\IPR001452|SSF50044|SH3-domain
SMESG000014480.1	122.115	181.631	62.5997	1.31536	0.159602	8.16748	3.14907e-16	5.10373e-15				IPR008974|SSF49599|TRAF domain-like
SMESG000034660.1	6474.8	5779.85	7169.76	-0.308523	0.0377798	-8.1663	3.17999e-16	5.14861e-15				IPR004166|PF02816|Alpha-kinase family\IPR011009|SSF56112|Protein kinase-like (PK-like)
SMESG000031871.1	1163.63	934.738	1392.53	-0.562017	0.0688771	-8.15878	3.38439e-16	5.474e-15				IPR011992|SSF47473|EF-hand
SMESG000026132.1	3330.82	2874.23	3787.41	-0.394402	0.0483521	-8.15675	3.44155e-16	5.56082e-15	TRPA1	transient receptor potential cation channel subfamily A member 1		IPR002110|PF00023|Ankyrin repeat\IPR005821|PF00520|Ion transport protein\IPR020683|PF12796|Ankyrin repeats (3 copies)\IPR002110|PF13606|Ankyrin repeat\IPR020683|SSF48403|Ankyrin repeat
SMESG000022957.1	1780.14	1498.98	2061.29	-0.453742	0.0556872	-8.1477	3.70901e-16	5.98692e-15	GGT7	gamma-glutamyltransferase 7	EST: AY067466.1 | clone H.105.12f(T3) unknown mRNA sequence	IPR000101|PF01019|Gamma-glutamyltranspeptidase\IPR000101|PTHR11686|GAMMA GLUTAMYL TRANSPEPTIDASES\IPR029055|SSF56235|N-terminal nucleophile aminohydrolases (Ntn hydrolases)
SMESG000026636.1	3015.48	3412.45	2618.51	0.378303	0.0464398	8.14586	3.76583e-16	6.0725e-15	MS3_08526	39S ribosomal protein L10, mitochondrial
SMESG000081167.1	1683.61	1422.7	1944.52	-0.444868	0.0546617	-8.13822	4.01143e-16	6.46201e-15				IPR009060|SSF46934|UBA-like
SMESG000058880.1	1397.7	1165.98	1629.42	-0.475738	0.0584663	-8.13643	4.07088e-16	6.54457e-15	MS3_03562	ATP-binding cassette sub-family G member 2		IPR003439|PF00005|ABC transporter\IPR013525|PF01061|ABC-2 type transporter\IPR027417|SSF52540|P-loop containing nucleoside triphosphate hydrolases
SMESG000070566.1	523.518	388.426	658.61	-0.731462	0.0898559	-8.1365	4.06883e-16	6.54457e-15	CEP135	centrosomal protein 135kDa
SMESG000059381.1	5232.74	4666.02	5799.45	-0.311684	0.0383509	-8.1271	4.39668e-16	7.06123e-15				IPR001841|PF13639|Ring finger domain
SMESG000011756.1	1413.72	1172.72	1654.73	-0.489196	0.0602187	-8.12313	4.54321e-16	7.28922e-15	CADPS	Ca2 dependent secretion activator		IPR010439|PF06292|Domain of Unknown Function (DUF1041)\IPR033227|PTHR12166|CALCIUM-DEPENDENT ACTIVATOR PROTEIN FOR SECRETION\IPR011993|SSF50729|PH domain-like
SMESG000061866.1	14122.6	12800.1	15445.1	-0.269732	0.033237	-8.11542	4.84117e-16	7.75947e-15	OLA1	Obg-like ATPase 1		IPR006073|PF01926|50S ribosome-binding GTPase\IPR013029|PF06071|Protein of unknown function (DUF933)\IPR027417|SSF52540|P-loop containing nucleoside triphosphate hydrolases\IPR012676|SSF81271|TGS-like
SMESG000039871.1	1583.16	1309.74	1856.57	-0.49399	0.0608971	-8.11135	5.00602e-16	8.01565e-15			mRNA: KT375435.1 | putative BRCA2 mRNA - complete cds	IPR002093|PF00634|BRCA2 repeat\IPR015187|PF09103|BRCA2, oligonucleotide/oligosaccharide-binding, domain 1\IPR015188|PF09104|BRCA2, oligonucleotide/oligosaccharide-binding, domain 3\IPR015252|PF09169|BRCA2, helical\IPR015525|PTHR11289|BREAST CANCER TYPE 2 SUSCEPTIBILITY PROTEIN BRCA2\IPR012340|SSF50249|Nucleic acid-binding proteins\IPR015252|SSF81872|BRCA2 helical domain
SMESG000008305.1	1845.11	1526.14	2164.07	-0.495898	0.0611381	-8.11075	5.03098e-16	8.04756e-15	MS3_07525	Protein FAM13A		IPR000198|PF00620|RhoGAP domain\IPR008936|SSF48350|GTPase activation domain, GAP
SMESG000058249.1	2437.44	2014.19	2860.7	-0.497782	0.0613917	-8.10803	5.14483e-16	8.22143e-15				IPR018545|PF09405|CASC3/Barentsz eIF4AIII binding
SMESG000058106.1	111918	121299	102536	0.241411	0.0297869	8.1046	5.29213e-16	8.43992e-15	RPS9	Ribosomal protein S9		IPR001912|PF00163|Ribosomal protein S4/S9 N-terminal domain\IPR002942|PF01479|S4 domain\IPR022801|PTHR11831|30S 40S RIBOSOMAL PROTEIN
SMESG000061535.1	941.233	762.934	1119.53	-0.542292	0.066902	-8.10469	5.28785e-16	8.43992e-15				IPR003864|PF02714|Domain of unknown function DUF221\IPR032880|PF13967|Late exocytosis, associated with Golgi transport\IPR027815|PF14703|Cytosolic domain of 10TM putative phosphate transporter\IPR026957|PTHR13018:SF24|TRANSMEMBRANE PROTEIN 63A
SMESG000052086.1	1278.62	1046.78	1510.47	-0.519329	0.064079	-8.10381	5.32627e-16	8.48589e-15	SENP7	SUMO1/sentrin specific peptidase 7		IPR003653|PF02902|Ulp1 protease family, C-terminal catalytic domain
SMESG000050799.1	1682.53	1412.75	1952.31	-0.459878	0.0567527	-8.1028	5.37074e-16	8.54821e-15	POLG	polymerase (DNA directed), gamma		IPR001098|PF00476|DNA polymerase family A\IPR002297|PTHR10267|DNA POLYMERASE SUBUNIT GAMMA-1\IPR012337|SSF53098|Ribonuclease H-like
SMESG000067103.1	3538.15	3959.67	3116.64	0.34257	0.0422846	8.10135	5.43512e-16	8.64206e-15				IPR003782|PF02630|SCO1/SenC\IPR003782|PTHR12151|SCO1/SENC\IPR012336|SSF52833|Thioredoxin-like
SMESG000033570.1	916.61	739.866	1093.35	-0.550739	0.0679943	-8.0986	5.5594e-16	8.83086e-15			mRNA: JN815259.1 | rictor mRNA - partial cds& JN815259.1 | rictor mRNA - partial cds	IPR029453|PF14663|Rapamycin-insensitive companion of mTOR RasGEF_N domain\IPR029451|PF14666|Rapamycin-insensitive companion of mTOR, middle domain\IPR029452|PF14668|Rapamycin-insensitive companion of mTOR, domain 5\IPR028268|PTHR13298|CYTOSOLIC REGULATOR PIANISSIMO\IPR016024|SSF48371|ARM repeat
SMESG000073245.1	1243.4	1029.35	1457.44	-0.492717	0.060866	-8.09446	5.75192e-16	9.12759e-15	PIK3C2A	phosphatidylinositol 3-kinase, C2 domain containing, alpha polypeptide		IPR000008|PF00168|C2 domain\IPR000403|PF00454|Phosphatidylinositol 3- and 4-kinase\IPR001263|PF00613|Phosphoinositide 3-kinase family, accessory domain (PIK domain)\IPR001683|PF00787|PX domain\IPR002420|PF00792|Phosphoinositide 3-kinase C2\IPR015433|PTHR10048|PHOSPHATIDYLINOSITOL KINASE\IPR016024|SSF48371|ARM repeat\IPR000008|SSF49562|C2 domain (Calcium/lipid-binding domain, CaLB)\IPR011009|SSF56…
SMESG000019381.1	2995.47	2498.98	3491.95	-0.475293	0.0587371	-8.09168	5.88454e-16	9.32878e-15	FKBP15	FK506 binding protein 15, 133kDa	EST: AY066366.1 | clone H.89.9a unknown mRNA sequence
SMESG000025696.1	2188.09	1865.29	2510.89	-0.424697	0.0524904	-8.09072	5.93125e-16	9.3935e-15				IPR019335|PF10191|Golgi complex component 7 (COG7)\IPR019335|PTHR21443|CONSERVED OLIGOMERIC GOLGI COMPLEX COMPONENT 7
SMESG000024335.1	21727.2	19118.1	24336.2	-0.345238	0.0426885	-8.08735	6.09764e-16	9.64744e-15	SLC4A10	solute carrier family 4, sodium bicarbonate transporter, member 10	mRNA: KT163457.1 | slc4a-1 (slc4a-1) mRNA - complete cds	IPR011531|PF00955|HCO3- transporter family\IPR013769|PF07565|Band 3 cytoplasmic domain\IPR003020|PTHR11453|ANION EXCHANGE PROTEIN\IPR016152|SSF55804|Phoshotransferase/anion transport protein
SMESG000017166.1	97143.9	105640	88647.6	0.251851	0.0311721	8.07937	6.51019e-16	1.029e-14	RPL18	ribosomal protein L18	EST: AY967634.1 | clone NBE.5.07F mRNA sequence	IPR021131|PF17135|Ribosomal protein 60S L18 and 50S L18e\IPR000039|PTHR10934|60S RIBOSOMAL PROTEIN L18\IPR021131|SSF52080|Ribosomal proteins L15p and L18e
SMESG000024163.1	866.296	697.344	1035.25	-0.55707	0.0689547	-8.07749	6.61123e-16	1.04393e-14
SMESG000016791.1	31122	34488	27756.1	0.311122	0.0385398	8.07273	6.87443e-16	1.08442e-14
SMESG000078439.1	4101.41	3598.91	4603.91	-0.352088	0.0436172	-8.07214	6.9076e-16	1.08858e-14	MS3_05112	Secretory phospholipase A2 receptor		IPR001304|PF00059|Lectin C-type domain\IPR016187|SSF56436|C-type lectin-like
SMESG000029435.1	3549.5	2995.55	4103.45	-0.447572	0.0555225	-8.06095	7.57017e-16	1.19182e-14	DEPDC5	DEP domain containing 5		IPR000591|PF00610|Domain found in Dishevelled, Egl-10, and Pleckstrin (DEP)\IPR027244|PF12257|Protein of unknown function (DUF3608)\IPR027244|PTHR13179|DEP DOMAIN CONTAINING PROTEIN 5\IPR011991|SSF46785|Winged helixDNA-binding domain
SMESG000055190.1	2608.46	2215.91	3001.01	-0.43167	0.0536059	-8.05246	8.11481e-16	1.27505e-14	XPO4	exportin 4
SMESG000077129.1	1811.77	1520.84	2102.71	-0.460184	0.0571452	-8.05252	8.11036e-16	1.27505e-14	MS3_05767	Transcription factor EB	mRNA: KF487118.1 | mitfl-2 protein (mitfl-2) mRNA - partial cds	IPR011598|PF00010|Helix-loop-helix DNA-binding domain\IPR011598|SSF47459|HLH, helix-loop-helix DNA-binding domain
SMESG000007495.1	4670.54	5256.96	4084.13	0.360907	0.0448243	8.05147	8.18048e-16	1.2841e-14	POLR2C	polymerase (RNA) II (DNA directed) polypeptide C		IPR011262|PF01000|RNA polymerase Rpb3/RpoA insert domain\IPR009025|PF01193|RNA polymerase Rpb3/Rpb11 dimerisation domain\IPR009025|SSF55257|RBP11-like subunits of RNA polymerase\IPR011262|SSF56553|Insert subdomain of RNA polymerase alpha subunit
SMESG000057818.1	2595.58	2957.32	2233.84	0.400197	0.0497297	8.04713	8.47566e-16	1.32913e-14				IPR001202|PF00397|WW domain\IPR000297|PF00639|PPIC-type PPIASE domain\IPR001202|SSF51045|WW domain
SMESG000074509.1	132.21	192.325	72.0961	1.23593	0.152533	8.0436	8.72401e-16	1.36673e-14				IPR003582|PF01549|ShK domain-like
SMESG000078872.1	25066.7	22367.9	27765.6	-0.309732	0.0385307	-8.03856	9.09023e-16	1.42271e-14				IPR011545|PF00270|DEAD/DEAH box helicase\IPR012562|PF08152|GUCT (NUC152) domain\IPR027417|SSF52540|P-loop containing nucleoside triphosphate hydrolases\IPR012677|SSF54928|RNA-binding domain, RBD
SMESG000070635.1	4574.55	3947.7	5201.4	-0.393391	0.0489514	-8.03626	9.26218e-16	1.4482e-14	SU(VAR)2-10	Suppressor of variegation 2-10		IPR004181|PF02891|MIZ/SP-RING zinc finger\IPR027229|PTHR10782:SF4|SUPPRESSOR OF VARIEGATION 2-10, ISOFORM I
SMESG000015058.1	10140.8	8992.73	11288.9	-0.325655	0.040533	-8.03429	9.41212e-16	1.47021e-14	KDM5B	lysine (K)-specific demethylase 5B		IPR019787|PF00628|PHD-finger\IPR001606|PF01388|ARID/BRIGHT DNA binding domain\IPR003347|PF02373|JmjC domain, hydroxylase\IPR003349|PF02375|jmjN domain\IPR004198|PF02928|C5HC2 zinc finger\IPR013637|PF08429|PLU-1-like protein\IPR001606|SSF46774|ARID-like\IPR011011|SSF57903|FYVE/PHD zinc finger
SMESG000053422.1	296.935	197.732	396.139	-0.931497	0.115791	-8.03295	9.51529e-16	1.48487e-14	C2H16ORF89	chromosome 2 open reading frame, human C16orf89		IPR031751|PF15882|Domain of unknown function (DUF4735)
SMESG000077981.1	381.204	274.325	488.082	-0.788447	0.0980886	-8.03153	9.6266e-16	1.50077e-14	CG34347	CG34347 gene product from transcript CG34347-RB		IPR019748|PF00373|FERM central domain\IPR018979|PF09379|FERM N-terminal domain\IPR019748|SSF47031|Second domain of FERM\IPR011993|SSF50729|PH domain-like\IPR029071|SSF54236|Ubiquitin-like
SMESG000007051.1	7063.68	6345.84	7781.51	-0.292612	0.0364388	-8.03019	9.73238e-16	1.51578e-14	METAP2	methionyl aminopeptidase 2	EST: AY067118.1 | clone H.118.4a unknown mRNA sequence	IPR000994|PF00557|Metallopeptidase family M24\IPR002468|PTHR10804:SF9|METHIONINE AMINOPEPTIDASE 2\IPR011991|SSF46785|Winged helixDNA-binding domain\IPR000994|SSF55920|Creatinase/aminopeptidase
SMESG000051054.1	4109.1	3489.94	4728.26	-0.432791	0.0539096	-8.02799	9.90796e-16	1.54163e-14	WHSC1	Wolf-Hirschhorn syndrome candidate 1		IPR000313|PF00855|PWWP domain\IPR001214|PF00856|SET domain\IPR011011|SSF57903|FYVE/PHD zinc finger
SMESG000051464.1	1667.42	1357.74	1977.11	-0.530682	0.0662761	-8.00664	1.1788e-15	1.83236e-14	PIKFYVE	phosphoinositide kinase, FYVE finger containing		IPR002423|PF00118|TCP-1/cpn60 chaperonin family\IPR000306|PF01363|FYVE zinc finger\IPR002498|PF01504|Phosphatidylinositol-4-phosphate 5-Kinase\IPR011991|SSF46785|Winged helixDNA-binding domain\IPR027409|SSF52029|GroEL apical domain-like\IPR011011|SSF57903|FYVE/PHD zinc finger
SMESG000061908.1	16281.2	14718.2	17844.3	-0.276346	0.0345279	-8.00354	1.20894e-15	1.87738e-14	MS3_05309	RNA-binding protein 5		IPR000504|PF00076|RNA recognition motif. (a.k.a. RRM, RBD, or RNP domain)\IPR000467|PF01585|G-patch domain\IPR012677|SSF54928|RNA-binding domain, RBD\IPR001876|SSF90209|Ran binding protein zinc finger-like
SMESG000059244.1	1912.48	1624.08	2200.87	-0.43247	0.054042	-8.0022	1.2222e-15	1.89613e-14	NFXL1	nuclear transcription factor, X-box binding-like 1
SMESG000033291.1	1859.65	1537.62	2181.68	-0.496295	0.0620534	-7.99748	1.26996e-15	1.96832e-14	PIAS-LIKE	zinc finger protein		IPR004181|PF02891|MIZ/SP-RING zinc finger
SMESG000065075.1	3322.8	3913.61	2731.99	0.508269	0.0635696	7.99515	1.29413e-15	2.00383e-14
SMESG000017239.1	378.412	265.639	491.185	-0.838619	0.104817	-7.99385	1.3079e-15	2.02319e-14
SMESG000014293.1	2940.23	3311.86	2568.6	0.362901	0.0454003	7.99316	1.31527e-15	2.03262e-14	MRPS28	mitochondrial ribosomal protein S28		IPR019375|PF10246|Mitochondrial ribosomal protein MRP-S35
SMESG000019043.1	64.6676	106.055	23.2803	1.62516	0.197839	7.98661	1.38703e-15	2.14145e-14				IPR016179|SSF56994|Insulin-like
SMESG000052490.1	1566.03	1835.52	1296.54	0.492026	0.0616119	7.98517	1.40326e-15	2.16441e-14
SMESG000070817.1	1068.44	869.378	1267.5	-0.532892	0.0667454	-7.98309	1.42715e-15	2.19914e-14	SSH1	slingshot protein phosphatase 1		IPR000340|PF00782|Dual specificity phosphatase, catalytic domain\IPR014876|PF08766|DEK C terminal domain\IPR024950|PTHR10159|DUAL SPECIFICITY PROTEIN PHOSPHATASE\IPR029021|SSF52799|(Phosphotyrosine protein) phosphatases II
SMESG000045656.1	55.4791	95.951	15.0072	1.77011	0.213217	7.97986	1.46503e-15	2.25532e-14
SMESG000026051.1	1262.45	1029.97	1494.94	-0.526421	0.0659689	-7.97915	1.47346e-15	2.26613e-14				IPR012340|SSF50249|Nucleic acid-binding proteins\IPR027417|SSF52540|P-loop containing nucleoside triphosphate hydrolases
SMESG000066029.1	1904.31	2232.92	1575.7	0.493667	0.0619108	7.9733	1.54489e-15	2.37368e-14	ACTB	actin, beta	EST: AY067411.1 | clone H.6.6f unknown mRNA sequence& AY967479.1 | clone HE.1.05E mRNA sequence	IPR004000|PF00022|Actin\IPR004000|PTHR11937|ACTIN
SMESG000003363.1	1180.25	978.88	1381.63	-0.487517	0.0611442	-7.97253	1.55463e-15	2.38636e-14	MS3_07186	SNF-related serine/threonine-protein kinase		IPR000719|PF00069|Protein kinase domain\IPR011009|SSF56112|Protein kinase-like (PK-like)
SMESG000016300.1	6056.27	5314.25	6798.28	-0.352339	0.044197	-7.97197	1.56159e-15	2.39473e-14	MS3_03680	Protein split ends		IPR000504|PF00076|RNA recognition motif. (a.k.a. RRM, RBD, or RNP domain)\IPR012921|PF07744|SPOC domain\IPR016194|SSF100939|SPOC domain-like\IPR012677|SSF54928|RNA-binding domain, RBD
SMESG000046850.1	353.818	247.984	459.652	-0.838707	0.105153	-7.96828	1.60897e-15	2.46502e-14
SMESG000017099.1	47073.5	51819.2	42327.8	0.290082	0.0364302	7.96267	1.68364e-15	2.57695e-14	RL31	60S ribosomal protein l31		IPR000054|PF01198|Ribosomal protein L31e\IPR000054|PTHR10956|60S RIBOSOMAL PROTEIN L31\IPR023621|SSF54575|Ribosomal protein L31e
SMESG000043634.1	430.168	310.57	549.765	-0.784499	0.0984753	-7.96119	1.70396e-15	2.60556e-14
SMESG000014678.1	79.9034	126.07	33.7367	1.50291	0.185327	7.96075	1.71002e-15	2.61232e-14	LIPF	lipase F, gastric type		IPR006693|PF04083|Partial alpha/beta-hydrolase lipase region\IPR008906|PF05699|hAT family C-terminal dimerisation region\IPR029058|SSF53474|alpha/beta-Hydrolases
SMESG000008044.1	1165.74	962.157	1369.33	-0.499701	0.0627809	-7.95875	1.73791e-15	2.65239e-14				IPR011935|PF13598|Domain of unknown function (DUF4139)\IPR025554|PF13600|N-terminal domain of unknown function (DUF4140)
SMESG000043278.1	295.792	197.022	394.563	-0.931191	0.116857	-7.95736	1.75743e-15	2.67961e-14
SMESG000059185.1	4876.15	5508.06	4244.24	0.372166	0.0467907	7.95372	1.80992e-15	2.75701e-14	WDR82	WD repeat domain 82	mRNA: KP409166.1 | WDR82 mRNA - complete cds	IPR001680|PF00400|WD domain, G-beta repeat\IPR017986|SSF50978|WD40 repeat-like
SMESG000063625.1	602.26	452.123	752.398	-0.707599	0.0889374	-7.9533	1.81609e-15	2.76379e-14
SMESG000052862.1	917.916	746.241	1089.59	-0.534284	0.0671779	-7.95219	1.83238e-15	2.78591e-14	CNOT1	CCR4-NOT transcription complex, subunit 1	mRNA: KF781122.1 | not1 mRNA - complete cds& KF781122.1 | not1 mRNA - complete cds	IPR007196|PF04054|CCR4-Not complex component, Not1\IPR024557|PF12842|Domain of unknown function (DUF3819)\IPR032191|PF16415|CCR4-NOT transcription complex subunit 1 CAF1-binding domain\IPR032193|PF16417|CCR4-NOT transcription complex subunit 1 TTP binding domain
SMESG000012361.1	1963.88	2243.08	1684.68	0.407646	0.0512602	7.95206	1.8344e-15	2.78634e-14				IPR008027|PF05365|Ubiquinol-cytochrome C reductase, UQCRX/QCR9 like\IPR008027|PTHR12980|UBIQUINOL-CYTOCHROME C REDUCTASE COMPLEX, SUBUNIT\IPR008027|SSF81514|Subunit X (non-heme 7 kDa protein) of cytochrome bc1 complex (Ubiquinol-cytochrome c reductase)
SMESG000060121.1	1547.57	1783.29	1311.85	0.436703	0.0549222	7.95069	1.85477e-15	2.8146e-14	MS3_10817	Putative ATP synthase subunit f, mitochondrial		IPR019344|PF10206|Mitochondrial F1F0-ATP synthase, subunit f
SMESG000067101.1	1767.64	2037.06	1498.22	0.43636	0.0548864	7.94973	1.86912e-15	2.83368e-14	LNX2	ligand of numb-protein X 2		IPR001478|PF00595|PDZ domain (Also known as DHR or GLGF)\IPR001478|SSF50156|PDZ domain-like
SMESG000038673.1	336.83	236.456	437.204	-0.837337	0.105241	-7.94844	1.88879e-15	2.86078e-14
SMESG000008082.1	9736.1	10831.8	8640.42	0.323507	0.0407061	7.94733	1.90578e-15	2.88379e-14	TGME49_095350	nucleoside diphosphate kinase, putative	mRNA: KM981941.1 | NME/NM23 nucleoside diphosphate kinase 1 mRNA - partial cds	IPR001564|PF00334|Nucleoside diphosphate kinase
SMESG000080104.1	1847.41	1579.01	2115.81	-0.416793	0.0524849	-7.94091	2.00701e-15	3.03409e-14	MS3_00058	Leukocyte receptor cluster member 8-like protein	EST: AY066458.1 | clone HB.5.3e unknown mRNA sequence	IPR005062|PF03399|SAC3/GANP/Nin1/mts3/eIF-3 p25 family
SMESG000022990.1	3017.75	2547.54	3487.96	-0.44676	0.0562698	-7.93944	2.03101e-15	3.06746e-14	NBN	nibrin		IPR000253|PF00498|FHA domain\IPR032429|PF16508|Second BRCT domain on Nijmegen syndrome breakage protein\IPR008984|SSF49879|SMAD/FHA domain\IPR001357|SSF52113|BRCT domain
SMESG000022478.1	1287.58	1499.09	1076.06	0.470045	0.0592024	7.9388	2.04149e-15	3.08037e-14	MRPL35	mitochondrial ribosomal protein L35
SMESG000043485.1	1323.78	1089.66	1557.91	-0.507039	0.0638663	-7.9385	2.04635e-15	3.08479e-14	SPG11	spastic paraplegia 11 (autosomal recessive)		IPR028103|PTHR13650|UNCHARACTERIZED
SMESG000044397.1	1655.18	1384.06	1926.31	-0.468721	0.0591828	-7.91948	2.38504e-15	3.59196e-14				IPR000253|PF00498|FHA domain\IPR001357|PF16770|Regulator of Ty1 transposition protein 107 BRCT domain\IPR008984|SSF49879|SMAD/FHA domain\IPR001357|SSF52113|BRCT domain
SMESG000031926.1	1117.87	1314.49	921.246	0.502765	0.0634849	7.91831	2.40751e-15	3.62238e-14
SMESG000074815.1	1944.06	1660.27	2227.85	-0.418405	0.0528621	-7.91474	2.47769e-15	3.72447e-14	MS3_10409	Alpha/beta hydrolase domain-containing protein 13		IPR000504|PF00076|RNA recognition motif. (a.k.a. RRM, RBD, or RNP domain)\IPR002483|PF01480|PWI domain\IPR002483|SSF101233|PWI domain\IPR012677|SSF54928|RNA-binding domain, RBD
SMESG000078264.1	4960.66	4374	5547.32	-0.340488	0.0430384	-7.91122	2.54874e-15	3.82767e-14	IMPDH2	IMP (inosine 5'-monophosphate) dehydrogenase 2		IPR001093|PF00478|IMP dehydrogenase / GMP reductase domain\IPR000644|PF00571|CBS domain\IPR005990|PTHR11911:SF6|INOSINE-5'-MONOPHOSPHATE DEHYDROGENASE\IPR015813|SSF51621|Phosphoenolpyruvate/pyruvate domain
SMESG000042638.1	1339.35	1105.5	1573.21	-0.497586	0.0628968	-7.91052	2.5632e-15	3.84577e-14	GTF3C3	general transcription factor IIIC subunit 3		IPR011990|SSF48452|TPR-like
SMESG000034082.1	1441.02	1198.36	1683.68	-0.483721	0.0611577	-7.90894	2.59591e-15	3.89118e-14	CLEC16A	C-type lectin domain family 16, member A		IPR019155|PF09758|Uncharacterised conserved protein
SMESG000036418.1	1127.15	928.484	1325.83	-0.505575	0.0639362	-7.90681	2.64065e-15	3.95453e-14				IPR000253|PF00498|FHA domain\IPR008984|SSF49879|SMAD/FHA domain
SMESG000045937.1	411.136	298.263	524.008	-0.777966	0.0983291	-7.90665	2.64416e-15	3.95607e-14	SZT2	seizure threshold 2 homolog (mouse)
SMESG000042480.1	1905.13	2189.7	1620.55	0.427523	0.0540801	7.90493	2.6808e-15	4.00714e-14	PAL2	Peptidyl-alpha-hydroxyglycine-alpha-amidating lyase 2	EST: AY067923.1 | clone H.32.9h unknown mRNA sequence& AY067620.1 | clone H.61.3e unknown mRNA sequence
SMESG000071294.1	7525.5	8390.88	6660.12	0.330693	0.0418484	7.9021	2.74246e-15	4.09547e-14	COX4	cytochrome c oxidase subunit IV		IPR004203|PF02936|Cytochrome c oxidase subunit IV\IPR004203|PTHR10707|CYTOCHROME C OXIDASE SUBUNIT IV\IPR004203|SSF81406|Mitochondrial cytochrome c oxidase subunit IV
SMESG000061662.1	1564.53	1297.36	1831.71	-0.488408	0.0618544	-7.89561	2.8891e-15	4.31043e-14				IPR022783|PF07842|GC-rich sequence DNA-binding factor-like protein\IPR012890|PTHR12214|GC-RICH SEQUENCE DNA-BINDING FACTOR
SMESG000076666.1	7905.37	7021.13	8789.6	-0.321637	0.0407668	-7.88964	3.0305e-15	4.51718e-14	SMARCA4	SWI/SNF related, matrix associated, actin dependent regulator of chromatin, subfamily a, member 4		IPR000330|PF00176|SNF2 family N-terminal domain\IPR001650|PF00271|Helicase conserved C-terminal domain\IPR001487|PF00439|Bromodomain\IPR014012|PF07529|HSA\IPR014978|PF08880|QLQ\IPR029295|PF14619|Snf2-ATP coupling, chromatin remodelling complex\IPR030088|PTHR10799:SF541|GLOBAL TRANSCRIPTION ACTIVATOR SNF2L2-RELATED\IPR001487|SSF47370|Bromodomain\IPR027417|SSF52540|P-loop containing nucleoside trip…
SMESG000001510.1	580.036	447.227	712.844	-0.650192	0.0823876	-7.88921	3.04095e-15	4.52852e-14				IPR000237|PF01465|GRIP domain
SMESG000023040.1	64402.9	69550.4	59255.4	0.230184	0.029195	7.88434	3.16198e-15	4.70436e-14	RPL-23	60S ribosomal protein L23		IPR000218|PF00238|Ribosomal protein L14p/L23e\IPR000218|PTHR11761|50S/60S RIBOSOMAL PROTEIN L14/L23\IPR000218|SSF50193|Ribosomal protein L14
SMESG000023323.1	99.939	160.476	39.4019	1.54652	0.193646	7.88054	3.25975e-15	4.8453e-14	NPC2	NPC intracellular cholesterol transporter 2		IPR003172|PF02221|ML domain\IPR014756|SSF81296|E set domains
SMESG000002680.1	1845.16	1542.73	2147.58	-0.469751	0.0596184	-7.87897	3.30078e-15	4.90174e-14	MS3_04570	PR domain zinc finger protein 14	mRNA: KC262340.1 | ptip mRNA - partial cds	IPR001357|PF12738|twin BRCT domain\IPR001357|PF16589|BRCT domain, a BRCA1 C-terminus domain\IPR001357|PF16770|Regulator of Ty1 transposition protein 107 BRCT domain\IPR001357|SSF52113|BRCT domain
SMESG000032119.1	1862.61	1570.35	2154.87	-0.450506	0.0571837	-7.87794	3.32823e-15	4.93791e-14	CG9425	CG9425 gene product from transcript CG9425-RB		IPR027417|SSF52540|P-loop containing nucleoside triphosphate hydrolases
SMESG000013596.1	135.025	74.8762	195.173	-1.20176	0.151704	-7.87559	3.39148e-15	5.02707e-14
SMESG000066383.1	2140.49	1835.81	2445.16	-0.407894	0.0518069	-7.87312	3.45893e-15	5.1223e-14	HGS	hepatocyte growth factor-regulated tyrosine kinase substrate		IPR002014|PF00790|VHS domain\IPR000306|PF01363|FYVE zinc finger\IPR024641|PF12210|Hepatocyte growth factor-regulated tyrosine kinase substrate\IPR008942|SSF48464|ENTH/VHS domain\IPR011011|SSF57903|FYVE/PHD zinc finger
SMESG000039324.1	1840.58	1566.68	2114.47	-0.427718	0.0543977	-7.86254	3.76417e-15	5.56915e-14	SEC31A	SEC31 homolog A, COPII coat complex component		IPR017986|SSF50978|WD40 repeat-like
SMESG000034791.1	425.688	316.213	535.163	-0.7272	0.0924594	-7.86044	3.82796e-15	5.6583e-14			EST: AY068227.1 | clone H.92.4g(T3) unknown mRNA sequence	IPR023631|PF01425|Amidase\IPR000120|PTHR11895|AMIDASE\IPR023631|SSF75304|Amidase signature (AS) enzymes
SMESG000055483.1	4505.18	4995.49	4014.86	0.312856	0.0398102	7.85859	3.88471e-15	5.73687e-14	ESD	esterase D		IPR000801|PF00756|Putative esterase\IPR014186|PTHR10061|S-FORMYLGLUTATHIONE HYDROLASE\IPR029058|SSF53474|alpha/beta-Hydrolases
SMESG000036456.1	731.104	575.306	886.903	-0.608382	0.0774351	-7.85502	3.99702e-15	5.89726e-14				IPR008530|PTHR15668|JM1 PROTEIN
SMESG000050288.1	701.098	849.37	552.827	0.602267	0.0766781	7.85204	4.0933e-15	6.03374e-14	DSEC\GM13412	GM13412 gene product from transcript GM13412-RA		IPR006108|PF00725|3-hydroxyacyl-CoA dehydrogenase, C-terminal domain\IPR006176|PF02737|3-hydroxyacyl-CoA dehydrogenase, NAD binding domain\IPR008927|SSF48179|6-phosphogluconate dehydrogenase C-terminal domain-like\IPR016040|SSF51735|NAD(P)-binding Rossmann-fold domains
SMESG000038232.1	3002.97	2634.07	3371.87	-0.353079	0.0449694	-7.85145	4.11258e-15	6.05657e-14	TM1	Tropomyosin 1		IPR000533|PF00261|Tropomyosin
SMESG000022386.1	2606.01	2269.29	2942.74	-0.371287	0.0473075	-7.84824	4.21923e-15	6.20791e-14	AAEL_AAEL003829	AAEL003829-PA		IPR022812|PF00350|Dynamin family\IPR022812|PTHR11566|DYNAMIN\IPR033047|PTHR11566:SF67|\IPR027417|SSF52540|P-loop containing nucleoside triphosphate hydrolases
SMESG000013780.1	1259.56	1034.44	1484.69	-0.509792	0.0649781	-7.84493	4.33204e-15	6.36802e-14	IGHMBP2	immunoglobulin mu binding protein 2		IPR001374|PF01424|R3H domain\IPR033098|PTHR10887:SF375|\IPR027417|SSF52540|P-loop containing nucleoside triphosphate hydrolases\IPR001374|SSF82708|R3H domain
SMESG000035735.1	2712.51	2343.61	3081.41	-0.390474	0.0497746	-7.8447	4.33988e-15	6.37367e-14	MS3_08955	Protein cramped-like		IPR009057|SSF46689|Homeodomain-like
SMESG000032133.1	7095.29	7947.49	6243.08	0.344836	0.0439631	7.84368	4.37525e-15	6.41971e-14	LWR	lesswright	EST: AY066122.1 | clone H.113.10h unknown mRNA sequence	IPR000608|PF00179|Ubiquitin-conjugating enzyme\IPR016135|SSF54495|UBC-like
SMESG000004512.1	3282.98	2824.12	3741.83	-0.400641	0.0510893	-7.84183	4.44015e-15	6.50896e-14	MS3_06158	Protein son of sevenless	EST: JX010473.1 | clone SMED_04083_V2 son of sevenless-1 mRNA - complete cds	IPR001895|PF00617|RasGEF domain\IPR000651|PF00618|RasGEF N-terminal motif\IPR023578|SSF48366|Ras GEF\IPR011993|SSF50729|PH domain-like
SMESG000053212.1	1920.56	2213.09	1628.03	0.435606	0.0556587	7.82592	5.03969e-15	7.38106e-14				IPR001163|PF01423|LSM domain\IPR027141|PTHR23338|SMALL NUCLEAR RIBONUCLEOPROTEIN SM\IPR010920|SSF50182|Sm-like ribonucleoproteins
SMESG000055258.1	80.5205	127.808	33.2327	1.50583	0.189115	7.82198	5.19984e-15	7.60864e-14	MS3_03910	Innexin unc-9	EST: AY067503.1 | clone H.26.12f unknown mRNA sequence	IPR000990|PF00876|Innexin\IPR000990|PTHR11893|INNEXIN
SMESG000055404.1	1871.21	1593.63	2148.79	-0.425252	0.0543802	-7.81969	5.29528e-15	7.7412e-14
SMESG000061926.1	2787.47	2373.59	3201.34	-0.425954	0.0544989	-7.81566	5.46769e-15	7.98592e-14				IPR022043|PF12253|Chromatin assembly factor 1 subunit A\IPR022043|PTHR15272|CHROMATIN ASSEMBLY FACTOR 1 SUBUNIT A (CAF-1 SUBUN
SMESG000064966.1	1259.55	1474.38	1044.72	0.487452	0.0624092	7.8097	5.73224e-15	8.36467e-14	RECQL	RecQ helicase-like		IPR011545|PF00270|DEAD/DEAH box helicase\IPR001650|PF00271|Helicase conserved C-terminal domain\IPR027417|SSF52540|P-loop containing nucleoside triphosphate hydrolases
SMESG000009928.1	1558.31	1302.75	1813.86	-0.4692	0.0601145	-7.80467	5.96589e-15	8.69767e-14				IPR001611|PF13855|Leucine rich repeat\IPR013761|SSF47769|SAM/Pointed domain\IPR032675|SSF52058|L domain-like
SMESG000035700.1	924.488	753.758	1095.22	-0.528191	0.0676832	-7.80288	6.05082e-15	8.81344e-14	CAPN5	calpain 5	EST: AY067667.1 | clone H.69.6g unknown mRNA sequence	IPR000008|PF00168|C2 domain\IPR001300|PF00648|Calpain family cysteine protease\IPR022682|PF01067|Calpain large subunit, domain III\IPR000008|SSF49562|C2 domain (Calcium/lipid-binding domain, CaLB)\IPR022682|SSF49758|Calpain large subunit, middle domain (domain III)
SMESG000053442.1	1705.4	1436.79	1974.02	-0.451375	0.0578903	-7.79672	6.35362e-15	9.24606e-14	MS3_02013	SUN domain-containing ossification factor		IPR012919|PF07738|Sad1 / UNC-like C-terminal
SMESG000020522.1	6439.99	5771.12	7108.86	-0.298548	0.0383027	-7.7944	6.47132e-15	9.40876e-14	OGDH	oxoglutarate (alpha-ketoglutarate) dehydrogenase (lipoamide)		IPR001017|PF00676|Dehydrogenase E1 component\IPR005475|PF02779|Transketolase, pyrimidine binding domain\IPR032106|PF16078|2-oxoglutarate dehydrogenase N-terminus\IPR031717|PF16870|2-oxoglutarate dehydrogenase C-terminal\IPR011603|PTHR23152|2-OXOGLUTARATE DEHYDROGENASE\IPR029061|SSF52518|Thiamin diphosphate-binding fold (THDP-binding)
SMESG000015686.1	2024.08	1695.04	2353.11	-0.466575	0.0598758	-7.79211	6.59001e-15	9.57261e-14
SMESG000035929.1	69742.7	75094.3	64391.2	0.220995	0.0283693	7.78993	6.70438e-15	9.72988e-14	RPS24	40S ribosomal protein S24	EST: AY067187.1 | clone H.119.4c unknown mRNA sequence	IPR001976|PF01282|Ribosomal protein S24e\IPR001976|PTHR10496|40S RIBOSOMAL PROTEIN S24\IPR012678|SSF54189|Ribosomal proteins S24e, L23 and L15e
SMESG000002162.1	5850.62	5016.01	6685.23	-0.409286	0.0525722	-7.78515	6.96284e-15	1.00958e-13
SMESG000010394.1	676.164	526.683	825.646	-0.628005	0.0806658	-7.78321	7.07086e-15	1.02419e-13
SMESG000022902.1	794.514	629.202	959.826	-0.594127	0.0763217	-7.78311	7.0764e-15	1.02419e-13				IPR002126|PF00028|Cadherin domain\IPR015919|SSF49313|Cadherin-like
SMESG000022829.1	1997.43	1670.14	2324.73	-0.467431	0.0600888	-7.77864	7.33093e-15	1.06006e-13	SPPG_08319	arf-GAP with GTPase, ANK repeat and PH domain-containing protein 9		IPR007034|PF04950|Protein of unknown function (DUF663)\IPR012948|PF08142|AARP2CN (NUC121) domain\IPR027417|SSF52540|P-loop containing nucleoside triphosphate hydrolases
SMESG000081278.1	8847.59	7878.53	9816.66	-0.314918	0.0405012	-7.77549	7.51548e-15	1.08577e-13	UBA1	ubiquitin-like modifier activating enzyme 1		IPR000594|PF00899|ThiF family\IPR018965|PF09358|Ubiquitin-activating enzyme e1 C-terminal domain\IPR019572|PF10585|Ubiquitin-activating enzyme active site\IPR032418|PF16190|Ubiquitin-activating enzyme E1 FCCH domain\IPR032420|PF16191|Ubiquitin-activating enzyme E1 four-helix bundle\IPR000594|SSF69572|Activating enzymes of the ubiquitin-like proteins
SMESG000042264.1	146.751	208.738	84.7632	1.14714	0.146759	7.77346	7.63723e-15	1.10236e-13	DMGDH	dimethylglycine dehydrogenase		IPR006076|PF01266|FAD dependent oxidoreductase\IPR006222|PF01571|Aminomethyltransferase folate-binding domain\IPR013977|PF08669|Glycine cleavage T-protein C-terminal barrel domain\IPR032503|PF16350|FAD dependent oxidoreductase central domain\IPR029043|SSF101790|Aminomethyltransferase beta-barrel domain\IPR023753|SSF51905|FAD/NAD(P)-binding domain
SMESG000061894.1	1861.35	1594.01	2128.7	-0.412226	0.0530645	-7.76814	7.96501e-15	1.14863e-13	LMF2	lipase maturation factor 2		IPR009613|PF06762|Lipase maturation factor
SMESG000077868.1	1002.21	822.459	1181.95	-0.510629	0.0657397	-7.7665	8.06823e-15	1.16247e-13	REV3L	REV3 like, DNA directed polymerase zeta catalytic subunit		IPR006134|PF00136|DNA polymerase family B\IPR006133|PF03104|DNA polymerase family B, exonuclease domain\IPR025687|PF14260|C4-type zinc-finger of DNA polymerase delta\IPR030559|PTHR10322:SF5|DNA POLYMERASE\IPR012337|SSF53098|Ribonuclease H-like
SMESG000066553.1	381.531	278.448	484.615	-0.758844	0.0977175	-7.75991	8.49903e-15	1.22343e-13	AMSG_07673	leucine-rich-repeat protein		IPR013684|PF08477|Miro-like protein\IPR000157|PF13676|TIR domain\IPR032171|PF16095|C-terminal of Roc, COR, domain\IPR032675|SSF52058|L domain-like\IPR000157|SSF52200|Toll/Interleukin receptor TIR domain\IPR027417|SSF52540|P-loop containing nucleoside triphosphate hydrolases
SMESG000047703.1	1378.93	1150.99	1606.88	-0.471384	0.0607591	-7.75771	8.64745e-15	1.24367e-13	CCDC149	coiled-coil domain containing 149		IPR019179|PF09789|Uncharacterized coiled-coil protein (DUF2353)\IPR019179|PTHR21682|UNCHARACTERIZED
SMESG000049865.1	1901.35	2172.89	1629.82	0.409638	0.0528123	7.75604	8.76194e-15	1.25901e-13	GLRX5	glutaredoxin 5		IPR002109|PF00462|Glutaredoxin\IPR004480|PTHR10293|GLUTAREDOXIN-RELATED PROTEIN\IPR012336|SSF52833|Thioredoxin-like
SMESG000032828.1	689.562	537.429	841.694	-0.629414	0.0811404	-7.75528	8.81504e-15	1.2655e-13	TEP1	telomerase-associated protein 1		IPR008858|PF05731|TROVE domain\IPR025139|PF13271|Domain of unknown function (DUF4062)
SMESG000056575.1	178.618	106.076	251.159	-1.10285	0.141735	-7.75346	8.94233e-15	1.28262e-13	DNAH5	dynein, axonemal, heavy chain 5		IPR004273|PF03028|Dynein heavy chain and region D6 of dynein motor\IPR011704|PF07728|AAA domain (dynein-related subfamily)\IPR013594|PF08385|Dynein heavy chain, N-terminal region 1\IPR013602|PF08393|Dynein heavy chain, N-terminal region 2\IPR024743|PF12777|Microtubule-binding stalk of dynein motor\IPR024317|PF12780|P-loop containing dynein motor region D4\IPR026983|PTHR10676|DYNEIN HEAVY CHAIN FA…
SMESG000020191.1	5024.15	4368.36	5679.94	-0.374588	0.0483149	-7.75296	8.97732e-15	1.28648e-13	MS3_05201	SWI/SNF-related matrix-associated actin-dependent regulator of chromatin subfamily E member 1		IPR009071|PF00505|HMG (high mobility group) box\IPR009071|SSF47095|HMG-box
SMESG000017064.1	2112.06	1807.37	2416.75	-0.414054	0.0534637	-7.74437	9.60589e-15	1.37532e-13	ERN2	endoplasmic reticulum to nucleus signaling 2		IPR000719|PF00069|Protein kinase domain\IPR010513|PF06479|Ribonuclease 2-5A\IPR011047|SSF50998|Quinoprotein alcohol dehydrogenase-like\IPR011009|SSF56112|Protein kinase-like (PK-like)
SMESG000078602.1	1821.22	1561.06	2081.37	-0.410147	0.052961	-7.74406	9.62917e-15	1.37742e-13	MS3_07636	Forkhead box protein K2		IPR001810|PF12937|F-box-like\IPR001810|SSF81383|F-box domain
SMESG000022923.1	1842.5	1574.46	2110.55	-0.417541	0.053936	-7.74114	9.85306e-15	1.40819e-13			mRNA: KY196224.1 | b-catenin 3 mRNA - complete cds& KY348649.1 | hypothetical protein Smed-bcat-3 mRNA - complete cds& KT983970.1 | CTNNB1-like protein (CTNNB1) mRNA - partial cds	IPR016024|SSF48371|ARM repeat
SMESG000018974.1	681.075	534.469	827.681	-0.612375	0.079096	-7.7403	9.9183e-15	1.41624e-13	MS3_01526	Serine/threonine-protein kinase-transforming protein Rmil		IPR003116|PF02196|Raf-like Ras-binding domain\IPR001245|PF07714|Protein tyrosine kinase\IPR029071|SSF54236|Ubiquitin-like\IPR011009|SSF56112|Protein kinase-like (PK-like)
SMESG000047308.1	7665.98	6929.89	8402.07	-0.276449	0.035726	-7.73801	1.00986e-14	1.4407e-13	XRN2	5'-3' exoribonuclease 2		IPR004859|PF03159|XRN 5'-3' exonuclease N-terminus\IPR027073|PTHR12341|5'->3' EXORIBONUCLEASE
SMESG000080380.1	1223.01	1019.08	1426.95	-0.475359	0.061447	-7.73544	1.03043e-14	1.46873e-13	HIP1	huntingtin interacting protein 1		IPR002558|PF01608|I/LWEQ domain\IPR011417|PF07651|ANTH domain\IPR030224|PTHR10407|HUNTINGTIN INTERACTING PROTEIN 1\IPR002558|SSF109885|I/LWEQ domain\IPR008942|SSF48464|ENTH/VHS domain
SMESG000000964.1	2577.89	2252.44	2903.34	-0.362947	0.0469256	-7.73437	1.03914e-14	1.47982e-13	TBCD	tubulin-specific chaperone d		IPR022577|PF12612|Tubulin folding cofactor D C terminal\IPR033162|PTHR12658:SF0|TUBULIN-SPECIFIC CHAPERONE D\IPR016024|SSF48371|ARM repeat
SMESG000017689.1	1073.02	869.634	1276.4	-0.541096	0.0699623	-7.73326	1.0483e-14	1.49154e-13	ISWI	Imitation SWI		IPR001650|PF00271|Helicase conserved C-terminal domain\IPR015194|PF09110|HAND\IPR015195|PF09111|SLIDE\IPR029915|PTHR10799:SF691|\IPR015194|SSF101224|HAND domain of the nucleosome remodeling ATPase ISWI\IPR009057|SSF46689|Homeodomain-like\IPR027417|SSF52540|P-loop containing nucleoside triphosphate hydrolases
SMESG000072617.1	3000.07	3379.89	2620.25	0.363314	0.0469942	7.73084	1.06835e-14	1.51872e-13	LSM3	LSM3 homolog, U6 small nuclear RNA and mRNA degradation associated		IPR001163|PF01423|LSM domain\IPR010920|SSF50182|Sm-like ribonucleoproteins
SMESG000016309.1	1988.89	2283.07	1694.72	0.423653	0.0548337	7.72572	1.11226e-14	1.57973e-13				IPR022564|PF10856|Protein of unknown function (DUF2678)
SMESG000016141.1	70.4396	113.762	27.1169	1.55022	0.196358	7.72404	1.12696e-14	1.59919e-13
SMESG000074806.1	6405.23	5679.51	7130.96	-0.325602	0.0421648	-7.72208	1.14444e-14	1.62254e-13	RBM25	RNA binding motif protein 25		IPR000504|PF00076|RNA recognition motif. (a.k.a. RRM, RBD, or RNP domain)\IPR002483|PF01480|PWI domain\IPR002483|SSF101233|PWI domain\IPR012677|SSF54928|RNA-binding domain, RBD
SMESG000061791.1	2746.66	2382.31	3111.01	-0.381071	0.0493592	-7.72023	1.1612e-14	1.64485e-13	CACTIN	cactin, spliceosome C complex subunit		IPR019134|PF09732|Cactus-binding C-terminus of cactin protein\IPR018816|PF10312|Conserved mid region of cactin
SMESG000044485.1	15738	17193.5	14282.4	0.266098	0.0344723	7.71916	1.17099e-14	1.65725e-13	HSD17B10	hydroxysteroid (17-beta) dehydrogenase 10	EST: JX010563.1 | clone Smed_01000_V2 3 hydroxyacyl CoA dehydrogenase type-2 mRNA - partial cds& AY967568.1 | clone NBE.2.3C mRNA sequence	IPR002347|PF00106|short chain dehydrogenase\IPR002347|PTHR24322|FAMILY NOT NAMED\IPR016040|SSF51735|NAD(P)-binding Rossmann-fold domains
SMESG000026399.1	31781.3	34802	28760.6	0.273518	0.0354605	7.7133	1.22609e-14	1.73368e-13	RPL34A	Ribosomal protein L34a	mRNA: AY067328.1 | unknown mRNA sequence	IPR008195|PF01199|Ribosomal protein L34e\IPR008195|PTHR10759|60S RIBOSOMAL PROTEIN L34
SMESG000033244.1	4197.63	3698.02	4697.25	-0.342049	0.0443502	-7.71241	1.23468e-14	1.74429e-13			EST: AY068762.1 | clone H.110.4g(T3) unknown mRNA sequence	IPR001766|PF00250|Fork head domain\IPR011991|SSF46785|Winged helixDNA-binding domain
SMESG000056472.1	123.267	185.829	60.7042	1.33456	0.171603	7.7113	1.24539e-14	1.75786e-13	AAEL_AAEL011722	AAEL011722-PA		IPR000834|PF00246|Zinc carboxypeptidase
SMESG000015070.1	1593.63	1357.84	1829.43	-0.423865	0.0549939	-7.70714	1.28665e-14	1.81449e-13	MS3_00876	Neuronal calcium sensor 2		IPR002048|PF00036|EF hand\IPR002048|PF13499|EF-hand domain pair\IPR028846|PTHR23055|CALCIUM BINDING PROTEINS\IPR011992|SSF47473|EF-hand
SMESG000070967.1	1068.8	863.856	1273.75	-0.546971	0.0709865	-7.7044	1.31455e-14	1.8522e-13	MYOF	myoferlin	EST: AY067757.1 | clone H.109.4a unknown mRNA sequence	IPR000008|PF00168|C2 domain\IPR012561|PF08150|FerB (NUC096) domain\IPR012968|PF08151|FerI (NUC094) domain\IPR012560|PF08165|FerA (NUC095) domain\IPR032362|PF16165|Ferlin C-terminus\IPR000008|SSF49562|C2 domain (Calcium/lipid-binding domain, CaLB)
SMESG000010816.1	2813.81	2459.71	3167.9	-0.361877	0.0469939	-7.70041	1.3563e-14	1.90935e-13	UTP14A	UTP14A small subunit processome component		IPR006709|PF04615|Utp14 protein\IPR006709|PTHR14150|U3 SMALL NUCLEOLAR RNA-ASSOCIATED PROTEIN 14
SMESG000017729.1	236.58	316.323	156.838	0.936431	0.121356	7.69861	1.37551e-14	1.93468e-13	SIX6	SIX homeobox 6		IPR001356|PF00046|Homeobox domain\IPR031701|PF16878|Transcriptional regulator, SIX1, N-terminal SD domain\IPR032947|PTHR10390:SF12|HOMEOBOX PROTEIN SIX6\IPR009057|SSF46689|Homeodomain-like
SMESG000017153.1	3340.65	2899.7	3781.6	-0.378749	0.049201	-7.6979	1.38324e-14	1.94384e-13				IPR002219|PF00130|Phorbol esters/diacylglycerol binding domain (C1 domain)\IPR000756|PF00609|Diacylglycerol kinase accessory domain\IPR001206|PF00781|Diacylglycerol kinase catalytic domain\IPR000159|PF00788|Ras association (RalGDS/AF-6) domain\IPR016064|SSF111331|NAD kinase/diacylglycerol kinase-like\IPR029071|SSF54236|Ubiquitin-like
SMESG000013025.1	3592.15	3159.76	4024.54	-0.345784	0.0449316	-7.6957	1.40722e-14	1.9758e-13	DDX3X	DEAD (Asp-Glu-Ala-Asp) box helicase 3, X-linked		IPR011545|PF00270|DEAD/DEAH box helicase\IPR001650|PF00271|Helicase conserved C-terminal domain\IPR027417|SSF52540|P-loop containing nucleoside triphosphate hydrolases
SMESG000008788.1	1497.21	1261.35	1733.06	-0.451014	0.0586207	-7.69333	1.43349e-14	2.01092e-13	EGL-4	cGMP-dependent protein kinase	EST: AY067138.1 | clone H.43.6e unknown mRNA sequence	IPR000595|PF00027|Cyclic nucleotide-binding domain\IPR000719|PF00069|Protein kinase domain\IPR018490|SSF51206|cAMP-binding domain-like\IPR011009|SSF56112|Protein kinase-like (PK-like)
SMESG000014001.1	6775.79	7435.03	6116.55	0.279909	0.0363912	7.69159	1.45315e-14	2.0367e-13	MRPL24	mitochondrial ribosomal protein L24		IPR005824|PF00467|KOW motif\IPR003256|PF17136|Ribosomal proteins 50S L24/mitochondrial 39S L24\IPR008991|SSF50104|Translation proteins SH3-like domain
SMESG000005589.1	4718.03	5298.86	4137.21	0.353171	0.045946	7.68654	1.51167e-14	2.11687e-13	DUT	deoxyuridine triphosphatase		IPR008180|PF00692|dUTPase\IPR029054|SSF51283|dUTPase-like
SMESG000070850.1	9956.33	10845.3	9067.41	0.256908	0.0334246	7.68616	1.51622e-14	2.12137e-13	HADHB	hydroxyacyl-CoA dehydrogenase/3-ketoacyl-CoA thiolase/enoyl-CoA hydratase (trifunctional protein), beta subunit	mRNA: KM981928.1 | hydroxyacyl dehydrogenase b mRNA - partial cds&EST: AY067821.1 | clone H.85.8h unknown mRNA sequence	IPR020616|PF00108|Thiolase, N-terminal domain\IPR020617|PF02803|Thiolase, C-terminal domain\IPR016039|SSF53901|Thiolase-like
SMESG000005007.1	644.497	507.203	781.791	-0.604757	0.0786776	-7.68451	1.53588e-14	2.147e-13				IPR003877|PF00622|SPRY domain\IPR013320|SSF49899|Concanavalin A-like lectins/glucanases
SMESG000014842.1	5186.5	5877.61	4495.39	0.381644	0.0497177	7.67611	1.6399e-14	2.29041e-13	RRM2B	ribonucleotide reductase regulatory TP53 inducible subunit M2B	EST: JX010583.1 | clone Smed_05893_V2 ribonucleoside diphosphate reductase subunit M2 mRNA - complete cds& AY067448.1 | clone HB.6.9g unknown mRNA sequence	IPR000358|PF00268|Ribonucleotide reductase, small chain\IPR000358|PTHR23409|RIBONUCLEOSIDE-DIPHOSPHATE REDUCTASE SMALL CHAIN\IPR009078|SSF47240|Ferritin-like
SMESG000034720.1	59348.3	65567.8	53128.8	0.301286	0.0392853	7.66917	1.73109e-14	2.41566e-13	AGAP_AGAP000739	AGAP000739-PA	mRNA: BK007027.1 | TPA_inf: neuropeptide precursor-18 mRNA - complete cds	IPR005326|PF03501|Plectin/S10 domain
SMESG000036067.1	1216.41	983.676	1449.14	-0.547236	0.0713526	-7.66879	1.73631e-14	2.42083e-13
SMESG000003454.1	6817.09	7497.08	6137.11	0.286922	0.0374267	7.66618	1.77193e-14	2.46833e-13	DJ-1BETA	CG1349 gene product from transcript CG1349-RB		IPR002818|PF01965|DJ-1/PfpI family\IPR029062|SSF52317|Class I glutamine amidotransferase-like
SMESG000001939.1	4517.03	3937.6	5096.46	-0.368399	0.0480589	-7.66551	1.78128e-14	2.47919e-13	PRKAG1	protein kinase AMP-activated non-catalytic subunit gamma 1
SMESG000052688.1	39946.4	43155.9	36736.9	0.231276	0.0301971	7.65886	1.87593e-14	2.60865e-13	RPS12	Ribosomal protein S12		IPR004038|PF01248|Ribosomal protein L7Ae/L30e/S12e/Gadd45 family\IPR000530|PTHR11843|40S RIBOSOMAL PROTEIN S12\IPR029064|SSF55315|L30e-like
SMESG000004954.1	25691.7	28293.1	23090.3	0.291212	0.0380502	7.65336	1.95802e-14	2.72044e-13	RPS21	ribosomal protein S21		IPR001931|PF01249|Ribosomal protein S21e\IPR001931|PTHR10442|40S RIBOSOMAL PROTEIN S21
SMESG000036294.1	1716.21	1962.18	1470.25	0.41085	0.0537224	7.64719	2.05425e-14	2.85166e-13	PPIL3	peptidylprolyl isomerase like 3		IPR002130|PF00160|Cyclophilin type peptidyl-prolyl cis-trans isomerase/CLD\IPR024936|PTHR11071|PEPTIDYL-PROLYL CIS-TRANS ISOMERASE\IPR029000|SSF50891|Cyclophilin-like
SMESG000066693.1	24299.1	26490.9	22107.4	0.259559	0.0339498	7.64534	2.08392e-14	2.89033e-13	RPL40	Ribosomal protein L40		IPR000626|PF00240|Ubiquitin family\IPR001975|PF01020|Ribosomal L40e family\IPR029071|SSF54236|Ubiquitin-like
SMESG000036550.1	78423.1	85568.4	71277.8	0.262169	0.0342977	7.64391	2.10721e-14	2.92009e-13	MS3_03577	40S ribosomal protein S14	EST: AY067188.1 | clone H.76.6h unknown mRNA sequence	IPR001971|PF00411|Ribosomal protein S11\IPR001971|PTHR11759|40S RIBOSOMAL PROTEIN S14/30S RIBOSOMAL PROTEIN S1
SMESG000066757.1	3922.89	4362.94	3482.84	0.322309	0.0421829	7.64063	2.16156e-14	2.99281e-13	MS3_02972	28S ribosomal protein S14, mitochondrial		IPR001209|PF00253|Ribosomal protein S14p/S29e\IPR001209|PTHR19836|30S RIBOSOMAL PROTEIN S14
SMESG000081300.1	645.199	510.041	780.357	-0.595742	0.0780526	-7.63068	2.33526e-14	3.23051e-13	SLC7A1	solute carrier family 7 (cationic amino acid transporter, y system), member 1	mRNA: KT163497.1 | slc7a-3 (slc7a-3) mRNA - complete cds&EST: AY066169.1 | clone H.37.10d unknown mRNA sequence	IPR002293|PF13520|Amino acid permease\IPR029485|PF13906|C-terminus of AA_permease\IPR002293|PTHR11785|AMINO ACID TRANSPORTER
SMESG000035027.1	735.55	888.357	582.743	0.592098	0.077596	7.62824	2.37971e-14	3.28915e-13			mRNA: BK007041.1 | TPA_inf: pedal peptide prohormone like-1 mRNA - complete cds
SMESG000049701.1	2539.07	2208.48	2869.66	-0.373706	0.0490067	-7.62545	2.43183e-14	3.35829e-13	CDC42BPA	CDC42 binding protein kinase alpha		IPR000719|PF00069|Protein kinase domain\IPR002219|PF00130|Phorbol esters/diacylglycerol binding domain (C1 domain)\IPR001180|PF00780|CNH domain\IPR011993|SSF50729|PH domain-like\IPR011009|SSF56112|Protein kinase-like (PK-like)
SMESG000019493.1	4163.37	3680.22	4646.52	-0.333224	0.0437122	-7.62305	2.47745e-14	3.41832e-13	MS3_08806	Band 4.1-like protein 3		IPR019748|PF00373|FERM central domain\IPR003877|PF00622|SPRY domain\IPR018979|PF09379|FERM N-terminal domain\IPR018980|PF09380|FERM C-terminal PH-like domain\IPR019748|SSF47031|Second domain of FERM\IPR013320|SSF49899|Concanavalin A-like lectins/glucanases\IPR011993|SSF50729|PH domain-like\IPR029071|SSF54236|Ubiquitin-like
SMESG000064321.1	774.48	586.565	962.395	-0.686131	0.0900208	-7.62	2.53671e-14	3.49706e-13	CCDC191	coiled-coil domain containing 191		IPR026174|PTHR22028:SF5|
SMESG000024340.1	6095.16	5421.51	6768.81	-0.31732	0.0416451	-7.61956	2.54534e-14	3.50593e-13				IPR000533|PF00261|Tropomyosin
SMESG000071759.1	333.394	233.97	432.818	-0.830963	0.108961	-7.61848	2.56683e-14	3.53249e-13
SMESG000035694.1	957.891	783.997	1131.79	-0.518157	0.0680207	-7.61675	2.6014e-14	3.57698e-13	MS3_06124	FH1/FH2 domain-containing protein 3		IPR015425|PF02181|Formin Homology 2 Domain\IPR016024|SSF48371|ARM repeat
SMESG000022073.1	2391.33	2699.59	2083.07	0.369815	0.0485808	7.61212	2.69634e-14	3.70434e-13	THOC6	THO complex 6		IPR017986|SSF50978|WD40 repeat-like
SMESG000044395.1	2550.33	2902.21	2198.45	0.395315	0.0519358	7.61134	2.71278e-14	3.72372e-13	MS3_10264	Basic helix-loop-helix transcription factor scleraxis	mRNA: JQ425150.1 | TCF15 mRNA - complete cds& JQ425150.1 | TCF15 mRNA - complete cds	IPR011598|PF00010|Helix-loop-helix DNA-binding domain\IPR011598|SSF47459|HLH, helix-loop-helix DNA-binding domain
SMESG000081233.1	34.6638	63.1799	6.14774	1.86633	0.223918	7.60305	2.89242e-14	3.96689e-13	DDO	D-aspartate oxidase		IPR006076|PF01266|FAD dependent oxidoreductase\IPR023209|PTHR11530|D-AMINO ACID OXIDASE
SMESG000059835.1	1229.93	1007.54	1452.33	-0.51532	0.0678167	-7.59806	3.00605e-14	4.11919e-13
SMESG000027213.1	10980.4	11952.7	10008	0.254808	0.0335643	7.59161	3.1595e-14	4.32575e-13	PTSG_06959	adenosine kinase b		IPR011611|PF00294|pfkB family carbohydrate kinase\IPR001805|PTHR10584:SF24|ADENOSINE KINASE\IPR029056|SSF53613|Ribokinase-like
SMESG000055774.1	1854.85	1597	2112.7	-0.39929	0.0526085	-7.58962	3.20847e-14	4.38527e-13	IARS2	isoleucyl-tRNA synthetase 2, mitochondrial		IPR002300|PF00133|tRNA synthetases class I (I, L, M and V)\IPR013155|PF08264|Anticodon-binding domain of tRNA\IPR009080|SSF47323|Anticodon-binding domain of a subclass of class I aminoacyl-tRNA synthetases\IPR009008|SSF50677|ValRS/IleRS/LeuRS editing domain
SMESG000060905.1	5794.08	5113.46	6474.69	-0.337075	0.0444122	-7.58965	3.20775e-14	4.38527e-13	SEC24C	SEC24 homolog C, COPII coat complex component	EST: AY967681.1 | clone NBE.7.08A mRNA sequence	IPR006895|PF04810|Sec23/Sec24 zinc finger\IPR006896|PF04811|Sec23/Sec24 trunk domain\IPR006900|PF04815|Sec23/Sec24 helical domain\IPR012990|PF08033|Sec23/Sec24 beta-sandwich domain\IPR002035|SSF53300|vWA-like\IPR006900|SSF81811|Helical domain of Sec23/24\IPR007123|SSF82754|C-terminal, gelsolin-like domain of Sec23/24\IPR006895|SSF82919|Zn-finger domain of Sec23/24
SMESG000043656.1	2831.16	3190.64	2471.67	0.364014	0.0479699	7.58819	3.24417e-14	4.43028e-13	COX11	COX11 cytochrome c oxidase copper chaperone		IPR007533|PF04442|Cytochrome c oxidase assembly protein CtaG/Cox11\IPR007533|PTHR21320|CYTOCHROME C OXIDASE ASSEMBLY PROTEIN COX11-RELATE\IPR023471|SSF110111|Ctag/Cox11
SMESG000033348.1	1080.82	895.701	1265.95	-0.487674	0.0642863	-7.58523	3.31907e-14	4.52869e-13	DWIL\GK14214	GK14214 gene product from transcript GK14214-RE		IPR011545|PF00270|DEAD/DEAH box helicase\IPR001650|PF00271|Helicase conserved C-terminal domain\IPR027417|SSF52540|P-loop containing nucleoside triphosphate hydrolases
SMESG000063632.1	3307.53	2740.77	3874.28	-0.48925	0.064513	-7.58356	3.3619e-14	4.58321e-13	ROS1	ROS proto-oncogene 1 , receptor tyrosine kinase	EST: AY067152.1 | clone H.59.3e unknown mRNA sequence	IPR001245|PF07714|Protein tyrosine kinase\IPR003961|SSF49265|Fibronectin type III\IPR011009|SSF56112|Protein kinase-like (PK-like)
SMESG000028457.1	2040.43	1732.77	2348.08	-0.432254	0.0570152	-7.58114	3.42526e-14	4.66561e-13	MS3_07038	mTERF domain-containing protein 1, mitochondrial		IPR003690|PF02536|mTERF
SMESG000023007.1	1392.31	1135.2	1649.42	-0.527241	0.0695429	-7.58097	3.42992e-14	4.66797e-13	MS3_04613	Regulating synaptic membrane exocytosis protein 1		IPR000008|PF00168|C2 domain\IPR000008|SSF49562|C2 domain (Calcium/lipid-binding domain, CaLB)\IPR001478|SSF50156|PDZ domain-like\IPR011011|SSF57903|FYVE/PHD zinc finger
SMESG000074161.1	3467.23	3880.78	3053.68	0.341904	0.0451241	7.57682	3.54138e-14	4.81555e-13	PSMA6	proteasome (prosome, macropain) subunit, alpha type 6		IPR001353|PF00227|Proteasome subunit\IPR000426|PF10584|Proteasome subunit A N-terminal signature\IPR029055|SSF56235|N-terminal nucleophile aminohydrolases (Ntn hydrolases)
SMESG000034315.1	1078.08	889.867	1266.29	-0.496926	0.0655816	-7.57643	3.5519e-14	4.82574e-13			EST: AY068880.1 | clone H.21.1h unknown mRNA sequence	IPR008906|PF05699|hAT family C-terminal dimerisation region
SMESG000048355.1	2063.68	1778.77	2348.59	-0.395645	0.0522364	-7.57392	3.6214e-14	4.91598e-13	DANA\GF21787	GF21787 gene product from transcript GF21787-RA		IPR001487|PF00439|Bromodomain\IPR001487|SSF47370|Bromodomain
SMESG000047367.1	3121.85	2671.36	3572.34	-0.413761	0.0546382	-7.57261	3.6579e-14	4.96131e-13	MS3_06158	Protein son of sevenless	EST: AY066233.1 | clone H.34.10e(T3) unknown mRNA sequence	IPR001895|PF00617|RasGEF domain\IPR000651|PF00618|RasGEF N-terminal motif\IPR023578|SSF48366|Ras GEF\IPR011993|SSF50729|PH domain-like
SMESG000077622.1	6361.14	5707.33	7014.95	-0.295116	0.0390002	-7.567	3.81936e-14	5.17592e-13	MS3_01128	Transcriptional repressor p66-beta
SMESG000074980.1	2960.56	2536.83	3384.3	-0.409614	0.0541663	-7.56198	3.96985e-14	5.3753e-13
SMESG000035963.1	53.9933	89.0913	18.8953	1.59635	0.204391	7.56117	3.99475e-14	5.40442e-13
SMESG000004166.1	2026.04	1745.33	2306.74	-0.397047	0.0525588	-7.55411	4.2174e-14	5.70081e-13	MAP2K1	mitogen-activated protein kinase kinase 1	EST: AY066128.1 | clone H.30.2d unknown mRNA sequence& AY067904.1 | clone H.30.2f unknown mRNA sequence	IPR000719|PF00069|Protein kinase domain\IPR011009|SSF56112|Protein kinase-like (PK-like)
SMESG000034246.1	1204.26	1408.77	999.746	0.485352	0.0642566	7.55243	4.272e-14	5.76972e-13	CSTB	cystatin B (stefin B)		IPR000010|PF00031|Cystatin domain
SMESG000076328.1	221.609	145.86	297.359	-0.946779	0.125158	-7.54957	4.36705e-14	5.89312e-13			EST: AY068589.1 | clone H.68.3g unknown mRNA sequence
SMESG000065361.1	3959.66	3475.83	4443.5	-0.351051	0.0465094	-7.54789	4.42352e-14	5.96428e-13				IPR002110|PF00023|Ankyrin repeat\IPR001660|PF00536|SAM domain (Sterile alpha motif)\IPR001660|PF07647|SAM domain (Sterile alpha motif)\IPR020683|PF12796|Ankyrin repeats (3 copies)\IPR013761|SSF47769|SAM/Pointed domain\IPR020683|SSF48403|Ankyrin repeat\IPR001452|SSF50044|SH3-domain
SMESG000061887.1	30192.5	26791.3	33593.7	-0.323554	0.0429137	-7.53964	4.71267e-14	6.34878e-13	MS3_06034	Leucine-rich repeat and WD repeat-containing protein 1		IPR006989|PF04905|NAB conserved region 2 (NCD2)\IPR017986|SSF50978|WD40 repeat-like
SMESG000012339.1	438.828	325.411	552.246	-0.727682	0.0964858	-7.53765	4.78509e-14	6.44091e-13	TRAF2	TNF receptor-associated factor 2		IPR008974|SSF49599|TRAF domain-like
SMESG000037255.1	88.9324	134.913	42.9523	1.3475	0.176525	7.53575	4.85525e-14	6.52984e-13	TTC36	tetratricopeptide repeat domain 36		IPR011990|SSF48452|TPR-like
SMESG000012934.1	1647.35	1385.25	1909.45	-0.455827	0.0604902	-7.53523	4.87491e-14	6.55076e-13				IPR001487|PF00439|Bromodomain\IPR027353|PF17035|Bromodomain extra-terminal - transcription regulation\IPR001487|SSF47370|Bromodomain
SMESG000066154.1	4256.13	4718.22	3794.05	0.31188	0.0414284	7.52805	5.15029e-14	6.91499e-13	RARS2	arginyl-tRNA synthetase 2, mitochondrial		IPR001278|PF00750|tRNA synthetases class I (R)\IPR008909|PF05746|DALR anticodon binding domain\IPR001278|PTHR11956|ARGINYL-TRNA SYNTHETASE\IPR009080|SSF47323|Anticodon-binding domain of a subclass of class I aminoacyl-tRNA synthetases
SMESG000062774.1	2951.85	2508.05	3395.66	-0.430415	0.0571826	-7.52686	5.19747e-14	6.97247e-13	VWA8	von Willebrand factor A domain containing 8		IPR011704|PF07728|AAA domain (dynein-related subfamily)\IPR027417|SSF52540|P-loop containing nucleoside triphosphate hydrolases\IPR002035|SSF53300|vWA-like
SMESG000049154.1	48950.4	53465.9	44434.8	0.265354	0.035269	7.52371	5.32417e-14	7.13645e-13	IDH2	isocitrate dehydrogenase (NADP( )) 2, mitochondrial	EST: AY067829.1 | clone H.58.2g unknown mRNA sequence	IPR024084|PF00180|Isocitrate/isopropylmalate dehydrogenase\IPR004790|PTHR11822|NADP-SPECIFIC ISOCITRATE DEHYDROGENASE
SMESG000040062.1	458.103	345.985	570.221	-0.688943	0.0915436	-7.52211	5.39012e-14	7.21878e-13				IPR001781|PF00412|LIM domain
SMESG000037748.1	382.588	509.103	256.073	0.916448	0.121745	7.5186	5.53643e-14	7.40851e-13	MS3_05699	Group XV phospholipase A2		IPR003386|PF02450|Lecithin:cholesterol acyltransferase\IPR029058|SSF53474|alpha/beta-Hydrolases
SMESG000043853.1	206.486	130.994	281.977	-1.00128	0.13289	-7.51654	5.62442e-14	7.51995e-13
SMESG000021287.1	1793.52	1511.65	2075.38	-0.450171	0.0598901	-7.51634	5.63319e-14	7.52537e-13	UBA6	ubiquitin-like modifier activating enzyme 6		IPR000594|PF00899|ThiF family\IPR018965|PF09358|Ubiquitin-activating enzyme e1 C-terminal domain\IPR019572|PF10585|Ubiquitin-activating enzyme active site\IPR032418|PF16190|Ubiquitin-activating enzyme E1 FCCH domain\IPR032420|PF16191|Ubiquitin-activating enzyme E1 four-helix bundle\IPR000594|SSF69572|Activating enzymes of the ubiquitin-like proteins
SMESG000063585.1	180.898	249.083	112.712	1.03246	0.13693	7.51326	5.76737e-14	7.69819e-13				IPR011990|SSF48452|TPR-like
SMESG000022017.1	3458.91	2991.18	3926.65	-0.388247	0.0517249	-7.5059	6.10073e-14	8.13635e-13	SMC1A	structural maintenance of chromosomes 1A		IPR003395|PF02463|RecF/RecN/SMC N terminal domain\IPR010935|PF06470|SMC proteins Flexible Hinge Domain\IPR029683|PTHR18937:SF170|STRUCTURAL MAINTENANCE OF CHROMOSOMES PROTEIN 1A\IPR027417|SSF52540|P-loop containing nucleoside triphosphate hydrolases\IPR010935|SSF75553|Smc hinge domain
SMESG000001611.1	2027.62	1749.6	2305.63	-0.393556	0.0524378	-7.50501	6.14261e-14	8.18537e-13	XPO5	exportin 5		IPR013598|PF08389|Exportin 1-like protein\IPR016024|SSF48371|ARM repeat
SMESG000042000.1	2415.9	2721.46	2110.33	0.363006	0.0483776	7.50334	6.22134e-14	8.28336e-13			EST: AY067531.1 | clone H.108.6h unknown mRNA sequence
SMESG000071531.1	2097.32	1751.69	2442.96	-0.469485	0.0625688	-7.50317	6.22939e-14	8.28717e-13	HSP90AA1	heat shock protein 90, alpha (cytosolic), class A member 1	EST: AY067273.1 | clone HB.5.9a unknown mRNA sequence& AY067273.1 | clone HB.5.9a unknown mRNA sequence& AY067272.1 | clone H.8.1g(T3) unknown mRNA sequence& AY067272.1 | clone H.8.1g(T3) unknown mRNA sequence& AY067271.1 | clone H.21.10g unknown mRNA sequence& AY067269.1 | clone HB.10.10a unknown mRNA sequence	IPR001404|PF00183|Hsp90 protein\IPR003594|PF02518|Histidine kinase-, DNA gyrase B-, and HSP90-like ATPase\IPR001404|PTHR11528|HEAT SHOCK PROTEIN 90\IPR020568|SSF54211|Ribosomal protein S5 domain 2-like\IPR003594|SSF55874|ATPase domain of HSP90 chaperone/DNA topoisomerase II/histidine kinase
SMESG000012962.1	4031.77	4579.33	3484.21	0.38913	0.0518647	7.50264	6.25439e-14	8.31349e-13
SMESG000015156.1	2941.56	2566.19	3316.93	-0.366893	0.0489358	-7.49732	6.51347e-14	8.65066e-13				IPR001202|PF00397|WW domain\IPR001202|SSF51045|WW domain
SMESG000064322.1	900.078	733.733	1066.42	-0.524575	0.0699635	-7.49676	6.54127e-14	8.68036e-13
SMESG000055233.1	901.773	728.682	1074.86	-0.548602	0.0731791	-7.49574	6.59279e-14	8.74147e-13	MS3_04889	hypothetical protein
SMESG000061158.1	2466.23	2098.64	2833.82	-0.427079	0.0569936	-7.49328	6.71755e-14	8.8995e-13	SMARCAD1	SWI/SNF-related, matrix-associated actin-dependent regulator of chromatin, subfamily a, containing DEAD/H box 1		IPR000330|PF00176|SNF2 family N-terminal domain\IPR001650|PF00271|Helicase conserved C-terminal domain\IPR027417|SSF52540|P-loop containing nucleoside triphosphate hydrolases
SMESG000034894.1	429.808	317.178	542.439	-0.733811	0.0979206	-7.48935	6.9218e-14	9.16248e-13	MS3_09197	FMRFamide-activated amiloride-sensitive sodium channel		IPR001873|PF00858|Amiloride-sensitive sodium channel\IPR001873|PTHR11690|AMILORIDE-SENSITIVE SODIUM CHANNEL-RELATED
SMESG000070679.1	1074.72	844.191	1305.25	-0.607365	0.0810894	-7.48898	6.94124e-14	9.18061e-13	MS3_07481	Plastin-2		IPR001715|PF00307|Calponin homology (CH) domain\IPR001715|SSF47576|Calponin-homology domain, CH-domain
SMESG000051307.1	1048.44	856.683	1240.2	-0.520094	0.0694886	-7.48376	7.22236e-14	9.54451e-13	DPER\GL12576	GL12576 gene product from transcript GL12576-RA
SMESG000007847.1	720.955	576.221	865.689	-0.571405	0.0763736	-7.48021	7.42026e-14	9.79793e-13	GISH	gilgamesh		IPR000719|PF00069|Protein kinase domain\IPR011009|SSF56112|Protein kinase-like (PK-like)
SMESG000076582.1	1921.86	1645.94	2197.78	-0.409877	0.0548108	-7.47775	7.56039e-14	9.97472e-13	ADGRF6	adhesion G protein-coupled receptor F6	mRNA: KY348656.1 | hypothetical protein Smed-fibrillin-like protein mRNA - complete cds&EST: AY068370.1 | clone A57.2.contig unknown mRNA sequence	IPR000742|PF00008|EGF-like domain\IPR002919|PF01826|Trypsin Inhibitor like cysteine rich domain\IPR001881|PF07645|Calcium-binding EGF domain\IPR026823|PF12662|Complement Clr-like EGF-like\IPR024731|PF12947|EGF domain\IPR011398|PTHR24039|FAMILY NOT NAMED\IPR016187|SSF56436|C-type lectin-like\IPR009030|SSF57184|Growth factor receptor domain\IPR002919|SSF57567|Serine protease inhibitors\IPR000884|SS…
SMESG000056995.1	18316.7	19983.8	16649.5	0.261914	0.0350317	7.47647	7.63445e-14	1.00641e-12	PHUM_PHUM154200	malate dehydrogenase, putative		IPR001236|PF00056|lactate/malate dehydrogenase, NAD binding domain\IPR022383|PF02866|lactate/malate dehydrogenase, alpha/beta C-terminal domain\IPR010945|PTHR23382|MALATE DEHYDROGENASE\IPR016040|SSF51735|NAD(P)-binding Rossmann-fold domains\IPR015955|SSF56327|LDH C-terminal domain-like
SMESG000055398.1	235.015	311.117	158.914	0.896319	0.119686	7.47323	7.82496e-14	1.03067e-12	AGAP_AGAP006541	AGAP006541-PA		IPR004839|PF00155|Aminotransferase class I and II\IPR015424|SSF53383|PLP-dependent transferases
SMESG000007870.1	7004.08	7668.53	6339.63	0.272754	0.0365047	7.47172	7.9156e-14	1.04175e-12	TEX	CG9615 gene product from transcript CG9615-RA		IPR001680|PF00400|WD domain, G-beta repeat\IPR011659|PF07676|WD40-like Beta Propeller Repeat\IPR017986|SSF50978|WD40 repeat-like
SMESG000008708.1	3428.38	2980.46	3876.29	-0.375341	0.0502488	-7.46956	8.04618e-14	1.05807e-12	WWP1	WW domain containing E3 ubiquitin protein ligase 1	EST: AY066920.1 | clone H.17.3b unknown mRNA sequence& AY967506.1 | clone HE.3.02A mRNA sequence	IPR000008|PF00168|C2 domain\IPR001202|PF00397|WW domain\IPR000569|PF00632|HECT-domain (ubiquitin-transferase)\IPR000008|SSF49562|C2 domain (Calcium/lipid-binding domain, CaLB)\IPR001202|SSF51045|WW domain\IPR000569|SSF56204|Hect, E3 ligase catalytic domain
SMESG000052687.1	35160.8	38201.5	32120.1	0.248883	0.033332	7.46677	8.21884e-14	1.07988e-12	RPS27	ribosomal protein S27	EST: AY967660.1 | clone NBE.6.11D mRNA sequence	IPR000592|PF01667|Ribosomal protein S27\IPR000592|PTHR11594|40S RIBOSOMAL PROTEIN S27\IPR011332|SSF57829|Zn-binding ribosomal proteins
SMESG000028845.1	3534.81	3929.48	3140.15	0.32023	0.0428886	7.46643	8.23992e-14	1.08176e-12	MRPS2	mitochondrial ribosomal protein S2		IPR001865|PF00318|Ribosomal protein S2\IPR005706|PTHR12534|30S RIBOSOMAL PROTEIN S2 (PROKARYOTIC AND ORGANELL\IPR023591|SSF52313|Ribosomal protein S2
SMESG000018349.1	2961.31	3448.87	2473.74	0.470336	0.0629923	7.46626	8.25074e-14	1.08229e-12	TSP_11551	40S ribosomal protein S16		IPR000754|PF00380|Ribosomal protein S9/S16\IPR000754|PTHR21569|RIBOSOMAL PROTEIN S9\IPR020568|SSF54211|Ribosomal protein S5 domain 2-like
SMESG000014326.1	211.75	139.387	284.113	-0.944127	0.126224	-7.46423	8.37899e-14	1.09731e-12	MMP19	matrix metallopeptidase 19	mRNA: HE577119.1 | mRNA for mmp2 protein	IPR001818|PF00413|Matrixin\IPR002477|SSF47090|PGBD-like\IPR000585|SSF50923|Hemopexin-like domain
SMESG000041250.1	2517.66	2166.21	2869.11	-0.400157	0.0536086	-7.46426	8.37714e-14	1.09731e-12
SMESG000033549.1	2174.72	1831.87	2517.57	-0.45078	0.060415	-7.46115	8.57733e-14	1.12237e-12	MS3_02968	hypothetical protein		IPR018863|PF10479|Fragile site-associated protein C-terminus
SMESG000009778.1	6669.05	5851.57	7486.52	-0.351762	0.047152	-7.46014	8.64305e-14	1.13004e-12	NCAPD2	non-SMC condensin I complex, subunit D2	mRNA: KM981936.1 | non-SMC condensin I complex D2 mRNA - partial cds	IPR032682|PF12717|non-SMC mitotic condensation complex subunit 1\IPR024324|PF12922|non-SMC mitotic condensation complex subunit 1, N-term\IPR026971|PTHR14222|CONDENSIN\IPR016024|SSF48371|ARM repeat
SMESG000071247.1	1138.65	926.855	1350.45	-0.529787	0.0710143	-7.45953	8.68318e-14	1.13436e-12	MS3_00723	BEL1-like homeodomain protein 8	mRNA: KM981934.1 | homeobox protein meis-like protein mRNA - partial cds&EST: AY067934.1 | clone H.34.6e unknown mRNA sequence	IPR008422|PF05920|Homeobox KN domain\IPR009057|SSF46689|Homeodomain-like
SMESG000030239.1	1914.58	1653.06	2176.09	-0.392437	0.0526221	-7.45744	8.82205e-14	1.15156e-12	MS3_08368	Microprocessor complex subunit DGCR8		IPR014720|PF00035|Double-stranded RNA binding motif\IPR001202|SSF51045|WW domain
SMESG000041391.1	969.029	1147.82	790.239	0.52496	0.0704015	7.45546	8.95561e-14	1.1671e-12	CDK2AP1	CDK2-associated protein 1		IPR019187|PF09806|Cyclin-dependent kinase 2-associated protein
SMESG000055506.1	60.6202	99.1644	22.076	1.55841	0.203769	7.45546	8.9558e-14	1.1671e-12				IPR002550|PF01595|Domain of unknown function DUF21
SMESG000041201.1	1152.88	1343.22	962.538	0.471213	0.063225	7.45205	9.18979e-14	1.19662e-12	MRPS24	mitochondrial ribosomal protein S24		IPR026146|PF14955|Mitochondrial ribosome subunit S24\IPR026146|PTHR21244|MITOCHONDRIAL 28S RIBOSOMAL PROTEIN S24
SMESG000025287.1	1187.37	1427.28	947.466	0.575445	0.0772311	7.44974	9.35241e-14	1.21602e-12			mRNA: KF730698.1 | X1.D.A1.2 mRNA - complete cds
SMESG000038479.1	2402.84	2095.14	2710.55	-0.367393	0.0493155	-7.44972	9.35398e-14	1.21602e-12
SMESG000031703.1	4013.21	4451.11	3575.32	0.313728	0.0421148	7.44925	9.38748e-14	1.21938e-12	EIF4E	eukaryotic translation initiation factor 4E	mRNA: KY847527.1 | translation initiation factor 4E-like protein mRNA - partial cds& FJ588609.1 | eIF4E1-like protein mRNA - partial cds	IPR001040|PF01652|Eukaryotic initiation factor 4E\IPR001040|PTHR11960|EUKARYOTIC TRANSLATION INITIATION FACTOR 4E RELATE\IPR023398|SSF55418|eIF4e-like
SMESG000078036.1	1203.04	976.797	1429.28	-0.535431	0.071884	-7.44785	9.48717e-14	1.23133e-12	DPER\GL10275	GL10275 gene product from transcript GL10275-RA		IPR020683|PF12796|Ankyrin repeats (3 copies)\IPR002110|PF13606|Ankyrin repeat\IPR020683|SSF48403|Ankyrin repeat
SMESG000019976.1	125.97	181.013	70.9278	1.16976	0.15604	7.44623	9.60438e-14	1.24553e-12	PSAP	prosaposin		IPR008138|PF03489|Saposin-like type B, region 2\IPR007856|PF05184|Saposin-like type B, region 1\IPR011001|SSF47862|Saposin
SMESG000020112.1	206.947	135.436	278.458	-0.949999	0.127367	-7.44235	9.89098e-14	1.28165e-12				IPR005828|PF00083|Sugar (and other) transporter\IPR020846|SSF103473|MFS general substrate transporter
SMESG000065482.1	1597.33	1355.49	1839.18	-0.433689	0.0582957	-7.43916	1.01326e-13	1.3119e-12	NBEAL1	neurobeachin-like 1		IPR000409|PF02138|Beige/BEACH domain\IPR023362|PF14844|PH domain associated with Beige/BEACH\IPR031570|PF15787|Domain of unknown function (DUF4704)\IPR026916|PTHR13743:SF50|NEUROBEACHIN-LIKE PROTEIN 2\IPR016024|SSF48371|ARM repeat\IPR013320|SSF49899|Concanavalin A-like lectins/glucanases\IPR011993|SSF50729|PH domain-like\IPR017986|SSF50978|WD40 repeat-like\IPR000409|SSF81837|BEACH domain
SMESG000054509.1	1942.85	1650.04	2235.65	-0.431431	0.0580348	-7.43375	1.05564e-13	1.36566e-12	MS3_02274	ATP-dependent DNA helicase Q4		IPR011545|PF00270|DEAD/DEAH box helicase\IPR001650|PF00271|Helicase conserved C-terminal domain\IPR027417|SSF52540|P-loop containing nucleoside triphosphate hydrolases\IPR001878|SSF57756|Retrovirus zinc finger-like domains
SMESG000023106.1	2111.23	1817.26	2405.2	-0.399405	0.0537316	-7.43313	1.06056e-13	1.37091e-12				IPR033371|PF15346|Arginine and glutamate-rich 1
SMESG000006174.1	4988.11	4368.54	5607.67	-0.356835	0.0480269	-7.42985	1.08722e-13	1.40423e-12	CRNKL1	crooked neck pre-mRNA splicing factor 1		IPR003107|PF02184|HAT (Half-A-TPR) repeat\IPR011990|SSF48452|TPR-like
SMESG000043151.1	1197.7	1388.79	1006.6	0.456487	0.06153	7.41811	1.18807e-13	1.53326e-12	AK1	adenylate kinase 1	EST: AY066992.1 | clone H.21.1d unknown mRNA sequence	IPR000850|PTHR23359|NUCLEOTIDE KINASE\IPR027417|SSF52540|P-loop containing nucleoside triphosphate hydrolases
SMESG000026865.1	4889.16	5393.09	4385.23	0.296358	0.039977	7.41314	1.23347e-13	1.59056e-12	ISCW_ISCW022983	NADH:ubiquinone oxidoreductase, NDUFB6/B17 subunit, putative		IPR019174|PF09782|NADH:ubiquinone oxidoreductase, NDUFB6/B17 subunit
SMESG000069967.1	1428.33	1210.69	1645.96	-0.435378	0.0587972	-7.40433	1.31815e-13	1.69839e-12	MS3_07389	Neuronal acetylcholine receptor subunit alpha-4		IPR006202|PF02931|Neurotransmitter-gated ion-channel ligand binding domain\IPR006029|PF02932|Neurotransmitter-gated ion-channel transmembrane region\IPR006201|PTHR18945|NEUROTRANSMITTER GATED ION CHANNEL\IPR006202|SSF63712|Nicotinic receptor ligand binding domain-like\IPR006029|SSF90112|Neurotransmitter-gated ion-channel transmembrane pore
SMESG000035357.1	2073.39	2348.2	1798.59	0.379933	0.0513198	7.40294	1.33206e-13	1.71492e-12	UROS	uroporphyrinogen III synthase	EST: AY068705.1 | clone H.106.6d unknown mRNA sequence& AY068705.1 | clone H.106.6d unknown mRNA sequence	IPR003754|PF02602|Uroporphyrinogen-III synthase HemD\IPR015898|SSF48670|Transducin (heterotrimeric G protein), gamma chain\IPR003754|SSF69618|HemD-like
SMESG000079488.1	2007.43	1688.83	2326.03	-0.454437	0.0613939	-7.40174	1.34413e-13	1.72907e-12
SMESG000062092.1	1973.05	1713.09	2233.01	-0.378117	0.0511122	-7.39757	1.38699e-13	1.78276e-12	CYFIP2	cytoplasmic FMR1 interacting protein 2		IPR008081|PF05994|Cytoplasmic Fragile-X interacting family\IPR008081|PTHR12195|P53 INDUCIBLE PROTEIN-RELATED
SMESG000033047.1	2870.53	2465.93	3275.13	-0.404379	0.0546826	-7.39488	1.41541e-13	1.81783e-12
SMESG000016752.1	702.493	553.707	851.278	-0.599744	0.0810955	-7.39379	1.42703e-13	1.83128e-12	LRRCC1	leucine rich repeat and coiled-coil centrosomal protein 1	mRNA: JQ036189.1 | LRRCC1 mRNA - partial cds	IPR032675|SSF52058|L domain-like
SMESG000053193.1	1176.15	979.894	1372.4	-0.475537	0.0643421	-7.39014	1.46674e-13	1.88073e-12	NEK9	NIMA related kinase 9	mRNA: KT163760.1 | NEK8-1 (NEK8-1) mRNA - complete cds	IPR000719|PF00069|Protein kinase domain\IPR000408|PF00415|Regulator of chromosome condensation (RCC1) repeat\IPR009091|SSF50985|RCC1/BLIP-II\IPR011009|SSF56112|Protein kinase-like (PK-like)
SMESG000006606.1	668.52	535.923	801.118	-0.563204	0.0762028	-7.38928	1.47631e-13	1.89148e-12	CG18659	CG18659 gene product from transcript CG18659-RH		IPR001194|PF02141|DENN (AEX-3) domain
SMESG000057144.1	6885.87	7537.86	6233.89	0.272116	0.0368338	7.38764	1.49456e-13	1.91332e-12	TMBIM1	transmembrane BAX inhibitor motif containing 1		IPR006214|PTHR23291|BAX INHIBITOR-RELATED
SMESG000014785.1	7053.87	6317.56	7790.17	-0.299781	0.0405867	-7.38616	1.51132e-13	1.93324e-12	ABCC1	ATP-binding cassette, sub-family C (CFTR/MRP), member 1		IPR003439|PF00005|ABC transporter\IPR011527|PF00664|ABC transporter transmembrane region\IPR027417|SSF52540|P-loop containing nucleoside triphosphate hydrolases\IPR011527|SSF90123|ABC transporter transmembrane region
SMESG000009106.1	2850.07	3213.39	2486.74	0.365584	0.0494991	7.38545	1.51934e-13	1.94194e-12				IPR007512|PF04418|Domain of unknown function (DUF543)\IPR007512|PTHR21304|UNCHARACTERIZED
SMESG000037982.1	280.462	369.873	191.05	0.884811	0.119699	7.37949	1.589e-13	2.02935e-12	FZD4	frizzled class receptor 4	mRNA: KY348659.1 | hypothetical protein Smed-fzd-4-3 mRNA - complete cds& KT983978.1 | frizzled-4-3 (fz-4-3) mRNA - partial cds& GAKV01000003.1 | TSA: Seq3 mRNA sequence	IPR020067|PF01392|Fz domain\IPR000539|PF01534|Frizzled/Smoothened family membrane region\IPR015526|PTHR11309|FRIZZLED\IPR026551|PTHR11309:SF23|FRIZZLED-4\IPR020067|SSF63501|Frizzled cysteine-rich domain
SMESG000068995.1	1063.5	887.513	1239.49	-0.472133	0.0640442	-7.37131	1.68954e-13	2.15602e-12	MKL1	megakaryoblastic leukemia (translocation) 1
SMESG000032470.1	2071.3	1783.16	2359.44	-0.398873	0.0541226	-7.36961	1.71132e-13	2.18207e-12	CDC27	cell division cycle 27		IPR019734|PF13181|Tetratricopeptide repeat\IPR011990|PF13414|TPR repeat\IPR011990|SSF48452|TPR-like
SMESG000052699.1	16748.6	14774	18723.2	-0.338408	0.0459651	-7.36227	1.80809e-13	2.30362e-12	NUP205	nucleoporin 205		IPR021827|PF11894|Protein of unknown function (DUF3414)
SMESG000064415.1	1741.3	1470.32	2012.28	-0.445149	0.0604664	-7.36163	1.81684e-13	2.31292e-12	MS3_03466	Dual specificity tyrosine-phosphorylation-regulated kinase 1B		IPR000719|PF00069|Protein kinase domain\IPR011009|SSF56112|Protein kinase-like (PK-like)
SMESG000044023.1	2005.26	1731.52	2279.01	-0.390782	0.0530864	-7.36101	1.82519e-13	2.3217e-12	RIC1	RIC1 homolog, RAB6A GEF complex partner 1		IPR009771|PF07064|RIC1\IPR017986|SSF50978|WD40 repeat-like
SMESG000047551.1	1865.36	1588.68	2142.04	-0.425097	0.0577682	-7.35843	1.8609e-13	2.36524e-12	BRPF1	bromodomain and PHD finger containing, 1		IPR001487|PF00439|Bromodomain\IPR000313|PF00855|PWWP domain\IPR019542|PF10513|Enhancer of polycomb-like\IPR001487|SSF47370|Bromodomain\IPR011011|SSF57903|FYVE/PHD zinc finger
SMESG000043498.1	16562.6	18037.3	15087.8	0.256128	0.0348154	7.35673	1.88473e-13	2.39363e-12	STT3B	STT3B, subunit of the oligosaccharyltransferase complex (catalytic)		IPR003674|PF02516|Oligosaccharyl transferase STT3 subunit
SMESG000048377.1	1880.45	2133.01	1627.89	0.384682	0.0522925	7.356	1.895e-13	2.40475e-12	UBE2A	ubiquitin-conjugating enzyme E2A		IPR000608|PF00179|Ubiquitin-conjugating enzyme\IPR016135|SSF54495|UBC-like
SMESG000005406.1	1940.39	1684.56	2196.21	-0.378179	0.0514143	-7.35533	1.90457e-13	2.41497e-12	BRD3	bromodomain containing 3		IPR001487|PF00439|Bromodomain\IPR027353|PF17035|Bromodomain extra-terminal - transcription regulation\IPR001487|SSF47370|Bromodomain
SMESG000058274.1	238.584	155.58	321.587	-0.953802	0.129513	-7.35087	1.96922e-13	2.49497e-12
SMESG000027332.1	13220.3	12017.9	14422.7	-0.261785	0.0356149	-7.35043	1.97577e-13	2.50129e-12			EST: AY068757.1 | clone H.109.7e unknown mRNA sequence	IPR012677|SSF54928|RNA-binding domain, RBD
SMESG000080793.1	696.535	547.917	845.152	-0.603308	0.0820792	-7.34865	2.00222e-13	2.53276e-12	KIAA1468	KIAA1468 ortholog	EST: AY067941.1 | clone H.36.8c unknown mRNA sequence	IPR016024|SSF48371|ARM repeat
SMESG000003935.1	1546.85	1299.68	1794.02	-0.456842	0.062171	-7.34777	2.01537e-13	2.54737e-12			EST: AY066821.1 | clone H.95.2d unknown mRNA sequence
SMESG000038705.1	14213.4	12469.5	15957.3	-0.352016	0.0479126	-7.34702	2.02671e-13	2.55968e-12				IPR000571|PF00642|Zinc finger C-x8-C-x5-C-x3-H type (and similar)\IPR000571|SSF90229|CCCH zinc finger
SMESG000050489.1	797.913	635.615	960.21	-0.580933	0.0790764	-7.34536	2.05209e-13	2.58969e-12
SMESG000068518.1	154.113	94.8573	213.369	-1.04589	0.141879	-7.34524	2.05393e-13	2.58996e-12	MS3_06156	Transient receptor potential cation channel subfamily M member 7		IPR020683|SSF48403|Ankyrin repeat
SMESG000044482.1	15887.5	14236.6	17538.5	-0.298754	0.0406745	-7.34499	2.05773e-13	2.59271e-12	GART	phosphoribosylglycinamide formyltransferase, phosphoribosylglycinamide synthetase, phosphoribosylaminoimidazole synthetase		IPR002376|PF00551|Formyl transferase\IPR016188|PF00586|AIR synthase related protein, N-terminal domain\IPR020561|PF01071|Phosphoribosylglycinamide synthetase, ATP-grasp (A) domain\IPR010918|PF02769|AIR synthase related protein, C-terminal domain\IPR020560|PF02843|Phosphoribosylglycinamide synthetase, C domain\IPR020562|PF02844|Phosphoribosylglycinamide synthetase, N domain\IPR011054|SSF51246|Rudi…
SMESG000045329.1	3535.6	3953.75	3117.45	0.338878	0.046142	7.34411	2.07127e-13	2.60771e-12	MS3_03669	U5 small nuclear ribonucleoprotein 40 kDa protein		IPR001680|PF00400|WD domain, G-beta repeat\IPR017986|SSF50978|WD40 repeat-like
SMESG000003977.1	40983.3	45209	36757.5	0.296234	0.0403447	7.34256	2.09551e-13	2.63615e-12	RPL35A	Ribosomal protein L35A		IPR001780|PF01247|Ribosomal protein L35Ae\IPR001780|PTHR10902|60S RIBOSOMAL PROTEIN L35A\IPR009000|SSF50447|Translation proteins
SMESG000032693.1	5463.69	6047.28	4880.11	0.306675	0.0417679	7.34229	2.09973e-13	2.63937e-12	AP2M1	adaptor-related protein complex 2, mu 1 subunit	EST: AY067791.1 | clone HB.9.2e unknown mRNA sequence	IPR028565|PF00928|Adaptor complexes medium subunit family\IPR022775|PF01217|Clathrin adaptor complex small chain\IPR028565|SSF49447|Second domain of Mu2 adaptin subunit (ap50) of ap2 adaptor\IPR011012|SSF64356|SNARE-like
SMESG000054903.1	468.171	357.043	579.298	-0.671724	0.0915026	-7.33794	2.16902e-13	2.72433e-12	PDE8B	phosphodiesterase 8B		IPR002073|PF00233|3'5'-cyclic nucleotide phosphodiesterase
SMESG000045122.1	3055.13	3414.93	2695.32	0.338076	0.0460999	7.33338	2.24427e-13	2.81663e-12	BEN	bendless	EST: AY066206.1 | clone H.78.5h unknown mRNA sequence	IPR000608|PF00179|Ubiquitin-conjugating enzyme\IPR016135|SSF54495|UBC-like
SMESG000028193.1	1090.17	894.189	1286.15	-0.511832	0.0698218	-7.32985	2.30412e-13	2.88948e-12	AGAP_AGAP007532	AGAP007532-PA		IPR006077|PF01044|Vinculin family\IPR006077|PTHR18914|ALPHA CATENIN\IPR006077|SSF47220|alpha-catenin/vinculin-like
SMESG000018172.1	7277.15	6490.05	8064.26	-0.310766	0.0423985	-7.32961	2.30821e-13	2.89233e-12				IPR013577|PF08366|LLGL2\IPR017986|SSF50978|WD40 repeat-like
SMESG000079631.1	4486.03	4952.8	4019.27	0.298955	0.040806	7.32617	2.3683e-13	2.9653e-12	PSMB4	proteasome subunit beta 4	EST: AY967642.1 | clone NBE.5.12D mRNA sequence	IPR001353|PF00227|Proteasome subunit\IPR029055|SSF56235|N-terminal nucleophile aminohydrolases (Ntn hydrolases)
SMESG000069617.1	1534.63	1311.19	1758.06	-0.416792	0.0568919	-7.32569	2.37676e-13	2.97356e-12	TP53BP1	tumor protein p53 binding protein 1		IPR015125|PF09038|Tumour suppressor p53-binding protein-1 Tudor\IPR001357|SSF52113|BRCT domain
SMESG000003419.1	993.594	1170.83	816.361	0.509345	0.0695568	7.32155	2.45118e-13	3.06427e-12	MS3_01658	Phospholipase D3		IPR001736|PF00614|Phospholipase D Active site motif\IPR032803|PF13918|PLD-like domain
SMESG000032082.1	7142.17	7847.69	6436.65	0.28404	0.0388071	7.31925	2.49359e-13	3.11484e-12	TEX15	testis expressed gene 15		IPR022188|PF12509|Protein of unknown function (DUF3715)\IPR026616|PTHR22380|FAMILY NOT NAMED
SMESG000033571.1	528.892	409.219	648.566	-0.640474	0.087519	-7.31564	2.56163e-13	3.19733e-12	RICTOR	RPTOR independent companion of MTOR complex 2		IPR028267|PF14664|Rapamycin-insensitive companion of mTOR, N-term\IPR028268|PTHR13298|CYTOSOLIC REGULATOR PIANISSIMO\IPR016024|SSF48371|ARM repeat
SMESG000071067.1	1411.51	1203.18	1619.84	-0.423084	0.0578347	-7.31506	2.5726e-13	3.20852e-12	T265_07023	hypothetical protein		IPR020683|PF12796|Ankyrin repeats (3 copies)\IPR020683|SSF48403|Ankyrin repeat
SMESG000005122.1	2732.25	3058.1	2406.4	0.341899	0.0467478	7.3135	2.60272e-13	3.24355e-12	MS3_00196	Protein NDRG3		IPR004142|PF03096|Ndr family\IPR004142|PTHR11034|N-MYC DOWNSTREAM REGULATED\IPR029058|SSF53474|alpha/beta-Hydrolases
SMESG000027408.1	2685.44	2327.17	3043.71	-0.382161	0.0522546	-7.3133	2.60668e-13	3.24551e-12	TMBIM4	transmembrane BAX inhibitor motif containing 4		IPR006214|PTHR23291|BAX INHIBITOR-RELATED
SMESG000039925.1	2227.42	1920.85	2534	-0.394373	0.0539248	-7.31321	2.60836e-13	3.24551e-12	WHSC1L1	Wolf-Hirschhorn syndrome candidate 1-like 1		IPR000313|PF00855|PWWP domain\IPR001214|PF00856|SET domain\IPR011011|SSF57903|FYVE/PHD zinc finger
SMESG000066514.1	15710.5	14437.3	16983.7	-0.233198	0.0318983	-7.31067	2.65816e-13	3.30489e-12				IPR003511|PF02301|HORMA domain\IPR003511|SSF56019|The spindle assembly checkpoint protein mad2\IPR011011|SSF57903|FYVE/PHD zinc finger
SMESG000057264.1	2378.84	2696.81	2060.87	0.382365	0.0523105	7.30929	2.68556e-13	3.33637e-12	PHUM_PHUM580720	Prostaglandin E synthase 2, putative		IPR002109|PF00462|Glutaredoxin\IPR010987|SSF47616|GST C-terminal domain-like\IPR012336|SSF52833|Thioredoxin-like
SMESG000049775.1	11147.8	10126.7	12168.9	-0.263353	0.0360348	-7.3083	2.70536e-13	3.35835e-12	MS3_08245	Transcription factor IIIB 90 kDa subunit		IPR013150|PF00382|Transcription factor TFIIB repeat\IPR011665|PF07741|Brf1-like TBP-binding domain\IPR000812|PTHR11618|TRANSCRIPTION INITIATION FACTOR IIB-RELATED\IPR029529|PTHR11618:SF4|TRANSCRIPTION FACTOR IIIB 90 KDA SUBUNIT\IPR013763|SSF47954|Cyclin-like
SMESG000025070.1	1210.42	1006.67	1414.17	-0.480678	0.0657698	-7.30793	2.71279e-13	3.36496e-12	DDX11	DEAD/H (Asp-Glu-Ala-Asp/His) box helicase 11		IPR010614|PF06733|DEAD_2\IPR006555|PF13307|Helicase C-terminal domain\IPR027417|SSF52540|P-loop containing nucleoside triphosphate hydrolases
SMESG000016770.1	1144.98	955.549	1334.41	-0.471388	0.0645737	-7.29941	2.89043e-13	3.58252e-12			EST: AY067320.1 | clone H.56.10f unknown mRNA sequence	IPR001841|PF13639|Ring finger domain
SMESG000068683.1	613.633	477.667	749.598	-0.625673	0.085724	-7.29666	2.9501e-13	3.65364e-12	ANKAR	ankyrin and armadillo repeat containing		IPR000225|PF00514|Armadillo/beta-catenin-like repeat\IPR016024|SSF48371|ARM repeat\IPR020683|SSF48403|Ankyrin repeat
SMESG000001806.1	38494	41675	35312.9	0.237801	0.0326024	7.29396	3.00965e-13	3.7245e-12	RPL22	ribosomal protein L22	EST: AY967622.1 | clone NBE.4.12A mRNA sequence	IPR002671|PF01776|Ribosomal L22e protein family\IPR002671|PTHR10064|60S RIBOSOMAL PROTEIN L22
SMESG000068122.1	22579.8	20805.6	24354.1	-0.2262	0.0310128	-7.29376	3.01412e-13	3.72714e-12	DERE\GG14109	GG14109 gene product from transcript GG14109-RA		IPR000719|PF00069|Protein kinase domain\IPR011009|SSF56112|Protein kinase-like (PK-like)
SMESG000038869.1	5765.61	6339.05	5192.17	0.285652	0.0391683	7.29288	3.03396e-13	3.74878e-12				IPR008387|PF05511|Mitochondrial ATP synthase coupling factor 6\IPR008387|SSF111357|Mitochondrial ATP synthase coupling factor 6
SMESG000060665.1	1867.5	2159.79	1575.22	0.446905	0.0613151	7.28822	3.14074e-13	3.87771e-12	PGAM5	PGAM family member 5, mitochondrial serine/threonine protein phosphatase		IPR013078|PF00300|Histidine phosphatase superfamily (branch 1)\IPR029033|SSF53254|Phosphoglycerate mutase-like
SMESG000060104.1	13369.2	12091.4	14647	-0.274871	0.0377155	-7.288	3.14586e-13	3.88103e-12	MS3_09765	Protein MAK16-like protein	EST: AY967684.1 | clone NBE.7.09G mRNA sequence	IPR029004|PF01778|Ribosomal L28e protein family\IPR006958|PF04874|Mak16 protein C-terminal region
SMESG000076551.1	2330.36	2035.76	2624.95	-0.362138	0.049697	-7.28676	3.17506e-13	3.91403e-12				IPR002126|PF00028|Cadherin domain\IPR015919|SSF49313|Cadherin-like
SMESG000031900.1	359.119	263.855	454.384	-0.742345	0.101831	-7.28469	3.22413e-13	3.97145e-12	CEP128	centrosomal protein 128
SMESG000021944.1	12986.5	14087.1	11886	0.24386	0.0334894	7.28167	3.29702e-13	4.05811e-12			EST: AY067232.1 | clone H.25.12g unknown mRNA sequence	IPR004088|PF00013|KH domain\IPR004088|SSF54791|Eukaryotic type KH-domain (KH-domain type I)
SMESG000080051.1	4836.91	4318.09	5355.73	-0.307939	0.0422952	-7.28066	3.32192e-13	4.0856e-12	CPT1A	carnitine palmitoyltransferase 1A	EST: AY066695.1 | clone H.87.8f unknown mRNA sequence	IPR000542|PF00755|Choline/Carnitine o-acyltransferase\IPR000542|PTHR22589|CARNITINE O-ACYLTRANSFERASE
SMESG000063900.1	712.5	556.466	868.535	-0.62028	0.0852083	-7.27796	3.38918e-13	4.16511e-12
SMESG000064498.1	1583.65	1806.7	1360.6	0.403278	0.055432	7.2747	3.47186e-13	4.26344e-12
SMESG000013006.1	3427.12	2909.17	3945.07	-0.431962	0.0593812	-7.27426	3.48318e-13	4.27405e-12	MS3_01332	Ankyrin repeat domain-containing protein 17	EST: AY068765.1 | clone H.110.6e(T3) unknown mRNA sequence	IPR004088|PF00013|KH domain\IPR002110|PF00023|Ankyrin repeat\IPR020683|PF12796|Ankyrin repeats (3 copies)\IPR020683|SSF48403|Ankyrin repeat\IPR004088|SSF54791|Eukaryotic type KH-domain (KH-domain type I)
SMESG000017824.1	30579.4	33800.5	27358.3	0.302465	0.0415878	7.27292	3.51787e-13	4.31331e-12	UNG	uracil DNA glycosylase		IPR005122|PF03167|Uracil DNA glycosylase superfamily\IPR002043|PTHR11264|URACIL-DNA GLYCOSYLASE\IPR005122|SSF52141|Uracil-DNA glycosylase-like
SMESG000042567.1	666.391	532.985	799.797	-0.568582	0.0781647	-7.27258	3.52697e-13	4.32115e-12	MIB2	mind bomb 2		IPR010606|PF06701|Mib_herc2\IPR020683|PF12796|Ankyrin repeats (3 copies)\IPR020683|SSF48403|Ankyrin repeat
SMESG000019736.1	1314.02	1112.16	1515.88	-0.439253	0.0604113	-7.27064	3.57783e-13	4.3801e-12	MS3_04024	SUN domain-containing protein 2		IPR012919|PF07738|Sad1 / UNC-like C-terminal
SMESG000076465.1	35.9971	64.4919	7.50236	1.73892	0.224253	7.26523	3.72391e-13	4.55544e-12				IPR011701|PF07690|Major Facilitator Superfamily\IPR020846|SSF103473|MFS general substrate transporter
SMESG000042173.1	1036.34	863.058	1209.62	-0.477098	0.0656647	-7.26504	3.72941e-13	4.55746e-12	MS3_09610	Putative molluscan insulin-related peptide(s) receptor	mRNA: JN049497.1 | insulin receptor-like 1 protein mRNA - complete cds& JN049497.1 | insulin receptor-like 1 protein mRNA - complete cds	IPR006211|PF00757|Furin-like cysteine rich region\IPR000494|PF01030|Receptor L domain\IPR001245|PF07714|Protein tyrosine kinase\IPR003961|SSF49265|Fibronectin type III\IPR032675|SSF52058|L domain-like\IPR011009|SSF56112|Protein kinase-like (PK-like)\IPR009030|SSF57184|Growth factor receptor domain
SMESG000062589.1	637.179	502.815	771.543	-0.596593	0.0820982	-7.26497	3.73127e-13	4.55746e-12	LAMB1	laminin, beta 1		IPR002049|PF00053|Laminin EGF-like (Domains III and V)\IPR008211|PF00055|Laminin N-terminal (Domain VI)
SMESG000003587.1	626.515	489.224	763.806	-0.619959	0.0853634	-7.26066	3.85213e-13	4.70148e-12	PCHAS_130970	TRAP-like protein		IPR002156|PF00075|RNase H\IPR011004|SSF51161|Trimeric LpxA-like enzymes\IPR012337|SSF53098|Ribonuclease H-like
SMESG000045255.1	5684.81	4910.35	6459.28	-0.390126	0.053747	-7.25851	3.91386e-13	4.77318e-12	EIF4G	eukaryotic translation initiation factor 4 gamma		IPR003890|PF02854|MIF4G domain\IPR016024|SSF48371|ARM repeat
SMESG000026377.1	760.986	614.358	907.613	-0.548315	0.075561	-7.2554	4.00483e-13	4.88038e-12	TCAF2	TRPM8 channel associated factor 2		IPR000001|PF00051|Kringle domain\IPR031161|PF13402|Peptidase M60-like family\IPR013806|SSF57440|Kringle-like
SMESG000051120.1	967.413	800.048	1134.78	-0.493779	0.0680523	-7.25515	4.01213e-13	4.88555e-12	NCKAP1	NCK associated protein 1	EST: AY067510.1 | clone H.21.8e(T3) unknown mRNA sequence	IPR019137|PF09735|Membrane-associated apoptosis protein
SMESG000020914.1	2912.87	2564.76	3260.98	-0.343287	0.0473172	-7.2549	4.01949e-13	4.89079e-12	PYROXD1	pyridine nucleotide-disulphide oxidoreductase domain 1		IPR023753|PF07992|Pyridine nucleotide-disulphide oxidoreductase\IPR023753|SSF51905|FAD/NAD(P)-binding domain
SMESG000041898.1	2659.66	2977	2342.33	0.342455	0.0472546	7.24682	4.26668e-13	5.18679e-12	MRPL4	mitochondrial ribosomal protein L4		IPR002136|PF00573|Ribosomal protein L4/L1 family\IPR013005|PTHR10746|50S RIBOSOMAL PROTEIN L4\IPR023574|SSF52166|Ribosomal protein L4
SMESG000058500.1	1322.67	1096.26	1549.07	-0.488691	0.0674316	-7.24674	4.26926e-13	5.18679e-12	MS3_07834	E3 SUMO-protein ligase PIAS1		IPR004181|PF02891|MIZ/SP-RING zinc finger
SMESG000080199.1	9600.57	8482.03	10719.1	-0.334309	0.0461533	-7.24342	4.37511e-13	5.31135e-12	ATEG_09292	similar to XRN1 protein		IPR004859|PF03159|XRN 5'-3' exonuclease N-terminus\IPR027073|PTHR12341|5'->3' EXORIBONUCLEASE
SMESG000001134.1	2954.43	2548.24	3360.63	-0.394068	0.0544414	-7.23827	4.54437e-13	5.51264e-12	CUL3	cullin 3		IPR001373|PF00888|Cullin family\IPR019559|PF10557|Cullin protein neddylation domain\IPR011991|SSF46785|Winged helixDNA-binding domain\IPR016159|SSF74788|Cullin repeat-like\IPR016158|SSF75632|Cullin homology domain
SMESG000001346.1	4381.88	3905.42	4858.33	-0.312126	0.0431317	-7.23653	4.60314e-13	5.57969e-12				IPR019130|PF09726|Transmembrane protein
SMESG000016331.1	4701.83	5182.72	4220.95	0.293604	0.0405901	7.2333	4.71383e-13	5.70953e-12	ND-B12	NADH dehydrogenase (ubiquinone) B12 subunit		IPR012576|PF08122|NADH-ubiquinone oxidoreductase B12 subunit family\IPR012576|PTHR15082|NADH-UBIQUINONE OXIDOREDUCTASE B12 SUBUNIT
SMESG000016751.1	3856.77	3323.68	4389.86	-0.39563	0.054705	-7.23195	4.76121e-13	5.76254e-12	MSH2	mutS homolog 2	mRNA: JF511467.1 | Msh2 (msh2) mRNA - partial cds	IPR000432|PF00488|MutS domain V\IPR007695|PF01624|MutS domain I\IPR007860|PF05188|MutS domain II\IPR007861|PF05190|MutS family domain IV\IPR007696|PF05192|MutS domain III\IPR032642|PTHR11361:SF35|DNA MISMATCH REPAIR PROTEIN MSH2\IPR007696|SSF48334|DNA repair protein MutS, domain III\IPR027417|SSF52540|P-loop containing nucleoside triphosphate hydrolases
SMESG000081662.1	1495.45	1720.21	1270.7	0.430105	0.0595023	7.2278	4.90894e-13	5.93685e-12	MS3_02545	Solute carrier family 2, facilitated glucose transporter member 1	mRNA: FJ588611.1 | glut4-like protein mRNA - partial cds	IPR005828|PF00083|Sugar (and other) transporter\IPR020846|SSF103473|MFS general substrate transporter
SMESG000019341.1	2327.77	1983.75	2671.79	-0.421835	0.0583927	-7.22387	5.05273e-13	6.10611e-12				IPR001372|PF01221|Dynein light chain type 1\IPR001372|PTHR11886|DYNEIN LIGHT CHAIN
SMESG000068172.1	1364.59	1154.23	1574.94	-0.440321	0.0609559	-7.22322	5.07707e-13	6.13089e-12				IPR031437|PF16070|Transmembrane protein family 132
SMESG000020165.1	2959.63	2618.55	3300.71	-0.331194	0.0458523	-7.22299	5.08578e-13	6.13676e-12	CLP1	CLP1, cleavage and polyadenylation factor I subunit		IPR032324|PF16573|N-terminal beta-sandwich domain of polyadenylation factor\IPR032319|PF16575|mRNA cleavage and polyadenylation factor CLP1 P-loop\IPR008942|SSF48464|ENTH/VHS domain
SMESG000028508.1	1624.32	1399.43	1849.21	-0.395658	0.0547909	-7.22095	5.16252e-13	6.22466e-12	NARFL	nuclear prelamin A recognition factor-like		IPR004108|PF02906|Iron only hydrogenase large subunit, C-terminal domain\IPR004878|PF03189|Otopetrin\IPR004878|PTHR21522|OTOPETRIN\IPR009016|SSF53920|Fe-only hydrogenase
SMESG000079512.1	914.469	750.576	1078.36	-0.507858	0.0703265	-7.2205	5.17963e-13	6.24057e-12	NKX2-2	NK2 homeobox 2		IPR001356|PF00046|Homeobox domain\IPR009057|SSF46689|Homeodomain-like
SMESG000057711.1	1096.96	922.113	1271.82	-0.455677	0.0631053	-7.22034	5.18565e-13	6.24312e-12	TECPR1	tectonin beta-propeller repeat containing 1		IPR006624|PF06462|Propeller
SMESG000020960.1	776.64	627.25	926.031	-0.544184	0.0754214	-7.21398	5.43412e-13	6.53732e-12	GLG1	golgi glycoprotein 1	EST: AY067177.1 | clone HB.22.12e unknown mRNA sequence	IPR001893|PF00839|Cysteine rich repeat
SMESG000055009.1	1460.13	1203.93	1716.34	-0.50074	0.0695358	-7.20077	5.98756e-13	7.1977e-12	T265_06112	hypothetical protein	EST: AY067885.1 | clone H.27.11c(T3) unknown mRNA sequence	IPR002404|PF02174|PTB domain (IRS-1 type)\IPR011993|SSF50729|PH domain-like
SMESG000015308.1	160.105	98.5232	221.686	-1.03615	0.143437	-7.19878	6.07536e-13	7.29774e-12	SCYL2	SCY1 like pseudokinase 2		IPR000719|PF00069|Protein kinase domain\IPR023591|SSF52313|Ribosomal protein S2\IPR011009|SSF56112|Protein kinase-like (PK-like)
SMESG000010972.1	2587.38	2901.75	2273	0.348636	0.048432	7.19825	6.09884e-13	7.32044e-12				IPR013085|PF06220|U1 zinc finger\IPR017340|PTHR31148|FAMILY NOT NAMED
SMESG000040092.1	2454.59	2151.2	2757.99	-0.354946	0.0493182	-7.19694	6.15804e-13	7.38594e-12	SU(W[A])	suppressor of white-apricot		IPR000061|PF01805|Surp module\IPR019147|PF09750|Alternative splicing regulator\IPR000061|SSF109905|Surp module (SWAP domain)
SMESG000045157.1	1757.31	1435.35	2079.26	-0.521719	0.0725574	-7.19003	6.47747e-13	7.76324e-12	MS3_03636	Cytoskeleton-associated protein 5		IPR024395|PF12348|CLASP N terminal\IPR016024|SSF48371|ARM repeat
SMESG000065035.1	2636.32	2297.3	2975.34	-0.367934	0.0512236	-7.18277	6.83118e-13	8.18101e-12	PKN2	protein kinase N2		IPR000719|PF00069|Protein kinase domain\IPR017892|PF00433|Protein kinase C terminal domain\IPR011072|SSF46585|HR1 repeat\IPR011009|SSF56112|Protein kinase-like (PK-like)
SMESG000004587.1	57.7624	94.0127	21.5121	1.51027	0.20513	7.18218	6.86074e-13	8.21026e-12				IPR003008|PF00091|Tubulin/FtsZ family, GTPase domain\IPR018316|PF03953|Tubulin C-terminal domain\IPR000217|PTHR11588|TUBULIN\IPR003008|SSF52490|Tubulin nucleotide-binding domain-like\IPR008280|SSF55307|Tubulin C-terminal domain-like
SMESG000002993.1	2684.62	3017.56	2351.67	0.355568	0.0495383	7.17743	7.1036e-13	8.49452e-12	PRX5	Peroxiredoxin 5		IPR000626|PF00240|Ubiquitin family\IPR013740|PF08534|Redoxin\IPR012336|SSF52833|Thioredoxin-like\IPR029071|SSF54236|Ubiquitin-like
SMESG000081184.1	3901.15	3456.91	4345.39	-0.326979	0.0455588	-7.17701	7.1251e-13	8.51385e-12	KDM1A	lysine (K)-specific demethylase 1A		IPR002937|PF01593|Flavin containing amine oxidoreductase\IPR009057|SSF46689|Homeodomain-like\IPR023753|SSF51905|FAD/NAD(P)-binding domain
SMESG000023213.1	3394.45	2922.05	3866.84	-0.397773	0.0554723	-7.17052	7.4713e-13	8.92085e-12			EST: AY067172.1 | clone HB.19.12f unknown mRNA sequence	IPR005821|PF00520|Ion transport protein\IPR000699|PF01365|RIH domain\IPR013662|PF08454|RyR and IP3R Homology associated\IPR015925|PTHR13715|RYANODINE RECEPTOR AND IP3 RECEPTOR\IPR000699|SSF100909|IP3 receptor type 1 binding core, domain 2\IPR016024|SSF48371|ARM repeat
SMESG000033048.1	2236.94	1924.15	2549.73	-0.399877	0.0557779	-7.16891	7.55974e-13	9.0197e-12				IPR001356|PF00046|Homeobox domain\IPR009057|SSF46689|Homeodomain-like
SMESG000017186.1	609.861	480.473	739.248	-0.600864	0.0837996	-7.16844	7.5855e-13	9.03855e-12	MS3_04051	Rho GTPase-activating protein 100F		IPR000198|PF00620|RhoGAP domain\IPR008936|SSF48350|GTPase activation domain, GAP\IPR000008|SSF49562|C2 domain (Calcium/lipid-binding domain, CaLB)
SMESG000049533.1	1312.57	1104.44	1520.69	-0.453601	0.0632742	-7.16842	7.58686e-13	9.03855e-12	FAM65B	family with sequence similarity 65 member B		IPR031780|PF15903|Filopodia upregulated, FAM65
SMESG000039991.1	980.915	818.351	1143.48	-0.472667	0.0660006	-7.16088	8.01628e-13	9.54301e-12				IPR001394|PF00443|Ubiquitin carboxyl-terminal hydrolase
SMESG000013802.1	687.796	554.109	821.482	-0.552178	0.0770976	-7.16071	8.02575e-13	9.54717e-12	PHUM_PHUM237730	ankyrin repeat-containing protein, putative		IPR020683|PF12796|Ankyrin repeats (3 copies)\IPR020683|SSF48403|Ankyrin repeat
SMESG000005481.1	2432.34	2048.32	2816.37	-0.451045	0.063088	-7.14927	8.72412e-13	1.03702e-11	RFC1	replication factor C subunit 1		IPR003959|PF00004|ATPase family associated with various cellular activities (AAA)\IPR001357|PF00533|BRCA1 C Terminus (BRCT) domain\IPR013725|PF08519|Replication factor RFC1 C terminal domain\IPR008921|SSF48019|post-AAA+ oligomerization domain-like\IPR001357|SSF52113|BRCT domain\IPR027417|SSF52540|P-loop containing nucleoside triphosphate hydrolases
SMESG000076086.1	89325.2	96316.6	82333.8	0.225233	0.0315098	7.14801	8.80434e-13	1.04578e-11	RPS5	ribosomal protein S5	EST: AY067212.1 | clone HB.12.10g unknown mRNA sequence& AY967630.1 | clone NBE.5.04H mRNA sequence	IPR023798|PF00177|Ribosomal protein S7p/S5e\IPR000235|PTHR11205|RIBOSOMAL PROTEIN S7\IPR023798|SSF47973|Ribosomal protein S7
SMESG000015162.1	157.189	217.395	96.9832	1.03503	0.144208	7.14774	8.82205e-13	1.0471e-11	TRPML	Transient receptor potential cation channel, mucolipin ortholog	EST: AY067944.1 | clone H.37.4a unknown mRNA sequence	IPR013122|PF08016|Polycystin cation channel
SMESG000032777.1	7701.36	8536.58	6866.14	0.311397	0.0435836	7.14477	9.01476e-13	1.06918e-11	3HCD	3-hydroxyacyl-CoA dehydrogenase	EST: AY066259.1 | clone H.17.7h unknown mRNA sequence	IPR006108|PF00725|3-hydroxyacyl-CoA dehydrogenase, C-terminal domain\IPR006176|PF02737|3-hydroxyacyl-CoA dehydrogenase, NAD binding domain\IPR008927|SSF48179|6-phosphogluconate dehydrogenase C-terminal domain-like\IPR016040|SSF51735|NAD(P)-binding Rossmann-fold domains
SMESG000029305.1	889.377	702.09	1076.66	-0.596712	0.0835088	-7.14436	9.04164e-13	1.07157e-11	MRPS31	mitochondrial ribosomal protein S31		IPR026299|PF15433|Mitochondrial 28S ribosomal protein S31\IPR026299|PTHR13231|MITOCHONDRIAL RIBOSOMAL PROTEIN S31
SMESG000053319.1	801.119	644.933	957.305	-0.55219	0.0773075	-7.14156	9.22746e-13	1.09278e-11	FANCI	Fanconi anemia complementation group I		IPR029314|PF14678|FANCI solenoid 4\IPR026171|PTHR21818:SF0|FANCONI ANEMIA GROUP I PROTEIN
SMESG000048912.1	178.299	242.78	113.819	0.981925	0.137075	7.13987	9.34169e-13	1.10549e-11	ACA1_257540	ribonuclease, T2 family		IPR001568|PF00445|Ribonuclease T2 family\IPR001568|PTHR11240|RIBONUCLEASE T2\IPR001568|SSF55895|Ribonuclease Rh-like
SMESG000014324.1	29397.5	26530.6	32264.4	-0.280262	0.0392665	-7.13744	9.50831e-13	1.12354e-11	MS3_01858	Pogo transposable element with ZNF domain	mRNA: MF411143.1 | factor for initiating regeneration 1 (Fir1) mRNA - complete cds&EST: AY066858.1 | clone HB.10.1e unknown mRNA sequence& AY967589.1 | clone NBE.3.04C mRNA sequence
SMESG000062473.1	789.077	640.546	937.608	-0.536716	0.0751863	-7.13745	9.5079e-13	1.12354e-11
SMESG000061113.1	7041.7	7727.83	6355.57	0.279723	0.0392022	7.13534	9.65508e-13	1.14004e-11	RPS5	ribosomal protein S5		IPR023798|PF00177|Ribosomal protein S7p/S5e\IPR000235|PTHR11205|RIBOSOMAL PROTEIN S7\IPR023798|SSF47973|Ribosomal protein S7
SMESG000069054.1	272.354	193.42	351.287	-0.807583	0.113164	-7.12846	1.01497e-12	1.19756e-11				IPR001873|PF00858|Amiloride-sensitive sodium channel\IPR001873|PTHR11690|AMILORIDE-SENSITIVE SODIUM CHANNEL-RELATED
SMESG000073379.1	15019.3	13724.6	16314	-0.247871	0.034782	-7.12641	1.03021e-12	1.21464e-11	NAP1L1	nucleosome assembly protein 1 like 1		IPR002164|PF00956|Nucleosome assembly protein (NAP)\IPR002164|PTHR11875|TESTIS-SPECIFIC Y-ENCODED PROTEIN
SMESG000022604.1	1770.06	1154.75	2385.36	-0.94878	0.133209	-7.1213	1.06911e-12	1.25957e-11	MS3_07067	Exocyst complex component 3		IPR010326|PF06046|Exocyst complex component Sec6\IPR010326|PTHR21292|EXOCYST COMPLEX COMPONENT SEC6-RELATED
SMESG000015319.1	212.828	143.52	282.136	-0.896433	0.125685	-7.11936	1.08432e-12	1.27656e-11	AGAP_AGAP005207	AGAP005207-PA		IPR016024|SSF48371|ARM repeat
SMESG000021482.1	3995.37	4414.02	3576.72	0.300455	0.0422052	7.11883	1.08843e-12	1.28045e-11	RHOGDI	CG7823 gene product from transcript CG7823-RA		IPR000406|PF02115|RHO protein GDP dissociation inhibitor\IPR000406|PTHR10980|RHO GDP-DISSOCIATION INHIBITOR\IPR014756|SSF81296|E set domains
SMESG000068818.1	799.935	952.709	647.161	0.541246	0.0760705	7.11361	1.13046e-12	1.32891e-11	FAM206A	family with sequence similarity 206 member A		IPR011053|SSF51230|Single hybrid motif
SMESG000065433.1	3031.39	3382.65	2680.13	0.332807	0.0467875	7.11299	1.13555e-12	1.33392e-11	CPIPJ_CPIJ000967	voltage-dependent anion-selective channel		IPR027246|PF01459|Eukaryotic porin
SMESG000081020.1	2270.02	1969.8	2570.24	-0.378965	0.0532799	-7.11256	1.13911e-12	1.33711e-11			EST: AY068326.1 | clone H.67.11d(T3) unknown mRNA sequence
SMESG000051756.1	1224.29	1010.89	1437.69	-0.495815	0.069727	-7.11024	1.15845e-12	1.35882e-11	TSPAN6	tetraspanin 6		IPR018499|PF00335|Tetraspanin family\IPR008952|SSF48652|Tetraspanin
SMESG000055720.1	5292.61	4781.48	5803.75	-0.277512	0.0390738	-7.10221	1.22776e-12	1.43906e-11	SNF1A	SNF1A/AMP-activated protein kinase		IPR000719|PF00069|Protein kinase domain\IPR032270|PF16579|Adenylate sensor of SNF1-like protein kinase\IPR028375|SSF103243|KA1-like\IPR011009|SSF56112|Protein kinase-like (PK-like)
SMESG000057968.1	2709.3	2343.49	3075.11	-0.386744	0.0544664	-7.10047	1.24336e-12	1.45627e-11	MS3_07235	Homeodomain-interacting protein kinase 3		IPR000719|PF00069|Protein kinase domain\IPR011009|SSF56112|Protein kinase-like (PK-like)
SMESG000029732.1	1013.43	842.609	1184.24	-0.479099	0.0674785	-7.09934	1.25357e-12	1.46716e-11	MS3_03040	Band 4.1-like protein 2		IPR019748|PF00373|FERM central domain\IPR018979|PF09379|FERM N-terminal domain\IPR018980|PF09380|FERM C-terminal PH-like domain\IPR019748|SSF47031|Second domain of FERM\IPR011993|SSF50729|PH domain-like\IPR029071|SSF54236|Ubiquitin-like\IPR011527|SSF90123|ABC transporter transmembrane region
SMESG000027305.1	6880.1	7578.53	6181.67	0.291673	0.0410988	7.09682	1.27661e-12	1.49303e-11	TPI1	triosephosphate isomerase 1	EST: AY066681.1 | clone H.45.1d unknown mRNA sequence	IPR000652|PF00121|Triosephosphate isomerase\IPR000652|PTHR21139|TRIOSEPHOSPHATE ISOMERASE\IPR000652|SSF51351|Triosephosphate isomerase (TIM)
SMESG000037465.1	1293.38	1086.72	1500.04	-0.456002	0.0642546	-7.09636	1.28081e-12	1.49684e-11	MS3_01311	Condensin complex subunit 2		IPR022816|PF05786|Condensin complex subunit 2
SMESG000047774.1	716.623	580.423	852.824	-0.541762	0.0763391	-7.09564	1.28757e-12	1.50364e-11	VWA3B	von Willebrand factor A domain containing 3B		IPR002035|PF13768|von Willebrand factor type A domain\IPR032770|PF15057|Domain of unknown function (DUF4537)\IPR002035|SSF53300|vWA-like
SMESG000003093.1	945.726	784.327	1107.13	-0.484294	0.0682584	-7.0942	1.30101e-12	1.51823e-11			EST: AY066699.1 | clone HB.20.10d unknown mRNA sequence
SMESG000078392.1	1482.22	1252.02	1712.42	-0.444613	0.0626727	-7.0939	1.30385e-12	1.52043e-11	PHUM_PHUM561400	protein phosphatase 1 regulatory subunit 12B, putative		IPR020683|PF12796|Ankyrin repeats (3 copies)\IPR020683|SSF48403|Ankyrin repeat
SMESG000013369.1	1488.57	1270.55	1706.59	-0.419395	0.0591283	-7.09267	1.31551e-12	1.5329e-11	MS3_10356	Mesoderm induction early response protein 1		IPR009057|SSF46689|Homeodomain-like
SMESG000032045.1	73.612	113.413	33.8106	1.35905	0.188667	7.09153	1.32639e-12	1.54445e-11	PTPRJ	protein tyrosine phosphatase, receptor type, J	EST: AY067169.1 | clone H.113.11e unknown mRNA sequence	IPR000242|PF00102|Protein-tyrosine phosphatase\IPR003961|SSF49265|Fibronectin type III\IPR029021|SSF52799|(Phosphotyrosine protein) phosphatases II
SMESG000040961.1	1372.02	1165.31	1578.74	-0.430517	0.0607311	-7.08852	1.35555e-12	1.57725e-11	GCLC	glutamate-cysteine ligase, catalytic subunit		IPR004308|PF03074|Glutamate-cysteine ligase\IPR004308|PTHR11164|GLUTAMATE CYSTEINE LIGASE
SMESG000006978.1	1374.09	1581.18	1167.01	0.431288	0.0608396	7.0883	1.3577e-12	1.57861e-11	SPT4H	transcription elongation factor spt4		IPR022800|PF06093|Spt4/RpoE2 zinc finger\IPR016046|PTHR12882|SUPPRESSOR OF TY 4\IPR029040|SSF63393|RNA polymerase subunits
SMESG000032910.1	16950.1	15509.1	18391.1	-0.244585	0.0345265	-7.08396	1.40097e-12	1.62774e-11	PPM1B	protein phosphatase 1B, magnesium dependent, beta isoform		IPR001932|PF00481|Protein phosphatase 2C\IPR012911|PF07830|Protein serine/threonine phosphatase 2C, C-terminal domain\IPR015655|PTHR13832|PROTEIN PHOSPHATASE 2C\IPR012911|SSF81601|Protein serine/threonine phosphatase 2C, C-terminal domain\IPR001932|SSF81606|PP2C-like
SMESG000032144.1	13040.9	14093	11988.7	0.232247	0.0327908	7.08267	1.41405e-12	1.64174e-11	CYC1	cytochrome c1	EST: AY067808.1 | clone H.76.8a(T3) unknown mRNA sequence& AY067808.1 | clone H.76.8a(T3) unknown mRNA sequence	IPR002326|PF02167|Cytochrome C1 family\IPR002326|PTHR10266|CYTOCHROME C1\IPR009056|SSF46626|Cytochrome c\IPR021157|SSF81496|Cytochrome c1 subunit of cytochrome bc1 complex (Ubiquinol-cytochrome c reductase), transmembrane anchor
SMESG000066809.1	1438.98	1214.36	1663.61	-0.447075	0.0631379	-7.08061	1.43521e-12	1.6651e-11	PHUM_PHUM086710	CREB-binding protein, putative		IPR001487|PF00439|Bromodomain\IPR000433|PF00569|Zinc finger, ZZ type\IPR000197|PF02135|TAZ zinc finger\IPR010303|PF06001|Domain of Unknown Function (DUF902)\IPR013178|PF08214|Histone acetylation protein\IPR001487|SSF47370|Bromodomain\IPR011011|SSF57903|FYVE/PHD zinc finger\IPR000197|SSF57933|TAZ domain
SMESG000041811.1	9952.38	8988.73	10916	-0.278352	0.0393187	-7.07939	1.44795e-12	1.67865e-11	CG1703	CG1703 gene product from transcript CG1703-RB		IPR003439|PF00005|ABC transporter\IPR032781|PF12848|ABC transporter\IPR027417|SSF52540|P-loop containing nucleoside triphosphate hydrolases
SMESG000000273.1	1596.56	1359.84	1833.28	-0.424118	0.059912	-7.0787	1.45508e-12	1.6857e-11	ABCC1	ATP-binding cassette, sub-family C (CFTR/MRP), member 1		IPR003439|PF00005|ABC transporter\IPR011527|PF00664|ABC transporter transmembrane region\IPR027417|SSF52540|P-loop containing nucleoside triphosphate hydrolases\IPR011527|SSF90123|ABC transporter transmembrane region
SMESG000029500.1	16822.6	18241.6	15403.6	0.242674	0.0343036	7.07428	1.50224e-12	1.73907e-11	FABP3	fatty acid binding protein 3, muscle and heart	EST: AY066257.1 | clone H.16.7c unknown mRNA sequence& AY066257.1 | clone H.16.7c unknown mRNA sequence	IPR000566|PF00061|Lipocalin / cytosolic fatty-acid binding protein family\IPR031259|PTHR11955|FATTY ACID BINDING PROTEIN\IPR011038|SSF50814|Lipocalins
SMESG000000211.1	98.1975	149.455	46.9402	1.32329	0.185187	7.07396	1.50573e-12	1.74184e-11	MGC84751	MGC84751 protein		IPR008146|PF00120|Glutamine synthetase, catalytic domain\IPR008147|PF03951|Glutamine synthetase, beta-Grasp domain\IPR008147|SSF54368|Glutamine synthetase, N-terminal domain
SMESG000024737.1	105.171	55.969	154.372	-1.21463	0.170463	-7.07371	1.50843e-12	1.74371e-11				IPR008974|SSF49599|TRAF domain-like
SMESG000075698.1	3344.42	2895.46	3793.38	-0.384247	0.0543439	-7.07056	1.54311e-12	1.78251e-11	IKBKAP	inhibitor of kappa light polypeptide gene enhancer in B-cells, kinase complex-associated protein		IPR006849|PF04762|IKI3 family\IPR006849|PTHR12747|IKAPPAB KINASE COMPLEX-ASSOCIATED PROTEIN\IPR017986|SSF50978|WD40 repeat-like
SMESG000023630.1	341.595	253.547	429.644	-0.721066	0.101937	-7.06853	1.56581e-12	1.80741e-11
SMESG000034495.1	1228.95	1044.37	1413.53	-0.429716	0.0608214	-7.06479	1.60856e-12	1.85542e-11	HID1	HID1 domain containing		IPR026705|PTHR21575|FAMILY NOT NAMED
SMESG000064584.1	2112.92	2379.69	1846.15	0.361076	0.051122	7.06276	1.63225e-12	1.88138e-11
SMESG000075164.1	151.604	212.587	90.6207	1.07561	0.151648	7.06149	1.64724e-12	1.8973e-11	T265_06392	hypothetical protein		IPR010515|PF06482|Collagenase NC10 and Endostatin\IPR016187|SSF56436|C-type lectin-like
SMESG000078604.1	3186.54	2836.15	3536.92	-0.315673	0.0447219	-7.0585	1.68313e-12	1.93723e-11	AAEL_AAEL010142	AAEL010142-PA	EST: AY066266.1 | clone H.50.8a(T3) unknown mRNA sequence	IPR022096|PF12335|Myotubularin protein
SMESG000043687.1	4813.14	5293.11	4333.18	0.286522	0.0406186	7.05387	1.74004e-12	2.00129e-11	NIPSNAP1	nipsnap homolog 1 (C. elegans)		IPR012577|PF07978|NIPSNAP\IPR011008|SSF54909|Dimeric alpha+beta barrel
SMESG000055134.1	889.404	738.431	1040.38	-0.484096	0.0686325	-7.0527	1.75481e-12	2.01683e-11	SYD	sunday driver		IPR019143|PF09744|JNK_SAPK-associated protein-1\IPR032486|PF16471|JNK-interacting protein leucine zipper II\IPR011047|SSF50998|Quinoprotein alcohol dehydrogenase-like
SMESG000063640.1	1615.56	1851.5	1379.62	0.418016	0.0593172	7.04666	1.83258e-12	2.1047e-11	UBE2D4	ubiquitin-conjugating enzyme E2D 4 (putative)		IPR000608|PF00179|Ubiquitin-conjugating enzyme\IPR016135|SSF54495|UBC-like
SMESG000071535.1	366.086	461.259	270.913	0.728061	0.103242	7.04567	1.84569e-12	2.11823e-11
SMESG000079518.1	1594.35	1368.65	1820.05	-0.40407	0.0573609	-7.04406	1.86721e-12	2.14139e-11
SMESG000050181.1	3440.78	3845.92	3035.65	0.337055	0.0478614	7.04218	1.89257e-12	2.16892e-11	ACTR8	ARP8 actin-related protein 8 homolog (yeast)		IPR004000|PF00022|Actin\IPR004000|PTHR11937|ACTIN\IPR027668|PTHR11937:SF13|ACTIN-RELATED PROTEIN 8
SMESG000010007.1	14734.7	16037.1	13432.3	0.254087	0.0361025	7.03791	1.95148e-12	2.23483e-11	SNRPD3	small nuclear ribonucleoprotein D3 polypeptide		IPR001163|PF01423|LSM domain\IPR027141|PTHR23338|SMALL NUCLEAR RIBONUCLEOPROTEIN SM\IPR010920|SSF50182|Sm-like ribonucleoproteins
SMESG000034959.1	3028.05	3377.26	2678.84	0.330817	0.0470132	7.03654	1.97066e-12	2.25417e-11	MS3_00678	Very-long-chain (3R)-3-hydroxyacyl-[acyl-carrier protein] dehydratase 3		IPR007482|PF04387|Protein tyrosine phosphatase-like protein, PTPLA\IPR007052|PF04969|CS domain\IPR007482|PTHR11035|PTPLA DOMAIN PROTEIN\IPR008978|SSF49764|HSP20-like chaperones
SMESG000045025.1	440.556	339.179	541.933	-0.645967	0.0917604	-7.03651	1.9712e-12	2.25417e-11	DLX1	distal-less homeobox 1	mRNA: JN983829.1 | distal-less mRNA - complete cds	IPR001356|PF00046|Homeobox domain\IPR009057|SSF46689|Homeodomain-like
SMESG000000747.1	524.418	413.528	635.309	-0.597089	0.0848354	-7.03604	1.97778e-12	2.26008e-11	GGT1	gamma-glutamyltransferase 1		IPR000101|PF01019|Gamma-glutamyltranspeptidase\IPR000101|PTHR11686|GAMMA GLUTAMYL TRANSPEPTIDASES\IPR029055|SSF56235|N-terminal nucleophile aminohydrolases (Ntn hydrolases)
SMESG000006898.1	67187.1	71938.5	62435.7	0.203602	0.028938	7.03579	1.98136e-12	2.26255e-11	MS3_11509	60S ribosomal protein L12		IPR020783|PF00298|Ribosomal protein L11, RNA binding domain\IPR020784|PF03946|Ribosomal protein L11, N-terminal domain\IPR000911|PTHR11661|60S RIBOSOMAL PROTEIN L12\IPR020783|SSF46906|Ribosomal protein L11, C-terminal domain\IPR020784|SSF54747|Ribosomal L11/L12e N-terminal domain
SMESG000057303.1	1737.35	1510.97	1963.73	-0.373054	0.0530296	-7.03462	1.99808e-12	2.28001e-11	ZNFX1	zinc finger, NFX1-type containing 1		IPR000001|PF00051|Kringle domain\IPR008979|SSF49785|Galactose-binding domain-like\IPR027417|SSF52540|P-loop containing nucleoside triphosphate hydrolases\IPR013806|SSF57440|Kringle-like
SMESG000037132.1	1301.15	1105.51	1496.8	-0.429072	0.0610048	-7.03298	2.02166e-12	2.30527e-11	GAP-2	GTPase Activating Protein family	EST: AY066897.1 | clone H.17.12b(T3) unknown mRNA sequence	IPR000008|PF00168|C2 domain\IPR001936|PF00616|GTPase-activator protein for Ras-like GTPase\IPR008936|SSF48350|GTPase activation domain, GAP\IPR000008|SSF49562|C2 domain (Calcium/lipid-binding domain, CaLB)
SMESG000003862.1	1234.37	1053.03	1415.7	-0.419868	0.0596996	-7.03261	2.02703e-12	2.30974e-11	EHI_063010	serine/threonine protein kinase		IPR000719|PF00069|Protein kinase domain\IPR029071|SSF54236|Ubiquitin-like\IPR011009|SSF56112|Protein kinase-like (PK-like)
SMESG000012332.1	13247.9	14686.4	11809.3	0.311688	0.0443239	7.03202	2.03563e-12	2.31789e-11	ACT-2	Actin-2		IPR004000|PF00022|Actin\IPR004000|PTHR11937|ACTIN
SMESG000069773.1	3427.16	3040.87	3813.46	-0.323141	0.0459611	-7.03068	2.05528e-12	2.3386e-11	NAA25	N(alpha)-acetyltransferase 25, NatB auxiliary subunit		IPR019183|PF09797|N-acetyltransferase B complex (NatB) non catalytic subunit\IPR011990|SSF48452|TPR-like
SMESG000037675.1	352.142	447.843	256.441	0.758528	0.107786	7.03046	2.05855e-12	2.34064e-11	DWIL\GK15809	GK15809 gene product from transcript GK15809-RA
SMESG000081970.1	97496	88429.2	106563	-0.267273	0.0380233	-7.0292	2.07728e-12	2.36027e-11	AGO3	argonaute 3	mRNA: EU586258.1 | piwi protein WI-3 mRNA - complete cds	IPR003100|PF02170|PAZ domain\IPR003165|PF02171|Piwi domain\IPR014811|PF08699|Domain of unknown function (DUF1785)\IPR003100|SSF101690|PAZ domain\IPR012337|SSF53098|Ribonuclease H-like
SMESG000063577.1	10660.7	11842.3	9478.98	0.317848	0.0452262	7.02793	2.09624e-12	2.37868e-11	TYMS	thymidylate synthase		IPR023451|PF00303|Thymidylate synthase\IPR023451|SSF55831|Thymidylate synthase/dCMP hydroxymethylase
SMESG000075857.1	8619.48	9412.48	7826.49	0.264139	0.0375841	7.02791	2.09647e-12	2.37868e-11	PPP1CA	protein phosphatase 1 catalytic subunit alpha	EST: AY067156.1 | clone HB.8.1b unknown mRNA sequence& AY068171.1 | clone H.17.10e(T3) unknown mRNA sequence	IPR004843|PF00149|Calcineurin-like phosphoesterase\IPR031675|PF16891|Serine-threonine protein phosphatase N-terminal domain\IPR029052|SSF56300|Metallo-dependent phosphatases
SMESG000050382.1	2945.47	3283.42	2607.52	0.328937	0.046824	7.0248	2.14377e-12	2.42889e-11			mRNA: KT163476.1 | slc6a-6 (slc6a-6) mRNA - complete cds	IPR000175|PF00209|Sodium:neurotransmitter symporter family\IPR007745|PF05051|Cytochrome C oxidase copper chaperone (COX17)\IPR000175|PTHR11616|SODIUM/CHLORIDE DEPENDENT TRANSPORTER\IPR009069|SSF47072|Cysteine alpha-hairpin motif
SMESG000068770.1	342.604	432.231	252.976	0.731406	0.104017	7.02487	2.14271e-12	2.42889e-11
SMESG000013154.1	437.918	336.358	539.477	-0.651318	0.0927405	-7.0198	2.22193e-12	2.51566e-11	SCRIB	scribbled		IPR001611|PF13855|Leucine rich repeat\IPR032675|SSF52058|L domain-like
SMESG000064553.1	1117.02	920.849	1313.2	-0.49979	0.0712072	-7.01822	2.24708e-12	2.54233e-11	MS3_01128	Transcriptional repressor p66-beta
SMESG000070879.1	2432.47	2096.27	2768.67	-0.395618	0.0563964	-7.01481	2.30264e-12	2.60335e-11	MS3_10895	Serine/threonine-protein kinase WNK3		IPR000719|PF00069|Protein kinase domain\IPR011009|SSF56112|Protein kinase-like (PK-like)
SMESG000016118.1	12934.3	11316.5	14552.1	-0.358367	0.0511031	-7.01261	2.33912e-12	2.64273e-11	TDRD9	tudor domain containing 9		IPR011545|PF00270|DEAD/DEAH box helicase\IPR001650|PF00271|Helicase conserved C-terminal domain\IPR002999|PF00567|Tudor domain\IPR007502|PF04408|Helicase associated domain (HA2)\IPR027417|SSF52540|P-loop containing nucleoside triphosphate hydrolases
SMESG000067208.1	1963.78	1716.41	2211.14	-0.360653	0.0514363	-7.01147	2.3582e-12	2.6624e-11	TRAF2	TNF receptor associated factor 2		IPR027139|PTHR10131:SF85|\IPR008974|SSF49599|TRAF domain-like
SMESG000009451.1	5363.29	4821.98	5904.6	-0.290276	0.041402	-7.01114	2.36392e-12	2.66697e-11			EST: AY066902.1 | clone H.18.4h(T3) unknown mRNA sequence& AY967517.1 | clone HE.3.04H mRNA sequence	IPR011687|PF07767|Nop53 (60S ribosomal biogenesis)
SMESG000029426.1	15274.8	16592.9	13956.8	0.248214	0.0354174	7.00823	2.4135e-12	2.72098e-11	SNRPB	small nuclear ribonucleoprotein polypeptides B and B1	mRNA: GU562964.1 | small ribonucleoprotein SmB mRNA - complete cds	IPR001163|PF01423|LSM domain\IPR010920|SSF50182|Sm-like ribonucleoproteins
SMESG000044131.1	1151.83	1325.73	977.921	0.431132	0.0615417	7.00481	2.47314e-12	2.78625e-11	TMEM135	transmembrane protein 135		IPR031926|PF15982|N-terminal cysteine-rich region of Transmembrane protein 135\IPR026749|PTHR12459|UNCHARACTERIZED
SMESG000033568.1	9251.66	8081.95	10421.4	-0.362263	0.0517276	-7.00326	2.50069e-12	2.8153e-11	AGAP_AGAP006885	AGAP006885-PA		IPR000555|PF01398|JAB1/Mov34/MPN/PAD-1 ubiquitin protease\IPR012591|PF08082|PRO8NT (NUC069), PrP8 N-terminal domain\IPR012592|PF08083|PROCN (NUC071) domain\IPR012984|PF08084|PROCT (NUC072) domain\IPR019580|PF10596|U6-snRNA interacting domain of PrP8\IPR019581|PF10597|U5-snRNA binding site 2 of PrP8\IPR019582|PF10598|RNA recognition motif of the spliceosomal PrP8\IPR021983|PF12134|PRP8 domain IV c…
SMESG000081060.1	3644.35	3260.66	4028.03	-0.302245	0.0431794	-6.9997	2.56505e-12	2.88573e-11	RBCK1	RanBP-type and C3HC4-type zinc finger containing 1	EST: AY066229.1 | clone H.52.1h unknown mRNA sequence	IPR002867|PF01485|IBR domain\IPR001876|SSF90209|Ran binding protein zinc finger-like
SMESG000018333.1	7477.25	8247.64	6706.85	0.295838	0.0422844	6.99634	2.62742e-12	2.95381e-11	TSP_11551	40S ribosomal protein S16		IPR000754|PF00380|Ribosomal protein S9/S16\IPR000754|PTHR21569|RIBOSOMAL PROTEIN S9\IPR020568|SSF54211|Ribosomal protein S5 domain 2-like
SMESG000006859.1	308.071	391.633	224.509	0.756341	0.108049	6.99211	2.70774e-12	3.04196e-11			EST: AY066731.1 | clone HB.3.11f unknown mRNA sequence& AY067711.1 | clone H.15.10g(T3) unknown mRNA sequence	IPR006357|PF13344|Haloacid dehalogenase-like hydrolase\IPR023214|SSF56784|HAD-like
SMESG000004009.1	684.994	524.733	845.255	-0.656941	0.0939489	-6.99074	2.73442e-12	3.06978e-11	PAX5	paired box 5		IPR001523|PF00292|'Paired box' domain\IPR009057|SSF46689|Homeodomain-like
SMESG000004885.1	373.936	280.869	467.003	-0.69635	0.0996026	-6.98705	2.8072e-12	3.14927e-11
SMESG000006065.1	1084.86	1264.37	905.359	0.472185	0.067588	6.98535	2.84142e-12	3.18543e-11				IPR000473|PF00444|Ribosomal protein L36\IPR000473|SSF57840|Ribosomal protein L36
SMESG000026144.1	289.473	206.756	372.191	-0.791609	0.113223	-6.98431	2.86255e-12	3.20686e-11			EST: AY066530.1 | clone H.83.12c unknown mRNA sequence	IPR004827|PF07716|Basic region leucine zipper
SMESG000066903.1	12938.4	14108.7	11768.2	0.259925	0.0372377	6.98014	2.94889e-12	3.30127e-11	CPSF3	cleavage and polyadenylation specific factor 3	EST: KJ573358.1 | strain CIW4 clone 1B06 cleavage and polyadenylation specificity factor subunit 3 mRNA - partial cds	IPR011108|PF07521|RNA-metabolising metallo-beta-lactamase\IPR022712|PF10996|Beta-Casp domain\IPR021718|PF11718|Pre-mRNA 3'-end-processing endonuclease polyadenylation factor C-term\IPR001279|PF16661|Metallo-beta-lactamase superfamily domain\IPR001279|SSF56281|Metallo-hydrolase/oxidoreductase
SMESG000026832.1	5506.62	6070.28	4942.95	0.293907	0.0421341	6.97545	3.04892e-12	3.41086e-11	MS3_04748	putative 39S ribosomal protein L45, mitochondrial		IPR007379|PF04280|Tim44-like domain\IPR032710|SSF54427|NTF2-like
SMESG000029843.1	2363.58	2683.57	2043.6	0.387659	0.0555733	6.97535	3.05115e-12	3.41097e-11	PHF5A	PHD finger protein 5A		IPR005345|PF03660|PHF5-like protein\IPR005345|PTHR13120|FAMILY NOT NAMED
SMESG000026659.1	56.337	90.0839	22.59	1.44542	0.202453	6.97411	3.07803e-12	3.43861e-11
SMESG000031290.1	1405.81	1624.38	1187.23	0.442466	0.0634435	6.97363	3.08869e-12	3.4481e-11			mRNA: KF730663.1 | X1.A2.3 mRNA - complete cds
SMESG000000836.1	1886.18	1643.92	2128.44	-0.368085	0.0528015	-6.97093	3.14852e-12	3.51244e-11	PNPLA7	patatin-like phospholipase domain containing 7	EST: AY967530.1 | clone HE.3.11F mRNA sequence	IPR000595|PF00027|Cyclic nucleotide-binding domain\IPR002641|PF01734|Patatin-like phospholipase\IPR018490|SSF51206|cAMP-binding domain-like\IPR016035|SSF52151|FabD/lysophospholipase-like
SMESG000073490.1	1943.46	1670.04	2216.88	-0.403051	0.0578389	-6.96832	3.20753e-12	3.57577e-11				IPR012337|SSF53098|Ribonuclease H-like
SMESG000000832.1	285.28	204.331	366.229	-0.7863	0.112776	-6.96481	3.28841e-12	3.66337e-11	MS3_03483	hypothetical protein		IPR018379|PF10523|BEN domain
SMESG000010804.1	14172.7	12960.4	15385	-0.245949	0.0353157	-6.9643	3.30046e-12	3.67424e-11			mRNA: KF668097.1 | NCOA5 mRNA - complete cds&EST: AY068291.1 | clone H.7.2a(T3) unknown mRNA sequence	IPR000504|PF00076|RNA recognition motif. (a.k.a. RRM, RBD, or RNP domain)\IPR004154|SSF52954|Class II aaRS ABD-related\IPR012677|SSF54928|RNA-binding domain, RBD
SMESG000012307.1	1143.22	958.237	1328.2	-0.461598	0.0662939	-6.96236	3.34608e-12	3.72243e-11	CD164	CD164 molecule		IPR007947|PF05283|Multi-glycosylated core protein 24 (MGC-24)\IPR007947|PTHR11337|MUCIN/PORIMIN
SMESG000061372.1	9341.36	8463.14	10219.6	-0.270238	0.0388155	-6.9621	3.35235e-12	3.7268e-11	SNW1	SNW domain containing 1	EST: AY067318.1 | clone H.98.7e unknown mRNA sequence	IPR004015|PF02731|SKIP/SNW domain\IPR017862|PTHR12096|NUCLEAR PROTEIN SKIP-RELATED
SMESG000037114.1	3836.42	4236.01	3436.82	0.298588	0.0429	6.95998	3.40313e-12	3.78062e-11	RBBP7	retinoblastoma binding protein 7	mRNA: JQ425135.1 | RBBP4-1 mRNA - complete cds&EST: AY066201.1 | clone H.87.8a unknown mRNA sequence	IPR001680|PF00400|WD domain, G-beta repeat\IPR022052|PF12265|Histone-binding protein RBBP4 or subunit C of CAF1 complex\IPR017986|SSF50978|WD40 repeat-like
SMESG000060691.1	436.188	329.624	542.752	-0.68748	0.0987381	-6.95936	3.41814e-12	3.79466e-11				IPR011701|PF07690|Major Facilitator Superfamily\IPR020846|SSF103473|MFS general substrate transporter
SMESG000077902.1	1162.64	987.797	1337.48	-0.428719	0.0616146	-6.95761	3.46092e-12	3.83949e-11	THRB	thyroid hormone receptor beta	EST: JX010606.1 | clone Smed_13647_V2 thyroid hormone receptor-1 mRNA - partial cds	IPR000536|PF00104|Ligand-binding domain of nuclear hormone receptor\IPR001628|PF00105|Zinc finger, C4 type (two domains)\IPR000536|SSF48508|Nuclear receptor ligand-binding domain
SMESG000033175.1	2559.34	2247.92	2870.76	-0.349848	0.0502837	-6.9574	3.46621e-12	3.84268e-11	NR5A2	nuclear receptor subfamily 5, group A, member 2	EST: AY068828.1 | clone H.120.2b unknown mRNA sequence	IPR000536|PF00104|Ligand-binding domain of nuclear hormone receptor\IPR001628|PF00105|Zinc finger, C4 type (two domains)\IPR016355|PTHR24086|FAMILY NOT NAMED\IPR000536|SSF48508|Nuclear receptor ligand-binding domain
SMESG000002885.1	1304.07	1493.37	1114.76	0.414848	0.0596319	6.95624	3.49483e-12	3.87172e-11				IPR019346|PF10210|Mitochondrial 28S ribosomal protein S32
SMESG000016267.1	684.412	552.22	816.605	-0.54729	0.0786914	-6.95356	3.56182e-12	3.94319e-11	NPHS1	nephrosis 1, congenital, Finnish type (nephrin)	mRNA: KT163773.1 | NPHS1-7 (NPHS1-7) mRNA - complete cds	IPR013162|PF08205|CD80-like C2-set immunoglobulin domain\IPR007110|SSF48726|Immunoglobulin
SMESG000028730.1	7776.5	7097.26	8455.74	-0.251137	0.0361333	-6.95027	3.64579e-12	4.03336e-11				IPR000719|PF00069|Protein kinase domain\IPR011009|SSF56112|Protein kinase-like (PK-like)
SMESG000079926.1	60.4377	96.4647	24.4106	1.43932	0.20284	6.94972	3.66004e-12	4.04632e-11	MS3_04227	hypothetical protein
SMESG000055803.1	1701.09	1473.44	1928.73	-0.382965	0.0551541	-6.94331	3.8303e-12	4.23162e-11	SLC18B1	solute carrier family 18, subfamily B, member 1		IPR011701|PF07690|Major Facilitator Superfamily\IPR020846|SSF103473|MFS general substrate transporter
SMESG000008925.1	30018.5	32879.9	27157.1	0.273818	0.0394677	6.93776	3.98373e-12	4.39809e-11
SMESG000008146.1	74.4132	113.879	34.9469	1.32655	0.188496	6.93754	3.98991e-12	4.40186e-11	DANA\GF17998	GF17998 gene product from transcript GF17998-RG		IPR008250|PF00122|E1-E2 ATPase\IPR006068|PF00689|Cation transporting ATPase, C-terminus\IPR004014|PF00690|Cation transporter/ATPase, N-terminus\IPR023214|SSF56784|HAD-like\IPR023299|SSF81660|Metal cation-transporting ATPase, ATP-binding domain N
SMESG000027150.1	5447.81	4869.72	6025.91	-0.304685	0.0439328	-6.93521	4.0561e-12	4.4718e-11
SMESG000047557.1	821.06	669.124	972.996	-0.527591	0.0760946	-6.93251	4.13432e-12	4.55488e-11				IPR000306|PF01363|FYVE zinc finger\IPR018514|PF03528|Rabaptin\IPR015390|PF09311|Rabaptin-like protein\IPR011011|SSF57903|FYVE/PHD zinc finger
SMESG000077915.1	1976.46	1706.16	2246.75	-0.391233	0.0564568	-6.92961	4.2201e-12	4.64618e-11	MS3_08835	DIS3-like exonuclease 2		IPR012340|SSF50249|Nucleic acid-binding proteins
SMESG000020771.1	5833.59	6509.01	5158.16	0.331558	0.0478846	6.92404	4.38928e-12	4.82912e-11	MS3_01527	High mobility group protein DSP1	EST: JX010512.1 | clone Smed_09062_V2 high mobility group-2 mRNA - complete cds& AY067622.1 | clone H.22.5f unknown mRNA sequence	IPR009071|PF00505|HMG (high mobility group) box\IPR009071|PF09011|HMG-box domain\IPR009071|SSF47095|HMG-box
SMESG000000860.1	1595.72	1376.26	1815.18	-0.394011	0.0569038	-6.92391	4.39342e-12	4.83035e-11	MS3_08499	Discoidin domain-containing receptor 2		IPR000421|PF00754|F5/8 type C domain\IPR008979|SSF49785|Galactose-binding domain-like
SMESG000081416.1	1377.33	1580.78	1173.87	0.422211	0.0609954	6.92144	4.47068e-12	4.9119e-11	TSP_06874	MitM-related protein		IPR029063|SSF53335|S-adenosyl-L-methionine-dependent methyltransferases
SMESG000055705.1	35.7511	63.5543	7.9479	1.64291	0.225836	6.91374	4.72032e-12	5.18261e-11	KMO	kynurenine 3-monooxygenase (kynurenine 3-hydroxylase)		IPR002938|PF01494|FAD binding domain\IPR023753|SSF51905|FAD/NAD(P)-binding domain
SMESG000034888.1	1290.2	1095.25	1485.15	-0.431173	0.062367	-6.91311	4.74148e-12	5.20226e-11	FRMD4BB	FERM domain containing 4Bb		IPR019748|PF00373|FERM central domain\IPR018980|PF09380|FERM C-terminal PH-like domain\IPR019748|SSF47031|Second domain of FERM\IPR011993|SSF50729|PH domain-like\IPR029071|SSF54236|Ubiquitin-like
SMESG000036333.1	1289.29	1477.58	1101	0.416685	0.0602972	6.90995	4.84835e-12	5.31587e-11
SMESG000015174.1	242.307	168.49	316.125	-0.844037	0.122033	-6.90732	4.9389e-12	5.41144e-11	CG6763	CG6763 gene product from transcript CG6763-RA	mRNA: HF952107.1 | mRNA for Ast1 protein&EST: AY068372.1 | clone A115-contig unknown mRNA sequence	IPR001506|PF01400|Astacin (Peptidase family M12A)
SMESG000059440.1	3298.02	2933.74	3662.3	-0.317158	0.04592	-6.90668	4.96136e-12	5.43231e-11	PCDH1	protocadherin 1		IPR002126|PF00028|Cadherin domain\IPR013164|PF08266|Cadherin-like\IPR015919|SSF49313|Cadherin-like
SMESG000069225.1	886.463	1037.3	735.622	0.484286	0.070124	6.905	5.02029e-12	5.49307e-11	CG17737	CG17737 gene product from transcript CG17737-RA		IPR001950|PF01253|Translation initiation factor SUI1\IPR001950|SSF55159|eIF1-like
SMESG000000524.1	4022.94	3534.01	4511.86	-0.348251	0.050465	-6.90079	5.17157e-12	5.65472e-11	AAEL_AAEL011280	AAEL011280-PA		IPR005821|PF00520|Ion transport protein\IPR014873|PF08763|Voltage gated calcium channel IQ domain\IPR031649|PF16905|Voltage-dependent L-type calcium channel, IQ-associated
SMESG000040791.1	4394.03	3823.03	4965.03	-0.372202	0.0539449	-6.89962	5.21429e-12	5.69753e-11			EST: AY066416.1 | clone HB.15.4d unknown mRNA sequence	IPR001846|PF00094|von Willebrand factor type D domain\IPR003582|PF01549|ShK domain-like\IPR002919|SSF57567|Serine protease inhibitors
SMESG000039945.1	774.25	915.24	633.259	0.516232	0.0748382	6.89651	5.32956e-12	5.81951e-11	MS3_00854	hypothetical protein
SMESG000071383.1	2330.11	2046.63	2613.59	-0.349156	0.050661	-6.8919	5.50524e-12	6.00722e-11	LIFR	leukemia inhibitory factor receptor alpha
SMESG000026827.1	55466.5	59649	51284	0.216982	0.0315141	6.88524	5.76882e-12	6.29054e-11	RPL36A	ribosomal protein L36a		IPR000552|PF00935|Ribosomal protein L44\IPR000552|PTHR10369|60S RIBOSOMAL PROTEIN L36A/L44\IPR011332|SSF57829|Zn-binding ribosomal proteins
SMESG000003109.1	3617.92	3184.91	4050.92	-0.343484	0.0498888	-6.88493	5.78172e-12	6.30029e-11	MS3_05217	Monocarboxylate transporter 11	mRNA: KT163563.1 | slc16a-18 (slc16a-18) mRNA - complete cds& KT163563.1 | slc16a-18 (slc16a-18) mRNA - complete cds	IPR011701|PF07690|Major Facilitator Superfamily\IPR020846|SSF103473|MFS general substrate transporter
SMESG000067118.1	3046.29	3398.59	2693.98	0.332159	0.0482447	6.88471	5.79044e-12	6.3055e-11	DGRI\GH19825	GH19825 gene product from transcript GH19825-RA	EST: AY967578.1 | clone NBE.2.10F mRNA sequence	IPR001353|PF00227|Proteasome subunit\IPR029055|SSF56235|N-terminal nucleophile aminohydrolases (Ntn hydrolases)
SMESG000060313.1	1079.88	1271.82	887.932	0.505552	0.0734261	6.88419	5.8118e-12	6.32444e-11			mRNA: MG551541.1 | pks-1 mRNA - complete cds
SMESG000064457.1	1436.06	1239.52	1632.59	-0.392171	0.0569857	-6.88166	5.91609e-12	6.43355e-11	TECPR2	tectonin beta-propeller repeat containing 2
SMESG000076639.1	741.531	882.459	600.603	0.539431	0.0783897	6.8797	5.99777e-12	6.51793e-11	CNIH1	cornichon family AMPA receptor auxiliary protein 1		IPR003377|PF03311|Cornichon protein
SMESG000022171.1	4355.51	3846.99	4864.03	-0.334633	0.0486447	-6.87906	6.02474e-12	6.54279e-11				IPR025574|PF13634|Nucleoporin FG repeat region
SMESG000019870.1	12407.7	13618.9	11196.4	0.280319	0.0407632	6.87674	6.12379e-12	6.64583e-11	KPNB1	karyopherin subunit beta 1		IPR001494|PF03810|Importin-beta N-terminal domain\IPR016024|SSF48371|ARM repeat
SMESG000073794.1	3052.4	3378.58	2726.22	0.306731	0.044609	6.87586	6.1617e-12	6.68244e-11	MS3_06149	DnaJ subfamily B member 4	mRNA: GU591873.1 | Hsp40 mRNA - partial cds&EST: AY067277.1 | clone H.8.7c unknown mRNA sequence	IPR001623|PF00226|DnaJ domain\IPR002939|PF01556|DnaJ C terminal domain\IPR001623|SSF46565|Chaperone J-domain\IPR008971|SSF49493|HSP40/DnaJ peptide-binding domain
SMESG000074021.1	2538.08	2833.96	2242.19	0.333399	0.0484964	6.87454	6.21896e-12	6.73995e-11	NDUFA5	NADH dehydrogenase (ubiquinone) 1 alpha subcomplex, 5		IPR006806|PF04716|ETC complex I subunit conserved region
SMESG000025866.1	1305.69	1102.21	1509.17	-0.442774	0.0644086	-6.87401	6.24224e-12	6.76059e-11	OPLAH	5-oxoprolinase (ATP-hydrolysing)		IPR002821|PF01968|Hydantoinase/oxoprolinase\IPR003692|PF02538|Hydantoinase B/oxoprolinase\IPR008040|PF05378|Hydantoinase/oxoprolinase N-terminal region
SMESG000081946.1	1115.6	925.638	1305.56	-0.485892	0.0706886	-6.87318	6.27862e-12	6.79538e-11				IPR028020|PF13919|Asx homology domain
SMESG000004919.1	601.214	480.951	721.478	-0.568229	0.0826645	-6.87241	6.31268e-12	6.82762e-11	CFAP53	cilia and flagella associated protein 53		IPR033365|PTHR31183:SF1|COILED-COIL DOMAIN-CONTAINING PROTEIN 11
SMESG000024172.1	170.085	107.684	232.485	-0.990303	0.143767	-6.86975	6.43144e-12	6.95135e-11	PI16	peptidase inhibitor 16		IPR014044|PF00188|Cysteine-rich secretory protein family\IPR001283|PTHR10334|CYSTEINE-RICH SECRETORY PROTEIN-RELATED\IPR014044|SSF55797|PR-1-like
SMESG000030421.1	932.004	1087.25	776.763	0.474218	0.0690693	6.86483	6.65724e-12	7.19054e-11
SMESG000010596.1	5392.41	5882.32	4902.49	0.260891	0.0380199	6.86192	6.79425e-12	7.33356e-11	ZGC:56064	zgc:56064		IPR004843|PF00149|Calcineurin-like phosphoesterase\IPR029052|SSF56300|Metallo-dependent phosphatases
SMESG000014632.1	35815.7	32665.2	38966.2	-0.252875	0.0368548	-6.86139	6.81929e-12	7.35562e-11	LSM14A	LSM14A mRNA processing body assembly factor	EST: AY067846.1 | clone H.63.12f unknown mRNA sequence	IPR019050|PF09532|FDF domain\IPR025609|PF12701|Scd6-like Sm domain\IPR010920|SSF50182|Sm-like ribonucleoproteins
SMESG000001751.1	4230.37	3710.43	4750.32	-0.352076	0.0513253	-6.85963	6.90405e-12	7.44202e-11	USP7	ubiquitin specific peptidase 7 (herpes virus-associated)		IPR001394|PF00443|Ubiquitin carboxyl-terminal hydrolase\IPR002083|PF00917|MATH domain\IPR024729|PF12436|ICP0-binding domain of Ubiquitin-specific protease 7\IPR029346|PF14533|Ubiquitin-specific protease C-terminal\IPR008974|SSF49599|TRAF domain-like
SMESG000001561.1	311.65	401.627	221.672	0.800165	0.116528	6.85845	6.96107e-12	7.49841e-11	EYA1	EYA transcriptional coactivator and phosphatase 1		IPR028472|PTHR10190|EYES ABSENT
SMESG000078818.1	32333.7	30058.9	34608.4	-0.202482	0.0295292	-6.85701	7.03152e-12	7.56919e-11	EIF4AIII	CG7483 gene product from transcript CG7483-RA	EST: AY067255.1 | clone H.118.11c unknown mRNA sequence	IPR011545|PF00270|DEAD/DEAH box helicase\IPR001650|PF00271|Helicase conserved C-terminal domain\IPR027417|SSF52540|P-loop containing nucleoside triphosphate hydrolases
SMESG000025886.1	905.53	757.042	1054.02	-0.466309	0.0680071	-6.85605	7.07882e-12	7.61498e-11	MS3_07913	EH domain-binding protein 1	EST: AY067702.1 | clone H.99.5f unknown mRNA sequence	IPR001715|PF00307|Calponin homology (CH) domain\IPR019448|PF10358|N-terminal C2 in EEIG1 and EHBP1 proteins\IPR022735|PF12130|Protein of unknown function (DUF3585)\IPR001715|SSF47576|Calponin-homology domain, CH-domain
SMESG000071620.1	2537.38	2218.71	2856.04	-0.36005	0.0525768	-6.84797	7.49061e-12	8.05253e-11	MS3_01896	Transducin beta-like protein 3		IPR001680|PF00400|WD domain, G-beta repeat\IPR013934|PF08625|Utp13 specific WD40 associated domain\IPR017986|SSF50978|WD40 repeat-like
SMESG000051528.1	793.621	935.475	651.766	0.50694	0.07406	6.84364	7.7204e-12	8.29398e-11	T265_03134	hypothetical protein		IPR019323|PF10174|RIM-binding protein of the cytomatrix active zone\IPR019323|PTHR18861|RAB6-INTERACTING PROTEIN 2/ELKS/ERC/CAST
SMESG000029302.1	464.215	362.858	565.572	-0.613635	0.0896331	-6.84347	7.72989e-12	8.29858e-11
SMESG000045259.1	387.016	487.791	286.24	0.726801	0.106148	6.84151	7.83626e-12	8.40713e-11
SMESG000023077.1	1441.12	1239.14	1643.1	-0.399351	0.0583802	-6.84021	7.90788e-12	8.47827e-11	ATP2C1	ATPase, Ca transporting, type 2C, member 1		IPR008250|PF00122|E1-E2 ATPase\IPR006068|PF00689|Cation transporting ATPase, C-terminus\IPR004014|PF00690|Cation transporter/ATPase, N-terminus\IPR006413|PTHR24093:SF217|SECRETORY PATHWAY CALCIUM ATPASE, ISOFORM B\IPR023214|SSF56784|HAD-like\IPR023299|SSF81660|Metal cation-transporting ATPase, ATP-binding domain N
SMESG000008976.1	2915.06	3273.98	2556.14	0.35171	0.0514226	6.83945	7.94961e-12	8.51728e-11	ND-30	NADH dehydrogenase (ubiquinone) 30 kDa subunit	EST: AY066621.1 | clone H.118.2f unknown mRNA sequence	IPR001268|PF00329|Respiratory-chain NADH dehydrogenase, 30 Kd subunit
SMESG000017774.1	368.805	279.244	458.366	-0.679858	0.0993641	-6.83811	8.02471e-12	8.59199e-11	MS3_06156	Transient receptor potential cation channel subfamily M member 7		IPR020683|PF12796|Ankyrin repeats (3 copies)\IPR020683|SSF48403|Ankyrin repeat
SMESG000013165.1	992.625	834.193	1151.06	-0.456337	0.0668272	-6.8281	8.60486e-12	9.20697e-11	SCRIB	scribbled planar cell polarity protein		IPR001478|PF00595|PDZ domain (Also known as DHR or GLGF)\IPR001478|SSF50156|PDZ domain-like
SMESG000074740.1	396.936	300.024	493.848	-0.686522	0.100532	-6.82552	8.76094e-12	9.36769e-11
SMESG000016298.1	3205.85	3576.19	2835.51	0.331037	0.0485417	6.81949	9.13639e-12	9.75608e-11	BEST1	Bestrophin 1		IPR021134|PF01062|Bestrophin, RFP-TM, chloride channel\IPR000615|PTHR10736|BESTROPHIN
SMESG000033328.1	108.208	156.918	59.4974	1.16628	0.169754	6.81959	9.13037e-12	9.75608e-11	PLXNB2	plexin B2		IPR013548|PF08337|Plexin cytoplasmic RasGAP domain\IPR031148|PTHR22625|PLEXIN\IPR008936|SSF48350|GTPase activation domain, GAP
SMESG000018910.1	449.549	350.555	548.543	-0.618037	0.0905987	-6.81895	9.17098e-12	9.78647e-11	ABCC1	ATP-binding cassette, sub-family C (CFTR/MRP), member 1		IPR003439|PF00005|ABC transporter\IPR011527|PF00664|ABC transporter transmembrane region\IPR027417|SSF52540|P-loop containing nucleoside triphosphate hydrolases\IPR011527|SSF90123|ABC transporter transmembrane region
SMESG000075717.1	3163.91	2827.22	3500.59	-0.305169	0.0447617	-6.81758	9.25872e-12	9.8735e-11	MS3_02502	Arf-GAP with GTPase, ANK repeat and PH domain-containing protein 3		IPR001806|PF00071|Ras family\IPR001164|PF01412|Putative GTPase activating protein for Arf\IPR020683|PF12796|Ankyrin repeats (3 copies)\IPR020683|SSF48403|Ankyrin repeat\IPR011993|SSF50729|PH domain-like\IPR027417|SSF52540|P-loop containing nucleoside triphosphate hydrolases
SMESG000012031.1	12224	10852.5	13595.4	-0.321722	0.0472076	-6.81502	9.42488e-12	1.00373e-10				IPR011545|PF00270|DEAD/DEAH box helicase\IPR001650|PF00271|Helicase conserved C-terminal domain\IPR027417|SSF52540|P-loop containing nucleoside triphosphate hydrolases
SMESG000072713.1	2239.18	2509.6	1968.77	0.346524	0.0508452	6.81504	9.42391e-12	1.00373e-10	NITFHIT	Nitrilase and fragile histidine triad fusion protein		IPR003010|PF00795|Carbon-nitrogen hydrolase\IPR001310|PF01230|HIT domain\IPR011146|SSF54197|HIT-like\IPR003010|SSF56317|Carbon-nitrogen hydrolase
SMESG000005086.1	25877.2	28306.5	23447.8	0.269619	0.0395706	6.81361	9.51785e-12	1.01233e-10	RPL27A	ribosomal protein L27A		IPR021131|PF00828|Ribosomal protein L18e/L15\IPR021131|SSF52080|Ribosomal proteins L15p and L18e
SMESG000034017.1	24249.3	26361.9	22136.8	0.250313	0.0367371	6.8136	9.51836e-12	1.01233e-10	MS3_01238	Vacuolar protein sorting-associated protein 13D	EST: AY068306.1 | clone H.50.4d(T3) unknown mRNA sequence	IPR009071|PF00505|HMG (high mobility group) box\IPR009071|PF09011|HMG-box domain\IPR009071|SSF47095|HMG-box
SMESG000003347.1	14880.3	13737.7	16022.9	-0.220953	0.0324413	-6.81086	9.70167e-12	1.03046e-10	MS3_05268	RNA-binding protein 39		IPR000504|PF00076|RNA recognition motif. (a.k.a. RRM, RBD, or RNP domain)\IPR029123|PF15519|linker between RRM2 and RRM3 domains in RBM39 protein\IPR012677|SSF54928|RNA-binding domain, RBD
SMESG000036622.1	4504.35	3985.04	5023.66	-0.330825	0.0485724	-6.81093	9.69689e-12	1.03046e-10				IPR025605|PF12872|OST-HTH/LOTUS domain
SMESG000007919.1	2343.51	2621.82	2065.2	0.340076	0.0499359	6.81004	9.75686e-12	1.03563e-10	ISCW_ISCW002233	ribosomal protein L13, putative		IPR005822|PF00572|Ribosomal protein L13\IPR005822|PTHR11545|RIBOSOMAL PROTEIN L13\IPR023564|SSF52161|Ribosomal protein L13
SMESG000004049.1	447.894	346.344	549.443	-0.635951	0.0934486	-6.80249	1.02826e-11	1.09071e-10	MS3_09197	FMRFamide-activated amiloride-sensitive sodium channel		IPR001873|PF00858|Amiloride-sensitive sodium channel\IPR001873|PTHR11690|AMILORIDE-SENSITIVE SODIUM CHANNEL-RELATED
SMESG000022733.1	977.557	822.854	1132.26	-0.45122	0.0663432	-6.80074	1.04082e-11	1.10329e-10	MS3_08281	Integrin alpha-5	mRNA: KX024592.1 | alpha-int-1 mRNA - partial cds&EST: AY066896.1 | clone H.16.8e unknown mRNA sequence	IPR013517|PF01839|FG-GAP repeat\IPR013649|PF08441|Integrin alpha\IPR032695|SSF69179|Integrin domains
SMESG000030094.1	1214.29	1388.4	1040.18	0.409313	0.0601912	6.79962	1.04895e-11	1.11118e-10	MS3_07142	GPN-loop GTPase 1		IPR004130|PF03029|Conserved hypothetical ATP binding protein\IPR004130|PTHR21231|XPA-BINDING PROTEIN 1-RELATED\IPR030230|PTHR21231:SF8|\IPR027417|SSF52540|P-loop containing nucleoside triphosphate hydrolases
SMESG000034820.1	6456.86	5747	7166.72	-0.315356	0.0464288	-6.79222	1.10422e-11	1.16894e-10	NUP133	nucleoporin 133kDa		IPR007187|PF03177|Non-repetitive/WGA-negative nucleoporin C-terminal
SMESG000042649.1	1725.6	1943.25	1507.95	0.360981	0.053156	6.79065	1.11632e-11	1.18098e-10	DWIL\GK14166	GK14166 gene product from transcript GK14166-RA		IPR011332|SSF57829|Zn-binding ribosomal proteins
[truncated: 18,783 more rows]
