# Supplementary material for: Tnfaip2/exoc3‐driven lipid metabolism is essential for stem cell differentiation and organ homeostasis
Source: EMBO Rep. 2020 Dec 10;22(1):e49328. doi: 10.15252/embr.201949328 (PMC7788457; doi:10.15252/embr.201949328)
Supplement: Supplementary file 5 — Dataset EV3 [file EMBR-22-e49328-s005.xlsx]

## Sheet: Solana
Overlapping genes with Solana et al., 2012
Columns of this study (Supplemental Table 3)													Columns of Solana et al., 2012
Id	baseMean	MUT.Mean	CTRL.Mean	log2FoldChange	lfcSE	stat	pvalue	padj	symbol	Description	Published.Transcripts	Compact.Domain.Annotation.List	AAA	gene_description	status	in.heatmap	gene function
SMESG000005637.1	3008.85	2215.84	3801.86	-0.769673	0.0478328	-16.0895	3.02324e-58	6.3504e-56				IPR003029|PF00575|S1 RNA binding domain\IPR012340|SSF50249|Nucleic acid-binding proteins	AAA.454ESTABI.23918	protein rrp5 homolog	solana_stemcell_marker	yes
SMESG000033073.1	3859.35	2925.46	4793.23	-0.703528	0.0519159	-13.5506	7.85355e-42	7.59843e-40	ERCC6L	excision repair cross-complementation group 6 like		IPR000330|PF00176|SNF2 family N-terminal domain\IPR001650|PF00271|Helicase conserved C-terminal domain\IPR027417|SSF52540|P-loop containing nucleoside triphosphate hydrolases	AAA.454ESTABI.19819	dna excision repair protein ercc-6-like	solana_stemcell_marker	yes	ERCC6L is essential for neuronal differentiation and neurogenesis (PMID: 24874740).
SMESG000057955.1	852.046	663.204	1040.89	-0.63223	0.0759929	-8.31792	8.95193e-17	1.5203e-15					AAA.454ESTABI.3800		solana_stemcell_marker	yes
SMESG000025475.1	11606.9	9097.44	14116.4	-0.630469	0.0332843	-18.9417	5.17487e-80	2.01492e-77	EIF3-S8	CG4954 gene product from transcript CG4954-RB	EST: AY067691.1 | clone HB.23.4b unknown mRNA sequence& AY067526.1 | clone H.107.10g(T3) unknown mRNA sequence	IPR000717|PF01399|PCI domain\IPR008905|PF05470|Eukaryotic translation initiation factor 3 subunit 8 N-terminus\IPR011991|SSF46785|Winged helixDNA-binding domain	AAA.454ESTABI.23754	eukaryotic translation initiation factor 3 subunit 8	solana_stemcell_marker	yes	EIF3 is implicated in let7dependent translational processes controlling differentation (PMID: 18818519).
SMESG000026344.1	11354.7	8903.83	13805.5	-0.625077	0.0511759	-12.2142	2.61177e-34	1.57337e-32	MS3_02287	DNA-directed RNA polymerase, mitochondrial		IPR002092|PF00940|DNA-dependent RNA polymerase\IPR029262|PF14700|DNA-directed RNA polymerase N-terminal\IPR002092|PTHR10102|DNA-DIRECTED RNA POLYMERASE, MITOCHONDRIAL	AAA.454ESTABI.8613	dna-directed rna	solana_stemcell_marker	yes
SMESG000005730.1	2281.62	1801.53	2761.72	-0.607629	0.0534892	-11.3591	6.68523e-30	3.14817e-28	DNA2	DNA replication helicase/nuclease 2		IPR014808|PF08696|DNA replication factor Dna2\IPR026851|PTHR10887:SF14|PROTEIN DNA-2, ISOFORM A\IPR027417|SSF52540|P-loop containing nucleoside triphosphate hydrolases	AAA.454ESTABI.21779	dna2-like helicase	solana_stemcell_marker	yes	DNA2 is required for DNA repair, cell cycle and meristem maintenance in plants (PMID:26951435) and embryonic development in mice (PMID: 23604072).
SMESG000066771.1	1957.03	1544.38	2369.69	-0.606836	0.0628705	-9.65149	4.84485e-22	1.25761e-20	PMS1	PMS1 homolog 1, mismatch repair system component		IPR013507|PF01119|DNA mismatch repair protein, C-terminal domain\IPR020568|SSF54211|Ribosomal protein S5 domain 2-like\IPR003594|SSF55874|ATPase domain of HSP90 chaperone/DNA topoisomerase II/histidine kinase	AAA.454ESTABI.23383		solana_stemcell_marker	yes
SMESG000056256.1	113533	90207.4	136858	-0.597946	0.0345827	-17.2903	5.56395e-67	1.43263e-64	HSPA9	heat shock protein family A (Hsp70) member 9	mRNA: GU591875.1 | Hsp70 mRNA - partial cds&EST: AY067266.1 | clone H.6.5d unknown mRNA sequence& AY967478.1 | clone HE.1.05D mRNA sequence	IPR013126|PF00012|Hsp70 protein\IPR019651|PF10712|NAD-specific glutamate dehydrogenase\IPR029047|SSF100920|Heat shock protein 70kD (HSP70), peptide-binding domain	AAA.454ESTABI.8939	heat shock protein 70	solana_stemcell_marker	yes	HSPA9/Mortalin regulates erythroid differentiation (PMID: 26702583).
SMESG000004936.1	17522.8	13990.8	21054.8	-0.584109	0.0448228	-13.0314	8.10707e-39	6.25224e-37	SNRNP200	small nuclear ribonucleoprotein U5 subunit 200		IPR011545|PF00270|DEAD/DEAH box helicase\IPR001650|PF00271|Helicase conserved C-terminal domain\IPR004179|PF02889|Sec63 Brl domain\IPR011991|SSF46785|Winged helixDNA-binding domain\IPR027417|SSF52540|P-loop containing nucleoside triphosphate hydrolases\IPR014756|SSF81296|E set domains	AAA.454ESTABI.22116	u5 small nuclear ribonucleoprotein 200 kda helicase	solana_stemcell_marker	yes	Loss of SNRNP200 cause photoceptor cell death (PMID: 28390992).
SMESG000004991.1	3780.3	3031.84	4528.75	-0.572711	0.0471583	-12.144	6.17215e-34	3.60924e-32	MS3_04038	Microfibrillar-associated protein 1		IPR009730|PF06991|Splicing factor, Prp19-binding domain\IPR033194|PTHR15327:SF0|MICROFIBRILLAR-ASSOCIATED PROTEIN 1	AAA.454ESTABI.19738	microfibrillar-associated protein 1	solana_stemcell_marker	yes
SMESG000074722.1	495.226	395.651	594.8	-0.566833	0.0918429	-6.17018	6.82143e-10	5.98995e-09					AAA.454ESTABI.24137	viral a-type inclusion protein	solana_stemcell_marker	yes
SMESG000077410.1	10352.5	8340.55	12364.4	-0.563398	0.0414089	-13.6055	3.71174e-42	3.68039e-40	MS3_00007	ATP-dependent RNA helicase DDX54	EST: AY067252.1 | clone H.6.9b unknown mRNA sequence& AY967482.1 | clone HE.1.06D mRNA sequence	IPR011545|PF00270|DEAD/DEAH box helicase\IPR001650|PF00271|Helicase conserved C-terminal domain\IPR012541|PF08147|DBP10CT (NUC160) domain\IPR027417|SSF52540|P-loop containing nucleoside triphosphate hydrolases	AAA.454ESTABI.15363	atp-dependent rna helicase ddx54	solana_stemcell_marker	yes	DDX54 in oligodendrocytes is indispensable for myelination in the central nervous system (PMID: 23239230).
SMESG000024763.1	8112	6549.61	9674.39	-0.556926	0.0476382	-11.6906	1.4239e-31	7.38026e-30	NOP56	NOP56 ribonucleoprotein	EST: AY967548.1 | clone NBE.1.03B mRNA sequence	IPR002687|PF01798|Putative snoRNA binding domain\IPR012974|PF08156|NOP5NT (NUC127) domain\IPR002687|SSF89124|Nop domain	AAA.454ESTABI.7914	nucleolar protein 5a	solana_stemcell_marker	yes	Nop56 is a essential for the growth and proliferation of neuroepithelial stem cells in the optic lobe (PMID: 24077308).
SMESG000081140.1	6517.68	5269.87	7765.49	-0.552653	0.0505613	-10.9302	8.26762e-28	3.31619e-26	LYAR	Ly1 antibody reactive clone		IPR014898|PF08790|LYAR-type C2HC zinc finger	AAA.454ESTABI.5906		solana_stemcell_marker	yes	LYAR is essential for control of self-renewal and differentiation of ES Cells (PMID: 19489080).
SMESG000047653.1	3167.48	2564.19	3770.77	-0.549341	0.0500947	-10.9656	5.59067e-28	2.27098e-26	MS3_05487	U4/U6.U5 tri-snRNP-associated protein 1	EST: AY068328.1 | clone H.62.2f(T3) unknown mRNA sequence	IPR005011|PF03343|SART-1 family\IPR005011|PTHR14152:SF5|U4/U6.U5 TRI-SNRNP-ASSOCIATED PROTEIN 1	AAA.454ESTABI.15340	squamous-cell carcinoma t-cell-recognized antigen	solana_stemcell_marker	yes	SART1 regulates Ifn-signaling through splicing of Ifn-target genes (PMID: 25481564).
SMESG000044274.1	7068.47	5756.47	8380.47	-0.537511	0.0401426	-13.3898	6.93352e-41	6.3613e-39	MS3_02177	WW domain-containing protein		IPR001202|PF00397|WW domain\IPR002713|PF01846|FF domain\IPR001202|SSF51045|WW domain\IPR002713|SSF81698|FF domain	AAA.454ESTABI.20604	huntingtin interacting	solana_stemcell_marker	yes
SMESG000023657.1	5630.37	4602.3	6658.43	-0.528055	0.0434555	-12.1514	5.64017e-34	3.31028e-32	SRRM1	serine/arginine repetitive matrix 1		IPR002483|PF01480|PWI domain\IPR002483|SSF101233|PWI domain	AAA.454ESTABI.17309	serine arginine repetitive matrix protein 1	solana_stemcell_marker	yes	SRRM1 regulates eye development (PMID: 24907259).
SMESG000054494.1	3560.63	2911	4210.27	-0.527488	0.0475366	-11.0962	1.30952e-28	5.7118e-27			EST: AY068767.1 | clone H.110.7c unknown mRNA sequence		AAA.454ESTABI.18352	ubiquitin-protein ligase	solana_stemcell_marker	yes
SMESG000026201.1	4362.55	3577.11	5147.99	-0.520199	0.0457965	-11.3587	6.71664e-30	3.15366e-28	ZC3H14	zinc finger CCCH-type containing 14		IPR002483|PF01480|PWI domain	AAA.454ESTABI.14247	zinc finger ccch-type containing 14	solana_stemcell_marker	yes	The polyadenosine RNA-binding protein ZC3H14 is required for development of neurons and neuronal function (PMID: 28666327, 21734151).
SMESG000055679.1	323.231	265.399	381.062	-0.49084	0.114772	-4.27558	1.90643e-05	9.25332e-05	MS3_06966	Zinc finger protein 674			AAA.454ESTABI.18574	zinc finger protein	solana_stemcell_marker	no
SMESG000033348.1	1080.82	895.701	1265.95	-0.487674	0.0642863	-7.58523	3.31907e-14	4.52869e-13	DWIL\GK14214	GK14214 gene product from transcript GK14214-RE		IPR011545|PF00270|DEAD/DEAH box helicase\IPR001650|PF00271|Helicase conserved C-terminal domain\IPR027417|SSF52540|P-loop containing nucleoside triphosphate hydrolases	AAA.454ESTABI.23458	ddx5 protein	solana_stemcell_marker	no
SMESG000074761.1	3639.11	3036.19	4242.04	-0.476716	0.0520509	-9.15847	5.26394e-20	1.14487e-18			mRNA: JQ425152.1 | SOXP-2 mRNA - complete cds	IPR009071|PF00505|HMG (high mobility group) box\IPR006652|PF01344|Kelch motif\IPR009071|SSF47095|HMG-box	AAA.454ESTABI.19118	sox transcription factor	solana_stemcell_marker	no
SMESG000068237.1	7665.51	6412.23	8918.79	-0.471227	0.0463276	-10.1715	2.65657e-24	8.18715e-23	CG10333	CG10333 gene product from transcript CG10333-RA		IPR011545|PF00270|DEAD/DEAH box helicase\IPR001650|PF00271|Helicase conserved C-terminal domain\IPR027417|SSF52540|P-loop containing nucleoside triphosphate hydrolases	AAA.454ESTABI.19876	dead box atp-dependent rna helicase	solana_stemcell_marker	no
SMESG000044397.1	1655.18	1384.06	1926.31	-0.468721	0.0591828	-7.91948	2.38504e-15	3.59196e-14				IPR000253|PF00498|FHA domain\IPR001357|PF16770|Regulator of Ty1 transposition protein 107 BRCT domain\IPR008984|SSF49879|SMAD/FHA domain\IPR001357|SSF52113|BRCT domain	AAA.454ESTABI.19993	mediator of dna damage checkpoint protein 1-like	solana_stemcell_marker	no
SMESG000019132.1	5078.09	4263.55	5892.62	-0.462374	0.0449063	-10.2963	7.32477e-25	2.35277e-23	RCC1	regulator of chromosome condensation 1		IPR000408|PF00415|Regulator of chromosome condensation (RCC1) repeat\IPR009091|SSF50985|RCC1/BLIP-II	AAA.454ESTABI.19443	regulator of chromosome condensation	solana_stemcell_marker	no
SMESG000017172.1	2362.15	1982.82	2741.49	-0.461535	0.0527917	-8.74228	2.28458e-18	4.42072e-17	MS3_04508	Structural maintenance of chromosomes protein 3		IPR003395|PF02463|RecF/RecN/SMC N terminal domain\IPR029685|PTHR18937:SF8|CHROMOSOME-ASSOCIATED PROTEIN, ISOFORM A\IPR027417|SSF52540|P-loop containing nucleoside triphosphate hydrolases	AAA.454ESTABI.11697	structural maintenance of chromosomes protein 3	solana_stemcell_marker	no
SMESG000074165.1	3366.04	2828.89	3903.19	-0.460196	0.0467471	-9.84418	7.26276e-23	2.01991e-21	MS3_01809	CpG-binding protein	mRNA: KP409170.1 | CXXC1 mRNA - complete cds&EST: AY067638.1 | clone H.117.9e unknown mRNA sequence	IPR019787|PF00628|PHD-finger\IPR022056|PF12269|CpG binding protein zinc finger C terminal domain\IPR011011|SSF57903|FYVE/PHD zinc finger	AAA.454ESTABI.19185	cpg binding protein	solana_stemcell_marker	no
SMESG000079488.1	2007.43	1688.83	2326.03	-0.454437	0.0613939	-7.40174	1.34413e-13	1.72907e-12					AAA.454ESTABI.21258	transcription factor with ap2 domain	solana_stemcell_marker	no
SMESG000005481.1	2432.34	2048.32	2816.37	-0.451045	0.063088	-7.14927	8.72412e-13	1.03702e-11	RFC1	replication factor C subunit 1		IPR003959|PF00004|ATPase family associated with various cellular activities (AAA)\IPR001357|PF00533|BRCA1 C Terminus (BRCT) domain\IPR013725|PF08519|Replication factor RFC1 C terminal domain\IPR008921|SSF48019|post-AAA+ oligomerization domain-like\IPR001357|SSF52113|BRCT domain\IPR027417|SSF52540|P-loop containing nucleoside triphosphate hydrolases	AAA.454ESTABI.15714	replication factor c (activator 1) 145kda	solana_stemcell_marker	no
SMESG000008550.1	3775.29	3191.21	4359.37	-0.44596	0.0475568	-9.37725	6.77162e-21	1.58044e-19				IPR011011|SSF57903|FYVE/PHD zinc finger	AAA.454ESTABI.22467	alpha thalassemia mental retardation syndrome x-linked homolog	solana_stemcell_marker	no
SMESG000058491.1	14038.4	11874.1	16202.8	-0.445741	0.035009	-12.7321	3.92099e-37	2.76968e-35	IWS1	IWS1, SUPT6H interacting protein		IPR017923|PF08711|TFIIS helical bundle-like domain\IPR017923|SSF47676|Conserved domain common to transcription factors TFIIS, elongin A, CRSP70	AAA.454ESTABI.14004	cg9915-pa	solana_stemcell_marker	no
SMESG000072404.1	3316.27	2809.1	3823.45	-0.439399	0.048392	-9.07978	1.08795e-19	2.32815e-18	MS3_03375	putative ATP-dependent RNA helicase DDX27	EST: AY967537.1 | clone HE.4.02E mRNA sequence	IPR011545|PF00270|DEAD/DEAH box helicase\IPR001650|PF00271|Helicase conserved C-terminal domain\IPR027417|SSF52540|P-loop containing nucleoside triphosphate hydrolases	AAA.454ESTABI.18926	dead (asp-glu-ala-asp) box polypeptide 27	solana_stemcell_marker	no
SMESG000079071.1	13076.1	11092.2	15059.9	-0.437585	0.0420681	-10.4018	2.43389e-25	8.09472e-24	LONP1	lon peptidase 1, mitochondrial		IPR003959|PF00004|ATPase family associated with various cellular activities (AAA)\IPR003111|PF02190|ATP-dependent protease La (LON) domain\IPR008269|PF05362|Lon protease (S16) C-terminal proteolytic domain\IPR027065|PTHR10046|ATP DEPENDENT LON PROTEASE FAMILY MEMBER\IPR027417|SSF52540|P-loop containing nucleoside triphosphate hydrolases\IPR020568|SSF54211|Ribosomal protein S5 domain 2-like\IPR015…	AAA.454ESTABI.20262	lon peptidase mitochondrial	solana_stemcell_marker	no
SMESG000051815.1	41719.5	35404.3	48034.8	-0.436669	0.0406925	-10.7309	7.28572e-27	2.75614e-25	HSPA8	heat shock protein family A (Hsp70) member 8		IPR013126|PF00012|Hsp70 protein\IPR019651|PF10712|NAD-specific glutamate dehydrogenase\IPR029047|SSF100920|Heat shock protein 70kD (HSP70), peptide-binding domain\IPR029048|SSF100934|Heat shock protein 70kD (HSP70), C-terminal subdomain	AAA.454ESTABI.16391	heat shock cognate 71 kda	solana_stemcell_marker	no
SMESG000008465.1	8522.58	7237.53	9807.64	-0.435123	0.0400979	-10.8514	1.96309e-27	7.69993e-26	CHERP	calcium homeostasis endoplasmic reticulum protein		IPR000061|PF01805|Surp module\IPR006903|PF04818|RNA polymerase II-binding domain.\IPR000061|SSF109905|Surp module (SWAP domain)	AAA.454ESTABI.8792	calcium homeostasis endoplasmic reticulum protein	solana_stemcell_marker	no
SMESG000009964.1	3045.12	2588.91	3501.33	-0.43043	0.0483192	-8.90783	5.20398e-19	1.06508e-17					AAA.454ESTABI.14436		solana_stemcell_marker	no
SMESG000011923.1	1007.8	856.98	1158.61	-0.427101	0.0649592	-6.57446	4.88312e-11	4.82688e-10					AAA.454ESTABI.19194		solana_stemcell_marker	no
SMESG000030206.1	17786.9	15161.7	20412.1	-0.426605	0.0340904	-12.5139	6.26719e-36	4.16873e-34	AAEL_AAEL001462	AAEL001462-PA	EST: AY066148.1 | clone H.97.1d unknown mRNA sequence	IPR001932|PF00481|Protein phosphatase 2C\IPR015655|PTHR13832|PROTEIN PHOSPHATASE 2C\IPR001932|SSF81606|PP2C-like	AAA.454ESTABI.19042	protein phosphatase 1g-like	solana_stemcell_marker	no
SMESG000043489.1	4524.6	3855.69	5193.51	-0.4265	0.0404252	-10.5502	5.06905e-26	1.77851e-24	RLIP	Ral interacting protein		IPR000198|PF00620|RhoGAP domain\IPR008936|SSF48350|GTPase activation domain, GAP	AAA.454ESTABI.3049		solana_stemcell_marker	no
SMESG000061926.1	2787.47	2373.59	3201.34	-0.425954	0.0544989	-7.81566	5.46769e-15	7.98592e-14				IPR022043|PF12253|Chromatin assembly factor 1 subunit A\IPR022043|PTHR15272|CHROMATIN ASSEMBLY FACTOR 1 SUBUNIT A (CAF-1 SUBUN	AAA.454ESTABI.21772	chromatin assembly factor 1 subunit a-like	solana_stemcell_marker	no
SMESG000060458.1	2767.13	2363.96	3170.3	-0.418757	0.0503794	-8.31187	9.42052e-17	1.59142e-15					AAA.454ESTABI.23838	pi-plc x domain-containing protein 3	solana_stemcell_marker	no
SMESG000067021.1	3018.76	2587.25	3450.28	-0.411378	0.0481346	-8.54625	1.27148e-17	2.32009e-16	MS3_01752	G/T mismatch-specific thymine DNA glycosylase		IPR005122|PF03167|Uracil DNA glycosylase superfamily\IPR015637|PTHR12159|G/T AND G/U MISMATCH-SPECIFIC DNA GLYCOSYLASE\IPR005122|SSF52141|Uracil-DNA glycosylase-like	AAA.454ESTABI.18821	g t mismatch-specific thymine dna glycosylase	solana_stemcell_marker	no
SMESG000023160.1	8026.69	6890.5	9162.89	-0.40787	0.0424081	-9.61767	6.73397e-22	1.72554e-20	DHX38	DEAH (Asp-Glu-Ala-His) box polypeptide 38		IPR011545|PF00270|DEAD/DEAH box helicase\IPR001650|PF00271|Helicase conserved C-terminal domain\IPR007502|PF04408|Helicase associated domain (HA2)\IPR011709|PF07717|Oligonucleotide/oligosaccharide-binding (OB)-fold\IPR027417|SSF52540|P-loop containing nucleoside triphosphate hydrolases	AAA.454ESTABI.21909	pre-mrna-splicing factor atp-dependent rna helicase prp16	solana_stemcell_marker	no
SMESG000000839.1	2650.36	2284.64	3016.08	-0.396544	0.0471863	-8.40363	4.32877e-17	7.50319e-16				IPR001578|PF01088|Ubiquitin carboxyl-terminal hydrolase, family 1\IPR001578|PTHR10589|UBIQUITIN CARBOXYL-TERMINAL HYDROLASE	AAA.454ESTABI.18318	ubiquitin carboxyl-terminal hydrolase bap1	solana_stemcell_marker	no
SMESG000022017.1	3458.91	2991.18	3926.65	-0.388247	0.0517249	-7.5059	6.10073e-14	8.13635e-13	SMC1A	structural maintenance of chromosomes 1A		IPR003395|PF02463|RecF/RecN/SMC N terminal domain\IPR010935|PF06470|SMC proteins Flexible Hinge Domain\IPR029683|PTHR18937:SF170|STRUCTURAL MAINTENANCE OF CHROMOSOMES PROTEIN 1A\IPR027417|SSF52540|P-loop containing nucleoside triphosphate hydrolases\IPR010935|SSF75553|Smc hinge domain	AAA.454ESTABI.21269	structural maintenance of chromosomes protein 1a	solana_stemcell_marker	no
SMESG000067451.1	1568.52	1354.5	1782.54	-0.388213	0.0675326	-5.74836	9.01138e-09	7.04839e-08	PARP2	poly(ADP-ribose) polymerase 2		IPR012317|PF00644|Poly(ADP-ribose) polymerase catalytic domain\IPR004102|PF02877|Poly(ADP-ribose) polymerase, regulatory domain\IPR008893|PF05406|WGR domain\IPR008893|SSF142921|WGR domain-like\IPR004102|SSF47587|Domain of poly(ADP-ribose) polymerase	AAA.454ESTABI.14687	poly	solana_stemcell_marker	no
SMESG000020158.1	1865.99	1613.45	2118.54	-0.386313	0.0601937	-6.41767	1.38374e-10	1.30633e-09					AAA.454ESTABI.19719	zinc finger protein 711	solana_stemcell_marker	no
SMESG000023628.1	503.072	433.48	572.664	-0.382706	0.0946305	-4.04376	5.26004e-05	0.000237174				IPR000403|PF00454|Phosphatidylinositol 3- and 4-kinase\IPR003152|PF02260|FATC domain\IPR011009|SSF56112|Protein kinase-like (PK-like)	AAA.454ESTABI.12461	ataxia telangiectasia mutated	solana_stemcell_marker	no
SMESG000065325.1	157458	136733	178184	-0.380114	0.032266	-11.7806	4.91188e-32	2.63132e-30	HSPD1	heat shock protein family D (Hsp60) member 1	mRNA: GU591874.1 | Hsp60 mRNA - partial cds	IPR002423|PF00118|TCP-1/cpn60 chaperonin family\IPR027409|SSF52029|GroEL apical domain-like	AAA.454ESTABI.15988	heat shock protein 60	solana_stemcell_marker	no
SMESG000022202.1	1110.12	961.917	1258.32	-0.379849	0.0671671	-5.65503	1.5582e-08	1.18115e-07					AAA.454ESTABI.3178		solana_stemcell_marker	no
SMESG000054804.1	5999.97	5208.36	6791.57	-0.3797	0.0395385	-9.60322	7.74887e-22	1.97609e-20	TYW1	tRNA-yW synthesizing protein 1 homolog		IPR008254|PF00258|Flavodoxin\IPR007197|PF04055|Radical SAM superfamily\IPR013917|PF08608|Wyosine base formation\IPR029039|SSF52218|Flavoproteins	AAA.454ESTABI.16481	trna wybutosine-synthesizing protein 1 homolog	solana_stemcell_marker	no
SMESG000035947.1	5712.03	4970.16	6453.9	-0.373703	0.043259	-8.63866	5.68773e-18	1.06198e-16	PHUM_PHUM450840	cell division control protein, putative		IPR001005|PF00249|Myb-like DNA-binding domain\IPR021786|PF11831|pre-mRNA splicing factor component\IPR009057|SSF46689|Homeodomain-like	AAA.454ESTABI.16316	myb domain-containing protein	solana_stemcell_marker	no
SMESG000033905.1	18365.8	15992.4	20739.2	-0.372329	0.03931	-9.47157	2.75674e-21	6.65787e-20	SUPT16H	SPT16 homolog, facilitates chromatin remodeling subunit	mRNA: JX070080.1 | SPT16 mRNA - complete cds	IPR000994|PF00557|Metallopeptidase family M24\IPR013719|PF08512|Histone chaperone Rttp106-like\IPR013953|PF08644|FACT complex subunit (SPT16/CDC68)\IPR029148|PF14826|FACT complex subunit SPT16 N-terminal lobe domain\IPR000994|SSF55920|Creatinase/aminopeptidase	AAA.454ESTABI.14375	fact complex subunit spt16	solana_stemcell_marker	no
SMESG000048367.1	7753.49	6764.41	8742.56	-0.367253	0.0410308	-8.95062	3.53504e-19	7.27235e-18	MS3_11089	Zinc finger protein 470	EST: AY067700.1 | clone H.120.12b unknown mRNA sequence		AAA.454ESTABI.23701	zinc finger protein 729-like	solana_stemcell_marker	no
SMESG000059268.1	12617.2	11019.4	14215	-0.365104	0.0372633	-9.79793	1.14917e-22	3.14132e-21	CTR9	CTR9 homolog, Paf1/RNA polymerase II complex component		IPR001440|PF00515|Tetratricopeptide repeat\IPR019734|PF13181|Tetratricopeptide repeat\IPR011990|PF13374|Tetratricopeptide repeat\IPR031101|PTHR14027:SF2|RNA POLYMERASE-ASSOCIATED PROTEIN CTR9 HOMOLOG\IPR011990|SSF48452|TPR-like	AAA.454ESTABI.17117	tpr repeat nuclear	solana_stemcell_marker	no
SMESG000003318.1	28960.3	25290.5	32630.2	-0.364401	0.043217	-8.43188	3.40165e-17	5.94136e-16	ATAD3A-B	ATPase family, AAA domain containing 3A		IPR003959|PF00004|ATPase family associated with various cellular activities (AAA)\IPR021911|PF12037|Domain of unknown function (DUF3523)\IPR027417|SSF52540|P-loop containing nucleoside triphosphate hydrolases	AAA.454ESTABI.18691	atpase aaa domain containing 3a	solana_stemcell_marker	no
SMESG000033568.1	9251.66	8081.95	10421.4	-0.362263	0.0517276	-7.00326	2.50069e-12	2.8153e-11	AGAP_AGAP006885	AGAP006885-PA		IPR000555|PF01398|JAB1/Mov34/MPN/PAD-1 ubiquitin protease\IPR012591|PF08082|PRO8NT (NUC069), PrP8 N-terminal domain\IPR012592|PF08083|PROCN (NUC071) domain\IPR012984|PF08084|PROCT (NUC072) domain\IPR019580|PF10596|U6-snRNA interacting domain of PrP8\IPR019581|PF10597|U5-snRNA binding site 2 of PrP8\IPR019582|PF10598|RNA recognition motif of the spliceosomal PrP8\IPR021983|PF12134|PRP8 domain IV c…	AAA.454ESTABI.18177	pre-mrna-processing-splicing factor 8	solana_stemcell_marker	no
SMESG000016118.1	12934.3	11316.5	14552.1	-0.358367	0.0511031	-7.01261	2.33912e-12	2.64273e-11	TDRD9	tudor domain containing 9		IPR011545|PF00270|DEAD/DEAH box helicase\IPR001650|PF00271|Helicase conserved C-terminal domain\IPR002999|PF00567|Tudor domain\IPR007502|PF04408|Helicase associated domain (HA2)\IPR027417|SSF52540|P-loop containing nucleoside triphosphate hydrolases	AAA.454ESTABI.22808	atp-dependent rna helicase tdrd9	solana_stemcell_marker	no
SMESG000006174.1	4988.11	4368.54	5607.67	-0.356835	0.0480269	-7.42985	1.08722e-13	1.40423e-12	CRNKL1	crooked neck pre-mRNA splicing factor 1		IPR003107|PF02184|HAT (Half-A-TPR) repeat\IPR011990|SSF48452|TPR-like	AAA.454ESTABI.17807	protein crooked neck	solana_stemcell_marker	no
SMESG000038705.1	14213.4	12469.5	15957.3	-0.352016	0.0479126	-7.34702	2.02671e-13	2.55968e-12				IPR000571|PF00642|Zinc finger C-x8-C-x5-C-x3-H type (and similar)\IPR000571|SSF90229|CCCH zinc finger	AAA.454ESTABI.21718	bifunctional endo- -beta-xylanase xyla	solana_stemcell_marker	no
SMESG000009778.1	6669.05	5851.57	7486.52	-0.351762	0.047152	-7.46014	8.64305e-14	1.13004e-12	NCAPD2	non-SMC condensin I complex, subunit D2	mRNA: KM981936.1 | non-SMC condensin I complex D2 mRNA - partial cds	IPR032682|PF12717|non-SMC mitotic condensation complex subunit 1\IPR024324|PF12922|non-SMC mitotic condensation complex subunit 1, N-term\IPR026971|PTHR14222|CONDENSIN\IPR016024|SSF48371|ARM repeat	AAA.454ESTABI.24182	condensin complex subunit 1	solana_stemcell_marker	no
SMESG000060526.1	7475.48	6581.52	8369.43	-0.344019	0.0410022	-8.39021	4.85268e-17	8.39308e-16	PPP4R3A	protein phosphatase 4, regulatory subunit 3A	EST: AY068562.1 | clone H.64.10c unknown mRNA sequence	IPR006887|PF04802|Component of IIS longevity pathway SMK-1\IPR011993|SSF50729|PH domain-like	AAA.454ESTABI.17020	serine threonine-protein phosphatase 4 regulatory subunit 3a isoform 1	solana_stemcell_marker	no
SMESG000074445.1	309.84	270.978	348.701	-0.341601	0.108124	-3.15895	0.00158337	0.00534509	KIAA1429	KIAA1429 ortholog		IPR026736|PTHR23185|UNCHARACTERIZED	AAA.454ESTABI.14929	protein virilizer homolog	solana_stemcell_marker	no
SMESG000018018.1	1666.65	1470.92	1862.38	-0.336359	0.0553677	-6.07487	1.24089e-09	1.06218e-08	MS3_03366	putative ATP-dependent RNA helicase DDX49		IPR011545|PF00270|DEAD/DEAH box helicase\IPR001650|PF00271|Helicase conserved C-terminal domain\IPR027417|SSF52540|P-loop containing nucleoside triphosphate hydrolases	AAA.454ESTABI.21338	dead (asp-glu-ala-asp) box polypeptide 49	solana_stemcell_marker	no
SMESG000028599.1	16206	14365.8	18046.1	-0.327201	0.034714	-9.42557	4.27757e-21	1.01769e-19	NSA2	NSA2 ribosome biogenesis homolog (S. cerevisiae)	EST: AY067753.1 | clone HB.5.3f unknown mRNA sequence	IPR022309|PF01201|Ribosomal protein S8e	AAA.454ESTABI.16007	ribosome biogenesis protein nsa2 homolog	solana_stemcell_marker	no
SMESG000081184.1	3901.15	3456.91	4345.39	-0.326979	0.0455588	-7.17701	7.1251e-13	8.51385e-12	KDM1A	lysine (K)-specific demethylase 1A		IPR002937|PF01593|Flavin containing amine oxidoreductase\IPR009057|SSF46689|Homeodomain-like\IPR023753|SSF51905|FAD/NAD(P)-binding domain	AAA.454ESTABI.18384	amine oxidase (flavin containing) domain 2	solana_stemcell_marker	no
SMESG000010283.1	20960.4	18635.8	23285	-0.319574	0.0326448	-9.78942	1.25006e-22	3.38811e-21	SNRNP-U1-70K	small ribonucleoprotein particle U1 subunit 70K	EST: AY066863.1 | clone HB.11.1e unknown mRNA sequence	IPR000504|PF00076|RNA recognition motif. (a.k.a. RRM, RBD, or RNP domain)\IPR022023|PF12220|U1 small nuclear ribonucleoprotein of 70kDa MW N terminal\IPR012677|SSF54928|RNA-binding domain, RBD	AAA.454ESTABI.20770	u1 small nuclear ribonucleoprotein 70 kd	solana_stemcell_marker	no
SMESG000010283.1	20960.4	18635.8	23285	-0.319574	0.0326448	-9.78942	1.25006e-22	3.38811e-21	SNRNP-U1-70K	small ribonucleoprotein particle U1 subunit 70K	EST: AY066863.1 | clone HB.11.1e unknown mRNA sequence	IPR000504|PF00076|RNA recognition motif. (a.k.a. RRM, RBD, or RNP domain)\IPR022023|PF12220|U1 small nuclear ribonucleoprotein of 70kDa MW N terminal\IPR012677|SSF54928|RNA-binding domain, RBD	AAA.454ESTABI.4126	u1 small nuclear ribonucleoprotein 70 kda	solana_stemcell_marker	no
SMESG000078872.1	25066.7	22367.9	27765.6	-0.309732	0.0385307	-8.03856	9.09023e-16	1.42271e-14				IPR011545|PF00270|DEAD/DEAH box helicase\IPR012562|PF08152|GUCT (NUC152) domain\IPR027417|SSF52540|P-loop containing nucleoside triphosphate hydrolases\IPR012677|SSF54928|RNA-binding domain, RBD	AAA.454ESTABI.8525	dead (asp-glu-ala-asp) box polypeptide 50	solana_stemcell_marker	no
SMESG000079942.1	411.718	365.908	457.528	-0.309423	0.0950231	-3.25605	0.00112973	0.00393006				IPR015088|PF08996|DNA Polymerase alpha zinc finger\IPR029702|PTHR10322:SF21|	AAA.454ESTABI.1995	dna polymerase alpha catalytic subunit	solana_stemcell_marker	no
SMESG000047473.1	14849.2	13258.6	16439.7	-0.307131	0.0469942	-6.53549	6.34003e-11	6.17525e-10	LAMC	Lamin C		IPR001664|PF00038|Intermediate filament protein\IPR001322|SSF74853|Lamin A/C globular tail domain	AAA.454ESTABI.22220	lamin c	solana_stemcell_marker	no
SMESG000072029.1	590.223	525.853	654.592	-0.30263	0.0869367	-3.4808	0.000499911	0.0018703	WDR65	WD repeat domain 65		IPR001680|PF00400|WD domain, G-beta repeat\IPR017986|SSF50978|WD40 repeat-like	AAA.454ESTABI.20190	wd repeat-containing protein 65	solana_stemcell_marker	no
SMESG000066978.1	34722.1	31118.2	38326.1	-0.299065	0.0329974	-9.06328	1.2658e-19	2.6979e-18	CCT3	chaperonin containing TCP1 subunit 3	mRNA: MF669563.1 | chaperonin containing TCP1 subunit 3A mRNA - partial cds&EST: AY067047.1 | clone H.2.12a unknown mRNA sequence& AY067038.1 | clone H.44.3a unknown mRNA sequence	IPR002423|PF00118|TCP-1/cpn60 chaperonin family\IPR012719|PTHR11353:SF63|T-COMPLEX PROTEIN 1 SUBUNIT GAMMA\IPR027409|SSF52029|GroEL apical domain-like	AAA.454ESTABI.17712	t-complex protein 1 subunit gamma-like isoform 1	solana_stemcell_marker	no
SMESG000030062.1	7680.46	6886.77	8474.16	-0.295761	0.0487858	-6.06242	1.34089e-09	1.14348e-08					AAA.454ESTABI.18133	zinc finger	solana_stemcell_marker	no
SMESG000022113.1	595.866	532.901	658.831	-0.294783	0.0820605	-3.59205	0.000328086	0.00127497					AAA.454ESTABI.8973		solana_stemcell_marker	no
SMESG000009451.1	5363.29	4821.98	5904.6	-0.290276	0.041402	-7.01114	2.36392e-12	2.66697e-11			EST: AY066902.1 | clone H.18.4h(T3) unknown mRNA sequence& AY967517.1 | clone HE.3.04H mRNA sequence	IPR011687|PF07767|Nop53 (60S ribosomal biogenesis)	AAA.454ESTABI.22247		solana_stemcell_marker	no
SMESG000014324.1	29397.5	26530.6	32264.4	-0.280262	0.0392665	-7.13744	9.50831e-13	1.12354e-11	MS3_01858	Pogo transposable element with ZNF domain	mRNA: MF411143.1 | factor for initiating regeneration 1 (Fir1) mRNA - complete cds&EST: AY066858.1 | clone HB.10.1e unknown mRNA sequence& AY967589.1 | clone NBE.3.04C mRNA sequence		AAA.454ESTABI.8807	suppressor of hairy wing homolog	solana_stemcell_marker	no
SMESG000038926.1	2557.3	2308.23	2806.38	-0.279613	0.0476298	-5.87049	4.34503e-09	3.52281e-08	MS3_09167	Histone acetyltransferase KAT6A		IPR001660|PF00536|SAM domain (Sterile alpha motif)\IPR019787|PF00628|PHD-finger\IPR013761|SSF47769|SAM/Pointed domain\IPR011011|SSF57903|FYVE/PHD zinc finger	AAA.454ESTABI.19502	zinc finger protein	solana_stemcell_marker	no
SMESG000031867.1	3048.32	2750.33	3346.32	-0.279421	0.0468228	-5.96757	2.40815e-09	2.00646e-08	SF1	Splicing factor 1		IPR004088|PF00013|KH domain\IPR032570|PF16275|Splicing factor 1 helix-hairpin domain\IPR031150|PTHR11208:SF45|SPLICING FACTOR 1\IPR004088|SSF54791|Eukaryotic type KH-domain (KH-domain type I)	AAA.454ESTABI.21816	splicing factor 1	solana_stemcell_marker	no
SMESG000022225.1	292.187	262.2	322.174	-0.276958	0.111187	-2.49062	0.0127521	0.0339915	ANAPC2	anaphase promoting complex subunit 2	EST: AY066326.1 | clone H.102.3g unknown mRNA sequence	IPR001373|PF00888|Cullin family\IPR014786|PF08672|Anaphase promoting complex (APC) subunit 2\IPR016158|SSF75632|Cullin homology domain	AAA.454ESTABI.22875	anaphase promoting complex subunit 2	solana_stemcell_marker	no
SMESG000061908.1	16281.2	14718.2	17844.3	-0.276346	0.0345279	-8.00354	1.20894e-15	1.87738e-14	MS3_05309	RNA-binding protein 5		IPR000504|PF00076|RNA recognition motif. (a.k.a. RRM, RBD, or RNP domain)\IPR000467|PF01585|G-patch domain\IPR012677|SSF54928|RNA-binding domain, RBD\IPR001876|SSF90209|Ran binding protein zinc finger-like	AAA.454ESTABI.18732	rna-binding protein 5	solana_stemcell_marker	no
SMESG000017120.1	805.076	727.632	882.519	-0.272485	0.0736177	-3.70125	0.000214537	0.000863775					AAA.454ESTABI.17969		solana_stemcell_marker	no
SMESG000077964.1	3005.03	2719.88	3290.17	-0.272294	0.0449924	-6.05196	1.43093e-09	1.21702e-08				IPR019783|PF01172|Shwachman-Bodian-Diamond syndrome (SBDS) protein\IPR018978|PF09377|SBDS protein C-terminal domain\IPR002140|PTHR10927:SF1|RIBOSOME MATURATION PROTEIN SBDS\IPR019783|SSF89895|FYSH domain	AAA.454ESTABI.19342	ribosome maturation protein sbds	solana_stemcell_marker	no
SMESG000081970.1	97496	88429.2	106563	-0.267273	0.0380233	-7.0292	2.07728e-12	2.36027e-11	AGO3	argonaute 3	mRNA: EU586258.1 | piwi protein WI-3 mRNA - complete cds	IPR003100|PF02170|PAZ domain\IPR003165|PF02171|Piwi domain\IPR014811|PF08699|Domain of unknown function (DUF1785)\IPR003100|SSF101690|PAZ domain\IPR012337|SSF53098|Ribonuclease H-like	AAA.454ESTABI.17140	piwi-like protein 1-like	solana_stemcell_marker	no
SMESG000032460.1	5991.58	5434.5	6548.66	-0.267104	0.0394926	-6.76337	1.34816e-11	1.41128e-10	PITRM1	pitrilysin metallopeptidase 1		IPR011765|PF00675|Insulinase (Peptidase family M16)\IPR007863|PF05193|Peptidase M16 inactive domain\IPR013578|PF08367|Peptidase M16C associated\IPR011249|SSF63411|LuxS/MPP-like metallohydrolase	AAA.454ESTABI.20039	presequence mitochondrial	solana_stemcell_marker	no
SMESG000013560.1	11093.3	10077.1	12109.4	-0.262817	0.0423699	-6.20291	5.54271e-10	4.91577e-09	AGAP_AGAP010700	AGAP010700-PA		IPR000330|PF00176|SNF2 family N-terminal domain\IPR001650|PF00271|Helicase conserved C-terminal domain\IPR015194|PF09110|HAND\IPR015195|PF09111|SLIDE\IPR029915|PTHR10799:SF691|\IPR015194|SSF101224|HAND domain of the nucleosome remodeling ATPase ISWI\IPR009057|SSF46689|Homeodomain-like\IPR027417|SSF52540|P-loop containing nucleoside triphosphate hydrolases	AAA.454ESTABI.20351	swi snf matrix actin dependent regulator of subfamily member 5	solana_stemcell_marker	no
SMESG000012548.1	1148.92	1042.9	1254.94	-0.262507	0.067531	-3.88715	0.000101429	0.000435507	TARBP1	TAR (HIV-1) RNA binding protein 1		IPR001537|PF00588|SpoU rRNA Methylase family\IPR016024|SSF48371|ARM repeat\IPR029028|SSF75217|alpha/beta knot	AAA.454ESTABI.18847	tar (hiv-1) rna binding protein 1	solana_stemcell_marker	no
SMESG000033633.1	10173.8	9242.47	11105.2	-0.26204	0.0479758	-5.46192	4.71003e-08	3.37785e-07	RRP12	ribosomal RNA processing 12 homolog (S. cerevisiae)		IPR012978|PF08161|NUC173 domain\IPR016024|SSF48371|ARM repeat	AAA.454ESTABI.17970	ribosomal rna processing 12 homolog	solana_stemcell_marker	no
SMESG000061064.1	3889.49	3535.07	4243.9	-0.261141	0.0478792	-5.45413	4.92123e-08	3.52298e-07	MS3_05857	Ran GTPase-activating protein 1		IPR001611|PF13516|Leucine Rich repeat\IPR027038|PTHR24113|FAMILY NOT NAMED	AAA.454ESTABI.20808	ran gtpase-activating protein 1	solana_stemcell_marker	no
SMESG000002851.1	8846.57	8056.42	9636.73	-0.255921	0.0479362	-5.33877	9.35768e-08	6.38948e-07	BAZ1B	bromodomain adjacent to zinc finger domain, 1B		IPR001487|PF00439|Bromodomain\IPR019787|PF00628|PHD-finger\IPR013136|PF10537|ATP-utilising chromatin assembly and remodelling N-terminal\IPR028941|PF15613|Williams-Beuren syndrome DDT (WSD), D-TOX E motif\IPR001487|SSF47370|Bromodomain\IPR011011|SSF57903|FYVE/PHD zinc finger	AAA.454ESTABI.21220	tyrosine-protein kinase baz1b	solana_stemcell_marker	no
SMESG000059543.1	7893.32	7189.34	8597.29	-0.254978	0.0520059	-4.90286	9.44519e-07	5.61576e-06	SMC2	structural maintenance of chromosomes 2		IPR003395|PF02463|RecF/RecN/SMC N terminal domain\IPR010935|PF06470|SMC proteins Flexible Hinge Domain\IPR027120|PTHR18937:SF9|STRUCTURAL MAINTENANCE OF CHROMOSOMES PROTEIN 2\IPR027417|SSF52540|P-loop containing nucleoside triphosphate hydrolases\IPR010935|SSF75553|Smc hinge domain	AAA.454ESTABI.20148	structural maintenance of chromosomes 2	solana_stemcell_marker	no
SMESG000014632.1	35815.7	32665.2	38966.2	-0.252875	0.0368548	-6.86139	6.81929e-12	7.35562e-11	LSM14A	LSM14A mRNA processing body assembly factor	EST: AY067846.1 | clone H.63.12f unknown mRNA sequence	IPR019050|PF09532|FDF domain\IPR025609|PF12701|Scd6-like Sm domain\IPR010920|SSF50182|Sm-like ribonucleoproteins	AAA.454ESTABI.21460	protein lsm14 homolog a	solana_stemcell_marker	no
SMESG000006500.1	1865.16	1701.37	2028.94	-0.250986	0.0598142	-4.19608	2.7158e-05	0.000128688	PRC1	protein regulator of cytokinesis 1		IPR007145|PTHR19321|PROTEIN REGULATOR OF CYTOKINESIS 1 PRC1-RELATED	AAA.454ESTABI.18428	protein regulator of cytokinesis 1	solana_stemcell_marker	no
SMESG000022967.1	2038.31	1858.65	2217.97	-0.250634	0.053048	-4.7246	2.30563e-06	1.29557e-05	FAN1	FANCD2/FANCI-associated nuclease 1		IPR014883|PF08774|VRR-NUC domain\IPR033315|PTHR15749|FAMILY NOT NAMED	AAA.454ESTABI.14741	fanconi-associated nuclease 1-like	solana_stemcell_marker	no
SMESG000026341.1	6125.62	5600.5	6650.75	-0.246079	0.0405563	-6.06759	1.29842e-09	1.10845e-08	U2SURP	U2 snRNP associated SURP domain containing	EST: AY067110.1 | clone H.115.12c(T3) unknown mRNA sequence	IPR000504|PF00076|RNA recognition motif. (a.k.a. RRM, RBD, or RNP domain)\IPR000061|PF01805|Surp module\IPR000061|SSF109905|Surp module (SWAP domain)\IPR012677|SSF54928|RNA-binding domain, RBD	AAA.454ESTABI.19803	u2 snrnp-associated surp motif-containing protein	solana_stemcell_marker	no
SMESG000004978.1	2830.65	2592.22	3069.07	-0.240101	0.0602501	-3.98507	6.74605e-05	0.000299067	PABPC1	poly(A) binding protein, cytoplasmic 1	mRNA: HM100651.1 | cytoplasmic poly(A) binding protein (PABPC) mRNA - partial cds	IPR000504|PF00076|RNA recognition motif. (a.k.a. RRM, RBD, or RNP domain)\IPR002004|PF00658|Poly-adenylate binding protein, unique domain\IPR012677|SSF54928|RNA-binding domain, RBD\IPR002004|SSF63570|PABC (PABP) domain	AAA.454ESTABI.15257	poly a binding cytoplasmic 1 b	solana_stemcell_marker	no
SMESG000008883.1	1130.55	1034.84	1226.26	-0.239816	0.0644081	-3.72332	0.000196617	0.000798677				IPR003406|PF02485|Core-2/I-Branching enzyme	AAA.454ESTABI.13429	beta- -galactosyl-o-glycosyl-glycoprotein beta- -n-acetylglucosaminyltransferase	solana_stemcell_marker	no
SMESG000077004.1	5520.72	5070.9	5970.53	-0.233555	0.0399722	-5.84291	5.12958e-09	4.12745e-08	RBBP5	retinoblastoma binding protein 5	mRNA: KP409169.1 | RBBP5 mRNA - complete cds& KM981946.1 | retinoblastoma binding protein 5 mRNA - partial cds	IPR001680|PF00400|WD domain, G-beta repeat\IPR017986|SSF50978|WD40 repeat-like	AAA.454ESTABI.14496	retinoblastoma-binding protein 5 isoform 3	solana_stemcell_marker	no
SMESG000076132.1	3569.48	3282.48	3856.49	-0.229655	0.0495988	-4.63023	3.65261e-06	1.99556e-05	WDHD1	WD repeat and HMG-box DNA binding protein 1		IPR001680|PF00400|WD domain, G-beta repeat\IPR022100|PF12341|Protein of unknown function (DUF3639)\IPR017986|SSF50978|WD40 repeat-like	AAA.454ESTABI.19244	wdhd1 protein	solana_stemcell_marker	no
SMESG000046023.1	6433.17	5921.16	6945.18	-0.228242	0.0398607	-5.72597	1.02843e-08	7.9737e-08	MS3_02650	Protein SDA1-like protein	mRNA: KU852686.2 | severe depolymerization of actin domain-containing 1 protein (SDAD1) mRNA - partial cds	IPR007949|PF05285|SDA1\IPR016024|SSF48371|ARM repeat	AAA.454ESTABI.16436	protein sda1 homolog	solana_stemcell_marker	no
SMESG000070179.1	4556.4	4196.92	4915.88	-0.226062	0.0489637	-4.61692	3.89475e-06	2.11843e-05	SIZ	schizo		IPR000904|PF01369|Sec7 domain\IPR001849|PF16453|PH domain\IPR000904|SSF48425|Sec7 domain\IPR011993|SSF50729|PH domain-like	AAA.454ESTABI.16783	iq motif and sec7 domain-containing protein 1	solana_stemcell_marker	no
SMESG000037911.1	4056.36	3738.36	4374.35	-0.225247	0.0417191	-5.39911	6.69724e-08	4.69336e-07	MS3_00006	Pre-mRNA-splicing factor 38B		IPR005037|PF03371|PRP38 family\IPR005037|PTHR23142|UNCHARACTERIZED	AAA.454ESTABI.23387	pre-mrna-splicing factor 38b	solana_stemcell_marker	no
SMESG000022441.1	10653	9830.48	11475.4	-0.22116	0.0451682	-4.89636	9.76264e-07	5.78296e-06	PLK1	polo like kinase 1		IPR000719|PF00069|Protein kinase domain\IPR000959|PF00659|POLO box duplicated region\IPR011009|SSF56112|Protein kinase-like (PK-like)	AAA.454ESTABI.19916	polo-like kinase 1	solana_stemcell_marker	no
SMESG000006773.1	3905.58	3610.96	4200.21	-0.215905	0.0464439	-4.64871	3.34011e-06	1.83551e-05	DHX8	DEAH (Asp-Glu-Ala-His) box polypeptide 8	EST: AY068207.1 | clone HB.1.8c unknown mRNA sequence	IPR011545|PF00270|DEAD/DEAH box helicase\IPR001650|PF00271|Helicase conserved C-terminal domain\IPR003029|PF00575|S1 RNA binding domain\IPR007502|PF04408|Helicase associated domain (HA2)\IPR011709|PF07717|Oligonucleotide/oligosaccharide-binding (OB)-fold\IPR012340|SSF50249|Nucleic acid-binding proteins\IPR027417|SSF52540|P-loop containing nucleoside triphosphate hydrolases	AAA.454ESTABI.21136	deah (asp-glu-ala-his) box polypeptide 8	solana_stemcell_marker	no
SMESG000041240.1	3775.95	3492.3	4059.6	-0.214868	0.0468191	-4.58932	4.44702e-06	2.39434e-05	ISCW_ISCW006575	splicing factor 3B subunit, putative		IPR007180|PF04037|Domain of unknown function (DUF382)\IPR006568|PF04046|PSP	AAA.454ESTABI.21656	splicing factor 3b	solana_stemcell_marker	no
SMESG000053935.1	19754.7	18278.8	21230.6	-0.214198	0.0427251	-5.0134	5.34769e-07	3.29235e-06				IPR012677|SSF54928|RNA-binding domain, RBD	AAA.454ESTABI.1533	conserved Plasmodium protein, unknown function [Plasmodium falciparum 3D7]	solana_stemcell_marker	no
SMESG000063624.1	1254.59	1162.58	1346.59	-0.208018	0.0673448	-3.08883	0.00200948	0.00662114				IPR009548|PF06658|Protein of unknown function (DUF1168)\IPR009548|PTHR13507|UNCHARACTERIZED	AAA.454ESTABI.15613	prkr-interacting protein 1 homolog	solana_stemcell_marker	no
SMESG000071436.1	6732.93	6248.72	7217.14	-0.20565	0.0460468	-4.46611	7.96565e-06	4.12869e-05	CEBPZ	CCAAT/enhancer binding protein zeta		IPR005612|PF03914|CBF/Mak21 family\IPR016024|SSF48371|ARM repeat	AAA.454ESTABI.20406	ccaat enhancer-binding protein zeta	solana_stemcell_marker	no
SMESG000060148.1	3747.43	3486.67	4008.2	-0.19874	0.0481957	-4.12358	3.73035e-05	0.000172713	CPIPJ_CPIJ007633	ATP-dependent DNA helicase hus2		IPR011545|PF00270|DEAD/DEAH box helicase\IPR001650|PF00271|Helicase conserved C-terminal domain\IPR002121|PF00570|HRDC domain\IPR018982|PF09382|RQC domain\IPR032284|PF16124|RecQ zinc-binding\IPR011991|SSF46785|Winged helixDNA-binding domain\IPR010997|SSF47819|HRDC-like\IPR027417|SSF52540|P-loop containing nucleoside triphosphate hydrolases	AAA.454ESTABI.21054	bloom syndrome protein	solana_stemcell_marker	no
SMESG000049360.1	9663.59	8996.74	10330.4	-0.197168	0.0487001	-4.04861	5.15236e-05	0.000232746	MS3_05752	FACT complex subunit SSRP1	mRNA: JX070079.1 | SSRP1 mRNA - complete cds&EST: AY967610.1 | clone NBE.4.04F mRNA sequence	IPR009071|PF00505|HMG (high mobility group) box\IPR024954|PF03531|Structure-specific recognition protein (SSRP1)\IPR013719|PF08512|Histone chaperone Rttp106-like\IPR009071|SSF47095|HMG-box\IPR011993|SSF50729|PH domain-like	AAA.454ESTABI.19899	structure specific recognition protein 1	solana_stemcell_marker	no
SMESG000015564.1	5330.23	4968.36	5692.11	-0.194625	0.0427205	-4.55578	5.21927e-06	2.78477e-05	SRSF5	serine/arginine-rich splicing factor 5		IPR000504|PF00076|RNA recognition motif. (a.k.a. RRM, RBD, or RNP domain)\IPR012677|SSF54928|RNA-binding domain, RBD	AAA.454ESTABI.17432	splicing arginine serine-rich 4	solana_stemcell_marker	no
SMESG000047956.1	1992.9	1857.03	2128.78	-0.194548	0.0513725	-3.78699	0.000152484	0.000634415	MS3_08800	putative ribosome biogenesis protein RLP24		IPR000988|PF01246|Ribosomal protein L24e\IPR000988|PTHR10792|60S RIBOSOMAL PROTEIN L24\IPR024546|PTHR10792:SF8|RIBOSOME BIOGENESIS PROTEIN RLP24-RELATED	AAA.454ESTABI.23477	60s ribosomal protein	solana_stemcell_marker	no
SMESG000047956.1	1992.9	1857.03	2128.78	-0.194548	0.0513725	-3.78699	0.000152484	0.000634415	MS3_08800	putative ribosome biogenesis protein RLP24		IPR000988|PF01246|Ribosomal protein L24e\IPR000988|PTHR10792|60S RIBOSOMAL PROTEIN L24\IPR024546|PTHR10792:SF8|RIBOSOME BIOGENESIS PROTEIN RLP24-RELATED	AAA.454ESTABI.8394	probable ribosome biogenesis protein rlp24-like	solana_stemcell_marker	no
SMESG000056113.1	2738.85	2553.2	2924.51	-0.193774	0.0464003	-4.17613	2.96511e-05	0.000139426	LSG1	large 60S subunit nuclear export GTPase 1		IPR006073|PF01926|50S ribosome-binding GTPase\IPR027417|SSF52540|P-loop containing nucleoside triphosphate hydrolases	AAA.454ESTABI.15296	large subunit gtpase 1 homolog	solana_stemcell_marker	no
SMESG000033997.1	1088.24	1014.52	1161.97	-0.193477	0.070814	-2.73219	0.00629154	0.0183047	RUVBL2	RuvB-like AAA ATPase 2	EST: AY066926.1 | clone H.78.8g unknown mRNA sequence	IPR010339|PF06068|TIP49 C-terminus\IPR027238|PTHR11093|RUVB-RELATED REPTIN AND PONTIN\IPR027417|SSF52540|P-loop containing nucleoside triphosphate hydrolases	AAA.454ESTABI.19391	ruvb-like 2	solana_stemcell_marker	no
SMESG000016949.1	24573.8	22934	26213.5	-0.191939	0.0322805	-5.94598	2.74813e-09	2.27783e-08	TRAP1	TNF receptor-associated protein 1		IPR001404|PF00183|Hsp90 protein\IPR001404|PTHR11528|HEAT SHOCK PROTEIN 90\IPR020568|SSF54211|Ribosomal protein S5 domain 2-like\IPR003594|SSF55874|ATPase domain of HSP90 chaperone/DNA topoisomerase II/histidine kinase	AAA.454ESTABI.16518	tnf receptor-associated protein 1	solana_stemcell_marker	no
SMESG000072181.1	3575.13	3338.95	3811.31	-0.188543	0.0523454	-3.6019	0.000315904	0.00123002				IPR007504|PF04410|Gar1/Naf1 RNA binding region\IPR009000|SSF50447|Translation proteins	AAA.454ESTABI.23080		solana_stemcell_marker	no
SMESG000027037.1	1520.27	1421.39	1619.16	-0.185597	0.0571517	-3.24743	0.00116453	0.0040388	AFG2	AAA family ATPase AFG2		IPR003959|PF00004|ATPase family associated with various cellular activities (AAA)\IPR027417|SSF52540|P-loop containing nucleoside triphosphate hydrolases	AAA.454ESTABI.20958	afg2p	solana_stemcell_marker	no
SMESG000073304.1	15052.5	14086.5	16018.4	-0.183917	0.0431594	-4.26133	2.03213e-05	9.81869e-05	NCBP1	nuclear cap binding protein subunit 1		IPR003890|PF02854|MIF4G domain\IPR015172|PF09088|MIF4G like\IPR015174|PF09090|MIF4G like\IPR027159|PTHR12412|CAP BINDING PROTEIN\IPR016024|SSF48371|ARM repeat	AAA.454ESTABI.14486	nuclear cap-binding protein subunit 1	solana_stemcell_marker	no
SMESG000045982.1	7427.04	6952.42	7901.66	-0.183165	0.0419211	-4.36927	1.24663e-05	6.25233e-05	EFTUD2	elongation factor Tu GTP binding domain containing 2		IPR000640|PF00679|Elongation factor G C-terminus\IPR005517|PF03764|Elongation factor G, domain IV\IPR009022|PF14492|Elongation Factor G, domain II\IPR009000|SSF50447|Translation proteins\IPR020568|SSF54211|Ribosomal protein S5 domain 2-like\IPR009022|SSF54980|EF-G C-terminal domain-like	AAA.454ESTABI.22647	116 kda u5 small nuclear ribonucleoprotein component	solana_stemcell_marker	no
SMESG000045982.1	7427.04	6952.42	7901.66	-0.183165	0.0419211	-4.36927	1.24663e-05	6.25233e-05	EFTUD2	elongation factor Tu GTP binding domain containing 2		IPR000640|PF00679|Elongation factor G C-terminus\IPR005517|PF03764|Elongation factor G, domain IV\IPR009022|PF14492|Elongation Factor G, domain II\IPR009000|SSF50447|Translation proteins\IPR020568|SSF54211|Ribosomal protein S5 domain 2-like\IPR009022|SSF54980|EF-G C-terminal domain-like	AAA.454ESTABI.517	eftud2 protein	solana_stemcell_marker	no
SMESG000063514.1	16230.1	15197.9	17262.4	-0.182467	0.0404468	-4.51128	6.44391e-06	3.38724e-05				IPR000225|PF00514|Armadillo/beta-catenin-like repeat\IPR002652|PF01749|Importin beta binding domain\IPR032413|PF16186|Atypical Arm repeat\IPR016024|SSF48371|ARM repeat	AAA.454ESTABI.15380	importin subunit alpha-2	solana_stemcell_marker	no
SMESG000079254.1	3858.36	3620.24	4096.49	-0.176663	0.0425811	-4.14886	3.34131e-05	0.000155603	CPIPJ_CPIJ013219	3-hydroxybutyrate dehydrogenase type 2		IPR002347|PTHR24322|FAMILY NOT NAMED\IPR016040|SSF51735|NAD(P)-binding Rossmann-fold domains	AAA.454ESTABI.14283	3-hydroxybutyrate dehydrogenase type 2	solana_stemcell_marker	no
SMESG000000678.1	2810.93	2640.5	2981.35	-0.173683	0.0484162	-3.58728	0.000334143	0.00129683	MS3_04381	Notchless protein 1	EST: JX010562.1 | clone Smed_03518_V2 notchless-1 mRNA - complete cds	IPR001680|PF00400|WD domain, G-beta repeat\IPR012972|PF08154|NLE (NUC135) domain\IPR017986|SSF50978|WD40 repeat-like	AAA.454ESTABI.16322	notchless protein homolog	solana_stemcell_marker	no
SMESG000025587.1	1602.9	1505.95	1699.86	-0.173271	0.0572939	-3.02425	0.00249249	0.00802543	DDX52	DEAD (Asp-Glu-Ala-Asp) box polypeptide 52		IPR011545|PF00270|DEAD/DEAH box helicase\IPR001650|PF00271|Helicase conserved C-terminal domain\IPR027417|SSF52540|P-loop containing nucleoside triphosphate hydrolases	AAA.454ESTABI.21153	probable atp-dependent rna helicase ddx52	solana_stemcell_marker	no
SMESG000072973.1	1369.16	1286.17	1452.16	-0.172483	0.0589014	-2.92831	0.00340806	0.0105952	YLPM1	YLP motif containing 1		IPR026314|PTHR13413|YLP MOTIF CONTAINING PROTEIN (NUCLEAR PROTEIN ZAP)\IPR027417|SSF52540|P-loop containing nucleoside triphosphate hydrolases	AAA.454ESTABI.17280	ylp motif containing 1	solana_stemcell_marker	no
SMESG000034756.1	2312.76	2176.45	2449.06	-0.168793	0.0509559	-3.31254	0.000924544	0.00327478	EEFSEC	eukaryotic elongation factor, selenocysteine-tRNA-specific		IPR009000|SSF50447|Translation proteins\IPR027417|SSF52540|P-loop containing nucleoside triphosphate hydrolases	AAA.454ESTABI.22524	selenocysteine-specific elongation factor	solana_stemcell_marker	no
SMESG000054049.1	23454.3	22109.4	24799.2	-0.16487	0.0318368	-5.17861	2.2355e-07	1.45485e-06			EST: AY067227.1 | clone H.97.1g unknown mRNA sequence	IPR000504|PF00076|RNA recognition motif. (a.k.a. RRM, RBD, or RNP domain)\IPR001876|PF00641|Zn-finger in Ran binding protein and others\IPR012677|SSF54928|RNA-binding domain, RBD\IPR001876|SSF90209|Ran binding protein zinc finger-like	AAA.454ESTABI.14288	rna binding	solana_stemcell_marker	no
SMESG000067959.1	16031.3	15116.7	16945.8	-0.163936	0.0349062	-4.69646	2.64713e-06	1.47449e-05			mRNA: JQ425155.1 | JUNLI-1 mRNA - complete cds&EST: AY067874.1 | clone H.25.10d(T3) unknown mRNA sequence& AY967667.1 | clone NBE.7.01D mRNA sequence		AAA.454ESTABI.23048		solana_stemcell_marker	no
SMESG000037282.1	2900.47	2735.52	3065.43	-0.16222	0.0459322	-3.53172	0.000412863	0.00157302	SCRO	scarecrow	EST: AY067621.1 | clone H.8.6c unknown mRNA sequence	IPR001356|PF00046|Homeobox domain\IPR009057|SSF46689|Homeodomain-like	AAA.454ESTABI.19451	ptx1 homeodomain	solana_stemcell_marker	no
SMESG000036724.1	993.941	937.234	1050.65	-0.162182	0.0677103	-2.39523	0.0166098	0.0428714	ASCC2	activating signal cointegrator 1 complex subunit 2			AAA.454ESTABI.20631		solana_stemcell_marker	no
SMESG000074029.1	1354.64	1278.05	1431.23	-0.160488	0.0581771	-2.7586	0.00580489	0.0170599	MS3_06085	Uncharacterized protein C21orf59-like protein		IPR021298|PF11069|Protein of unknown function (DUF2870)	AAA.454ESTABI.15038	chromosome 21 open reading frame 59	solana_stemcell_marker	no
SMESG000032343.1	2080.06	1963.2	2196.93	-0.160229	0.057173	-2.80253	0.00507041	0.0151099	ERCC3	excision repair cross-complementation group 3		IPR006935|PF04851|Type III restriction enzyme, res subunit\IPR032830|PF13625|Helicase conserved C-terminal domain\IPR032438|PF16203|ERCC3/RAD25/XPB C-terminal helicase\IPR027417|SSF52540|P-loop containing nucleoside triphosphate hydrolases	AAA.454ESTABI.21407	tfiih basal transcription factor complex helicase xpb subunit	solana_stemcell_marker	no
SMESG000009479.1	163857	154768	172946	-0.159601	0.0287014	-5.56074	2.68638e-08	1.98268e-07	MS3_08811	60S ribosomal protein L4	EST: AY067202.1 | clone H.49.1d(T3) unknown mRNA sequence	IPR002136|PF00573|Ribosomal protein L4/L1 family\IPR025755|PF14374|60S ribosomal protein L4 C-terminal domain\IPR023574|SSF52166|Ribosomal protein L4	AAA.454ESTABI.611	ribosomal protein l4	solana_stemcell_marker	no
SMESG000029273.1	47175.6	44565.6	49785.5	-0.158153	0.0466208	-3.39234	0.000692985	0.00251713	RNRL	Ribonucleoside diphosphate reductase large subunit	EST: AY067449.1 | clone HB.18.5b unknown mRNA sequence	IPR013509|PF00317|Ribonucleotide reductase, all-alpha domain\IPR000788|PF02867|Ribonucleotide reductase, barrel domain\IPR005144|PF03477|ATP cone domain\IPR008926|SSF48168|R1 subunit of ribonucleotide reductase, N-terminal domain	AAA.454ESTABI.18733	ribonucleoside-diphosphate reductase large subunit	solana_stemcell_marker	no
SMESG000025559.1	13928.6	13176.9	14680.2	-0.154863	0.0397398	-3.89691	9.74258e-05	0.000419446	XPO1	exportin 1		IPR001494|PF03810|Importin-beta N-terminal domain\IPR013598|PF08389|Exportin 1-like protein\IPR014877|PF08767|CRM1 C terminal\IPR016024|SSF48371|ARM repeat	AAA.454ESTABI.20917	exportin-1	solana_stemcell_marker	no
SMESG000033631.1	1960.37	1854.37	2066.37	-0.153886	0.0623687	-2.46735	0.0136117	0.0359823	ORC3	origin recognition complex subunit 3		IPR020795|PF07034|Origin recognition complex (ORC) subunit 3 N-terminus\IPR020795|PTHR12748|ORIGIN RECOGNITION COMPLEX SUBUNIT 3	AAA.454ESTABI.21612	origin recognition complex subunit 3	solana_stemcell_marker	no
SMESG000012989.1	6781.31	6422.63	7139.99	-0.151563	0.0463515	-3.26986	0.001076	0.00375705	CTPS1	CTP synthase 1		IPR017926|PF00117|Glutamine amidotransferase class-I\IPR017456|PF06418|CTP synthase N-terminus\IPR004468|PTHR11550|CTP SYNTHASE\IPR029062|SSF52317|Class I glutamine amidotransferase-like\IPR027417|SSF52540|P-loop containing nucleoside triphosphate hydrolases	AAA.454ESTABI.17103	ctp synthase	solana_stemcell_marker	no
SMESG000029003.1	11918.1	11294.5	12541.7	-0.150242	0.0365684	-4.10853	3.98192e-05	0.000183242	CTNNBL1	catenin beta like 1		IPR013180|PF08216|Catenin-beta-like, Arm-motif containing nuclear\IPR016024|SSF48371|ARM repeat	AAA.454ESTABI.2406	beta like 1	solana_stemcell_marker	no
SMESG000067066.1	2349.91	2229.67	2470.15	-0.146118	0.0497033	-2.9398	0.00328427	0.0102563				IPR009057|SSF46689|Homeodomain-like	AAA.454ESTABI.3203		solana_stemcell_marker	no
SMESG000022732.1	256179	243163	269196	-0.146043	0.0315343	-4.63123	3.63494e-06	1.98863e-05	RPL3	ribosomal protein L3	mRNA: KY348678.1 | hypothetical protein Smed-rpl3 mRNA - complete cds	IPR000597|PF00297|Ribosomal protein L3\IPR009000|SSF50447|Translation proteins	AAA.454ESTABI.18083	ribosomal protein l3	solana_stemcell_marker	no
SMESG000041591.1	4112.41	3907.22	4317.6	-0.142952	0.0408618	-3.49843	0.000468009	0.0017627	MS3_06607	RNA-binding protein NOB1		IPR014881|PF08772|Nin one binding (NOB1) Zn-ribbon like\IPR033411|PF17146|PIN domain of ribonuclease\IPR014881|SSF144206|NOB1 zinc finger-like	AAA.454ESTABI.7231	rna-binding protein nob1	solana_stemcell_marker	no
SMESG000021979.1	3980.59	3784.76	4176.41	-0.140735	0.0438696	-3.20804	0.00133642	0.00458513	GTF2E2	general transcription factor IIE subunit 2		IPR003166|PF02186|TFIIE beta subunit core domain\IPR011991|SSF46785|Winged helixDNA-binding domain	AAA.454ESTABI.23272	general transcription factor iie subunit 2	solana_stemcell_marker	no
SMESG000023422.1	2671	2543.42	2798.57	-0.136265	0.0459064	-2.96831	0.00299444	0.0094398	COPS2	COP9 signalosome subunit 2	EST: AY066908.1 | clone HB.22.10d unknown mRNA sequence	IPR000717|PF01399|PCI domain\IPR011991|SSF46785|Winged helixDNA-binding domain	AAA.454ESTABI.19084	cop9 signalosome complex subunit 2	solana_stemcell_marker	no
SMESG000020104.1	4059.6	3868.62	4250.59	-0.134675	0.0450201	-2.99145	0.00277655	0.00884021	FEN1	flap structure-specific endonuclease 1		IPR006085|PF00752|XPG N-terminal domain\IPR006086|PF00867|XPG I-region\IPR006084|PTHR11081|XP-G/RAD2 DNA REPAIR ENDONUCLEASE FAMILY\IPR020045|SSF47807|5' to 3' exonuclease, C-terminal subdomain\IPR029060|SSF88723|PIN domain-like	AAA.454ESTABI.9084	flap endonuclease 1	solana_stemcell_marker	no
SMESG000047759.1	5576.02	5316.16	5835.88	-0.133506	0.0451445	-2.95732	0.0031033	0.00973877	UBA2	ubiquitin-like modifier activating enzyme 2	EST: KJ573350.1 | strain CIW4 clone 1E04 SUMO-activating enzyme subunit 2 mRNA - partial cds	IPR000594|PF00899|ThiF family\IPR028077|PF14732|Ubiquitin/SUMO-activating enzyme ubiquitin-like domain\IPR000594|SSF69572|Activating enzymes of the ubiquitin-like proteins	AAA.454ESTABI.22910	sumo-activating enzyme subunit 2	solana_stemcell_marker	no
SMESG000017096.1	14786.9	14107.8	15466.1	-0.132012	0.0357291	-3.69481	0.000220053	0.000883755	ZRANB2	zinc finger, RAN-binding domain containing 2		IPR001876|PF00641|Zn-finger in Ran binding protein and others\IPR001876|SSF90209|Ran binding protein zinc finger-like	AAA.454ESTABI.14557	zinc finger ran-binding domain-containing protein 2	solana_stemcell_marker	no
SMESG000057169.1	6302.6	6016.39	6588.81	-0.130245	0.0406979	-3.20028	0.00137296	0.00469635	DIS3L	DIS3 like exosome 3'-5' exoribonuclease		IPR031192|PTHR23355:SF30|DIS3-LIKE EXONUCLEASE 1\IPR012340|SSF50249|Nucleic acid-binding proteins	AAA.454ESTABI.18495	dis3-like exonuclease 1	solana_stemcell_marker	no
SMESG000067052.1	3330.25	3183.02	3477.48	-0.126628	0.0524926	-2.41231	0.015852	0.0412151					AAA.454ESTABI.6199		solana_stemcell_marker	no
SMESG000019044.1	5331.14	5108.02	5554.26	-0.119935	0.0424194	-2.82736	0.00469331	0.014118	PPP5C	protein phosphatase 5, catalytic subunit	EST: AY066145.1 | clone HB.23.1f unknown mRNA sequence	IPR004843|PF00149|Calcineurin-like phosphoesterase\IPR013235|PF08321|PPP5 TPR repeat region\IPR019734|PF13181|Tetratricopeptide repeat\IPR011236|PTHR11668:SF21|SERINE/THREONINE-PROTEIN PHOSPHATASE 2A CATALYTIC\IPR011990|SSF48452|TPR-like\IPR029052|SSF56300|Metallo-dependent phosphatases	AAA.454ESTABI.18705	serine threonine-protein phosphatase 5 isoform 1	solana_stemcell_marker	no
SMESG000057467.1	6886.32	6603.59	7169.05	-0.117742	0.0374044	-3.14781	0.00164499	0.00553204	PSMD12	proteasome (prosome, macropain) 26S subunit, non-ATPase, 12		IPR000717|PF01399|PCI domain\IPR011991|SSF46785|Winged helixDNA-binding domain	AAA.454ESTABI.19656	proteasome ( macropain) 26s non- 12	solana_stemcell_marker	no
SMESG000031725.1	7198.26	6919.96	7476.55	-0.110732	0.0396057	-2.79587	0.00517607	0.0154047	RUVBL1	RuvB like AAA ATPase 1		IPR010339|PF06068|TIP49 C-terminus\IPR027238|PTHR11093|RUVB-RELATED REPTIN AND PONTIN\IPR027417|SSF52540|P-loop containing nucleoside triphosphate hydrolases	AAA.454ESTABI.18833	-like 1	solana_stemcell_marker	no
SMESG000020746.1	16040.5	15430.6	16650.5	-0.10896	0.0377158	-2.88898	0.00386495	0.0118677	MYEF2	myelin basic protein expression factor 2, repressor	EST: AY067248.1 | clone H.85.7b unknown mRNA sequence	IPR000504|PF00076|RNA recognition motif. (a.k.a. RRM, RBD, or RNP domain)\IPR012677|SSF54928|RNA-binding domain, RBD	AAA.454ESTABI.4309	myelin expression factor 2	solana_stemcell_marker	no
SMESG000025422.1	20460.8	19700.5	21221.1	-0.106583	0.0386975	-2.75425	0.00588271	0.0172695	T265_00927	hypothetical protein		IPR004088|PF00013|KH domain\IPR004088|SSF54791|Eukaryotic type KH-domain (KH-domain type I)	AAA.454ESTABI.21251	ring finger and kh domain containing 1	solana_stemcell_marker	no
SMESG000045501.1	47693.6	46149.6	49237.6	-0.0928516	0.0346568	-2.67917	0.00738047	0.0210321	SRSF5	serine/arginine-rich splicing factor 5	EST: AY068603.1 | clone H.71.4c unknown mRNA sequence	IPR000504|PF00076|RNA recognition motif. (a.k.a. RRM, RBD, or RNP domain)\IPR012677|SSF54928|RNA-binding domain, RBD	AAA.454ESTABI.22426	splicing arginine serine-rich 4	solana_stemcell_marker	no
SMESG000000547.1	10563.3	10234.3	10892.3	-0.0893896	0.035634	-2.50855	0.0121228	0.032494	API5	apoptosis inhibitor 5		IPR008383|PF05918|Apoptosis inhibitory protein 5 (API5)\IPR016024|SSF48371|ARM repeat	AAA.454ESTABI.22949	apoptosis inhibitor 5	solana_stemcell_marker	no
SMESG000038804.1	22280.1	22907.6	21652.5	0.0808943	0.0306354	2.64055	0.00827715	0.0232471			mRNA: JQ035530.1 | protein arginine methyltransferase 1-like protein mRNA - complete cds	IPR025799|PTHR11006|PROTEIN ARGININE N-METHYLTRANSFERASE\IPR029063|SSF53335|S-adenosyl-L-methionine-dependent methyltransferases	AAA.454ESTABI.8895	protein arginine n-methyltransferase 1	solana_stemcell_marker	no
SMESG000031906.1	46416.1	47901	44931.2	0.0916355	0.0385566	2.37665	0.0174708	0.0447752	SET	SET nuclear proto-oncogene	mRNA: KM981949.1 | set nuclear proto-oncogene mRNA - partial cds	IPR002164|PF00956|Nucleosome assembly protein (NAP)\IPR002164|PTHR11875|TESTIS-SPECIFIC Y-ENCODED PROTEIN	AAA.454ESTABI.22078	phosphatase 2a inhibitor i2pp2a	solana_stemcell_marker	no
SMESG000076568.1	178312	185032	171593	0.108226	0.0328594	3.29361	0.000989102	0.00348302	GNB2L1	guanine nucleotide binding protein (G protein), beta polypeptide 2-like 1	mRNA: KM981943.1 | receptor of activated protein kinase C 1 mRNA - partial cds	IPR001680|PF00400|WD domain, G-beta repeat\IPR017986|SSF50978|WD40 repeat-like	AAA.454ESTABI.18772	guanine nucleotide binding protein (g protein) beta polypeptide 2-like 1	solana_stemcell_marker	no
SMESG000060876.1	64138.2	66570.8	61705.7	0.109027	0.0294402	3.70334	0.000212778	0.000857558	HDAC2	histone deacetylase 2	mRNA: KF245595.1 | isolate CIW4 histone deacetylase 1 (HDAC-1) mRNA - complete cds& JX967266.1 | histone deacetylase 1-like protein (HDAC1) mRNA - complete cds&EST: AY066136.1 | clone H.9.4h(T3) unknown mRNA sequence& AY967490.1 | clone HE.2.01H mRNA sequence	IPR023801|PF00850|Histone deacetylase domain\IPR000286|PTHR10625|HISTONE DEACETYLASE	AAA.454ESTABI.22368	histone deacetylase 2	solana_stemcell_marker	no
SMESG000038359.1	3392.96	3532.4	3253.51	0.117433	0.0451112	2.60318	0.0092363	0.0256209	ISCW_ISCW018690	DNA-damage-repair/toleration protein DRT111, putative		IPR000467|PF01585|G-patch domain\IPR012677|SSF54928|RNA-binding domain, RBD	AAA.454ESTABI.2622	splicing factor 45	solana_stemcell_marker	no
SMESG000009882.1	10911.4	11366.6	10456.1	0.119546	0.0388787	3.07485	0.00210606	0.00689947	ATIC	5-aminoimidazole-4-carboxamide ribonucleotide formyltransferase/IMP cyclohydrolase		IPR002695|PF01808|AICARFT/IMPCHase bienzyme\IPR011607|PF02142|MGS-like domain\IPR002695|PTHR11692|BIFUNCTIONAL PURINE BIOSYNTHESIS PROTEIN\IPR011607|SSF52335|Methylglyoxal synthase-like\IPR016193|SSF53927|Cytidine deaminase-like	AAA.454ESTABI.16301	5-aminoimidazole-4-carboxamide ribonucleotide formyltransferase imp cyclohydrolase	solana_stemcell_marker	no
SMESG000002589.1	2403.02	2505.07	2300.98	0.121965	0.052175	2.33759	0.0194087	0.0490253	MRPL47	mitochondrial ribosomal protein L47		IPR010729|PF06984|Mitochondrial 39-S ribosomal protein L47 (MRP-L47)\IPR010729|PTHR21183|RIBOSOMAL PROTEIN L47, MITOCHONDRIAL-RELATED	AAA.454ESTABI.20042	39s ribosomal protein mitochondrial-like	solana_stemcell_marker	no
SMESG000058043.1	41561.8	43337.3	39786.3	0.122522	0.0374002	3.27598	0.00105295	0.00368422	CRE-CEY-1	CRE-CEY-1 protein		IPR002059|PF00313|'Cold-shock' DNA-binding domain\IPR012340|SSF50249|Nucleic acid-binding proteins	AAA.454ESTABI.17447	y-box factor	solana_stemcell_marker	no
SMESG000051503.1	134631	140408	128854	0.123348	0.0305762	4.03412	5.48062e-05	0.000246319	MS3_01124	40S ribosomal protein S2	mRNA: AY068360.1 | unknown mRNA sequence&EST: AY967563.1 | clone NBE.2.01B mRNA sequence	IPR013810|PF00333|Ribosomal protein S5, N-terminal domain\IPR005324|PF03719|Ribosomal protein S5, C-terminal domain\IPR000851|PTHR13718|RIBOSOMAL S SUBUNIT\IPR020568|SSF54211|Ribosomal protein S5 domain 2-like	AAA.454ESTABI.20133	ribosomal protein s2	solana_stemcell_marker	no
SMESG000026804.1	4794.62	5006.5	4582.74	0.126052	0.0444414	2.83636	0.00456307	0.0137833	KRR1	KRR1, small subunit (SSU) processome component, homolog (yeast)		IPR024166|PTHR12581|HIV-1 REV BINDING PROTEIN 2, 3	AAA.454ESTABI.18860	krr1 small subunit processome component homolog	solana_stemcell_marker	no
SMESG000026804.1	4794.62	5006.5	4582.74	0.126052	0.0444414	2.83636	0.00456307	0.0137833	KRR1	KRR1, small subunit (SSU) processome component, homolog (yeast)		IPR024166|PTHR12581|HIV-1 REV BINDING PROTEIN 2, 3	AAA.454ESTABI.4122	krr1 small subunit processome component homolog	solana_stemcell_marker	no
SMESG000046900.1	2392.9	2500.95	2284.85	0.128261	0.051101	2.50994	0.0120753	0.0323982	MS3_07910	Protein SDE2-like protein		IPR024974|PF13019|Telomere stability and silencing	AAA.454ESTABI.16365	mgc83793 protein	solana_stemcell_marker	no
SMESG000059698.1	82418.2	86109.1	78727.4	0.128641	0.0323138	3.981	6.86256e-05	0.000303726			EST: AY068656.1 | clone HB.8.7b unknown mRNA sequence		AAA.454ESTABI.14469		solana_stemcell_marker	no
SMESG000041210.1	6534.59	6829.9	6239.29	0.128928	0.0486784	2.64856	0.00808346	0.0227873	ISCW_ISCW013289	alternative splicing factor SRp20/9G8, putative	EST: AY068244.1 | clone H.25.7e(T3) unknown mRNA sequence	IPR000504|PF00076|RNA recognition motif. (a.k.a. RRM, RBD, or RNP domain)\IPR012677|SSF54928|RNA-binding domain, RBD	AAA.454ESTABI.2677	alternative splicing factor srp20	solana_stemcell_marker	no
SMESG000003775.1	2719.13	2842.84	2595.41	0.130405	0.051242	2.54487	0.0109317	0.0296995	ZMAT1	zinc finger, matrin-type 1	EST: AY067993.1 | clone H.52.8c unknown mRNA sequence		AAA.454ESTABI.14811	zinc finger matrin-type protein 4-like	solana_stemcell_marker	no
SMESG000065271.1	17054.4	17846.6	16262.3	0.133051	0.0386492	3.44252	0.000576326	0.00212678	MAPMODULIN	CG5784 gene product from transcript CG5784-RB	EST: AY067162.1 | clone H.48.9h unknown mRNA sequence	IPR032675|SSF52058|L domain-like	AAA.454ESTABI.13994	acidic leucine-rich nuclear phosphoprotein 32 family member a	solana_stemcell_marker	no
SMESG000011697.1	6250.53	6542.36	5958.7	0.133726	0.0448432	2.98207	0.00286306	0.00907679	PPP4R2R	Protein phosphatase 4 regulatory subunit 2-related protein		IPR015267|PF09184|PPP4R2\IPR015267|PTHR16487|PPP4R2-RELATED PROTEIN	AAA.454ESTABI.22769	protein phosphatase 4 regulatory subunit 2	solana_stemcell_marker	no
SMESG000017533.1	3241.95	3404.31	3079.6	0.142726	0.046505	3.06904	0.00214749	0.00702367	NUP62	nucleoporin 62kDa		IPR007758|PF05064|Nsp1-like C-terminal region\IPR026010|PTHR12084|NUCLEAR PORE GLYCOPROTEIN P62-RELATED	AAA.454ESTABI.10505	nuclear pore glycoprotein p62	solana_stemcell_marker	no
SMESG000010762.1	5189.05	5448.74	4929.37	0.143124	0.0415786	3.44225	0.000576907	0.00212844	RANBP2	RAN binding protein 2		IPR000156|PF00638|RanBP1 domain\IPR011993|SSF50729|PH domain-like	AAA.454ESTABI.20072	ran-specific gtpase-activating protein	solana_stemcell_marker	no
SMESG000064350.1	2248.33	2361.7	2134.97	0.144393	0.0513729	2.81066	0.00494398	0.0147856	MS3_01592	Upstream activation factor subunit spp27		IPR003121|PF02201|SWIB/MDM2 domain\IPR014876|PF08766|DEK C terminal domain\IPR003121|SSF47592|SWIB/MDM2 domain	AAA.454ESTABI.23901	upstream activation factor subunit uaf30	solana_stemcell_marker	no
SMESG000041483.1	77533.4	81472.7	73594	0.146132	0.0286871	5.09401	3.50568e-07	2.21467e-06	RPL13A	ribosomal protein L13a	EST: JX010528.1 | clone Smed_00846_V2 60S ribosomal protein L13a mRNA - complete cds& AY967598.1 | clone NBE.3.08F mRNA sequence	IPR005822|PF00572|Ribosomal protein L13\IPR005822|PTHR11545|RIBOSOMAL PROTEIN L13\IPR005755|PTHR11545:SF3|60S RIBOSOMAL PROTEIN L13A\IPR023564|SSF52161|Ribosomal protein L13	AAA.454ESTABI.18685	ribosomal protein l13a	solana_stemcell_marker	no
SMESG000039870.1	3188.09	3351.7	3024.49	0.147377	0.0471988	3.12245	0.00179352	0.00596743	MS3_08547	Transcription factor E2F5	mRNA: FJ588618.1 | e2f-like protein mRNA - partial cds& JX967265.1 | E2F4/5-like protein (E2F4-1) mRNA - complete cds	IPR003316|PF02319|E2F/DP family winged-helix DNA-binding domain\IPR032198|PF16421|E2F transcription factor CC-MB domain\IPR015633|PTHR12081|TRANSCRIPTION FACTOR E2F\IPR011991|SSF46785|Winged helixDNA-binding domain	AAA.454ESTABI.16325	e2f transcription factor p130-binding	solana_stemcell_marker	no
SMESG000075138.1	2317.88	2438.56	2197.21	0.149278	0.0495636	3.01182	0.00259688	0.00831793	MS3_04020	Mitochondrial ribonuclease P protein 1		IPR016009|PF01746|tRNA (Guanine-1)-methyltransferase\IPR007356|PTHR13563|RNA (GUANINE-9-) METHYLTRANSFERASE DOMAIN CONTAINI\IPR025812|PTHR13563:SF5|MITOCHONDRIAL RIBONUCLEASE P PROTEIN 1	AAA.454ESTABI.18531	rna (guanine-9-) methyltransferase domain containing 1	solana_stemcell_marker	no
SMESG000075138.1	2317.88	2438.56	2197.21	0.149278	0.0495636	3.01182	0.00259688	0.00831793	MS3_04020	Mitochondrial ribonuclease P protein 1		IPR016009|PF01746|tRNA (Guanine-1)-methyltransferase\IPR007356|PTHR13563|RNA (GUANINE-9-) METHYLTRANSFERASE DOMAIN CONTAINI\IPR025812|PTHR13563:SF5|MITOCHONDRIAL RIBONUCLEASE P PROTEIN 1	AAA.454ESTABI.5251	rna (guanine-9-) methyltransferase domain containing 1	solana_stemcell_marker	no
SMESG000060928.1	1025.62	1081.46	969.777	0.153431	0.0649781	2.36123	0.0182142	0.0463529	RPUSD4	RNA pseudouridylate synthase domain containing 4	EST: AY066368.1 | clone H.9.2d unknown mRNA sequence	IPR006145|PF00849|RNA pseudouridylate synthase\IPR020103|SSF55120|Pseudouridine synthase	AAA.454ESTABI.18750	rna pseudouridylate synthase domain containing 4	solana_stemcell_marker	no
SMESG000057853.1	1926.04	2031.4	1820.69	0.155607	0.0514242	3.02592	0.0024788	0.0079894	MS3_05872	Histone chaperone ASF1		IPR006818|PF04729|ASF1 like histone chaperone\IPR006818|PTHR12040|ANTI-SILENCING PROTEIN 1\IPR006818|SSF101546|ASF1-like	AAA.454ESTABI.8857	histone chaperone asf1a-like	solana_stemcell_marker	no
SMESG000060570.1	1737.52	1833.2	1641.85	0.157255	0.0559566	2.81026	0.00495011	0.0148004	CBP20	cap binding protein 20		IPR000504|PF00076|RNA recognition motif. (a.k.a. RRM, RBD, or RNP domain)\IPR027157|PTHR18847|20 KD NUCLEAR CAP BINDING PROTEIN\IPR012677|SSF54928|RNA-binding domain, RBD	AAA.454ESTABI.3192	nuclear cap-binding protein subunit 2	solana_stemcell_marker	no
SMESG000058039.1	44077.1	46539.9	41614.3	0.160357	0.0360721	4.44547	8.76991e-06	4.51913e-05	CRE-CEY-1	CRE-CEY-1 protein		IPR002059|PF00313|'Cold-shock' DNA-binding domain\IPR012340|SSF50249|Nucleic acid-binding proteins	AAA.454ESTABI.13992	cold shock-like protein cspg	solana_stemcell_marker	no
SMESG000010838.1	2039.13	2154.57	1923.7	0.160878	0.0531799	3.02515	0.00248514	0.00800661	T265_02956	hypothetical protein		IPR018784|PF10169|Learning-associated protein	AAA.454ESTABI.5869		solana_stemcell_marker	no
SMESG000052500.1	3606.35	3810.77	3401.93	0.162155	0.0427935	3.78923	0.000151116	0.000629053				IPR032053|PF16053|Mitochondrial 28S ribosomal protein S34	AAA.454ESTABI.21782	28s ribosomal protein mitochondrial	solana_stemcell_marker	no
SMESG000002897.1	1372.71	1452.1	1293.32	0.163303	0.0679365	2.40373	0.016229	0.0420827	GINS3	GINS complex subunit 3		IPR021151|PF05916|GINS complex protein\IPR010492|PTHR22768|UNCHARACTERIZED	AAA.454ESTABI.10929	dna replication complex gins protein psf3	solana_stemcell_marker	no
SMESG000062613.1	1354.51	1433.62	1275.4	0.165589	0.0590139	2.80589	0.00501781	0.0149698	RPE	ribulose-5-phosphate-3-epimerase	EST: AY068137.1 | clone H.94.8h unknown mRNA sequence	IPR000056|PF00834|Ribulose-phosphate 3 epimerase family\IPR000056|PTHR11749|RIBULOSE-5-PHOSPHATE-3-EPIMERASE\IPR011060|SSF51366|Ribulose-phoshate binding barrel	AAA.454ESTABI.18582	ribulose-phosphate 3-epimerase	solana_stemcell_marker	no
SMESG000074728.1	1277.26	1352.65	1201.87	0.167159	0.0596569	2.80195	0.00507947	0.0151313	MNEG_14543	rRNA 2'-O-methyltransferase fibrillarin		IPR000692|PF01269|Fibrillarin\IPR029063|SSF53335|S-adenosyl-L-methionine-dependent methyltransferases	AAA.454ESTABI.7281	fibrillarin	solana_stemcell_marker	no
SMESG000009578.1	7997.78	8477.86	7517.69	0.172407	0.037638	4.58065	4.63525e-06	2.49026e-05	MS3_08732	RNA polymerase-associated protein LEO1	EST: AY967650.1 | clone NBE.6.06A mRNA sequence	IPR007149|PF04004|Leo1-like protein	AAA.454ESTABI.18114	rna polymerase-associated protein leo1	solana_stemcell_marker	no
SMESG000026307.1	1475.94	1571.58	1380.3	0.18407	0.0571735	3.21944	0.0012844	0.00442091	MRPL40	mitochondrial ribosomal protein L40		IPR019192|PF09812|Mitochondrial ribosomal protein L28	AAA.454ESTABI.17392	leucine zipper and ctnnbip1 domain containing	solana_stemcell_marker	no
SMESG000019718.1	3613.66	3850.44	3376.89	0.186119	0.0572379	3.25166	0.00114735	0.00398527			EST: AY066404.1 | clone HB.11.2b unknown mRNA sequence	IPR011598|SSF47459|HLH, helix-loop-helix DNA-binding domain	AAA.454ESTABI.10434		solana_stemcell_marker	no
SMESG000071542.1	1747.51	1863.42	1631.6	0.188775	0.0568166	3.32247	0.000892232	0.00317017	NUP35	nucleoporin 35kDa		IPR007846|PF05172|Nup53/35/40-type RNA recognition motif\IPR012677|SSF54928|RNA-binding domain, RBD	AAA.454ESTABI.19854	mitotic phosphoprotein 44	solana_stemcell_marker	no
SMESG000049001.1	3085.8	3290.58	2881.01	0.18952	0.0486129	3.89851	9.67849e-05	0.000416911	KAT5	K(lysine) acetyltransferase 5	EST: AY066976.1 | clone H.10.7c(T3) unknown mRNA sequence	IPR002717|PF01853|MOZ/SAS family\IPR025995|PF11717|RNA binding activity-knot of a chromodomain\IPR016197|SSF54160|Chromo domain-like\IPR016181|SSF55729|Acyl-CoA N-acyltransferases (Nat)	AAA.454ESTABI.22989	histone acetyltransferase tip60	solana_stemcell_marker	no
SMESG000004171.1	14937.3	15931.3	13943.3	0.191254	0.0348633	5.48583	4.11537e-08	2.97006e-07	RPS18	ribosomal protein S18		IPR001892|PF00416|Ribosomal protein S13/S18\IPR010979|SSF46946|S13-like H2TH domain	AAA.454ESTABI.15980	ribosomal protein s18	solana_stemcell_marker	no
SMESG000055869.1	16797.1	17919	15675.2	0.191774	0.0343434	5.58401	2.35035e-08	1.74516e-07			EST: AY067307.1 | clone H.8.11d unknown mRNA sequence& AY067307.1 | clone H.8.11d unknown mRNA sequence& AY967487.1 | clone HE.2.01A mRNA sequence	IPR000504|PF00076|RNA recognition motif. (a.k.a. RRM, RBD, or RNP domain)\IPR025715|PF13865|C-terminal duplication domain of Friend of PRMT1\IPR012677|SSF54928|RNA-binding domain, RBD	AAA.454ESTABI.19181	tho complex subunit 4	solana_stemcell_marker	no
SMESG000021774.1	1150.28	1229.86	1070.71	0.195743	0.0625528	3.12917	0.00175298	0.00585085	DNAJC9	DnaJ (Hsp40) homolog, subfamily C, member 9		IPR001623|PF00226|DnaJ domain\IPR001623|SSF46565|Chaperone J-domain	AAA.454ESTABI.19355	subfamily member 9	solana_stemcell_marker	no
SMESG000028669.1	4212.26	4505.73	3918.8	0.198891	0.0497314	3.99927	6.35373e-05	0.00028301	MS3_00569	G2/mitotic-specific cyclin-B2	EST: JX010592.1 | clone Smed_04901_V2 cyclin B-1 mRNA - complete cds	IPR006671|PF00134|Cyclin, N-terminal domain\IPR004367|PF02984|Cyclin, C-terminal domain\IPR013763|SSF47954|Cyclin-like	AAA.454ESTABI.21413	cyclin b	solana_stemcell_marker	no
SMESG000023289.1	5520.36	5903.85	5136.88	0.199593	0.0409514	4.87389	1.09424e-06	6.42224e-06	MS3_00555	Serine/threonine-protein kinase NLK2	mRNA: JQ425157.1 | NLK-1 mRNA - complete cds&EST: AY066080.1 | clone H.109.4e(T3) unknown mRNA sequence	IPR000719|PF00069|Protein kinase domain\IPR011009|SSF56112|Protein kinase-like (PK-like)	AAA.454ESTABI.19392	nemo-like protein kinase	solana_stemcell_marker	no
SMESG000021181.1	2501.68	2682.08	2321.27	0.206234	0.0498234	4.13925	3.48438e-05	0.000161982	CG5323	CG5323 gene product from transcript CG5323-RA		IPR008560|PF05811|Eukaryotic protein of unknown function (DUF842)\IPR008560|PTHR21096|UNCHARACTERIZED	AAA.454ESTABI.10035	protein fam136a	solana_stemcell_marker	no
SMESG000072187.1	4040.62	4332.19	3749.06	0.206732	0.0439952	4.69893	2.61529e-06	1.45777e-05	MS3_06272	Origin recognition complex subunit 1		IPR003959|PF00004|ATPase family associated with various cellular activities (AAA)\IPR027417|SSF52540|P-loop containing nucleoside triphosphate hydrolases	AAA.454ESTABI.20949	origin recognition complex subunit 1	solana_stemcell_marker	no
SMESG000042345.1	5046.61	5412.89	4680.32	0.207818	0.0447881	4.64001	3.48389e-06	1.90926e-05	CHAF1B	chromatin assembly factor 1, subunit B (p60)		IPR001680|PF00400|WD domain, G-beta repeat\IPR017986|SSF50978|WD40 repeat-like	AAA.454ESTABI.22312	chromatin assembly factor 1 subunit b	solana_stemcell_marker	no
SMESG000076175.1	819.148	881.993	756.304	0.214669	0.0760253	2.82354	0.0047497	0.0142768				IPR009604|PF06741|LsmAD domain	AAA.454ESTABI.10533		solana_stemcell_marker	no
SMESG000046586.1	3218.68	3464.1	2973.26	0.217076	0.0506003	4.28999	1.78685e-05	8.70469e-05					AAA.454ESTABI.4869		solana_stemcell_marker	no
SMESG000077827.1	1259.8	1356.35	1163.24	0.218271	0.0657071	3.32178	0.000894445	0.00317662	DMOJ\GI14087	GI14087 gene product from transcript GI14087-RA		IPR000626|PF00240|Ubiquitin family\IPR015940|PF00627|UBA/TS-N domain\IPR009060|SSF46934|UBA-like\IPR029071|SSF54236|Ubiquitin-like	AAA.454ESTABI.15005	dna repair protein putatitve	solana_stemcell_marker	no
SMESG000050405.1	8751.98	9426.3	8077.67	0.22125	0.0373419	5.92495	3.12388e-09	2.56927e-08				IPR000504|PF00076|RNA recognition motif. (a.k.a. RRM, RBD, or RNP domain)\IPR012677|SSF54928|RNA-binding domain, RBD	AAA.454ESTABI.15711		solana_stemcell_marker	no
SMESG000035983.1	3403.59	3666.89	3140.29	0.222118	0.0440434	5.0431	4.58044e-07	2.8408e-06	MS3_06804	Serine-threonine kinase receptor-associated protein		IPR001680|PF00400|WD domain, G-beta repeat\IPR017986|SSF50978|WD40 repeat-like\IPR011047|SSF50998|Quinoprotein alcohol dehydrogenase-like	AAA.454ESTABI.21848	serine-threonine kinase receptor-associated protein	solana_stemcell_marker	no
SMESG000029771.1	10869.5	11750.7	9988.28	0.232296	0.0422259	5.50127	3.77073e-08	2.7337e-07	NOP60B	Nucleolar protein at 60B		IPR002478|PF01472|PUA domain\IPR002501|PF01509|TruB family pseudouridylate synthase (N terminal domain)\IPR012960|PF08068|DKCLD (NUC011) domain\IPR032819|PF16198|tRNA pseudouridylate synthase B C-terminal domain\IPR004802|PTHR23127|CENTROMERE/MICROTUBULE BINDING PROTEIN CBF5\IPR020103|SSF55120|Pseudouridine synthase\IPR015947|SSF88697|PUA domain-like	AAA.454ESTABI.18684	dyskeratosis congenita dyskerin	solana_stemcell_marker	no
SMESG000049071.1	24579.3	26641.9	22516.7	0.240786	0.0402057	5.98885	2.11325e-09	1.76813e-08	DDX4	DEAD-box helicase 4	mRNA: KU852685.1 | VASA 2 protein (VASA2) mRNA - partial cds& JQ425141.1 | VASA-2 mRNA - complete cds&EST: AY068394.1 | clone H.1.8g unknown mRNA sequence	IPR011545|PF00270|DEAD/DEAH box helicase\IPR001650|PF00271|Helicase conserved C-terminal domain\IPR027417|SSF52540|P-loop containing nucleoside triphosphate hydrolases	AAA.454ESTABI.22361	probable atp-dependent rna helicase ddx4-like isoform 1	solana_stemcell_marker	no
SMESG000075125.1	587.296	638.518	536.074	0.241783	0.0825213	2.92977	0.00339212	0.0105538	MS3_04020	Mitochondrial ribonuclease P protein 1		IPR016009|PF01746|tRNA (Guanine-1)-methyltransferase\IPR007356|PTHR13563|RNA (GUANINE-9-) METHYLTRANSFERASE DOMAIN CONTAINI	AAA.454ESTABI.15537	mitochondrial ribonuclease p protein 1 homolog	solana_stemcell_marker	no
SMESG000029500.1	16822.6	18241.6	15403.6	0.242674	0.0343036	7.07428	1.50224e-12	1.73907e-11	FABP3	fatty acid binding protein 3, muscle and heart	EST: AY066257.1 | clone H.16.7c unknown mRNA sequence& AY066257.1 | clone H.16.7c unknown mRNA sequence	IPR000566|PF00061|Lipocalin / cytosolic fatty-acid binding protein family\IPR031259|PTHR11955|FATTY ACID BINDING PROTEIN\IPR011038|SSF50814|Lipocalins	AAA.454ESTABI.21034	fatty acid-binding adipocyte-like	solana_stemcell_marker	no
SMESG000035561.1	1990.99	2160.36	1821.63	0.243237	0.0505234	4.81424	1.47765e-06	8.51902e-06					AAA.454ESTABI.15578		solana_stemcell_marker	no
SMESG000021944.1	12986.5	14087.1	11886	0.24386	0.0334894	7.28167	3.29702e-13	4.05811e-12			EST: AY067232.1 | clone H.25.12g unknown mRNA sequence	IPR004088|PF00013|KH domain\IPR004088|SSF54791|Eukaryotic type KH-domain (KH-domain type I)	AAA.454ESTABI.2303	heterogeneous nuclear ribonucleoprotein k	solana_stemcell_marker	no
SMESG000033647.1	907.596	987.314	827.878	0.245823	0.0753179	3.26367	0.00109978	0.00383507	BIRC5	baculoviral IAP repeat-containing 5		IPR001370|PF00653|Inhibitor of Apoptosis domain	AAA.454ESTABI.24479	baculoviral iap repeat-containing 5	solana_stemcell_marker	no
SMESG000045558.1	5786.44	6282.69	5290.2	0.245884	0.0401031	6.13127	8.71807e-10	7.57622e-09	MS3_04493	Mitochondrial import receptor subunit TOM40 1	EST: AY967533.1 | clone HE.4.01B mRNA sequence	IPR027246|PF01459|Eukaryotic porin	AAA.454ESTABI.18745	mitochondrial import receptor subunit tom40	solana_stemcell_marker	no
SMESG000034017.1	24249.3	26361.9	22136.8	0.250313	0.0367371	6.8136	9.51836e-12	1.01233e-10	MS3_01238	Vacuolar protein sorting-associated protein 13D	EST: AY068306.1 | clone H.50.4d(T3) unknown mRNA sequence	IPR009071|PF00505|HMG (high mobility group) box\IPR009071|PF09011|HMG-box domain\IPR009071|SSF47095|HMG-box	AAA.454ESTABI.21907	high mobility group protein dsp1	solana_stemcell_marker	no
SMESG000010156.1	50234.8	54627.2	45842.4	0.251272	0.0371679	6.76044	1.37577e-11	1.43924e-10	AT5G02450	60S ribosomal protein L36-3		IPR000509|PF01158|Ribosomal protein L36e\IPR000509|PTHR10114|60S RIBOSOMAL PROTEIN L36	AAA.454ESTABI.17158	ribosomal protein l36	solana_stemcell_marker	no
SMESG000013739.1	2409.47	2622.38	2196.56	0.251723	0.0498093	5.05365	4.33448e-07	2.69979e-06					AAA.454ESTABI.15006		solana_stemcell_marker	no
SMESG000068567.1	583.645	636.727	530.563	0.253667	0.0870919	2.91244	0.00358616	0.0110884	GM10257	H3 histone, family 3A pseudogene		IPR007125|PF00125|Core histone H2A/H2B/H3/H4\IPR000164|PTHR11426|HISTONE H3\IPR009072|SSF47113|Histone-fold	AAA.454ESTABI.24981	histone -like isoform 1	solana_stemcell_marker	no
SMESG000070405.1	3277.12	3568.81	2985.43	0.254746	0.0467154	5.45307	4.95064e-08	3.54086e-07			mRNA: KF730687.1 | X1.A.G7.1 mRNA - partial cds		AAA.454ESTABI.16289		solana_stemcell_marker	no
SMESG000051979.1	484.445	528.863	440.027	0.254914	0.0899306	2.8343	0.00459258	0.0138672	CRIPT	CXXC repeat containing interactor of PDZ3 domain		IPR019367|PF10235|Microtubule-associated protein CRIPT	AAA.454ESTABI.2776	cysteine-rich pdz-binding protein	solana_stemcell_marker	no
SMESG000029238.1	451.471	494.306	408.636	0.260962	0.0954784	2.73292	0.00627758	0.0182741	MS3_06995	MRG/MORF4L-binding protein			AAA.454ESTABI.23591	mrg-binding protein	solana_stemcell_marker	no
SMESG000063653.1	2941.03	3213.41	2668.64	0.264915	0.0481433	5.50255	3.74344e-08	2.71514e-07				IPR006804|PF04714|BCL7, N-terminal conserver region\IPR006804|PTHR12767|BCL7 RELATED	AAA.454ESTABI.10215	bcl7a [Schistosoma mansoni]	solana_stemcell_marker	no
SMESG000024368.1	5333.72	5833.06	4834.38	0.266511	0.0570921	4.66806	3.04063e-06	1.6831e-05	ISCW_ISCW016888	single-stranded DNA binding protein P9, putative		IPR003173|PF02229|Transcriptional Coactivator p15 (PC4)\IPR009044|SSF54447|ssDNA-binding transcriptional regulator domain	AAA.454ESTABI.13832	activated rna polymerase ii transcriptional coactivator p15-like	solana_stemcell_marker	no
SMESG000044230.1	1781.09	1947.77	1614.42	0.266731	0.0609116	4.37887	1.19298e-05	6.01158e-05			EST: JX010544.1 | clone Smed_04692_V2 hypothetical protein mRNA - complete cds		AAA.454ESTABI.22398		solana_stemcell_marker	no
SMESG000040122.1	836.632	916.46	756.805	0.269607	0.072924	3.69686	0.000218285	0.000877537	RRP15	ribosomal RNA processing 15 homolog		IPR012459|PF07890|Rrp15p\IPR012459|PTHR13245|FAMILY NOT NAMED	AAA.454ESTABI.20508	rrp15 protein	solana_stemcell_marker	no
SMESG000044331.1	5275.26	5773.44	4777.09	0.270366	0.0430547	6.27955	3.39559e-10	3.0782e-09	WDR82	WD repeat domain 82	mRNA: KC262342.1 | wdr82-2 mRNA - partial cds	IPR001680|PF00400|WD domain, G-beta repeat\IPR017986|SSF50978|WD40 repeat-like	AAA.454ESTABI.23526	wd repeat protein 82	solana_stemcell_marker	no
SMESG000077900.1	989.917	1087.13	892.706	0.275798	0.0714381	3.86049	0.000113161	0.000481348	DENR	Density regulated protein		IPR001950|PF01253|Translation initiation factor SUI1\IPR001950|SSF55159|eIF1-like	AAA.454ESTABI.22182	accessory gland protein	solana_stemcell_marker	no
SMESG000002170.1	1319.19	1448.95	1189.43	0.279726	0.0636731	4.39299	1.11804e-05	5.65719e-05					AAA.454ESTABI.14830		solana_stemcell_marker	no
SMESG000035966.1	337.934	372.595	303.274	0.280358	0.104093	2.69295	0.0070822	0.020309	WDR53	WD repeat domain 53		IPR017986|SSF50978|WD40 repeat-like	AAA.454ESTABI.8997	wd repeat domain 53	solana_stemcell_marker	no
SMESG000039929.1	5071.06	5569.6	4572.53	0.281499	0.0459516	6.12594	9.01489e-10	7.82565e-09			EST: JX010564.1 | clone Smed_05169_V2 hypothetical protein mRNA - partial cds		AAA.454ESTABI.23704		solana_stemcell_marker	no
SMESG000064827.1	1309.62	1440.67	1178.56	0.282564	0.065549	4.31058	1.6283e-05	7.99083e-05	URM1	ubiquitin related modifier 1		IPR015221|PF09138|Urm1 (Ubiquitin related modifier)\IPR016155|SSF54285|MoaD/ThiS	AAA.454ESTABI.18196	ubiquitin-related modifier 1 homolog	solana_stemcell_marker	no
SMESG000044364.1	2267.61	2496.08	2039.14	0.288676	0.0487782	5.91799	3.25895e-09	2.67761e-08	TDRD5	tudor domain containing 5		IPR002999|PF00567|Tudor domain	AAA.454ESTABI.7253	tudor domain-containing protein 5 isoform 2	solana_stemcell_marker	no
SMESG000045324.1	1781.51	1964.94	1598.07	0.29293	0.0574618	5.09767	3.43867e-07	2.17492e-06	T265_08512	hypothetical protein			AAA.454ESTABI.23243	soluble guanylate cyclase gcy	solana_stemcell_marker	no
SMESG000038632.1	1880.93	2074.7	1687.17	0.293821	0.0545848	5.3827	7.33758e-08	5.09292e-07	ADAT2	adenosine deaminase, tRNA specific 2		IPR028883|PF14437|MafB19-like deaminase\IPR016193|SSF53927|Cytidine deaminase-like	AAA.454ESTABI.4844	trna-specific adenosine deaminase 2	solana_stemcell_marker	no
SMESG000067825.1	476.032	527.493	424.57	0.300493	0.0878668	3.41944	0.000627502	0.00229916					AAA.454ESTABI.5794		solana_stemcell_marker	no
SMESG000017824.1	30579.4	33800.5	27358.3	0.302465	0.0415878	7.27292	3.51787e-13	4.31331e-12	UNG	uracil DNA glycosylase		IPR005122|PF03167|Uracil DNA glycosylase superfamily\IPR002043|PTHR11264|URACIL-DNA GLYCOSYLASE\IPR005122|SSF52141|Uracil-DNA glycosylase-like	AAA.454ESTABI.20570	uracil-dna glycosylase	solana_stemcell_marker	no
SMESG000026632.1	2263.85	2506.69	2021.02	0.306724	0.0515162	5.95377	2.62027e-09	2.17638e-08	CLNS1A	chloride channel, nucleotide-sensitive, 1A			AAA.454ESTABI.17217	methylosome subunit picln	solana_stemcell_marker	no
SMESG000034943.1	2194.71	2436.87	1952.55	0.315933	0.0525043	6.01711	1.77559e-09	1.4966e-08	POLR2G	polymerase (RNA) II subunit G		IPR003029|PF00575|S1 RNA binding domain\IPR005576|PF03876|SHS2 domain found in N terminus of Rpb7p/Rpc25p/MJ0397\IPR012340|SSF50249|Nucleic acid-binding proteins\IPR005576|SSF88798|N-terminal, heterodimerisation domain of RBP7 (RpoE)	AAA.454ESTABI.17277	dna-directed rna polymerase ii subunit rpb7	solana_stemcell_marker	no
SMESG000002729.1	1415.1	1573.78	1256.41	0.32021	0.0593691	5.39329	6.91806e-08	4.83749e-07	RRP40	CG31938 gene product from transcript CG31938-RB		IPR004088|PF15985|KH domain\IPR026699|PTHR21321|PNAS-3 RELATED\IPR012340|SSF50249|Nucleic acid-binding proteins\IPR004088|SSF54791|Eukaryotic type KH-domain (KH-domain type I)	AAA.454ESTABI.18961	exosome component 3	solana_stemcell_marker	no
SMESG000006818.1	1663.88	1854.76	1473	0.325103	0.0646643	5.02736	4.9727e-07	3.07333e-06				IPR013970|PF08661|Replication factor A protein 3\IPR012340|SSF50249|Nucleic acid-binding proteins	AAA.454ESTABI.5073		solana_stemcell_marker	no
SMESG000042131.1	17002.2	18958.1	15046.2	0.330969	0.0377859	8.75902	1.96949e-18	3.84833e-17	LBR	lamin B receptor		IPR001171|PF01222|Ergosterol biosynthesis ERG4/ERG24 family	AAA.454ESTABI.22022	lbr protein	solana_stemcell_marker	no
SMESG000020771.1	5833.59	6509.01	5158.16	0.331558	0.0478846	6.92404	4.38928e-12	4.82912e-11	MS3_01527	High mobility group protein DSP1	EST: JX010512.1 | clone Smed_09062_V2 high mobility group-2 mRNA - complete cds& AY067622.1 | clone H.22.5f unknown mRNA sequence	IPR009071|PF00505|HMG (high mobility group) box\IPR009071|PF09011|HMG-box domain\IPR009071|SSF47095|HMG-box	AAA.454ESTABI.16273	high mobility group protein dsp1	solana_stemcell_marker	no
SMESG000080497.1	623.315	697.182	549.449	0.331637	0.0864657	3.83501	0.000125557	0.000529563	TAF10	TATA-box binding protein associated factor 10		IPR003923|PF03540|Transcription initiation factor TFIID 23-30kDa subunit\IPR003923|PTHR21242|TRANSCRIPTION INITIATION FACTOR TFIID SUBUNIT 10	AAA.454ESTABI.17034		solana_stemcell_marker	no
SMESG000016951.1	1126.33	1258.62	994.035	0.333586	0.0649255	5.13763	2.7823e-07	1.78883e-06	AAEL_AAEL001974	AAEL001974-PA		IPR009069|SSF47072|Cysteine alpha-hairpin motif	AAA.454ESTABI.4449	sjchgc06435 protein	solana_stemcell_marker	no
SMESG000005180.1	1491.49	1671.1	1311.87	0.342747	0.0586593	5.84273	5.1353e-09	4.12997e-08	MRPL14	mitochondrial ribosomal protein L14		IPR000218|PF00238|Ribosomal protein L14p/L23e\IPR000218|SSF50193|Ribosomal protein L14	AAA.454ESTABI.16621	39s ribosomal protein mitochondrial	solana_stemcell_marker	no
SMESG000075448.1	2735.55	3069.28	2401.83	0.348437	0.0541501	6.43449	1.23892e-10	1.17727e-09	POP1	processing of precursor 1, ribonuclease P/MRP subunit (S. cerevisiae)		IPR009723|PF06978|Ribonucleases P/MRP protein subunit POP1\IPR012590|PF08170|POPLD (NUC188) domain	AAA.454ESTABI.20699	ribonucleases p mrp protein subunit pop1-like	solana_stemcell_marker	no
SMESG000005589.1	4718.03	5298.86	4137.21	0.353171	0.045946	7.68654	1.51167e-14	2.11687e-13	DUT	deoxyuridine triphosphatase		IPR008180|PF00692|dUTPase\IPR029054|SSF51283|dUTPase-like	AAA.454ESTABI.6281	dutp pyrophosphatase	solana_stemcell_marker	no
SMESG000042649.1	1725.6	1943.25	1507.95	0.360981	0.053156	6.79065	1.11632e-11	1.18098e-10	DWIL\GK14166	GK14166 gene product from transcript GK14166-RA		IPR011332|SSF57829|Zn-binding ribosomal proteins	AAA.454ESTABI.17008	sjchgc03948 protein	solana_stemcell_marker	no
SMESG000064584.1	2112.92	2379.69	1846.15	0.361076	0.051122	7.06276	1.63225e-12	1.88138e-11					AAA.454ESTABI.6518		solana_stemcell_marker	no
SMESG000016216.1	7332.26	8275.59	6388.93	0.370688	0.0382486	9.69143	3.27892e-22	8.63773e-21					AAA.454ESTABI.15625		solana_stemcell_marker	no
SMESG000037081.1	4998.98	5651.27	4346.69	0.375705	0.0394582	9.52146	1.70768e-21	4.22657e-20				IPR011011|SSF57903|FYVE/PHD zinc finger	AAA.454ESTABI.17679	e3 ubiquitin-protein ligase ubr7	solana_stemcell_marker	no
SMESG000014842.1	5186.5	5877.61	4495.39	0.381644	0.0497177	7.67611	1.6399e-14	2.29041e-13	RRM2B	ribonucleotide reductase regulatory TP53 inducible subunit M2B	EST: JX010583.1 | clone Smed_05893_V2 ribonucleoside diphosphate reductase subunit M2 mRNA - complete cds& AY067448.1 | clone HB.6.9g unknown mRNA sequence	IPR000358|PF00268|Ribonucleotide reductase, small chain\IPR000358|PTHR23409|RIBONUCLEOSIDE-DIPHOSPHATE REDUCTASE SMALL CHAIN\IPR009078|SSF47240|Ferritin-like	AAA.454ESTABI.18829	ribonucleotide reductase m2 b (tp53 inducible)	solana_stemcell_marker	no
SMESG000011515.1	1371.04	1556.41	1185.66	0.384727	0.0636613	6.04294	1.51328e-09	1.28227e-08	EXOSC8	exosome component 8		IPR001247|PF01138|3' exoribonuclease family, domain 1\IPR033196|PTHR11097:SF9|EXOSOME COMPLEX COMPONENT RRP43\IPR020568|SSF54211|Ribosomal protein S5 domain 2-like	AAA.454ESTABI.23262	exosome component 8	solana_stemcell_marker	no
SMESG000012962.1	4031.77	4579.33	3484.21	0.38913	0.0518647	7.50264	6.25439e-14	8.31349e-13					AAA.454ESTABI.10842	predicted protein [Nematostella vectensis]	solana_stemcell_marker	no
SMESG000018835.1	12692.5	14487.9	10897.2	0.407513	0.0411034	9.91427	3.60889e-23	1.0215e-21	MS3_04602	Small ubiquitin-related modifier 3		IPR022617|PF11976|Ubiquitin-2 like Rad60 SUMO-like\IPR029071|SSF54236|Ubiquitin-like	AAA.454ESTABI.9854	small ubiquitin-related modifier 2 precursor	solana_stemcell_marker	no
SMESG000057890.1	21832.9	24920.9	18744.9	0.408964	0.0318163	12.8539	8.18241e-38	6.01954e-36	AGAP_AGAP003025	AGAP003025-PB	EST: AY967640.1 | clone NBE.5.11G mRNA sequence		AAA.454ESTABI.6085	60s acidic ribosomal protein p2	solana_stemcell_marker	no
SMESG000015784.1	89938.5	102743	77133.9	0.411292	0.0340994	12.0616	1.68559e-33	9.64473e-32	MS3_01761	putative histone H2A.1	EST: AY066199.1 | clone HB.2.9b unknown mRNA sequence& AY066198.1 | clone HB.8.4a unknown mRNA sequence	IPR007125|PF00125|Core histone H2A/H2B/H3/H4\IPR032454|PF16211|C-terminus of histone H2A\IPR009072|SSF47113|Histone-fold	AAA.454ESTABI.23002	histone	solana_stemcell_marker	no
SMESG000055636.1	887.39	1018.23	756.554	0.417001	0.0701735	5.94174	2.82015e-09	2.33511e-08				IPR005651|PF03966|Trm112p-like protein	AAA.454ESTABI.18003	trm112-like protein	solana_stemcell_marker	no
SMESG000033944.1	1244.77	1431.44	1058.09	0.427206	0.0635633	6.72033	1.81309e-11	1.87827e-10					AAA.454ESTABI.498		solana_stemcell_marker	no
SMESG000006567.1	8126.48	9386.07	6866.88	0.448395	0.0357226	12.5519	3.87882e-36	2.60174e-34	MAJ_01670	cyclophilin A		IPR002130|PF00160|Cyclophilin type peptidyl-prolyl cis-trans isomerase/CLD\IPR024936|PTHR11071|PEPTIDYL-PROLYL CIS-TRANS ISOMERASE\IPR029000|SSF50891|Cyclophilin-like	AAA.454ESTABI.20688	peptidyl-prolyl cis-trans isomerase	solana_stemcell_marker	no
SMESG000000756.1	301.965	352.188	251.743	0.456703	0.107553	4.24436	2.19214e-05	0.000105376	MS3_04918	Mitochondrial import inner membrane translocase subunit tim9		IPR004217|PF02953|Tim10/DDP family zinc finger\IPR004217|SSF144122|Tim10-like	AAA.454ESTABI.24300	mitochondrial import inner membrane translocase subunit tim9	solana_stemcell_marker	no
SMESG000020395.1	316.703	370.599	262.806	0.464021	0.114383	4.05517	5.00984e-05	0.000227208	H2AFZ	H2A histone family member Z	EST: JX010597.1 | clone Smed_03674_V2 histone h2a.z-1 mRNA - complete cds	IPR007125|PF00125|Core histone H2A/H2B/H3/H4\IPR032454|PF16211|C-terminus of histone H2A\IPR009072|SSF47113|Histone-fold	AAA.454ESTABI.15734	histone	solana_stemcell_marker	no
SMESG000069225.1	886.463	1037.3	735.622	0.484286	0.070124	6.905	5.02029e-12	5.49307e-11	CG17737	CG17737 gene product from transcript CG17737-RA		IPR001950|PF01253|Translation initiation factor SUI1\IPR001950|SSF55159|eIF1-like	AAA.454ESTABI.6781	eukaryotic translation initiation factor 1b	solana_stemcell_marker	no
SMESG000000556.1	16956.1	19991.2	13921	0.519474	0.0329985	15.7422	7.76773e-56	1.49402e-53	HSPE1	heat shock 10kDa protein 1		IPR020818|PF00166|Chaperonin 10 Kd subunit\IPR020818|PTHR10772|10 KDA HEAT SHOCK PROTEIN\IPR011032|SSF50129|GroES-like	AAA.454ESTABI.22943	heat shock 10kd protein 1	solana_stemcell_marker	yes	HSPE1 plays a role in de novo differentiation of regualtory T-lymphocytes (PMID: 31337116).

## Sheet: Plass
Overlapping genes with Plass et al., 2018
Columns of this study (Supplemental Table 3)													Column of Plass et al., 2018
Id	baseMean	MUT.Mean	CTRL.Mean	log2FoldChange	lfcSE	stat	pvalue	padj	symbol	Description	Published.Transcripts	dd_Smed_v6	Compact.Domain.Annotation.List	status	in.heatmap	gene function
SMESG000074551.1	1146.92	687.634	1606.21	-1.2	0.0636074	-18.8531	2.77178e-79	1.02904e-76				dd_Smed_v6_1484_0	IPR000209|PF00082|Subtilase family\IPR002884|PF01483|Proprotein convertase P-domain\IPR015500|PTHR10795|PROPROTEIN CONVERTASE SUBTILISIN/KEXIN\IPR008979|SSF49785|Galactose-binding domain-like\IPR000209|SSF52743|Subtilisin-like	plass_neoblast1	yes
SMESG000056256.1	113533	90207.4	136858	-0.597946	0.0345827	-17.2903	5.56395e-67	1.43263e-64	HSPA9	heat shock protein family A (Hsp70) member 9	mRNA: GU591875.1 | Hsp70 mRNA - partial cds&EST: AY067266.1 | clone H.6.5d unknown mRNA sequence& AY967478.1 | clone HE.1.05D mRNA sequence	dd_Smed_v6_424_0	IPR013126|PF00012|Hsp70 protein\IPR019651|PF10712|NAD-specific glutamate dehydrogenase\IPR029047|SSF100920|Heat shock protein 70kD (HSP70), peptide-binding domain	plass_neoblast1	yes	HSPA9/Mortalin regulates erythroid differentiation (PMID: 26702583).
SMESG000004988.1	18938	15160.2	22715.8	-0.57932	0.0385048	-15.0453	3.70645e-51	5.85839e-49	PSMD1	proteasome (prosome, macropain) 26S subunit, non-ATPase, 1		dd_Smed_v6_1149_0	IPR002015|PF01851|Proteasome/cyclosome repeat\IPR016024|SSF48371|ARM repeat	plass_neoblast1	yes	PSMD1 and PSMD2 promote the proliferation of HepG2 cells via facilitating cellular lipid droplet accumulation (PMID: 31703613).
SMESG000071533.1	18787	15144.8	22429.2	-0.562744	0.0382819	-14.6999	6.45522e-49	8.88372e-47	HSP90AA1	heat shock protein 90, alpha (cytosolic), class A member 1	EST: AY067273.1 | clone HB.5.9a unknown mRNA sequence& AY067273.1 | clone HB.5.9a unknown mRNA sequence& AY067272.1 | clone H.8.1g(T3) unknown mRNA sequence& AY067271.1 | clone H.21.10g unknown mRNA sequence& AY067269.1 | clone HB.10.10a unknown mRNA sequence	dd_Smed_v6_56_0	IPR001404|PF00183|Hsp90 protein\IPR003594|PF02518|Histidine kinase-, DNA gyrase B-, and HSP90-like ATPase\IPR001404|PTHR11528|HEAT SHOCK PROTEIN 90\IPR020568|SSF54211|Ribosomal protein S5 domain 2-like\IPR003594|SSF55874|ATPase domain of HSP90 chaperone/DNA topoisomerase II/histidine kinase	plass_neoblast1	yes	HSP90AA1 is upregulated in scarious dental pulp stem cells (PMID: 24809979).
SMESG000039247.1	5075.62	4103.24	6048	-0.552716	0.0519183	-10.6457	1.82694e-26	6.70468e-25	MS3_08938	DNA repair protein RAD50	mRNA: FJ588616.1 | rad50-like protein mRNA - partial cds	dd_Smed_v6_11475_0	IPR013134|PF04423|Rad50 zinc hook motif\IPR004584|PTHR18867|RAD50\IPR027417|SSF52540|P-loop containing nucleoside triphosphate hydrolases	plass_neoblast1	yes	Rad50 mediates DNA demethylation to establish pluripotent reprogramming (PMID: 32665583).
SMESG000081140.1	6517.68	5269.87	7765.49	-0.552653	0.0505613	-10.9302	8.26762e-28	3.31619e-26	LYAR	Ly1 antibody reactive clone		dd_Smed_v6_5281_0	IPR014898|PF08790|LYAR-type C2HC zinc finger	plass_neoblast1	yes	LYAR is essential for control of self-renewal and differentiation of ES Cells (PMID: 19489080).
SMESG000044274.1	7068.47	5756.47	8380.47	-0.537511	0.0401426	-13.3898	6.93352e-41	6.3613e-39	MS3_02177	WW domain-containing protein		dd_Smed_v6_1909_1	IPR001202|PF00397|WW domain\IPR002713|PF01846|FF domain\IPR001202|SSF51045|WW domain\IPR002713|SSF81698|FF domain	plass_neoblast1	yes
SMESG000023657.1	5630.37	4602.3	6658.43	-0.528055	0.0434555	-12.1514	5.64017e-34	3.31028e-32	SRRM1	serine/arginine repetitive matrix 1		dd_Smed_v6_3886_0	IPR002483|PF01480|PWI domain\IPR002483|SSF101233|PWI domain	plass_neoblast1	yes	SRRM1 regulates eye and genital development (PMID: 24907259).
SMESG000010201.1	6250.14	5159.65	7340.63	-0.501614	0.0550113	-9.11826	7.63367e-20	1.65127e-18				dd_Smed_v6_9821_0		plass_neoblast1	yes
SMESG000071531.1	2097.32	1751.69	2442.96	-0.469485	0.0625688	-7.50317	6.22939e-14	8.28717e-13	HSP90AA1	heat shock protein 90, alpha (cytosolic), class A member 1	EST: AY067273.1 | clone HB.5.9a unknown mRNA sequence& AY067273.1 | clone HB.5.9a unknown mRNA sequence& AY067272.1 | clone H.8.1g(T3) unknown mRNA sequence& AY067272.1 | clone H.8.1g(T3) unknown mRNA sequence& AY067271.1 | clone H.21.10g unknown mRNA sequence& AY067269.1 | clone HB.10.10a unknown mRNA sequence	dd_Smed_v6_56_0	IPR001404|PF00183|Hsp90 protein\IPR003594|PF02518|Histidine kinase-, DNA gyrase B-, and HSP90-like ATPase\IPR001404|PTHR11528|HEAT SHOCK PROTEIN 90\IPR020568|SSF54211|Ribosomal protein S5 domain 2-like\IPR003594|SSF55874|ATPase domain of HSP90 chaperone/DNA topoisomerase II/histidine kinase	plass_neoblast1	no
SMESG000030206.1	17786.9	15161.7	20412.1	-0.426605	0.0340904	-12.5139	6.26719e-36	4.16873e-34	AAEL_AAEL001462	AAEL001462-PA	EST: AY066148.1 | clone H.97.1d unknown mRNA sequence	dd_Smed_v6_2086_0	IPR001932|PF00481|Protein phosphatase 2C\IPR015655|PTHR13832|PROTEIN PHOSPHATASE 2C\IPR001932|SSF81606|PP2C-like	plass_neoblast1	no
SMESG000056346.1	24940.1	21264.5	28615.7	-0.425385	0.0386779	-10.9981	3.90164e-28	1.59299e-26				dd_Smed_v6_2250_0		plass_neoblast1	no
SMESG000052430.1	34548.9	29610.5	39487.4	-0.413089	0.0333841	-12.3738	3.62228e-35	2.31304e-33	CCAR1	cell-cycle and apoptosis regulatory protein 1	mRNA: KM981922.1 | cell division cycle and apoptosis regulator protein 1 mRNA - partial cds	dd_Smed_v6_1608_0	IPR003034|PF02037|SAP domain\IPR025954|PF14443|DBC1\IPR025224|PTHR14304|P30 DBC PROTEIN\IPR011992|SSF47473|EF-hand	plass_neoblast1	no
SMESG000025908.1	8307.48	7119.9	9495.06	-0.411543	0.0453976	-9.06525	1.24315e-19	2.65672e-18	TPR	translocated promoter region, nuclear basket protein		dd_Smed_v6_2899_0	IPR012929|PF07926|TPR/MLP1/MLP2-like protein	plass_neoblast1	no
SMESG000017173.1	11827.3	10251.7	13402.9	-0.383063	0.0449554	-8.52094	1.58258e-17	2.85473e-16	SMC3	structural maintenance of chromosomes 3		dd_Smed_v6_3809_0	IPR003395|PF02463|RecF/RecN/SMC N terminal domain\IPR010935|PF06470|SMC proteins Flexible Hinge Domain\IPR029685|PTHR18937:SF8|CHROMOSOME-ASSOCIATED PROTEIN, ISOFORM A\IPR027417|SSF52540|P-loop containing nucleoside triphosphate hydrolases\IPR010935|SSF75553|Smc hinge domain	plass_neoblast1	no
SMESG000065325.1	157458	136733	178184	-0.380114	0.032266	-11.7806	4.91188e-32	2.63132e-30	HSPD1	heat shock protein family D (Hsp60) member 1	mRNA: GU591874.1 | Hsp60 mRNA - partial cds	dd_Smed_v6_141_0	IPR002423|PF00118|TCP-1/cpn60 chaperonin family\IPR027409|SSF52029|GroEL apical domain-like	plass_neoblast1	no
SMESG000033905.1	18365.8	15992.4	20739.2	-0.372329	0.03931	-9.47157	2.75674e-21	6.65787e-20	SUPT16H	SPT16 homolog, facilitates chromatin remodeling subunit	mRNA: JX070080.1 | SPT16 mRNA - complete cds	dd_Smed_v6_2595_0	IPR000994|PF00557|Metallopeptidase family M24\IPR013719|PF08512|Histone chaperone Rttp106-like\IPR013953|PF08644|FACT complex subunit (SPT16/CDC68)\IPR029148|PF14826|FACT complex subunit SPT16 N-terminal lobe domain\IPR000994|SSF55920|Creatinase/aminopeptidase	plass_neoblast1	no
SMESG000059268.1	12617.2	11019.4	14215	-0.365104	0.0372633	-9.79793	1.14917e-22	3.14132e-21	CTR9	CTR9 homolog, Paf1/RNA polymerase II complex component		dd_Smed_v6_2695_0	IPR001440|PF00515|Tetratricopeptide repeat\IPR019734|PF13181|Tetratricopeptide repeat\IPR011990|PF13374|Tetratricopeptide repeat\IPR031101|PTHR14027:SF2|RNA POLYMERASE-ASSOCIATED PROTEIN CTR9 HOMOLOG\IPR011990|SSF48452|TPR-like	plass_neoblast1	no
SMESG000003318.1	28960.3	25290.5	32630.2	-0.364401	0.043217	-8.43188	3.40165e-17	5.94136e-16	ATAD3A-B	ATPase family, AAA domain containing 3A		dd_Smed_v6_1807_0	IPR003959|PF00004|ATPase family associated with various cellular activities (AAA)\IPR021911|PF12037|Domain of unknown function (DUF3523)\IPR027417|SSF52540|P-loop containing nucleoside triphosphate hydrolases	plass_neoblast1	no
SMESG000038705.1	14213.4	12469.5	15957.3	-0.352016	0.0479126	-7.34702	2.02671e-13	2.55968e-12				dd_Smed_v6_6243_0	IPR000571|PF00642|Zinc finger C-x8-C-x5-C-x3-H type (and similar)\IPR000571|SSF90229|CCCH zinc finger	plass_neoblast1	no
SMESG000012031.1	12224	10852.5	13595.4	-0.321722	0.0472076	-6.81502	9.42488e-12	1.00373e-10				dd_Smed_v6_3816_0	IPR011545|PF00270|DEAD/DEAH box helicase\IPR001650|PF00271|Helicase conserved C-terminal domain\IPR027417|SSF52540|P-loop containing nucleoside triphosphate hydrolases	plass_neoblast1	no
SMESG000010283.1	20960.4	18635.8	23285	-0.319574	0.0326448	-9.78942	1.25006e-22	3.38811e-21	SNRNP-U1-70K	small ribonucleoprotein particle U1 subunit 70K	EST: AY066863.1 | clone HB.11.1e unknown mRNA sequence	dd_Smed_v6_633_0	IPR000504|PF00076|RNA recognition motif. (a.k.a. RRM, RBD, or RNP domain)\IPR022023|PF12220|U1 small nuclear ribonucleoprotein of 70kDa MW N terminal\IPR012677|SSF54928|RNA-binding domain, RBD	plass_neoblast1	no
SMESG000078872.1	25066.7	22367.9	27765.6	-0.309732	0.0385307	-8.03856	9.09023e-16	1.42271e-14				dd_Smed_v6_673_0	IPR011545|PF00270|DEAD/DEAH box helicase\IPR012562|PF08152|GUCT (NUC152) domain\IPR027417|SSF52540|P-loop containing nucleoside triphosphate hydrolases\IPR012677|SSF54928|RNA-binding domain, RBD	plass_neoblast1	no
SMESG000069981.1	374.368	334.651	414.085	-0.292347	0.107093	-2.72976	0.00633799	0.0184265				dd_Smed_v6_756_0		plass_neoblast1	no
SMESG000043684.1	18395.3	16678.4	20112.3	-0.267953	0.0421876	-6.35145	2.13294e-10	1.97737e-09				dd_Smed_v6_3741_0	IPR000504|PF00076|RNA recognition motif. (a.k.a. RRM, RBD, or RNP domain)\IPR002999|PF00567|Tudor domain\IPR012677|SSF54928|RNA-binding domain, RBD	plass_neoblast1	no
SMESG000081970.1	97496	88429.2	106563	-0.267273	0.0380233	-7.0292	2.07728e-12	2.36027e-11	AGO3	argonaute 3	mRNA: EU586258.1 | piwi protein WI-3 mRNA - complete cds	dd_Smed_v6_1258_0	IPR003100|PF02170|PAZ domain\IPR003165|PF02171|Piwi domain\IPR014811|PF08699|Domain of unknown function (DUF1785)\IPR003100|SSF101690|PAZ domain\IPR012337|SSF53098|Ribonuclease H-like	plass_neoblast1	no
SMESG000014632.1	35815.7	32665.2	38966.2	-0.252875	0.0368548	-6.86139	6.81929e-12	7.35562e-11	LSM14A	LSM14A mRNA processing body assembly factor	EST: AY067846.1 | clone H.63.12f unknown mRNA sequence	dd_Smed_v6_1125_0	IPR019050|PF09532|FDF domain\IPR025609|PF12701|Scd6-like Sm domain\IPR010920|SSF50182|Sm-like ribonucleoproteins	plass_neoblast1	no
SMESG000071880.1	10338.6	9527.51	11149.7	-0.225028	0.0428783	-5.24807	1.53705e-07	1.02112e-06	RRS1	RRS1 ribosome biogenesis regulator homolog (S. cerevisiae)		dd_Smed_v6_2458_0	IPR007023|PF04939|Ribosome biogenesis regulatory protein (RRS1)\IPR007023|PTHR17602|RIBOSOME BIOGENESIS REGULATORY PROTEIN	plass_neoblast1	no
SMESG000078818.1	32333.7	30058.9	34608.4	-0.202482	0.0295292	-6.85701	7.03152e-12	7.56919e-11	EIF4AIII	CG7483 gene product from transcript CG7483-RA	EST: AY067255.1 | clone H.118.11c unknown mRNA sequence	dd_Smed_v6_737_0	IPR011545|PF00270|DEAD/DEAH box helicase\IPR001650|PF00271|Helicase conserved C-terminal domain\IPR027417|SSF52540|P-loop containing nucleoside triphosphate hydrolases	plass_neoblast1	no
SMESG000011539.1	7549.18	7023.92	8074.45	-0.199679	0.0405606	-4.92296	8.52433e-07	5.08719e-06	STIP1	stress induced phosphoprotein 1	EST: AY066133.1 | clone H.96.9e unknown mRNA sequence& AY067280.1 | clone H.94.8d(T3) unknown mRNA sequence	dd_Smed_v6_1986_0	IPR001440|PF00515|Tetratricopeptide repeat\IPR019734|PF13181|Tetratricopeptide repeat\IPR011990|PF13414|TPR repeat\IPR011990|SSF48452|TPR-like	plass_neoblast1	no
SMESG000032689.1	26419.8	24642.5	28197.1	-0.192944	0.0393824	-4.89924	9.6206e-07	5.70729e-06	PES1	pescadillo ribosomal biogenesis factor 1	EST: JX010566.1 | clone Smed_02416_V2 pescadillo-1 mRNA - complete cds& JX010566.1 | clone Smed_02416_V2 pescadillo-1 mRNA - complete cds	dd_Smed_v6_900_0	IPR010613|PF06732|Pescadillo N-terminus\IPR001357|SSF52113|BRCT domain	plass_neoblast1	no
SMESG000067941.1	50306.3	47045.8	53566.8	-0.185295	0.0472246	-3.92369	8.72014e-05	0.000377873	DDX4	DEAD (Asp-Glu-Ala-Asp) box polypeptide 4	mRNA: KU852684.1 | VASA 1 protein (VASA1) mRNA - complete cds& KU852684.1 | VASA 1 protein (VASA1) mRNA - complete cds& JQ425140.1 | VASA-1 mRNA - complete cds& JQ425140.1 | VASA-1 mRNA - complete cds	dd_Smed_v6_1985_0	IPR011545|PF00270|DEAD/DEAH box helicase\IPR001650|PF00271|Helicase conserved C-terminal domain\IPR027417|SSF52540|P-loop containing nucleoside triphosphate hydrolases	plass_neoblast1	no
SMESG000070471.1	124823	117026	132620	-0.179743	0.0291296	-6.17047	6.80873e-10	5.98209e-09	MS3_09274	KH domain-containing, RNA-binding, signal transduction-associated protein 2	mRNA: JQ425142.1 | KHD-1 mRNA - complete cds& JQ425142.1 | KHD-1 mRNA - complete cds	dd_Smed_v6_294_0	IPR004088|PF00013|KH domain\IPR004088|SSF54791|Eukaryotic type KH-domain (KH-domain type I)	plass_neoblast1	no
SMESG000009479.1	163857	154768	172946	-0.159601	0.0287014	-5.56074	2.68638e-08	1.98268e-07	MS3_08811	60S ribosomal protein L4	EST: AY067202.1 | clone H.49.1d(T3) unknown mRNA sequence	dd_Smed_v6_211_0	IPR002136|PF00573|Ribosomal protein L4/L1 family\IPR025755|PF14374|60S ribosomal protein L4 C-terminal domain\IPR023574|SSF52166|Ribosomal protein L4	plass_neoblast1	no
SMESG000029273.1	47175.6	44565.6	49785.5	-0.158153	0.0466208	-3.39234	0.000692985	0.00251713	RNRL	Ribonucleoside diphosphate reductase large subunit	EST: AY067449.1 | clone HB.18.5b unknown mRNA sequence	dd_Smed_v6_1651_0	IPR013509|PF00317|Ribonucleotide reductase, all-alpha domain\IPR000788|PF02867|Ribonucleotide reductase, barrel domain\IPR005144|PF03477|ATP cone domain\IPR008926|SSF48168|R1 subunit of ribonucleotide reductase, N-terminal domain	plass_neoblast1	no
SMESG000022732.1	256179	243163	269196	-0.146043	0.0315343	-4.63123	3.63494e-06	1.98863e-05	RPL3	ribosomal protein L3	mRNA: KY348678.1 | hypothetical protein Smed-rpl3 mRNA - complete cds	dd_Smed_v6_127_0	IPR000597|PF00297|Ribosomal protein L3\IPR009000|SSF50447|Translation proteins	plass_neoblast1	no
SMESG000004748.1	156206	150467	161946	-0.10556	0.0319461	-3.3043	0.000952148	0.00336583	RPL5	Ribosomal protein L5	EST: AY067191.1 | clone HB.23.5h unknown mRNA sequence	dd_Smed_v6_151_0	IPR025607|PF14204|Ribosomal L18 C-terminal region\IPR005485|PF17144|Ribosomal large subunit proteins 60S L5, and 50S L18\IPR005485|PTHR23410|RIBOSOMAL PROTEIN L5-RELATED	plass_neoblast1	no
SMESG000070983.1	17176.4	16668.5	17684.3	-0.0848855	0.036293	-2.3389	0.0193408	0.0488616	PA2G4	proliferation-associated 2G4		dd_Smed_v6_2102_0	IPR000994|PF00557|Metallopeptidase family M24\IPR011991|SSF46785|Winged helixDNA-binding domain\IPR000994|SSF55920|Creatinase/aminopeptidase	plass_neoblast1	no
SMESG000020535.1	135263	131349	139178	-0.0831638	0.0303572	-2.73951	0.00615305	0.0179673	RPL7A	ribosomal protein L7A	EST: AY067190.1 | clone H.16.9f unknown mRNA sequence& AY967504.1 | clone HE.3.01B mRNA sequence	dd_Smed_v6_296_0	IPR004038|PF01248|Ribosomal protein L7Ae/L30e/S12e/Gadd45 family\IPR029064|SSF55315|L30e-like	plass_neoblast1	no
SMESG000061099.1	253060	246751	259368	-0.0716322	0.0302057	-2.37148	0.0177171	0.0453408	EEF1A1A	eukaryotic translation elongation factor 1 alpha 1a	mRNA: KY348652.1 | hypothetical protein Smed-ef1a-2 mRNA - complete cds&EST: AY067689.1 | clone HB.9.12c unknown mRNA sequence& AY067688.1 | clone HB.8.6b unknown mRNA sequence	dd_Smed_v6_30_0	IPR004160|PF03143|Elongation factor Tu C-terminal domain\IPR004161|PF03144|Elongation factor Tu domain 2\IPR009000|SSF50447|Translation proteins\IPR009001|SSF50465|EF-Tu/eEF-1alpha/eIF2-gamma C-terminal domain\IPR027417|SSF52540|P-loop containing nucleoside triphosphate hydrolases	plass_neoblast1	no
SMESG000047167.1	122310	125492	119128	0.0747209	0.032059	2.33073	0.0197676	0.0498102	BM1_11120	40S ribosomal protein S8	EST: AY067199.1 | clone HB.5.5e unknown mRNA sequence	dd_Smed_v6_156_0	IPR022309|PF01201|Ribosomal protein S8e\IPR001047|PTHR10394|40S RIBOSOMAL PROTEIN S8	plass_neoblast1	no
SMESG000026320.1	131552	135191	127914	0.0794831	0.0300014	2.64931	0.00806555	0.0227488	MS3_01902	40S ribosomal protein S4		dd_Smed_v6_82_0	IPR013845|PF00900|Ribosomal family S4e\IPR013843|PF08071|RS4NT (NUC023) domain\IPR032277|PF16121|40S ribosomal protein S4 C-terminus\IPR000876|PTHR11581|30S/40S RIBOSOMAL PROTEIN S4	plass_neoblast1	no
SMESG000003774.1	79893.9	82228	77559.8	0.0839907	0.0306765	2.73795	0.0061824	0.0180464	RPL9	Ribosomal protein L9	EST: AY967552.1 | clone NBE.1.07G mRNA sequence	dd_Smed_v6_150_0	IPR020040|PF00347|Ribosomal protein L6\IPR000702|PTHR11655|60S/50S RIBOSOMAL PROTEIN L6/L9\IPR020040|SSF56053|Ribosomal protein L6	plass_neoblast1	no
SMESG000040216.1	98906.4	101837	95975.7	0.0851324	0.03154	2.69918	0.006951	0.0199974	MS3_06387	60S ribosomal protein L21	EST: AY967515.1 | clone HE.3.04C mRNA sequence	dd_Smed_v6_189_0	IPR001147|PF01157|Ribosomal protein L21e\IPR001147|PTHR20981|60S RIBOSOMAL PROTEIN L21\IPR008991|SSF50104|Translation proteins SH3-like domain	plass_neoblast1	no
SMESG000006589.1	89935.4	92624.5	87246.3	0.0858741	0.0319381	2.68877	0.00717168	0.0205251	PAN0_011D4253	cyclophilin	EST: AY067044.1 | clone H.8.2g unknown mRNA sequence	dd_Smed_v6_133_0	IPR002130|PF00160|Cyclophilin type peptidyl-prolyl cis-trans isomerase/CLD\IPR024936|PTHR11071|PEPTIDYL-PROLYL CIS-TRANS ISOMERASE\IPR029000|SSF50891|Cyclophilin-like	plass_neoblast1	no
SMESG000016955.1	104283	107508	101058	0.0888257	0.0319477	2.78035	0.00543004	0.0160707	RPS3	ribosomal protein S3	EST: AY067184.1 | clone HB.18.2d unknown mRNA sequence	dd_Smed_v6_269_0	IPR004044|PF07650|KH domain\IPR009019|SSF54814|Prokaryotic type KH domain (KH-domain type II)\IPR001351|SSF54821|Ribosomal protein S3 C-terminal domain	plass_neoblast1	no
SMESG000031906.1	46416.1	47901	44931.2	0.0916355	0.0385566	2.37665	0.0174708	0.0447752	SET	SET nuclear proto-oncogene	mRNA: KM981949.1 | set nuclear proto-oncogene mRNA - partial cds	dd_Smed_v6_618_0	IPR002164|PF00956|Nucleosome assembly protein (NAP)\IPR002164|PTHR11875|TESTIS-SPECIFIC Y-ENCODED PROTEIN	plass_neoblast1	no
SMESG000076172.1	77152.9	79721	74584.8	0.0956808	0.029496	3.24385	0.00117925	0.00408808				dd_Smed_v6_205_0	IPR000915|PF01159|Ribosomal protein L6e\IPR000915|PTHR10715|60S RIBOSOMAL PROTEIN L6\IPR008991|SSF50104|Translation proteins SH3-like domain	plass_neoblast1	no
SMESG000037106.1	62981.8	65155.5	60808	0.0990319	0.0351321	2.81884	0.00481973	0.0144547	KHSRP	KH-type splicing regulatory protein	EST: AY066474.1 | clone HB.9.7h unknown mRNA sequence	dd_Smed_v6_812_0	IPR004088|PF00013|KH domain\IPR015096|PF09005|Domain of unknown function (DUF1897)\IPR004088|SSF54791|Eukaryotic type KH-domain (KH-domain type I)	plass_neoblast1	no
SMESG000034225.1	21439	22230.2	20647.9	0.105891	0.0342657	3.09029	0.00199962	0.00659273	PNKP	polynucleotide kinase 3'-phosphatase	EST: AY066928.1 | clone H.17.2a unknown mRNA sequence	dd_Smed_v6_1211_0	IPR013954|PF08645|Polynucleotide kinase 3 phosphatase\IPR027417|SSF52540|P-loop containing nucleoside triphosphate hydrolases\IPR023214|SSF56784|HAD-like	plass_neoblast1	no
SMESG000005298.1	43707.9	45351.6	42064.3	0.108013	0.0313267	3.44795	0.000564849	0.0020906	MS3_00528	Heterogeneous nuclear ribonucleoprotein L	EST: AY067260.1 | clone H.93.6d unknown mRNA sequence& AY967692.1 | clone NB.8.06C mRNA sequence	dd_Smed_v6_1327_0	IPR000504|PF00076|RNA recognition motif. (a.k.a. RRM, RBD, or RNP domain)\IPR012677|SSF54928|RNA-binding domain, RBD	plass_neoblast1	no
SMESG000076568.1	178312	185032	171593	0.108226	0.0328594	3.29361	0.000989102	0.00348302	GNB2L1	guanine nucleotide binding protein (G protein), beta polypeptide 2-like 1	mRNA: KM981943.1 | receptor of activated protein kinase C 1 mRNA - partial cds	dd_Smed_v6_174_0	IPR001680|PF00400|WD domain, G-beta repeat\IPR017986|SSF50978|WD40 repeat-like	plass_neoblast1	no
SMESG000060876.1	64138.2	66570.8	61705.7	0.109027	0.0294402	3.70334	0.000212778	0.000857558	HDAC2	histone deacetylase 2	mRNA: KF245595.1 | isolate CIW4 histone deacetylase 1 (HDAC-1) mRNA - complete cds& JX967266.1 | histone deacetylase 1-like protein (HDAC1) mRNA - complete cds&EST: AY066136.1 | clone H.9.4h(T3) unknown mRNA sequence& AY967490.1 | clone HE.2.01H mRNA sequence	dd_Smed_v6_695_0	IPR023801|PF00850|Histone deacetylase domain\IPR000286|PTHR10625|HISTONE DEACETYLASE	plass_neoblast1	no
SMESG000027088.1	89075.6	92643.7	85507.5	0.115151	0.0294365	3.91183	9.15982e-05	0.000395744	RPL10A	ribosomal protein L10a	EST: AY067197.1 | clone H.73.10f unknown mRNA sequence	dd_Smed_v6_350_0	IPR028364|PF00687|Ribosomal protein L1p/L10e family\IPR023674|SSF56808|Ribosomal protein L1	plass_neoblast1	no
SMESG000026745.1	51895.3	54050.8	49739.7	0.11938	0.0301395	3.9609	7.46663e-05	0.000328186	MS3_06994	60S ribosomal protein L28		dd_Smed_v6_221_0	IPR029004|PF01778|Ribosomal L28e protein family\IPR002672|PTHR10544|60S RIBOSOMAL PROTEIN L28	plass_neoblast1	no
SMESG000058043.1	41561.8	43337.3	39786.3	0.122522	0.0374002	3.27598	0.00105295	0.00368422	CRE-CEY-1	CRE-CEY-1 protein		dd_Smed_v6_35_0	IPR002059|PF00313|'Cold-shock' DNA-binding domain\IPR012340|SSF50249|Nucleic acid-binding proteins	plass_neoblast1	no
SMESG000051503.1	134631	140408	128854	0.123348	0.0305762	4.03412	5.48062e-05	0.000246319	MS3_01124	40S ribosomal protein S2	mRNA: AY068360.1 | unknown mRNA sequence&EST: AY967563.1 | clone NBE.2.01B mRNA sequence	dd_Smed_v6_226_0	IPR013810|PF00333|Ribosomal protein S5, N-terminal domain\IPR005324|PF03719|Ribosomal protein S5, C-terminal domain\IPR000851|PTHR13718|RIBOSOMAL S SUBUNIT\IPR020568|SSF54211|Ribosomal protein S5 domain 2-like	plass_neoblast1	no
SMESG000059698.1	82418.2	86109.1	78727.4	0.128641	0.0323138	3.981	6.86256e-05	0.000303726			EST: AY068656.1 | clone HB.8.7b unknown mRNA sequence	dd_Smed_v6_188_0		plass_neoblast1	no
SMESG000000674.1	116468	121749	111187	0.130431	0.0285278	4.57207	4.82923e-06	2.58878e-05	RPS6	Ribosomal protein S6	EST: AY067186.1 | clone HB.23.5d unknown mRNA sequence	dd_Smed_v6_178_0	IPR001377|PF01092|Ribosomal protein S6e\IPR001377|PTHR11502|40S RIBOSOMAL PROTEIN S6	plass_neoblast1	no
SMESG000022343.1	71009.2	74233.5	67784.9	0.130548	0.0303207	4.30558	1.66547e-05	8.15818e-05	RPL14	Ribosomal protein L14	EST: AY967584.1 | clone NBE.3.03A mRNA sequence	dd_Smed_v6_167_0	IPR002784|PF01929|Ribosomal protein L14\IPR008991|SSF50104|Translation proteins SH3-like domain	plass_neoblast1	no
SMESG000065271.1	17054.4	17846.6	16262.3	0.133051	0.0386492	3.44252	0.000576326	0.00212678	MAPMODULIN	CG5784 gene product from transcript CG5784-RB	EST: AY067162.1 | clone H.48.9h unknown mRNA sequence	dd_Smed_v6_1396_0	IPR032675|SSF52058|L domain-like	plass_neoblast1	no
SMESG000062284.1	33544.7	35216.6	31872.7	0.142919	0.0376928	3.79169	0.000149624	0.000623331			EST: AY068040.1 | clone H.64.6h unknown mRNA sequence	dd_Smed_v6_565_0		plass_neoblast1	no
SMESG000010762.1	5189.05	5448.74	4929.37	0.143124	0.0415786	3.44225	0.000576907	0.00212844	RANBP2	RAN binding protein 2		dd_Smed_v6_3061_0	IPR000156|PF00638|RanBP1 domain\IPR011993|SSF50729|PH domain-like	plass_neoblast1	no
SMESG000041483.1	77533.4	81472.7	73594	0.146132	0.0286871	5.09401	3.50568e-07	2.21467e-06	RPL13A	ribosomal protein L13a	EST: JX010528.1 | clone Smed_00846_V2 60S ribosomal protein L13a mRNA - complete cds& AY967598.1 | clone NBE.3.08F mRNA sequence	dd_Smed_v6_287_0	IPR005822|PF00572|Ribosomal protein L13\IPR005822|PTHR11545|RIBOSOMAL PROTEIN L13\IPR005755|PTHR11545:SF3|60S RIBOSOMAL PROTEIN L13A\IPR023564|SSF52161|Ribosomal protein L13	plass_neoblast1	no
SMESG000007294.1	39955.9	42292.9	37618.9	0.168107	0.0328242	5.12142	3.03237e-07	1.9348e-06	NACA	nascent polypeptide-associated complex alpha polypeptide	EST: AY067319.1 | clone H.114.2g unknown mRNA sequence	dd_Smed_v6_371_0	IPR002715|PF01849|NAC domain\IPR016641|PTHR21713|NASCENT POLYPEPTIDE ASSOCIATED COMPLEX ALPHA SUBUN\IPR009060|SSF46934|UBA-like	plass_neoblast1	no
SMESG000026537.1	36905.7	39074.5	34736.9	0.168749	0.0351879	4.79564	1.62154e-06	9.27821e-06				dd_Smed_v6_858_0		plass_neoblast1	no
SMESG000002673.1	54551.5	57892.6	51210.5	0.175985	0.0330518	5.32452	1.01219e-07	6.89064e-07	RPS20	ribosomal protein S20		dd_Smed_v6_123_0	IPR027486|PF00338|Ribosomal protein S10p/S20e\IPR001848|PTHR11700|30S RIBOSOMAL PROTEIN S10 FAMILY MEMBER\IPR027486|SSF54999|Ribosomal protein S10	plass_neoblast1	no
SMESG000004606.1	37470.9	39820.1	35121.6	0.179564	0.0419738	4.278	1.88577e-05	9.15865e-05	MS3_09793	Chromobox protein 5	mRNA: JN216838.1 | heterochromatin protein 1-like protein 1 (HP1-1) mRNA - complete cds&EST: JX010491.1 | clone Smed_02233_V2 heterochromatin protein 1-1 mRNA - partial cds& AY967564.1 | clone NBE.2.01F mRNA sequence	dd_Smed_v6_928_0	IPR023780|PF00385|Chromo (CHRromatin Organisation MOdifier) domain\IPR008251|PF01393|Chromo shadow domain\IPR016197|SSF54160|Chromo domain-like	plass_neoblast1	no
SMESG000039926.1	88399.9	93939.5	82860.3	0.18024	0.0310297	5.80861	6.29927e-09	5.02808e-08	RPS18	ribosomal protein S18	EST: AY967627.1 | clone NBE.5.02C mRNA sequence	dd_Smed_v6_99_0	IPR001892|PF00416|Ribosomal protein S13/S18\IPR010979|SSF46946|S13-like H2TH domain	plass_neoblast1	no
SMESG000059668.1	27491.8	29247	25736.5	0.183675	0.0309305	5.93831	2.8797e-09	2.38071e-08				dd_Smed_v6_1236_0	IPR008576|PF05891|AdoMet dependent proline di-methyltransferase\IPR008576|PTHR12753|AD-003 - RELATED\IPR029063|SSF53335|S-adenosyl-L-methionine-dependent methyltransferases	plass_neoblast1	no
SMESG000037102.1	65140.6	69379	60902.3	0.186541	0.0401939	4.64102	3.46689e-06	1.90125e-05	RPS17	ribosomal protein S17		dd_Smed_v6_195_0	IPR001210|PF00833|Ribosomal S17\IPR001210|PTHR10732|40S RIBOSOMAL PROTEIN S17\IPR001210|SSF116820|Rps17e-like	plass_neoblast1	no
SMESG000065562.1	52128.1	55525	48731.2	0.187274	0.0341706	5.48055	4.24015e-08	3.05735e-07	MS3_02804	40S ribosomal protein S30		dd_Smed_v6_126_0	IPR006846|PF04758|Ribosomal protein S30\IPR029071|SSF54236|Ubiquitin-like	plass_neoblast1	no
SMESG000055869.1	16797.1	17919	15675.2	0.191774	0.0343434	5.58401	2.35035e-08	1.74516e-07			EST: AY067307.1 | clone H.8.11d unknown mRNA sequence& AY067307.1 | clone H.8.11d unknown mRNA sequence& AY967487.1 | clone HE.2.01A mRNA sequence	dd_Smed_v6_860_0	IPR000504|PF00076|RNA recognition motif. (a.k.a. RRM, RBD, or RNP domain)\IPR025715|PF13865|C-terminal duplication domain of Friend of PRMT1\IPR012677|SSF54928|RNA-binding domain, RBD	plass_neoblast1	no
SMESG000006898.1	67187.1	71938.5	62435.7	0.203602	0.028938	7.03579	1.98136e-12	2.26255e-11	MS3_11509	60S ribosomal protein L12		dd_Smed_v6_259_0	IPR020783|PF00298|Ribosomal protein L11, RNA binding domain\IPR020784|PF03946|Ribosomal protein L11, N-terminal domain\IPR000911|PTHR11661|60S RIBOSOMAL PROTEIN L12\IPR020783|SSF46906|Ribosomal protein L11, C-terminal domain\IPR020784|SSF54747|Ribosomal L11/L12e N-terminal domain	plass_neoblast1	no
SMESG000059049.1	70174.6	75374.2	64975.1	0.212337	0.0426328	4.9806	6.33885e-07	3.85792e-06	RPS25	Ribosomal protein S25		dd_Smed_v6_134_0	IPR004977|PF03297|S25 ribosomal protein\IPR004977|PTHR12850|FAMILY NOT NAMED	plass_neoblast1	no
SMESG000012475.1	3828.67	4114.57	3542.76	0.214167	0.0492363	4.34973	1.36305e-05	6.78046e-05	RL11	60S ribosomal protein l11		dd_Smed_v6_144_0	IPR031310|PF00281|Ribosomal protein L5\IPR031309|PF00673|ribosomal L5P family C-terminus\IPR022803|SSF55282|RL5-like	plass_neoblast1	no
SMESG000076086.1	89325.2	96316.6	82333.8	0.225233	0.0315098	7.14801	8.80434e-13	1.04578e-11	RPS5	ribosomal protein S5	EST: AY067212.1 | clone HB.12.10g unknown mRNA sequence& AY967630.1 | clone NBE.5.04H mRNA sequence	dd_Smed_v6_295_0	IPR023798|PF00177|Ribosomal protein S7p/S5e\IPR000235|PTHR11205|RIBOSOMAL PROTEIN S7\IPR023798|SSF47973|Ribosomal protein S7	plass_neoblast1	no
SMESG000023040.1	64402.9	69550.4	59255.4	0.230184	0.029195	7.88434	3.16198e-15	4.70436e-14	RPL-23	60S ribosomal protein L23		dd_Smed_v6_242_0	IPR000218|PF00238|Ribosomal protein L14p/L23e\IPR000218|PTHR11761|50S/60S RIBOSOMAL PROTEIN L14/L23\IPR000218|SSF50193|Ribosomal protein L14	plass_neoblast1	no
SMESG000052688.1	39946.4	43155.9	36736.9	0.231276	0.0301971	7.65886	1.87593e-14	2.60865e-13	RPS12	Ribosomal protein S12		dd_Smed_v6_268_0	IPR004038|PF01248|Ribosomal protein L7Ae/L30e/S12e/Gadd45 family\IPR000530|PTHR11843|40S RIBOSOMAL PROTEIN S12\IPR029064|SSF55315|L30e-like	plass_neoblast1	no
SMESG000037593.1	25916.3	28107.2	23725.5	0.24245	0.0424554	5.71069	1.12522e-08	8.67779e-08	RPS28	ribosomal protein S28		dd_Smed_v6_65_0	IPR000289|PF01200|Ribosomal protein S28e\IPR000289|PTHR10769|40S RIBOSOMAL PROTEIN S28\IPR012340|SSF50249|Nucleic acid-binding proteins	plass_neoblast1	no
SMESG000029500.1	16822.6	18241.6	15403.6	0.242674	0.0343036	7.07428	1.50224e-12	1.73907e-11	FABP3	fatty acid binding protein 3, muscle and heart	EST: AY066257.1 | clone H.16.7c unknown mRNA sequence& AY066257.1 | clone H.16.7c unknown mRNA sequence	dd_Smed_v6_599_0	IPR000566|PF00061|Lipocalin / cytosolic fatty-acid binding protein family\IPR031259|PTHR11955|FATTY ACID BINDING PROTEIN\IPR011038|SSF50814|Lipocalins	plass_neoblast1	no
SMESG000068003.1	24917.6	27051.4	22783.8	0.245974	0.0382894	6.42407	1.32678e-10	1.25553e-09				dd_Smed_v6_462_0	IPR008978|SSF49764|HSP20-like chaperones	plass_neoblast1	no
SMESG000034017.1	24249.3	26361.9	22136.8	0.250313	0.0367371	6.8136	9.51836e-12	1.01233e-10	MS3_01238	Vacuolar protein sorting-associated protein 13D	EST: AY068306.1 | clone H.50.4d(T3) unknown mRNA sequence	dd_Smed_v6_1095_0	IPR009071|PF00505|HMG (high mobility group) box\IPR009071|PF09011|HMG-box domain\IPR009071|SSF47095|HMG-box	plass_neoblast1	no
SMESG000010156.1	50234.8	54627.2	45842.4	0.251272	0.0371679	6.76044	1.37577e-11	1.43924e-10	AT5G02450	60S ribosomal protein L36-3		dd_Smed_v6_105_0	IPR000509|PF01158|Ribosomal protein L36e\IPR000509|PTHR10114|60S RIBOSOMAL PROTEIN L36	plass_neoblast1	no
SMESG000017166.1	97143.9	105640	88647.6	0.251851	0.0311721	8.07937	6.51019e-16	1.029e-14	RPL18	ribosomal protein L18	EST: AY967634.1 | clone NBE.5.07F mRNA sequence	dd_Smed_v6_128_0	IPR021131|PF17135|Ribosomal protein 60S L18 and 50S L18e\IPR000039|PTHR10934|60S RIBOSOMAL PROTEIN L18\IPR021131|SSF52080|Ribosomal proteins L15p and L18e	plass_neoblast1	no
SMESG000043378.1	1809.76	1969.73	1649.8	0.252265	0.0606144	4.1617	3.15884e-05	0.000147534	NCSTN	nicastrin		dd_Smed_v6_1685_0	IPR008710|PF05450|Nicastrin\IPR008710|PTHR21092|NICASTRIN	plass_neoblast1	no
SMESG000042447.1	7626.74	8340.91	6912.56	0.258294	0.0969191	2.66504	0.00769796	0.02182	RPS13	ribosomal protein S13	EST: AY967633.1 | clone NBE.5.07D mRNA sequence	dd_Smed_v6_360_0	IPR000589|PF00312|Ribosomal protein S15\IPR012606|PF08069|Ribosomal S13/S15 N-terminal domain\IPR009068|SSF47060|S15/NS1 RNA-binding domain	plass_neoblast1	no
SMESG000049154.1	48950.4	53465.9	44434.8	0.265354	0.035269	7.52371	5.32417e-14	7.13645e-13	IDH2	isocitrate dehydrogenase (NADP( )) 2, mitochondrial	EST: AY067829.1 | clone H.58.2g unknown mRNA sequence	dd_Smed_v6_449_0	IPR024084|PF00180|Isocitrate/isopropylmalate dehydrogenase\IPR004790|PTHR11822|NADP-SPECIFIC ISOCITRATE DEHYDROGENASE	plass_neoblast1	no
SMESG000026399.1	31781.3	34802	28760.6	0.273518	0.0354605	7.7133	1.22609e-14	1.73368e-13	RPL34A	Ribosomal protein L34a	mRNA: AY067328.1 | unknown mRNA sequence	dd_Smed_v6_110_0	IPR008195|PF01199|Ribosomal protein L34e\IPR008195|PTHR10759|60S RIBOSOMAL PROTEIN L34	plass_neoblast1	no
SMESG000008925.1	30018.5	32879.9	27157.1	0.273818	0.0394677	6.93776	3.98373e-12	4.39809e-11				dd_Smed_v6_376_0		plass_neoblast1	no
SMESG000081077.1	21406.3	23467.9	19344.8	0.27733	0.0332661	8.3367	7.63939e-17	1.30016e-15	EIF-5A	CG3186 gene product from transcript CG3186-RB		dd_Smed_v6_484_0	IPR020189|PF01287|Eukaryotic elongation factor 5A hypusine, DNA-binding OB fold\IPR013185|PF08207|Elongation factor P (EF-P) KOW-like domain\IPR001884|PTHR11673|TRANSLATION INITIATION FACTOR 5A-RELATED\IPR008991|SSF50104|Translation proteins SH3-like domain\IPR012340|SSF50249|Nucleic acid-binding proteins	plass_neoblast1	no
SMESG000017099.1	47073.5	51819.2	42327.8	0.290082	0.0364302	7.96267	1.68364e-15	2.57695e-14	RL31	60S ribosomal protein l31		dd_Smed_v6_113_0	IPR000054|PF01198|Ribosomal protein L31e\IPR000054|PTHR10956|60S RIBOSOMAL PROTEIN L31\IPR023621|SSF54575|Ribosomal protein L31e	plass_neoblast1	no
SMESG000004954.1	25691.7	28293.1	23090.3	0.291212	0.0380502	7.65336	1.95802e-14	2.72044e-13	RPS21	ribosomal protein S21		dd_Smed_v6_84_0	IPR001931|PF01249|Ribosomal protein S21e\IPR001931|PTHR10442|40S RIBOSOMAL PROTEIN S21	plass_neoblast1	no
SMESG000018333.1	7477.25	8247.64	6706.85	0.295838	0.0422844	6.99634	2.62742e-12	2.95381e-11	TSP_11551	40S ribosomal protein S16		dd_Smed_v6_170_0	IPR000754|PF00380|Ribosomal protein S9/S16\IPR000754|PTHR21569|RIBOSOMAL PROTEIN S9\IPR020568|SSF54211|Ribosomal protein S5 domain 2-like	plass_neoblast1	no
SMESG000077166.1	2686.85	2966.95	2406.74	0.298052	0.0502607	5.92999	3.02947e-09	2.49549e-08				dd_Smed_v6_5816_0	IPR000182|PF00583|Acetyltransferase (GNAT) family\IPR016181|SSF55729|Acyl-CoA N-acyltransferases (Nat)	plass_neoblast1	no
SMESG000017824.1	30579.4	33800.5	27358.3	0.302465	0.0415878	7.27292	3.51787e-13	4.31331e-12	UNG	uracil DNA glycosylase		dd_Smed_v6_1568_0	IPR005122|PF03167|Uracil DNA glycosylase superfamily\IPR002043|PTHR11264|URACIL-DNA GLYCOSYLASE\IPR005122|SSF52141|Uracil-DNA glycosylase-like	plass_neoblast1	no
SMESG000014076.1	316.405	351.866	280.945	0.305817	0.106327	2.87561	0.00403248	0.0123441	FTH1	ferritin, heavy polypeptide 1		dd_Smed_v6_443_0	IPR008331|PF00210|Ferritin-like domain\IPR001519|PTHR11431|FERRITIN\IPR009078|SSF47240|Ferritin-like	plass_neoblast1	no
SMESG000062259.1	30851.2	34369.9	27332.5	0.32822	0.0385624	8.51137	1.71891e-17	3.09366e-16	MS3_00784	60S acidic ribosomal protein P1		dd_Smed_v6_224_0		plass_neoblast1	no
SMESG000017264.1	56761.6	63338.5	50184.6	0.333976	0.0343028	9.73612	2.11473e-22	5.63597e-21	RPS23	ribosomal protein S23		dd_Smed_v6_290_0	IPR006032|PF00164|Ribosomal protein S12/S23\IPR006032|PTHR11652|30S RIBOSOMAL PROTEIN S12 FAMILY MEMBER\IPR012340|SSF50249|Nucleic acid-binding proteins	plass_neoblast1	no
SMESG000038397.1	20543	23164.6	17921.3	0.368417	0.0316804	11.6291	2.93053e-31	1.4899e-29	L(2)37CC	lethal (2) 37Cc		dd_Smed_v6_1038_0	IPR001107|PF01145|SPFH domain / Band 7 family\IPR000163|PTHR23222|PROHIBITIN\IPR001107|SSF117892|Band 7/SPFH domain	plass_neoblast1	no
SMESG000009232.1	39660.9	44744.8	34577	0.369907	0.034164	10.8274	2.55361e-27	9.96721e-26	RPLP2	ribosomal protein lateral stalk subunit P2		dd_Smed_v6_96_0		plass_neoblast1	no
SMESG000016216.1	7332.26	8275.59	6388.93	0.370688	0.0382486	9.69143	3.27892e-22	8.63773e-21				dd_Smed_v6_2283_0		plass_neoblast1	no
SMESG000061591.1	9848.74	11144	8553.5	0.378452	0.0431721	8.76605	1.85044e-18	3.6246e-17				dd_Smed_v6_512_0	IPR000956|PF00836|Stathmin family\IPR000956|SSF101494|Stathmin	plass_neoblast1	no
SMESG000018835.1	12692.5	14487.9	10897.2	0.407513	0.0411034	9.91427	3.60889e-23	1.0215e-21	MS3_04602	Small ubiquitin-related modifier 3		dd_Smed_v6_1253_0	IPR022617|PF11976|Ubiquitin-2 like Rad60 SUMO-like\IPR029071|SSF54236|Ubiquitin-like	plass_neoblast1	no
SMESG000057890.1	21832.9	24920.9	18744.9	0.408964	0.0318163	12.8539	8.18241e-38	6.01954e-36	AGAP_AGAP003025	AGAP003025-PB	EST: AY967640.1 | clone NBE.5.11G mRNA sequence	dd_Smed_v6_556_0		plass_neoblast1	no
SMESG000015784.1	89938.5	102743	77133.9	0.411292	0.0340994	12.0616	1.68559e-33	9.64473e-32	MS3_01761	putative histone H2A.1	EST: AY066199.1 | clone HB.2.9b unknown mRNA sequence& AY066198.1 | clone HB.8.4a unknown mRNA sequence	dd_Smed_v6_469_0	IPR007125|PF00125|Core histone H2A/H2B/H3/H4\IPR032454|PF16211|C-terminus of histone H2A\IPR009072|SSF47113|Histone-fold	plass_neoblast1	no
SMESG000033944.1	1244.77	1431.44	1058.09	0.427206	0.0635633	6.72033	1.81309e-11	1.87827e-10				dd_Smed_v6_5651_0		plass_neoblast1	no
SMESG000021304.1	8853.75	10204.1	7503.44	0.439183	0.0458488	9.57884	9.81442e-22	2.48694e-20				dd_Smed_v6_572_0	IPR011893|PF10262|Rdx family\IPR012336|SSF52833|Thioredoxin-like	plass_neoblast1	no
SMESG000018349.1	2961.31	3448.87	2473.74	0.470336	0.0629923	7.46626	8.25074e-14	1.08229e-12	TSP_11551	40S ribosomal protein S16		dd_Smed_v6_170_0	IPR000754|PF00380|Ribosomal protein S9/S16\IPR000754|PTHR21569|RIBOSOMAL PROTEIN S9\IPR020568|SSF54211|Ribosomal protein S5 domain 2-like	plass_neoblast1	no
SMESG000060313.1	1079.88	1271.82	887.932	0.505552	0.0734261	6.88419	5.8118e-12	6.32444e-11			mRNA: MG551541.1 | pks-1 mRNA - complete cds	dd_Smed_v6_158_0		plass_neoblast1	yes
SMESG000000556.1	16956.1	19991.2	13921	0.519474	0.0329985	15.7422	7.76773e-56	1.49402e-53	HSPE1	heat shock 10kDa protein 1		dd_Smed_v6_421_0	IPR020818|PF00166|Chaperonin 10 Kd subunit\IPR020818|PTHR10772|10 KDA HEAT SHOCK PROTEIN\IPR011032|SSF50129|GroES-like	plass_neoblast1	yes	HSPE1 plays a role in de novo differentiation of regualtory T-lymphocytes (PMID: 31337116).
SMESG000027587.1	11932.7	14094.6	9770.83	0.52545	0.0357203	14.71	5.56481e-49	7.72493e-47	MAT2A	methionine adenosyltransferase 2A		dd_Smed_v6_1580_0	IPR022628|PF00438|S-adenosylmethionine synthetase, N-terminal domain\IPR022629|PF02772|S-adenosylmethionine synthetase, central domain\IPR022630|PF02773|S-adenosylmethionine synthetase, C-terminal domain\IPR002133|PTHR11964|S-ADENOSYLMETHIONINE SYNTHETASE\IPR022636|SSF55973|S-adenosylmethionine synthetase	plass_neoblast1	yes	Methionine adenosyltransferase 2A (MAT2A) regulates mouse zygotic genome activation and morula to blastocyst transition (PMID: 30265288).
SMESG000049109.1	4668.22	5591.58	3744.87	0.5735	0.0443263	12.9376	2.75987e-38	2.09803e-36	H3F3A	H3 histone, family 3A	mRNA: JX070082.1 | histone H3 mRNA - complete cds&EST: KC916784.1 | clone PL030012A10A05 histone H3 mRNA - partial cds& KC916784.1 | clone PL030012A10A05 histone H3 mRNA - partial cds	dd_Smed_v6_532_0	IPR007125|PF00125|Core histone H2A/H2B/H3/H4\IPR000164|PTHR11426|HISTONE H3\IPR009072|SSF47113|Histone-fold	plass_neoblast1	yes	Histone variant H3.3 orchestrates neural stem cell differentiation in the developing brain (PMID: 28524856).
SMESG000027888.1	54.7583	72.2586	37.2581	0.717966	0.197819	3.61105	0.000304964	0.00119062	MS3_09706	Acid-sensing ion channel 3		dd_Smed_v6_904_0	IPR001873|PF00858|Amiloride-sensitive sodium channel\IPR001873|PTHR11690|AMILORIDE-SENSITIVE SODIUM CHANNEL-RELATED	plass_neoblast1	yes	Acid-sensing ion channel 3 activation leads to acidic pH induced proinflammation and pain that causes a catabolic and degenerate phenotype in NP cells (PMID: 27853274).
SMESG000067906.1	469.244	639.222	299.265	1.0344	0.105443	9.79699	1.15986e-22	3.15973e-21	AAEL_AAEL015682	AAEL015682-PA		dd_Smed_v6_4808_0	IPR007125|PF00125|Core histone H2A/H2B/H3/H4\IPR000558|PTHR23428|HISTONE H2B\IPR009072|SSF47113|Histone-fold	plass_neoblast1	yes

## Sheet: Fincher.high
Overlapping genes with Fincher et al., 2018
Columns of this study (Supplemental Table 3)													Column of Fincher et al., 2018
Id	baseMean	MUT.Mean	CTRL.Mean	log2FoldChange	lfcSE	stat	pvalue	padj	symbol	Description	Published.Transcripts	dd_Smed_v4	Compact.Domain.Annotation.List	status	in.heatmap	gene function
SMESG000061386.1	336.134	190.194	482.074	-1.25758	0.11346	-11.0571	2.02524e-28	8.46358e-27	MYO15A	myosin XVA		dd_Smed_v4_7193_0_1	IPR001609|PF00063|Myosin head (motor domain)\IPR000048|PF00612|IQ calmodulin-binding motif\IPR000857|PF00784|MyTH4 domain\IPR027417|SSF52540|P-loop containing nucleoside triphosphate hydrolases	fincher_high_cluster8	yes	MYO15A mutation has been reported to result in abnormal morphology and dysfunction of the derived hair cell-like cells (PMID: 26915297).
SMESG000026756.1	279.863	161.328	398.398	-1.21254	0.116591	-10.3706	3.37468e-25	1.11079e-23	AAEL_AAEL014742	AAEL014742-PA		dd_Smed_v4_11663_0_1	IPR000719|PF00069|Protein kinase domain\IPR020683|PF12796|Ankyrin repeats (3 copies)\IPR020683|SSF48403|Ankyrin repeat\IPR011009|SSF56112|Protein kinase-like (PK-like)	fincher_high_cluster8	yes
SMESG000078416.1	2050.31	1500.62	2599.99	-0.782998	0.0508586	-15.3935	1.81097e-53	3.17696e-51	TBC1D30	TBC1 domain family member 30		dd_Smed_v4_6508_0_1	IPR000195|PF00566|Rab-GTPase-TBC domain\IPR000195|SSF47923|Ypt/Rab-GAP domain of gyp1p	fincher_high_cluster8	yes	TBC1D30 plays role in lipid droplet fusion and growth (PMID: 25158853).
SMESG000056635.1	319.079	244.032	394.126	-0.646415	0.110044	-5.87062	4.34167e-09	3.52187e-08	MS3_08339	Neurogenic locus notch protein 3	mRNA: KJ187184.1 | notch-1 (notch-1) mRNA - partial cds	dd_Smed_v4_4586_0_1	IPR000742|PF00008|EGF-like domain\IPR001791|PF00054|Laminin G domain\IPR001680|PF00400|WD domain, G-beta repeat\IPR001791|PF02210|Laminin G domain\IPR013320|SSF49899|Concanavalin A-like lectins/glucanases\IPR011047|SSF50998|Quinoprotein alcohol dehydrogenase-like	fincher_high_cluster7	yes	NOTCH3 is necessary for neuronal differentiation and maturation in the adult spinal cord (PMID: 25164209).
SMESG000059040.1	424.068	330.172	517.964	-0.619491	0.0961296	-6.44168	1.18155e-10	1.12543e-09	MS3_04818	Zinc finger protein Dzip1	mRNA: KU852671.1 | DAZ-interacting protein (DZIP) mRNA - partial cds&EST: AY967686.1 | clone NBE.7.10A mRNA sequence	dd_Smed_v4_9365_0_1	IPR032714|PF13815|Iguana/Dzip1-like DAZ-interacting protein N-terminal	fincher_high_cluster7	yes	Dzip1 is required for differentiation of primary cilia (PMID: 20014402)
SMESG000005730.1	2281.62	1801.53	2761.72	-0.607629	0.0534892	-11.3591	6.68523e-30	3.14817e-28	DNA2	DNA replication helicase/nuclease 2		dd_Smed_v4_12638_0_1	IPR014808|PF08696|DNA replication factor Dna2\IPR026851|PTHR10887:SF14|PROTEIN DNA-2, ISOFORM A\IPR027417|SSF52540|P-loop containing nucleoside triphosphate hydrolases	fincher_high_cluster7	yes	DNA2 is required for DNA repair, cell cycle and meristem maintenance in plants (PMID:26951435) and embryonic development in mice (PMID: 23604072).
SMESG000081140.1	6517.68	5269.87	7765.49	-0.552653	0.0505613	-10.9302	8.26762e-28	3.31619e-26	LYAR	Ly1 antibody reactive clone		dd_Smed_v4_5281_0_1	IPR014898|PF08790|LYAR-type C2HC zinc finger	fincher_high_cluster7	yes	LYAR is essential for control of self-renewal and differentiation of ES Cells (PMID: 19489080).
SMESG000070967.1	1068.8	863.856	1273.75	-0.546971	0.0709865	-7.7044	1.31455e-14	1.8522e-13	MYOF	myoferlin	EST: AY067757.1 | clone H.109.4a unknown mRNA sequence	dd_Smed_v4_4648_0_1	IPR000008|PF00168|C2 domain\IPR012561|PF08150|FerB (NUC096) domain\IPR012968|PF08151|FerI (NUC094) domain\IPR012560|PF08165|FerA (NUC095) domain\IPR032362|PF16165|Ferlin C-terminus\IPR000008|SSF49562|C2 domain (Calcium/lipid-binding domain, CaLB)	fincher_high_cluster7	yes	Myoferlin is esential for normal myoblast fusion that requires the aligment and fusion of two apposed lipid bilayers (PMID: 16280346).
SMESG000041598.1	394.682	317.906	471.458	-0.544215	0.0980387	-5.54935	2.86729e-08	2.11132e-07	MS3_08434	Collagen alpha-2(I) chain		dd_Smed_v4_8075_0_1	IPR008160|PF01391|Collagen triple helix repeat (20 copies)\IPR000885|PF01410|Fibrillar collagen C-terminal domain\IPR013320|SSF49899|Concanavalin A-like lectins/glucanases	fincher_high_cluster7	yes	Collagen alpha-2(I) chain involved in Fgf2 mediated osteoblast differentiation (PMID: 11169739).
SMESG000056209.1	382.044	307.773	456.316	-0.54325	0.0963211	-5.63813	1.71909e-08	1.29695e-07	MED23	mediator complex subunit 23		dd_Smed_v4_8836_0_1	IPR021629|PF11573|Mediator complex subunit 23	fincher_high_cluster8	yes	MED23 facilitates differentiation of smooth muscle cells (PMID: 22972934).
SMESG000056252.1	6992.05	5679.02	8305.07	-0.542367	0.0487459	-11.1263	9.34818e-29	4.1225e-27				dd_Smed_v4_3805_0_1	IPR013170|PF08312|cwf21 domain	fincher_high_cluster3	yes
SMESG000060963.1	3273.62	2690.97	3856.28	-0.512852	0.0494168	-10.3778	3.13037e-25	1.03251e-23	PHUM_PHUM581690	C-jun-amino-terminal kinase-interacting protein, putative		dd_Smed_v4_3798_0_1	IPR019143|PF09744|JNK_SAPK-associated protein-1\IPR032486|PF16471|JNK-interacting protein leucine zipper II\IPR017986|SSF50978|WD40 repeat-like	fincher_high_cluster8	yes
SMESG000026842.1	3302.02	2735.57	3868.46	-0.494889	0.0464909	-10.6445	1.84879e-26	6.7693e-25	MADD	MAP-kinase activating death domain		dd_Smed_v4_8355_0_1	IPR001194|PF02141|DENN (AEX-3) domain\IPR005113|PF03456|uDENN domain	fincher_high_cluster7	no
SMESG000026378.1	865.636	719.28	1011.99	-0.478746	0.0808378	-5.92179	3.18455e-09	2.61782e-08				dd_Smed_v4_12389_0_1		fincher_high_cluster7	no
SMESG000039986.1	398.769	329.852	467.686	-0.478471	0.0985874	-4.85206	1.22187e-06	7.12155e-06	SOCG_04908	ubiquitin carboxy terminal hydrolase Ubp11		dd_Smed_v4_17517_0_1	IPR001394|PF00443|Ubiquitin carboxyl-terminal hydrolase	fincher_high_cluster8	no
SMESG000011188.1	3989.12	3330.86	4647.37	-0.476515	0.0425612	-11.1957	4.27782e-29	1.92369e-27	CLASRP	CLK4-associating serine/arginine rich protein		dd_Smed_v4_3095_0_1	IPR019147|PF09750|Alternative splicing regulator	fincher_high_cluster8	no
SMESG000070665.1	9942.16	8320.19	11564.1	-0.470947	0.0425898	-11.0577	2.01264e-28	8.43301e-27	MOCA-CYP	CG1866 gene product from transcript CG1866-RC		dd_Smed_v4_2064_0_1	IPR002130|PF00160|Cyclophilin type peptidyl-prolyl cis-trans isomerase/CLD\IPR024936|PTHR11071|PEPTIDYL-PROLYL CIS-TRANS ISOMERASE\IPR029000|SSF50891|Cyclophilin-like	fincher_high_cluster3	no
SMESG000066558.1	640.282	539.53	741.033	-0.443571	0.0803228	-5.52166	3.3581e-08	2.45461e-07	NOTCH1	notch 1		dd_Smed_v4_12732_0_1	IPR000742|PF00008|EGF-like domain\IPR000800|PF00066|LNR domain\IPR013111|PF07974|EGF-like domain\IPR020683|PF12796|Ankyrin repeats (3 copies)\IPR020683|SSF48403|Ankyrin repeat\IPR000800|SSF90193|Notch domain	fincher_high_cluster8	no
SMESG000023477.1	138.566	115.311	161.821	-0.434531	0.148463	-2.92546	0.00343944	0.010674	MS3_09113	FCH and double SH3 domains protein 2		dd_Smed_v4_13998_0_1	IPR001452|PF00018|SH3 domain\IPR001060|PF00611|Fes/CIP4, and EFC/F-BAR homology domain\IPR001452|SSF50044|SH3-domain	fincher_high_cluster7	no
SMESG000059244.1	1912.48	1624.08	2200.87	-0.43247	0.054042	-8.0022	1.2222e-15	1.89613e-14	NFXL1	nuclear transcription factor, X-box binding-like 1		dd_Smed_v4_4837_0_1		fincher_high_cluster7	no
SMESG000061841.1	1101.65	941.302	1262.01	-0.412055	0.0659887	-6.24389	4.2682e-10	3.8409e-09				dd_Smed_v4_6425_0_1	IPR011993|SSF50729|PH domain-like	fincher_high_cluster7	no
SMESG000061526.1	705.744	604.586	806.902	-0.405442	0.0765172	-5.29825	1.16915e-07	7.88522e-07	DGRI\GH24009	GH24009 gene product from transcript GH24009-RA		dd_Smed_v4_11394_0_1	IPR002219|PF00130|Phorbol esters/diacylglycerol binding domain (C1 domain)\IPR000008|PF00168|C2 domain\IPR010439|PF06292|Domain of Unknown Function (DUF1041)\IPR019558|PF10540|Munc13 (mammalian uncoordinated) homology domain\IPR027080|PTHR10480|PROTEIN UNC-13 HOMOLOG\IPR000008|SSF49562|C2 domain (Calcium/lipid-binding domain, CaLB)	fincher_high_cluster7	no
SMESG000077643.1	25993.2	23014.3	28972.2	-0.330154	0.0350756	-9.41265	4.83775e-21	1.14414e-19	ISCW_ISCW008220	translation initiation factor 1A	EST: AY067683.1 | clone HB.6.11h unknown mRNA sequence	dd_Smed_v4_334_0_1	IPR006196|PF01176|Translation initiation factor 1A / IF-1\IPR001253|PTHR21668|EIF-1A\IPR012340|SSF50249|Nucleic acid-binding proteins	fincher_high_cluster7	no
SMESG000048801.1	3793.58	3362.4	4224.76	-0.325484	0.0501545	-6.48957	8.60825e-11	8.28843e-10	CDEP	Chondrocyte-derived ezrin-like domain containing protein ortholog (H. sapiens)		dd_Smed_v4_5600_0_1	IPR019748|PF00373|FERM central domain\IPR014847|PF08736|FERM adjacent (FA)\IPR018979|PF09379|FERM N-terminal domain\IPR018980|PF09380|FERM C-terminal PH-like domain\IPR019748|SSF47031|Second domain of FERM\IPR011993|SSF50729|PH domain-like\IPR029071|SSF54236|Ubiquitin-like	fincher_high_cluster7	no
SMESG000012031.1	12224	10852.5	13595.4	-0.321722	0.0472076	-6.81502	9.42488e-12	1.00373e-10				dd_Smed_v4_3816_0_1	IPR011545|PF00270|DEAD/DEAH box helicase\IPR001650|PF00271|Helicase conserved C-terminal domain\IPR027417|SSF52540|P-loop containing nucleoside triphosphate hydrolases	fincher_high_cluster3	no
SMESG000013298.1	273.967	241.596	306.339	-0.319451	0.111707	-2.85926	0.00424628	0.0129292			mRNA: KC161222.1 | follistatin mRNA - complete cds&EST: JX010480.1 | clone SMED_31833_V2 follistatin mRNA - complete cds	dd_Smed_v4_9584_0_1	IPR002350|PF07648|Kazal-type serine protease inhibitor domain	fincher_high_cluster7	no
SMESG000018172.1	7277.15	6490.05	8064.26	-0.310766	0.0423985	-7.32961	2.30821e-13	2.89233e-12				dd_Smed_v4_2164_0_1	IPR013577|PF08366|LLGL2\IPR017986|SSF50978|WD40 repeat-like	fincher_high_cluster3	no
SMESG000077136.1	577.815	515.668	639.962	-0.301836	0.0823114	-3.66681	0.000245595	0.000975051				dd_Smed_v4_5064_0_1	IPR029299|PF15309|ALMS motif	fincher_high_cluster7	no
SMESG000049079.1	1418.33	1267.32	1569.33	-0.301753	0.0704476	-4.2833	1.84139e-05	8.96216e-05				dd_Smed_v4_8647_0_1	IPR024626|PF12936|KRI1-like family C-terminal	fincher_high_cluster3	no
SMESG000018733.1	1721.91	1560.2	1883.62	-0.267065	0.0541056	-4.93592	7.9773e-07	4.78938e-06				dd_Smed_v4_4423_0_1	IPR000219|PF00621|RhoGEF domain\IPR001452|PF14604|Variant SH3 domain\IPR000219|SSF48065|DBL homology domain (DH-domain)\IPR001452|SSF50044|SH3-domain	fincher_high_cluster8	no
SMESG000050533.1	2747.34	2499.44	2995.25	-0.257885	0.0466072	-5.53311	3.1461e-08	2.30387e-07				dd_Smed_v4_5107_0_1		fincher_high_cluster7	no
SMESG000006246.1	4349.99	3963.99	4736	-0.254139	0.0422594	-6.01376	1.81263e-09	1.5246e-08	PHUM_PHUM538580	histone deacetylase hda2, putative		dd_Smed_v4_1997_0_1	IPR023801|PF00850|Histone deacetylase domain\IPR001607|PF02148|Zn-finger in ubiquitin-hydrolases and other protein\IPR000286|PTHR10625|HISTONE DEACETYLASE	fincher_high_cluster7	no
SMESG000020289.1	921.714	842.735	1000.69	-0.241509	0.0704021	-3.43035	0.000602794	0.00221728	FYN	Fyn proto-oncogene	EST: JX010489.1 | clone Smed_07433_V2 tyrosine kinase-1 mRNA - complete cds	dd_Smed_v4_9416_0_1	IPR000980|PF00017|SH2 domain\IPR001452|PF00018|SH3 domain\IPR001245|PF07714|Protein tyrosine kinase\IPR001452|SSF50044|SH3-domain\IPR000980|SSF55550|SH2 domain\IPR011009|SSF56112|Protein kinase-like (PK-like)	fincher_high_cluster7	no
SMESG000057128.1	837.061	765.851	908.27	-0.239815	0.0734161	-3.26647	0.00108896	0.003799				dd_Smed_v4_6581_1_1	IPR001683|PF00787|PX domain\IPR003114|PF02194|PXA domain\IPR001683|SSF64268|PX domain	fincher_high_cluster8	no
SMESG000023144.1	2414.77	2215.55	2613.99	-0.236147	0.0493443	-4.78568	1.7041e-06	9.73321e-06	MS3_09297	Zinc finger MYND domain-containing protein 11		dd_Smed_v4_9896_0_1	IPR011011|SSF57903|FYVE/PHD zinc finger	fincher_high_cluster7	no
SMESG000019042.1	449.041	411.623	486.459	-0.233074	0.0919261	-2.53541	0.0112315	0.0304363	DPSE\GA27032	GA27032 gene product from transcript GA27032-RD		dd_Smed_v4_8089_0_1	IPR001781|PF00412|LIM domain\IPR003128|PF02209|Villin headpiece domain\IPR003128|SSF47050|VHP, Villin headpiece domain	fincher_high_cluster7	no
SMESG000020956.1	1235.3	1134.62	1335.97	-0.232451	0.0607386	-3.82703	0.000129697	0.000545009				dd_Smed_v4_9631_0_1	IPR002219|PF00130|Phorbol esters/diacylglycerol binding domain (C1 domain)\IPR000756|PF00609|Diacylglycerol kinase accessory domain\IPR001206|PF00781|Diacylglycerol kinase catalytic domain\IPR000159|PF00788|Ras association (RalGDS/AF-6) domain\IPR016064|SSF111331|NAD kinase/diacylglycerol kinase-like\IPR029071|SSF54236|Ubiquitin-like	fincher_high_cluster7	no
SMESG000005123.1	617.207	568.279	666.134	-0.220535	0.0846927	-2.60388	0.00921757	0.0255778				dd_Smed_v4_3420_0_1	IPR010504|PF06456|Arfaptin-like domain\IPR030798|PTHR12141|ARFAPTIN-RELATEDADP-RIBOSYLATION FACTOR INTERACTIN	fincher_high_cluster7	no
SMESG000074250.1	1465.76	1362.8	1568.72	-0.200804	0.0598803	-3.35342	0.000798193	0.00286796				dd_Smed_v4_5857_0_1	IPR000009|PTHR11871|PROTEIN PHOSPHATASE PP2A REGULATORY SUBUNIT B\IPR017986|SSF50978|WD40 repeat-like	fincher_high_cluster7	no
SMESG000034003.1	712.987	663.942	762.033	-0.190929	0.076253	-2.50383	0.0122857	0.0328744	CG14621	CG14621 gene product from transcript CG14621-RD	mRNA: KT163700.1 | slc35e1 (slc35e1) mRNA - complete cds	dd_Smed_v4_5304_0_1	IPR004853|PF03151|Triose-phosphate Transporter family	fincher_high_cluster7	no
SMESG000043611.1	2056.72	1936.37	2177.06	-0.166805	0.0512143	-3.25699	0.001126	0.00391879	MS3_03215	Tyrosine-protein kinase SYK		dd_Smed_v4_9075_0_1	IPR000980|PF00017|SH2 domain\IPR001245|PF07714|Protein tyrosine kinase\IPR000980|SSF55550|SH2 domain\IPR011009|SSF56112|Protein kinase-like (PK-like)	fincher_high_cluster7	no
SMESG000016955.1	104283	107508	101058	0.0888257	0.0319477	2.78035	0.00543004	0.0160707	RPS3	ribosomal protein S3	EST: AY067184.1 | clone HB.18.2d unknown mRNA sequence	dd_Smed_v4_269_0_1	IPR004044|PF07650|KH domain\IPR009019|SSF54814|Prokaryotic type KH domain (KH-domain type II)\IPR001351|SSF54821|Ribosomal protein S3 C-terminal domain	fincher_high_cluster7	no
SMESG000059698.1	82418.2	86109.1	78727.4	0.128641	0.0323138	3.981	6.86256e-05	0.000303726			EST: AY068656.1 | clone HB.8.7b unknown mRNA sequence	dd_Smed_v4_188_0_1		fincher_high_cluster3	no
SMESG000026307.1	1475.94	1571.58	1380.3	0.18407	0.0571735	3.21944	0.0012844	0.00442091	MRPL40	mitochondrial ribosomal protein L40		dd_Smed_v4_2475_0_1	IPR019192|PF09812|Mitochondrial ribosomal protein L28	fincher_high_cluster7	no
SMESG000026862.1	46814.6	50055.3	43573.8	0.199125	0.0312417	6.3737	1.84524e-10	1.72065e-09	EEF1B2	eukaryotic translation elongation factor 1 beta 2		dd_Smed_v4_206_0_1	IPR014038|PF00736|EF-1 guanine nucleotide exchange domain\IPR018940|PF10587|Eukaryotic elongation factor 1 beta central acidic region\IPR010987|SSF47616|GST C-terminal domain-like\IPR014038|SSF54984|eEF-1beta-like	fincher_high_cluster8	no
SMESG000012475.1	3828.67	4114.57	3542.76	0.214167	0.0492363	4.34973	1.36305e-05	6.78046e-05	RL11	60S ribosomal protein l11		dd_Smed_v4_144_0_1	IPR031310|PF00281|Ribosomal protein L5\IPR031309|PF00673|ribosomal L5P family C-terminus\IPR022803|SSF55282|RL5-like	fincher_high_cluster7	no
SMESG000010175.1	1022.8	1104.56	941.046	0.224418	0.0668638	3.35625	0.000790059	0.00284066	CG2064	CG2064 gene product from transcript CG2064-RA		dd_Smed_v4_10881_0_1	IPR002347|PF00106|short chain dehydrogenase\IPR016040|SSF51735|NAD(P)-binding Rossmann-fold domains	fincher_high_cluster0	no
SMESG000040163.1	6358.68	6873.86	5843.51	0.232203	0.0406546	5.71159	1.11927e-08	8.64023e-08	PSMA4	proteasome subunit alpha 4		dd_Smed_v4_1541_0_1	IPR001353|PF00227|Proteasome subunit\IPR000426|PF10584|Proteasome subunit A N-terminal signature\IPR029055|SSF56235|N-terminal nucleophile aminohydrolases (Ntn hydrolases)	fincher_high_cluster7	no
SMESG000008925.1	30018.5	32879.9	27157.1	0.273818	0.0394677	6.93776	3.98373e-12	4.39809e-11				dd_Smed_v4_376_0_1		fincher_high_cluster8	no
SMESG000081357.1	3516.47	3860.58	3172.37	0.280068	0.0487415	5.7459	9.14335e-09	7.13762e-08	MS3_05425	Pre-mRNA branch site p14-like protein		dd_Smed_v4_2216_0_1	IPR000504|PF00076|RNA recognition motif. (a.k.a. RRM, RBD, or RNP domain)\IPR012677|SSF54928|RNA-binding domain, RBD	fincher_high_cluster8	no
SMESG000026105.1	555.62	611.496	499.745	0.282547	0.0845491	3.34144	0.000833458	0.00298125	MS3_10597	Protein phosphatase 1 regulatory subunit 7		dd_Smed_v4_5405_0_1	IPR025875|PF12799|Leucine Rich repeats (2 copies)\IPR032675|SSF52058|L domain-like	fincher_high_cluster7	no
SMESG000016336.1	1826.7	2007.9	1645.5	0.283401	0.0538147	5.26608	1.3937e-07	9.32485e-07	CG8412	CG8412 gene product from transcript CG8412-RA		dd_Smed_v4_8775_0_1	IPR005599|PF03901|Alg9-like mannosyltransferase family\IPR005599|PTHR22760|GLYCOSYLTRANSFERASE	fincher_high_cluster0	no
SMESG000040616.1	8477.75	9331.25	7624.24	0.288668	0.0464254	6.21784	5.04057e-10	4.48538e-09	GM9763	predicted pseudogene 9763		dd_Smed_v4_277_0_1	IPR023184|PF02320|Ubiquinol-cytochrome C reductase hinge protein\IPR003422|PTHR15336|UBIQUINOL-CYTOCHROME C REDUCTASE COMPLEX 7.8 KDA P\IPR023184|SSF81531|Non-heme 11 kDa protein of cytochrome bc1 complex (Ubiquinol-cytochrome c reductase)	fincher_high_cluster7	no
SMESG000077758.1	257.293	287.2	227.385	0.312224	0.11537	2.70572	0.0068157	0.0196542	MPPE	Metallophosphoesterase		dd_Smed_v4_12322_0_1	IPR004843|PF00149|Calcineurin-like phosphoesterase\IPR033308|PTHR13315|METALLO PHOSPHOESTERASE RELATED\IPR029052|SSF56300|Metallo-dependent phosphatases	fincher_high_cluster7	no
SMESG000071294.1	7525.5	8390.88	6660.12	0.330693	0.0418484	7.9021	2.74246e-15	4.09547e-14	COX4	cytochrome c oxidase subunit IV		dd_Smed_v4_845_0_1	IPR004203|PF02936|Cytochrome c oxidase subunit IV\IPR004203|PTHR10707|CYTOCHROME C OXIDASE SUBUNIT IV\IPR004203|SSF81406|Mitochondrial cytochrome c oxidase subunit IV	fincher_high_cluster7	no
SMESG000061591.1	9848.74	11144	8553.5	0.378452	0.0431721	8.76605	1.85044e-18	3.6246e-17				dd_Smed_v4_512_0_1	IPR000956|PF00836|Stathmin family\IPR000956|SSF101494|Stathmin	fincher_high_cluster3	no
SMESG000072628.1	132.131	151.93	112.332	0.386542	0.150113	2.5731	0.0100791	0.0276467	MS3_00633	Protocadherin-11 Y-linked		dd_Smed_v4_17019_0_1	IPR002126|PF00028|Cadherin domain\IPR015919|SSF49313|Cadherin-like	fincher_high_cluster7	no
SMESG000013804.1	407.672	469.185	346.159	0.419891	0.100062	4.19506	2.72798e-05	0.000129189	MS3_02130	Protein SpAN	EST: AY068281.1 | clone H.32.12a unknown mRNA sequence	dd_Smed_v4_3177_0_1	IPR001506|PF01400|Astacin (Peptidase family M12A)\IPR003582|PF01549|ShK domain-like	fincher_high_cluster8	no
SMESG000000556.1	16956.1	19991.2	13921	0.519474	0.0329985	15.7422	7.76773e-56	1.49402e-53	HSPE1	heat shock 10kDa protein 1		dd_Smed_v4_421_0_1	IPR020818|PF00166|Chaperonin 10 Kd subunit\IPR020818|PTHR10772|10 KDA HEAT SHOCK PROTEIN\IPR011032|SSF50129|GroES-like	fincher_high_cluster7	yes	HSPE1 plays a role in de novo differentiation of regualtory T-lymphocytes (PMID: 31337116).
SMESG000057286.1	36.8114	47.7026	25.9201	0.579249	0.217056	2.65723	0.00787851	0.0222724			mRNA: KT163668.1 | slc28a-3 (slc28a-3) mRNA - complete cds	dd_Smed_v4_6348_0_1	IPR002668|PF01773|Na+ dependent nucleoside transporter N-terminus\IPR011657|PF07662|Na+ dependent nucleoside transporter C-terminus\IPR011642|PF07670|Nucleoside recognition\IPR008276|PTHR10590|SODIUM/NUCLEOSIDE COTRANSPORTER	fincher_high_cluster7	yes
SMESG000075551.1	59.2546	74.904	43.6051	0.59149	0.194675	3.03021	0.00244381	0.00788619	PLCXD3	phosphatidylinositol specific phospholipase C X domain containing 3		dd_Smed_v4_5433_0_1	IPR017946|SSF51695|PLC-like phosphodiesterases	fincher_high_cluster7	yes	Transplantation of mesenchymal stem cells restore PLCXD3 expression (PMID: 32070749).
SMESG000040790.1	3558.78	4431.64	2685.92	0.709039	0.0615348	11.5218	1.02492e-30	5.06557e-29			EST: AY068075.1 | clone H.8.1f(T3) unknown mRNA sequence	dd_Smed_v4_238_1_1	IPR003582|PF01549|ShK domain-like\IPR002919|SSF57567|Serine protease inhibitors	fincher_high_cluster7	yes
SMESG000036524.1	56.8321	80.5274	33.1367	0.886733	0.210887	4.1797	2.91888e-05	0.000137454	ISCW_ISCW008254	voltage-activated ion channel, putative		dd_Smed_v4_11034_0_1	IPR000595|PF00027|Cyclic nucleotide-binding domain\IPR005821|PF00520|Ion transport protein\IPR013621|PF08412|Ion transport protein N-terminal\IPR018490|SSF51206|cAMP-binding domain-like	fincher_high_cluster7	yes
SMESG000049097.1	181.183	261.84	100.526	1.23806	0.139645	8.81822	1.16289e-18	2.32344e-17	PTPRH	protein tyrosine phosphatase, receptor type, H		dd_Smed_v4_768_0_1	IPR000242|PF00102|Protein-tyrosine phosphatase\IPR003961|SSF49265|Fibronectin type III\IPR029021|SSF52799|(Phosphotyrosine protein) phosphatases II\IPR013806|SSF57440|Kringle-like	fincher_high_cluster7	yes
SMESG000004901.1	741.982	1100.44	383.522	1.46805	0.0828856	17.6783	6.16145e-70	1.72564e-67			mRNA: KF730688.1 | X1.A.H5.2 mRNA - complete cds	dd_Smed_v4_234_0_1		fincher_high_cluster8	yes
SMESG000023477.1	138.566	115.311	161.821	-0.434531	0.148463	-2.92546	0.00343944	0.010674	MS3_09113	FCH and double SH3 domains protein 2		IPR001452|PF00018|SH3 domain\IPR001060|PF00611|Fes/CIP4, and EFC/F-BAR homology domain\IPR001452|SSF50044|SH3-domain	dd_Smed_v4_13998_0_1	fincher_high_cluster7
SMESG000013298.1	273.967	241.596	306.339	-0.319451	0.111707	-2.85926	0.00424628	0.0129292			mRNA: KC161222.1 | follistatin mRNA - complete cds&EST: JX010480.1 | clone SMED_31833_V2 follistatin mRNA - complete cds	IPR002350|PF07648|Kazal-type serine protease inhibitor domain	dd_Smed_v4_9584_0_1	fincher_high_cluster7
SMESG000016955.1	104283	107508	101058	0.0888257	0.0319477	2.78035	0.00543004	0.0160707	RPS3	ribosomal protein S3	EST: AY067184.1 | clone HB.18.2d unknown mRNA sequence	IPR004044|PF07650|KH domain\IPR009019|SSF54814|Prokaryotic type KH domain (KH-domain type II)\IPR001351|SSF54821|Ribosomal protein S3 C-terminal domain	dd_Smed_v4_269_0_1	fincher_high_cluster7
SMESG000077758.1	257.293	287.2	227.385	0.312224	0.11537	2.70572	0.0068157	0.0196542	MPPE	Metallophosphoesterase		IPR004843|PF00149|Calcineurin-like phosphoesterase\IPR033308|PTHR13315|METALLO PHOSPHOESTERASE RELATED\IPR029052|SSF56300|Metallo-dependent phosphatases	dd_Smed_v4_12322_0_1	fincher_high_cluster7
SMESG000005123.1	617.207	568.279	666.134	-0.220535	0.0846927	-2.60388	0.00921757	0.0255778				IPR010504|PF06456|Arfaptin-like domain\IPR030798|PTHR12141|ARFAPTIN-RELATEDADP-RIBOSYLATION FACTOR INTERACTIN	dd_Smed_v4_3420_0_1	fincher_high_cluster7
SMESG000072628.1	132.131	151.93	112.332	0.386542	0.150113	2.5731	0.0100791	0.0276467	MS3_00633	Protocadherin-11 Y-linked		IPR002126|PF00028|Cadherin domain\IPR015919|SSF49313|Cadherin-like	dd_Smed_v4_17019_0_1	fincher_high_cluster7
SMESG000019042.1	449.041	411.623	486.459	-0.233074	0.0919261	-2.53541	0.0112315	0.0304363	DPSE\GA27032	GA27032 gene product from transcript GA27032-RD		IPR001781|PF00412|LIM domain\IPR003128|PF02209|Villin headpiece domain\IPR003128|SSF47050|VHP, Villin headpiece domain	dd_Smed_v4_8089_0_1	fincher_high_cluster7
SMESG000034003.1	712.987	663.942	762.033	-0.190929	0.076253	-2.50383	0.0122857	0.0328744	CG14621	CG14621 gene product from transcript CG14621-RD	mRNA: KT163700.1 | slc35e1 (slc35e1) mRNA - complete cds	IPR004853|PF03151|Triose-phosphate Transporter family	dd_Smed_v4_5304_0_1	fincher_high_cluster7
