# Supplementary material for: Tnfaip2/exoc3‐driven lipid metabolism is essential for stem cell differentiation and organ homeostasis
Source: EMBO Rep. 2020 Dec 10;22(1):e49328. doi: 10.15252/embr.201949328 (PMC7788457; doi:10.15252/embr.201949328)
Supplement: Supplementary file 6 — Dataset EV4 [file EMBR-22-e49328-s006.xlsx]

## Sheet: cl0
Overlapping genes with Fincher et al., 2018
Columns of this study (Supplemental Table 3)													Column of Fincher et al., 2018
Id	baseMean	MUT.Mean	CTRL.Mean	log2FoldChange	lfcSE	stat	pvalue	padj	symbol	Description	Published.Transcripts	Compact.Domain.Annotation.List	dd_Smed_v4	status
SMESG000074551.1	1146.92	687.634	1606.21	-1.2	0.0636074	-18.8531	2.77178e-79	1.02904e-76				IPR000209|PF00082|Subtilase family\IPR002884|PF01483|Proprotein convertase P-domain\IPR015500|PTHR10795|PROPROTEIN CONVERTASE SUBTILISIN/KEXIN\IPR008979|SSF49785|Galactose-binding domain-like\IPR000209|SSF52743|Subtilisin-like	dd_Smed_v4_1484_0_1	fincher_plus_cluster0
SMESG000064131.1	3779.56	2881.1	4678.03	-0.691209	0.049111	-14.0737	5.51077e-45	6.23928e-43	KIF15	kinesin family member 15		IPR001752|PF00225|Kinesin motor domain\IPR027640|PTHR24115|FAMILY NOT NAMED\IPR027417|SSF52540|P-loop containing nucleoside triphosphate hydrolases	dd_Smed_v4_11717_0_1	fincher_plus_cluster0
SMESG000046742.1	4630.82	5483.45	3778.19	0.53123	0.0491278	10.8129	2.99162e-27	1.15637e-25	AAEL_AAEL005270	AAEL005270-PA		IPR024518|PF11901|Protein of unknown function (DUF3421)	dd_Smed_v4_1040_0_1	fincher_plus_cluster0
SMESG000063612.1	10097.2	8589.24	11605.2	-0.430621	0.0405413	-10.6217	2.36139e-26	8.58707e-25	PHUM_PHUM475220	Flotillin-1, putative		IPR001107|PF01145|SPFH domain / Band 7 family\IPR031905|PF15975|Flotillin\IPR027705|PTHR13806|FLOTILLIN-RELATED\IPR001107|SSF117892|Band 7/SPFH domain	dd_Smed_v4_1887_0_1	fincher_plus_cluster0
SMESG000010201.1	6250.14	5159.65	7340.63	-0.501614	0.0550113	-9.11826	7.63367e-20	1.65127e-18					dd_Smed_v4_9821_0_1	fincher_plus_cluster0
SMESG000014842.1	5186.5	5877.61	4495.39	0.381644	0.0497177	7.67611	1.6399e-14	2.29041e-13	RRM2B	ribonucleotide reductase regulatory TP53 inducible subunit M2B	EST: JX010583.1 | clone Smed_05893_V2 ribonucleoside diphosphate reductase subunit M2 mRNA - complete cds& AY067448.1 | clone HB.6.9g unknown mRNA sequence	IPR000358|PF00268|Ribonucleotide reductase, small chain\IPR000358|PTHR23409|RIBONUCLEOSIDE-DIPHOSPHATE REDUCTASE SMALL CHAIN\IPR009078|SSF47240|Ferritin-like	dd_Smed_v4_5862_0_1	fincher_plus_cluster0
SMESG000038705.1	14213.4	12469.5	15957.3	-0.352016	0.0479126	-7.34702	2.02671e-13	2.55968e-12				IPR000571|PF00642|Zinc finger C-x8-C-x5-C-x3-H type (and similar)\IPR000571|SSF90229|CCCH zinc finger	dd_Smed_v4_6243_0_1	fincher_plus_cluster0
SMESG000060313.1	1079.88	1271.82	887.932	0.505552	0.0734261	6.88419	5.8118e-12	6.32444e-11			mRNA: MG551541.1 | pks-1 mRNA - complete cds		dd_Smed_v4_158_0_1	fincher_plus_cluster0
SMESG000033944.1	1244.77	1431.44	1058.09	0.427206	0.0635633	6.72033	1.81309e-11	1.87827e-10					dd_Smed_v4_5651_0_1	fincher_plus_cluster0
SMESG000077166.1	2686.85	2966.95	2406.74	0.298052	0.0502607	5.92999	3.02947e-09	2.49549e-08				IPR000182|PF00583|Acetyltransferase (GNAT) family\IPR016181|SSF55729|Acyl-CoA N-acyltransferases (Nat)	dd_Smed_v4_5816_0_1	fincher_plus_cluster0
SMESG000038798.1	16765.2	15257.7	18272.6	-0.25758	0.0461082	-5.58642	2.31802e-08	1.72437e-07	MCM6.2	minichromosome maintenance complex component 6		IPR001208|PF00493|MCM2/3/5 family\IPR027925|PF14551|MCM N-terminal domain\IPR008049|PTHR11630:SF43|DNA REPLICATION LICENSING FACTOR MCM6\IPR012340|SSF50249|Nucleic acid-binding proteins\IPR027417|SSF52540|P-loop containing nucleoside triphosphate hydrolases	dd_Smed_v4_2682_0_1	fincher_plus_cluster0
SMESG000016054.1	9435.39	8619.12	10251.7	-0.248053	0.0457479	-5.42216	5.88817e-08	4.16418e-07	ADAD1	adenosine deaminase domain containing 1 (testis-specific)		IPR014720|PF00035|Double-stranded RNA binding motif\IPR002466|PF02137|Adenosine-deaminase (editase) domain	dd_Smed_v4_4276_0_1	fincher_plus_cluster0
SMESG000017019.1	3218.84	2899.14	3538.54	-0.28375	0.055727	-5.09176	3.54756e-07	2.23759e-06	CDT1	chromatin licensing and DNA replication factor 1		IPR014939|PF08839|DNA replication factor CDT1 like\IPR032054|PF16679|DNA replication factor Cdt1 C-terminal domain\IPR011991|SSF46785|Winged helixDNA-binding domain	dd_Smed_v4_13580_0_1	fincher_plus_cluster0
SMESG000043124.1	3700.16	4092.52	3307.79	0.301769	0.0596056	5.06268	4.13393e-07	2.58597e-06					dd_Smed_v4_3018_0_1	fincher_plus_cluster0
SMESG000022441.1	10653	9830.48	11475.4	-0.22116	0.0451682	-4.89636	9.76264e-07	5.78296e-06	PLK1	polo like kinase 1		IPR000719|PF00069|Protein kinase domain\IPR000959|PF00659|POLO box duplicated region\IPR011009|SSF56112|Protein kinase-like (PK-like)	dd_Smed_v4_4273_0_1	fincher_plus_cluster0
SMESG000070179.1	4556.4	4196.92	4915.88	-0.226062	0.0489637	-4.61692	3.89475e-06	2.11843e-05	SIZ	schizo		IPR000904|PF01369|Sec7 domain\IPR001849|PF16453|PH domain\IPR000904|SSF48425|Sec7 domain\IPR011993|SSF50729|PH domain-like	dd_Smed_v4_8602_0_1	fincher_plus_cluster0
SMESG000051726.1	1212.68	1336.08	1089.28	0.289772	0.0630809	4.59345	4.35986e-06	2.35058e-05	NERO	CG2245 gene product from transcript CG2245-RA		IPR016024|SSF48371|ARM repeat	dd_Smed_v4_703_0_1	fincher_plus_cluster0
SMESG000004606.1	37470.9	39820.1	35121.6	0.179564	0.0419738	4.278	1.88577e-05	9.15865e-05	MS3_09793	Chromobox protein 5	mRNA: JN216838.1 | heterochromatin protein 1-like protein 1 (HP1-1) mRNA - complete cds&EST: JX010491.1 | clone Smed_02233_V2 heterochromatin protein 1-1 mRNA - partial cds& AY967564.1 | clone NBE.2.01F mRNA sequence	IPR023780|PF00385|Chromo (CHRromatin Organisation MOdifier) domain\IPR008251|PF01393|Chromo shadow domain\IPR016197|SSF54160|Chromo domain-like	dd_Smed_v4_928_0_1	fincher_plus_cluster0
SMESG000007981.1	2135.6	2299.87	1971.33	0.218851	0.0520184	4.20712	2.5865e-05	0.000122963				IPR000253|PF00498|FHA domain\IPR008984|SSF49879|SMAD/FHA domain	dd_Smed_v4_10019_0_1	fincher_plus_cluster0
SMESG000049360.1	9663.59	8996.74	10330.4	-0.197168	0.0487001	-4.04861	5.15236e-05	0.000232746	MS3_05752	FACT complex subunit SSRP1	mRNA: JX070079.1 | SSRP1 mRNA - complete cds&EST: AY967610.1 | clone NBE.4.04F mRNA sequence	IPR009071|PF00505|HMG (high mobility group) box\IPR024954|PF03531|Structure-specific recognition protein (SSRP1)\IPR013719|PF08512|Histone chaperone Rttp106-like\IPR009071|SSF47095|HMG-box\IPR011993|SSF50729|PH domain-like	dd_Smed_v4_3904_0_1	fincher_plus_cluster0
SMESG000067941.1	50306.3	47045.8	53566.8	-0.185295	0.0472246	-3.92369	8.72014e-05	0.000377873	DDX4	DEAD (Asp-Glu-Ala-Asp) box polypeptide 4	mRNA: KU852684.1 | VASA 1 protein (VASA1) mRNA - complete cds& KU852684.1 | VASA 1 protein (VASA1) mRNA - complete cds& JQ425140.1 | VASA-1 mRNA - complete cds& JQ425140.1 | VASA-1 mRNA - complete cds	IPR011545|PF00270|DEAD/DEAH box helicase\IPR001650|PF00271|Helicase conserved C-terminal domain\IPR027417|SSF52540|P-loop containing nucleoside triphosphate hydrolases	dd_Smed_v4_1985_0_1	fincher_plus_cluster0
SMESG000017514.1	1093.64	996.417	1190.86	-0.251159	0.071741	-3.50086	0.000463752	0.00174896	MS3_06241	Separin		IPR005314|PF03568|Peptidase family C50\IPR005314|PTHR12792|EXTRA SPINDLE POLES 1-RELATED	dd_Smed_v4_6610_0_1	fincher_plus_cluster0
SMESG000065271.1	17054.4	17846.6	16262.3	0.133051	0.0386492	3.44252	0.000576326	0.00212678	MAPMODULIN	CG5784 gene product from transcript CG5784-RB	EST: AY067162.1 | clone H.48.9h unknown mRNA sequence	IPR032675|SSF52058|L domain-like	dd_Smed_v4_1396_0_1	fincher_plus_cluster0
SMESG000029273.1	47175.6	44565.6	49785.5	-0.158153	0.0466208	-3.39234	0.000692985	0.00251713	RNRL	Ribonucleoside diphosphate reductase large subunit	EST: AY067449.1 | clone HB.18.5b unknown mRNA sequence	IPR013509|PF00317|Ribonucleotide reductase, all-alpha domain\IPR000788|PF02867|Ribonucleotide reductase, barrel domain\IPR005144|PF03477|ATP cone domain\IPR008926|SSF48168|R1 subunit of ribonucleotide reductase, N-terminal domain	dd_Smed_v4_1651_0_1	fincher_plus_cluster0
SMESG000012989.1	6781.31	6422.63	7139.99	-0.151563	0.0463515	-3.26986	0.001076	0.00375705	CTPS1	CTP synthase 1		IPR017926|PF00117|Glutamine amidotransferase class-I\IPR017456|PF06418|CTP synthase N-terminus\IPR004468|PTHR11550|CTP SYNTHASE\IPR029062|SSF52317|Class I glutamine amidotransferase-like\IPR027417|SSF52540|P-loop containing nucleoside triphosphate hydrolases	dd_Smed_v4_5375_0_1	fincher_plus_cluster0
SMESG000070078.1	385.717	436.181	335.252	0.35162	0.121655	2.88973	0.00385571	0.0118461	PLOD1	procollagen-lysine, 2-oxoglutarate 5-dioxygenase 1			dd_Smed_v4_3457_0_1	fincher_plus_cluster0
SMESG000013361.1	2997.36	2878.66	3116.06	-0.113551	0.0486892	-2.33216	0.0196923	0.0496633					dd_Smed_v4_6783_0_1	fincher_plus_cluster0

## Sheet: cl1
Overlapping genes with Fincher et al., 2018
Columns of this study (Supplemental Table 3)													Column of Fincher et al., 2018
Id	baseMean	MUT.Mean	CTRL.Mean	log2FoldChange	lfcSE	stat	pvalue	padj	symbol	Description	Published.Transcripts	Compact.Domain.Annotation.List	dd_Smed_v4	status
SMESG000005721.1	16930.5	13221.7	20639.3	-0.63935	0.0321433	-19.8904	4.92469e-88	2.4568e-85	PGD	phosphogluconate dehydrogenase		IPR006114|PF00393|6-phosphogluconate dehydrogenase, C-terminal domain\IPR006115|PF03446|NAD binding domain of 6-phosphogluconate dehydrogenase\IPR008927|SSF48179|6-phosphogluconate dehydrogenase C-terminal domain-like\IPR016040|SSF51735|NAD(P)-binding Rossmann-fold domains	dd_Smed_v4_366_0_1	fincher_plus_cluster1
SMESG000027587.1	11932.7	14094.6	9770.83	0.52545	0.0357203	14.71	5.56481e-49	7.72493e-47	MAT2A	methionine adenosyltransferase 2A		IPR022628|PF00438|S-adenosylmethionine synthetase, N-terminal domain\IPR022629|PF02772|S-adenosylmethionine synthetase, central domain\IPR022630|PF02773|S-adenosylmethionine synthetase, C-terminal domain\IPR002133|PTHR11964|S-ADENOSYLMETHIONINE SYNTHETASE\IPR022636|SSF55973|S-adenosylmethionine synthetase	dd_Smed_v4_1580_0_1	fincher_plus_cluster1
SMESG000027204.1	4774.87	3743.93	5805.82	-0.625416	0.0496478	-12.5966	2.20338e-36	1.4968e-34	ACSBG2	acyl-CoA synthetase bubblegum family member 2	EST: AY066686.1 | clone H.69.2a unknown mRNA sequence& AY067735.1 | clone HB.9.10d unknown mRNA sequence	IPR000873|PF00501|AMP-binding enzyme	dd_Smed_v4_1026_0_1	fincher_plus_cluster1
SMESG000055031.1	3148.13	2565.54	3730.71	-0.535204	0.0468831	-11.4153	3.506e-30	1.69093e-28			EST: AY068967.1 | clone H.32.1h(T3) unknown mRNA sequence		dd_Smed_v4_2419_0_1	fincher_plus_cluster1
SMESG000068819.1	6932.56	8049.52	5815.6	0.465089	0.0414454	11.2215	3.19687e-29	1.44985e-27	BRO	Brother		IPR003417|PF02312|Core binding factor beta subunit\IPR003417|PTHR10276|CORE-BINDING FACTOR, BETA SUBUNIT\IPR003417|SSF50723|Core binding factor beta, CBF	dd_Smed_v4_2875_0_1	fincher_plus_cluster1
SMESG000073017.1	2894.58	2264.53	3524.63	-0.628487	0.0570218	-11.0213	3.01683e-28	1.24446e-26	MSH6	mutS homolog 6	mRNA: JF519637.1 | msh6 (msh6) mRNA - partial cds	IPR000432|PF00488|MutS domain V\IPR007695|PF01624|MutS domain I\IPR007860|PF05188|MutS domain II\IPR007861|PF05190|MutS family domain IV\IPR007696|PF05192|MutS domain III\IPR007696|SSF48334|DNA repair protein MutS, domain III\IPR027417|SSF52540|P-loop containing nucleoside triphosphate hydrolases\IPR007860|SSF53150|DNA repair protein MutS, domain II\IPR016151|SSF55271|DNA repair protein MutS, dom…	dd_Smed_v4_15463_0_1	fincher_plus_cluster1
SMESG000063612.1	10097.2	8589.24	11605.2	-0.430621	0.0405413	-10.6217	2.36139e-26	8.58707e-25	PHUM_PHUM475220	Flotillin-1, putative		IPR001107|PF01145|SPFH domain / Band 7 family\IPR031905|PF15975|Flotillin\IPR027705|PTHR13806|FLOTILLIN-RELATED\IPR001107|SSF117892|Band 7/SPFH domain	dd_Smed_v4_1887_0_1	fincher_plus_cluster1
SMESG000043679.1	2420.04	1901.03	2939.05	-0.618826	0.0599889	-10.3151	6.02294e-25	1.94243e-23	PCDH1	protocadherin 1	EST: AY066064.1 | clone H.98.6a unknown mRNA sequence	IPR002126|PF00028|Cadherin domain\IPR013164|PF08266|Cadherin-like\IPR015919|SSF49313|Cadherin-like	dd_Smed_v4_2654_0_1	fincher_plus_cluster1
SMESG000027962.1	4893.47	5538.51	4248.43	0.37967	0.0419666	9.04679	1.47232e-19	3.11313e-18				IPR004038|PF01248|Ribosomal protein L7Ae/L30e/S12e/Gadd45 family\IPR029064|SSF55315|L30e-like	dd_Smed_v4_1928_0_1	fincher_plus_cluster1
SMESG000012911.1	10430.2	8907.37	11953	-0.419315	0.0501295	-8.36458	6.03301e-17	1.03672e-15	CAD	carbamoyl-phosphate synthetase 2, aspartate transcarbamylase, and dihydroorotase		IPR017926|PF00117|Glutamine amidotransferase class-I\IPR006131|PF00185|Aspartate/ornithine carbamoyltransferase, Asp/Orn binding domain\IPR002474|PF00988|Carbamoyl-phosphate synthase small chain, CPSase domain\IPR006680|PF01979|Amidohydrolase family\IPR011607|PF02142|MGS-like domain\IPR006132|PF02729|Aspartate/ornithine carbamoyltransferase, carbamoyl-P binding domain\IPR005479|PF02786|Carbamoyl-…	dd_Smed_v4_7167_0_1	fincher_plus_cluster1
SMESG000024335.1	21727.2	19118.1	24336.2	-0.345238	0.0426885	-8.08735	6.09764e-16	9.64744e-15	SLC4A10	solute carrier family 4, sodium bicarbonate transporter, member 10	mRNA: KT163457.1 | slc4a-1 (slc4a-1) mRNA - complete cds	IPR011531|PF00955|HCO3- transporter family\IPR013769|PF07565|Band 3 cytoplasmic domain\IPR003020|PTHR11453|ANION EXCHANGE PROTEIN\IPR016152|SSF55804|Phoshotransferase/anion transport protein	dd_Smed_v4_3003_0_1	fincher_plus_cluster1
SMESG000049154.1	48950.4	53465.9	44434.8	0.265354	0.035269	7.52371	5.32417e-14	7.13645e-13	IDH2	isocitrate dehydrogenase (NADP( )) 2, mitochondrial	EST: AY067829.1 | clone H.58.2g unknown mRNA sequence	IPR024084|PF00180|Isocitrate/isopropylmalate dehydrogenase\IPR004790|PTHR11822|NADP-SPECIFIC ISOCITRATE DEHYDROGENASE	dd_Smed_v4_449_0_1	fincher_plus_cluster1
SMESG000017824.1	30579.4	33800.5	27358.3	0.302465	0.0415878	7.27292	3.51787e-13	4.31331e-12	UNG	uracil DNA glycosylase		IPR005122|PF03167|Uracil DNA glycosylase superfamily\IPR002043|PTHR11264|URACIL-DNA GLYCOSYLASE\IPR005122|SSF52141|Uracil-DNA glycosylase-like	dd_Smed_v4_1568_0_1	fincher_plus_cluster1
SMESG000020165.1	2959.63	2618.55	3300.71	-0.331194	0.0458523	-7.22299	5.08578e-13	6.13676e-12	CLP1	CLP1, cleavage and polyadenylation factor I subunit		IPR032324|PF16573|N-terminal beta-sandwich domain of polyadenylation factor\IPR032319|PF16575|mRNA cleavage and polyadenylation factor CLP1 P-loop\IPR008942|SSF48464|ENTH/VHS domain	dd_Smed_v4_11378_0_1	fincher_plus_cluster1
SMESG000033944.1	1244.77	1431.44	1058.09	0.427206	0.0635633	6.72033	1.81309e-11	1.87827e-10					dd_Smed_v4_5651_0_1	fincher_plus_cluster1
SMESG000047473.1	14849.2	13258.6	16439.7	-0.307131	0.0469942	-6.53549	6.34003e-11	6.17525e-10	LAMC	Lamin C		IPR001664|PF00038|Intermediate filament protein\IPR001322|SSF74853|Lamin A/C globular tail domain	dd_Smed_v4_6732_0_1	fincher_plus_cluster1
SMESG000043684.1	18395.3	16678.4	20112.3	-0.267953	0.0421876	-6.35145	2.13294e-10	1.97737e-09				IPR000504|PF00076|RNA recognition motif. (a.k.a. RRM, RBD, or RNP domain)\IPR002999|PF00567|Tudor domain\IPR012677|SSF54928|RNA-binding domain, RBD	dd_Smed_v4_3741_0_1	fincher_plus_cluster1
SMESG000045968.1	4374.48	3865.32	4883.63	-0.332368	0.0564001	-5.89299	3.7926e-09	3.09852e-08	PARP1	poly(ADP-ribose) polymerase 1		IPR012317|PF00644|Poly(ADP-ribose) polymerase catalytic domain\IPR001510|PF00645|Poly(ADP-ribose) polymerase and DNA-Ligase Zn-finger region\IPR004102|PF02877|Poly(ADP-ribose) polymerase, regulatory domain\IPR008893|PF05406|WGR domain\IPR012982|PF08063|PADR1 (NUC008) domain\IPR008893|SSF142921|WGR domain-like\IPR004102|SSF47587|Domain of poly(ADP-ribose) polymerase\IPR001357|SSF52113|BRCT domain	dd_Smed_v4_10338_0_1	fincher_plus_cluster1
SMESG000046974.1	25960.6	23942	27979.2	-0.223283	0.0381059	-5.85954	4.64164e-09	3.75566e-08	DDX3X	DEAD-box helicase 3, X-linked	EST: AY067251.1 | clone H.6.11c unknown mRNA sequence& AY967483.1 | clone HE.1.07A mRNA sequence	IPR011545|PF00270|DEAD/DEAH box helicase\IPR001650|PF00271|Helicase conserved C-terminal domain\IPR027417|SSF52540|P-loop containing nucleoside triphosphate hydrolases	dd_Smed_v4_799_0_1	fincher_plus_cluster1
SMESG000070273.1	2741.79	2065.8	3417.78	-0.676103	0.116097	-5.82325	5.77128e-09	4.61587e-08	MSN	moesin	EST: JX010609.1 | clone Smed_23858_V2 FERM domain containing-1 mRNA - partial cds& AY067850.1 | clone D51.contig unknown mRNA sequence	IPR019748|PF00373|FERM central domain\IPR011259|PF00769|Ezrin/radixin/moesin family\IPR018979|PF09379|FERM N-terminal domain\IPR018980|PF09380|FERM C-terminal PH-like domain\IPR019748|SSF47031|Second domain of FERM\IPR008954|SSF48678|Moesin tail domain\IPR011993|SSF50729|PH domain-like\IPR029071|SSF54236|Ubiquitin-like	dd_Smed_v4_1131_0_1	fincher_plus_cluster1
SMESG000072071.1	9694.73	10639	8750.44	0.278784	0.048528	5.7448	9.20318e-09	7.18082e-08	H2AFJ	H2A histone family member J		IPR007125|PF00125|Core histone H2A/H2B/H3/H4\IPR032454|PF16211|C-terminus of histone H2A\IPR009072|SSF47113|Histone-fold	dd_Smed_v4_2787_0_1	fincher_plus_cluster1
SMESG000038798.1	16765.2	15257.7	18272.6	-0.25758	0.0461082	-5.58642	2.31802e-08	1.72437e-07	MCM6.2	minichromosome maintenance complex component 6		IPR001208|PF00493|MCM2/3/5 family\IPR027925|PF14551|MCM N-terminal domain\IPR008049|PTHR11630:SF43|DNA REPLICATION LICENSING FACTOR MCM6\IPR012340|SSF50249|Nucleic acid-binding proteins\IPR027417|SSF52540|P-loop containing nucleoside triphosphate hydrolases	dd_Smed_v4_2682_0_1	fincher_plus_cluster1
SMESG000016054.1	9435.39	8619.12	10251.7	-0.248053	0.0457479	-5.42216	5.88817e-08	4.16418e-07	ADAD1	adenosine deaminase domain containing 1 (testis-specific)		IPR014720|PF00035|Double-stranded RNA binding motif\IPR002466|PF02137|Adenosine-deaminase (editase) domain	dd_Smed_v4_4276_0_1	fincher_plus_cluster1
SMESG000078256.1	6484.51	5893.82	7075.21	-0.260401	0.0483173	-5.38938	7.07017e-08	4.92936e-07	MS3_05420	Cellular tumor antigen p53	EST: AY068713.3 | clone H.112.3g(T3) SMED-P53 mRNA - complete cds	IPR011615|PF00870|P53 DNA-binding domain\IPR002117|PTHR11447|CELLULAR TUMOR ANTIGEN P53\IPR008967|SSF49417|p53-like transcription factors	dd_Smed_v4_5563_0_1	fincher_plus_cluster1
SMESG000032689.1	26419.8	24642.5	28197.1	-0.192944	0.0393824	-4.89924	9.6206e-07	5.70729e-06	PES1	pescadillo ribosomal biogenesis factor 1	EST: JX010566.1 | clone Smed_02416_V2 pescadillo-1 mRNA - complete cds& JX010566.1 | clone Smed_02416_V2 pescadillo-1 mRNA - complete cds	IPR010613|PF06732|Pescadillo N-terminus\IPR001357|SSF52113|BRCT domain	dd_Smed_v4_900_0_1	fincher_plus_cluster1
SMESG000002076.1	7652.66	8101.31	7204	0.168209	0.0358721	4.68911	2.74399e-06	1.52524e-05	ISCW_ISCW010554	NADH:ubiquinone oxidoreductase, NDUFS8/23 kDa subunit, putative		IPR017896|PF12838|4Fe-4S dicluster domain	dd_Smed_v4_849_0_1	fincher_plus_cluster1
SMESG000016410.1	405.033	339.882	470.184	-0.44646	0.0961264	-4.6435	3.42556e-06	1.87923e-05	CFAP45	cilia and flagella associated protein 45	mRNA: KY523071.1 | strain BCN-10 cilia-and flagella-associated protein 45 (CFAP45) mRNA - partial cds&EST: AY067362.1 | clone H.101.3e unknown mRNA sequence	IPR033253|PTHR15504|NASOPHARYNGEAL EPITHELIUM SPECIFIC PROTEIN 1	dd_Smed_v4_3732_0_1	fincher_plus_cluster1
SMESG000070179.1	4556.4	4196.92	4915.88	-0.226062	0.0489637	-4.61692	3.89475e-06	2.11843e-05	SIZ	schizo		IPR000904|PF01369|Sec7 domain\IPR001849|PF16453|PH domain\IPR000904|SSF48425|Sec7 domain\IPR011993|SSF50729|PH domain-like	dd_Smed_v4_8602_0_1	fincher_plus_cluster1
SMESG000063514.1	16230.1	15197.9	17262.4	-0.182467	0.0404468	-4.51128	6.44391e-06	3.38724e-05				IPR000225|PF00514|Armadillo/beta-catenin-like repeat\IPR002652|PF01749|Importin beta binding domain\IPR032413|PF16186|Atypical Arm repeat\IPR016024|SSF48371|ARM repeat	dd_Smed_v4_3708_0_1	fincher_plus_cluster1
SMESG000046586.1	3218.68	3464.1	2973.26	0.217076	0.0506003	4.28999	1.78685e-05	8.70469e-05					dd_Smed_v4_2725_0_1	fincher_plus_cluster1
SMESG000028017.1	4305.12	4608.82	4001.43	0.201188	0.0487857	4.12389	3.72526e-05	0.000172577	ACY1	aminoacylase 1		IPR002933|PF01546|Peptidase family M20/M25/M40\IPR011650|PF07687|Peptidase dimerisation domain\IPR011650|SSF55031|Bacterial exopeptidase dimerisation domain	dd_Smed_v4_1519_0_1	fincher_plus_cluster1
SMESG000020395.1	316.703	370.599	262.806	0.464021	0.114383	4.05517	5.00984e-05	0.000227208	H2AFZ	H2A histone family member Z	EST: JX010597.1 | clone Smed_03674_V2 histone h2a.z-1 mRNA - complete cds	IPR007125|PF00125|Core histone H2A/H2B/H3/H4\IPR032454|PF16211|C-terminus of histone H2A\IPR009072|SSF47113|Histone-fold	dd_Smed_v4_2614_0_1	fincher_plus_cluster1
SMESG000016836.1	5878.84	5530.82	6226.86	-0.169149	0.0431059	-3.92402	8.70843e-05	0.000377468			EST: AY067476.1 | clone HB.6.10d unknown mRNA sequence	IPR004046|PF14497|Glutathione S-transferase, C-terminal domain\IPR010987|SSF47616|GST C-terminal domain-like\IPR012336|SSF52833|Thioredoxin-like	dd_Smed_v4_816_0_1	fincher_plus_cluster1
SMESG000067941.1	50306.3	47045.8	53566.8	-0.185295	0.0472246	-3.92369	8.72014e-05	0.000377873	DDX4	DEAD (Asp-Glu-Ala-Asp) box polypeptide 4	mRNA: KU852684.1 | VASA 1 protein (VASA1) mRNA - complete cds& KU852684.1 | VASA 1 protein (VASA1) mRNA - complete cds& JQ425140.1 | VASA-1 mRNA - complete cds& JQ425140.1 | VASA-1 mRNA - complete cds	IPR011545|PF00270|DEAD/DEAH box helicase\IPR001650|PF00271|Helicase conserved C-terminal domain\IPR027417|SSF52540|P-loop containing nucleoside triphosphate hydrolases	dd_Smed_v4_1985_0_1	fincher_plus_cluster1
SMESG000027888.1	54.7583	72.2586	37.2581	0.717966	0.197819	3.61105	0.000304964	0.00119062	MS3_09706	Acid-sensing ion channel 3		IPR001873|PF00858|Amiloride-sensitive sodium channel\IPR001873|PTHR11690|AMILORIDE-SENSITIVE SODIUM CHANNEL-RELATED	dd_Smed_v4_904_0_1	fincher_plus_cluster1
SMESG000010762.1	5189.05	5448.74	4929.37	0.143124	0.0415786	3.44225	0.000576907	0.00212844	RANBP2	RAN binding protein 2		IPR000156|PF00638|RanBP1 domain\IPR011993|SSF50729|PH domain-like	dd_Smed_v4_3061_0_1	fincher_plus_cluster1
SMESG000029273.1	47175.6	44565.6	49785.5	-0.158153	0.0466208	-3.39234	0.000692985	0.00251713	RNRL	Ribonucleoside diphosphate reductase large subunit	EST: AY067449.1 | clone HB.18.5b unknown mRNA sequence	IPR013509|PF00317|Ribonucleotide reductase, all-alpha domain\IPR000788|PF02867|Ribonucleotide reductase, barrel domain\IPR005144|PF03477|ATP cone domain\IPR008926|SSF48168|R1 subunit of ribonucleotide reductase, N-terminal domain	dd_Smed_v4_1651_0_1	fincher_plus_cluster1
SMESG000055717.1	270.406	234.015	306.797	-0.362822	0.115944	-3.1286	0.00175642	0.00585941					dd_Smed_v4_2079_0_1	fincher_plus_cluster1
SMESG000010838.1	2039.13	2154.57	1923.7	0.160878	0.0531799	3.02515	0.00248514	0.00800661	T265_02956	hypothetical protein		IPR018784|PF10169|Learning-associated protein	dd_Smed_v4_5414_0_1	fincher_plus_cluster1
SMESG000076175.1	819.148	881.993	756.304	0.214669	0.0760253	2.82354	0.0047497	0.0142768				IPR009604|PF06741|LsmAD domain	dd_Smed_v4_11221_0_1	fincher_plus_cluster1
SMESG000025700.1	34194.5	35267.1	33121.9	0.0901479	0.0320786	2.81022	0.00495079	0.0148004	XIAP	X-linked inhibitor of apoptosis		IPR001370|PF00653|Inhibitor of Apoptosis domain	dd_Smed_v4_355_0_1	fincher_plus_cluster1
SMESG000013361.1	2997.36	2878.66	3116.06	-0.113551	0.0486892	-2.33216	0.0196923	0.0496633					dd_Smed_v4_6783_0_1	fincher_plus_cluster1

## Sheet: cl2
Overlapping genes with Fincher et al., 2018
Columns of this study (Supplemental Table 3)													Column of Fincher et al., 2018
Id	baseMean	MUT.Mean	CTRL.Mean	log2FoldChange	lfcSE	stat	pvalue	padj	symbol	Description	Published.Transcripts	Compact.Domain.Annotation.List	dd_Smed_v4	status
SMESG000074551.1	1146.92	687.634	1606.21	-1.2	0.0636074	-18.8531	2.77178e-79	1.02904e-76				IPR000209|PF00082|Subtilase family\IPR002884|PF01483|Proprotein convertase P-domain\IPR015500|PTHR10795|PROPROTEIN CONVERTASE SUBTILISIN/KEXIN\IPR008979|SSF49785|Galactose-binding domain-like\IPR000209|SSF52743|Subtilisin-like	dd_Smed_v4_1484_0_1	fincher_plus_cluster2
SMESG000056346.1	24940.1	21264.5	28615.7	-0.425385	0.0386779	-10.9981	3.90164e-28	1.59299e-26					dd_Smed_v4_2250_0_1	fincher_plus_cluster2
SMESG000039247.1	5075.62	4103.24	6048	-0.552716	0.0519183	-10.6457	1.82694e-26	6.70468e-25	MS3_08938	DNA repair protein RAD50	mRNA: FJ588616.1 | rad50-like protein mRNA - partial cds	IPR013134|PF04423|Rad50 zinc hook motif\IPR004584|PTHR18867|RAD50\IPR027417|SSF52540|P-loop containing nucleoside triphosphate hydrolases	dd_Smed_v4_11475_0_1	fincher_plus_cluster2
SMESG000063612.1	10097.2	8589.24	11605.2	-0.430621	0.0405413	-10.6217	2.36139e-26	8.58707e-25	PHUM_PHUM475220	Flotillin-1, putative		IPR001107|PF01145|SPFH domain / Band 7 family\IPR031905|PF15975|Flotillin\IPR027705|PTHR13806|FLOTILLIN-RELATED\IPR001107|SSF117892|Band 7/SPFH domain	dd_Smed_v4_1887_0_1	fincher_plus_cluster2
SMESG000033905.1	18365.8	15992.4	20739.2	-0.372329	0.03931	-9.47157	2.75674e-21	6.65787e-20	SUPT16H	SPT16 homolog, facilitates chromatin remodeling subunit	mRNA: JX070080.1 | SPT16 mRNA - complete cds	IPR000994|PF00557|Metallopeptidase family M24\IPR013719|PF08512|Histone chaperone Rttp106-like\IPR013953|PF08644|FACT complex subunit (SPT16/CDC68)\IPR029148|PF14826|FACT complex subunit SPT16 N-terminal lobe domain\IPR000994|SSF55920|Creatinase/aminopeptidase	dd_Smed_v4_2595_0_1	fincher_plus_cluster2
SMESG000061926.1	2787.47	2373.59	3201.34	-0.425954	0.0544989	-7.81566	5.46769e-15	7.98592e-14				IPR022043|PF12253|Chromatin assembly factor 1 subunit A\IPR022043|PTHR15272|CHROMATIN ASSEMBLY FACTOR 1 SUBUNIT A (CAF-1 SUBUN	dd_Smed_v4_8919_0_1	fincher_plus_cluster2
SMESG000017824.1	30579.4	33800.5	27358.3	0.302465	0.0415878	7.27292	3.51787e-13	4.31331e-12	UNG	uracil DNA glycosylase		IPR005122|PF03167|Uracil DNA glycosylase superfamily\IPR002043|PTHR11264|URACIL-DNA GLYCOSYLASE\IPR005122|SSF52141|Uracil-DNA glycosylase-like	dd_Smed_v4_1568_0_1	fincher_plus_cluster2
SMESG000033944.1	1244.77	1431.44	1058.09	0.427206	0.0635633	6.72033	1.81309e-11	1.87827e-10					dd_Smed_v4_5651_0_1	fincher_plus_cluster2
SMESG000072071.1	9694.73	10639	8750.44	0.278784	0.048528	5.7448	9.20318e-09	7.18082e-08	H2AFJ	H2A histone family member J		IPR007125|PF00125|Core histone H2A/H2B/H3/H4\IPR032454|PF16211|C-terminus of histone H2A\IPR009072|SSF47113|Histone-fold	dd_Smed_v4_2787_0_1	fincher_plus_cluster2
SMESG000016054.1	9435.39	8619.12	10251.7	-0.248053	0.0457479	-5.42216	5.88817e-08	4.16418e-07	ADAD1	adenosine deaminase domain containing 1 (testis-specific)		IPR014720|PF00035|Double-stranded RNA binding motif\IPR002466|PF02137|Adenosine-deaminase (editase) domain	dd_Smed_v4_4276_0_1	fincher_plus_cluster2
SMESG000016336.1	1826.7	2007.9	1645.5	0.283401	0.0538147	5.26608	1.3937e-07	9.32485e-07	CG8412	CG8412 gene product from transcript CG8412-RA		IPR005599|PF03901|Alg9-like mannosyltransferase family\IPR005599|PTHR22760|GLYCOSYLTRANSFERASE	dd_Smed_v4_8775_0_1	fincher_plus_cluster2
SMESG000020395.1	316.703	370.599	262.806	0.464021	0.114383	4.05517	5.00984e-05	0.000227208	H2AFZ	H2A histone family member Z	EST: JX010597.1 | clone Smed_03674_V2 histone h2a.z-1 mRNA - complete cds	IPR007125|PF00125|Core histone H2A/H2B/H3/H4\IPR032454|PF16211|C-terminus of histone H2A\IPR009072|SSF47113|Histone-fold	dd_Smed_v4_2614_0_1	fincher_plus_cluster2
SMESG000049360.1	9663.59	8996.74	10330.4	-0.197168	0.0487001	-4.04861	5.15236e-05	0.000232746	MS3_05752	FACT complex subunit SSRP1	mRNA: JX070079.1 | SSRP1 mRNA - complete cds&EST: AY967610.1 | clone NBE.4.04F mRNA sequence	IPR009071|PF00505|HMG (high mobility group) box\IPR024954|PF03531|Structure-specific recognition protein (SSRP1)\IPR013719|PF08512|Histone chaperone Rttp106-like\IPR009071|SSF47095|HMG-box\IPR011993|SSF50729|PH domain-like	dd_Smed_v4_3904_0_1	fincher_plus_cluster2
SMESG000067941.1	50306.3	47045.8	53566.8	-0.185295	0.0472246	-3.92369	8.72014e-05	0.000377873	DDX4	DEAD (Asp-Glu-Ala-Asp) box polypeptide 4	mRNA: KU852684.1 | VASA 1 protein (VASA1) mRNA - complete cds& KU852684.1 | VASA 1 protein (VASA1) mRNA - complete cds& JQ425140.1 | VASA-1 mRNA - complete cds& JQ425140.1 | VASA-1 mRNA - complete cds	IPR011545|PF00270|DEAD/DEAH box helicase\IPR001650|PF00271|Helicase conserved C-terminal domain\IPR027417|SSF52540|P-loop containing nucleoside triphosphate hydrolases	dd_Smed_v4_1985_0_1	fincher_plus_cluster2
SMESG000017514.1	1093.64	996.417	1190.86	-0.251159	0.071741	-3.50086	0.000463752	0.00174896	MS3_06241	Separin		IPR005314|PF03568|Peptidase family C50\IPR005314|PTHR12792|EXTRA SPINDLE POLES 1-RELATED	dd_Smed_v4_6610_0_1	fincher_plus_cluster2
SMESG000049774.1	48.7209	32.7907	64.6512	-0.709174	0.205039	-3.44524	0.000570559	0.00210843	HIS2A:CG33853	CG33853 gene product from transcript CG33853-RA	EST: KC916780.1 | clone PL08007A2G03 histone H2A mRNA - partial cds& KC916780.1 | clone PL08007A2G03 histone H2A mRNA - partial cds	IPR007125|PF00125|Core histone H2A/H2B/H3/H4\IPR002048|PF13833|EF-hand domain pair\IPR032454|PF16211|C-terminus of histone H2A\IPR009072|SSF47113|Histone-fold\IPR011992|SSF47473|EF-hand	dd_Smed_v4_2966_0_1	fincher_plus_cluster2
SMESG000010762.1	5189.05	5448.74	4929.37	0.143124	0.0415786	3.44225	0.000576907	0.00212844	RANBP2	RAN binding protein 2		IPR000156|PF00638|RanBP1 domain\IPR011993|SSF50729|PH domain-like	dd_Smed_v4_3061_0_1	fincher_plus_cluster2

## Sheet: cl3
Overlapping genes with Fincher et al., 2018
Columns of this study (Supplemental Table 3)													Column of Fincher et al., 2018
Id	baseMean	MUT.Mean	CTRL.Mean	log2FoldChange	lfcSE	stat	pvalue	padj	symbol	Description	Published.Transcripts	Compact.Domain.Annotation.List	dd_Smed_v4	status
SMESG000074551.1	1146.92	687.634	1606.21	-1.2	0.0636074	-18.8531	2.77178e-79	1.02904e-76				IPR000209|PF00082|Subtilase family\IPR002884|PF01483|Proprotein convertase P-domain\IPR015500|PTHR10795|PROPROTEIN CONVERTASE SUBTILISIN/KEXIN\IPR008979|SSF49785|Galactose-binding domain-like\IPR000209|SSF52743|Subtilisin-like	dd_Smed_v4_1484_0_1	fincher_plus_cluster3
SMESG000027587.1	11932.7	14094.6	9770.83	0.52545	0.0357203	14.71	5.56481e-49	7.72493e-47	MAT2A	methionine adenosyltransferase 2A		IPR022628|PF00438|S-adenosylmethionine synthetase, N-terminal domain\IPR022629|PF02772|S-adenosylmethionine synthetase, central domain\IPR022630|PF02773|S-adenosylmethionine synthetase, C-terminal domain\IPR002133|PTHR11964|S-ADENOSYLMETHIONINE SYNTHETASE\IPR022636|SSF55973|S-adenosylmethionine synthetase	dd_Smed_v4_1580_0_1	fincher_plus_cluster3
SMESG000064131.1	3779.56	2881.1	4678.03	-0.691209	0.049111	-14.0737	5.51077e-45	6.23928e-43	KIF15	kinesin family member 15		IPR001752|PF00225|Kinesin motor domain\IPR027640|PTHR24115|FAMILY NOT NAMED\IPR027417|SSF52540|P-loop containing nucleoside triphosphate hydrolases	dd_Smed_v4_11717_0_1	fincher_plus_cluster3
SMESG000061710.1	6635.31	4946.33	8324.28	-0.740314	0.0546402	-13.5485	8.0903e-42	7.78033e-40	PRKDC	protein kinase, DNA activated, catalytic polypeptide		IPR000403|PF00454|Phosphatidylinositol 3- and 4-kinase\IPR012582|PF08163|NUC194 domain\IPR011009|SSF56112|Protein kinase-like (PK-like)	dd_Smed_v4_8462_0_1	fincher_plus_cluster3
SMESG000047168.1	5147.42	4179	6115.83	-0.544598	0.044856	-12.1408	6.42126e-34	3.74121e-32				IPR001606|PF01388|ARID/BRIGHT DNA binding domain\IPR012603|PF08169|RBB1NT (NUC162) domain\IPR025995|PF11717|RNA binding activity-knot of a chromodomain\IPR001606|SSF46774|ARID-like\IPR016197|SSF54160|Chromo domain-like	dd_Smed_v4_4030_0_1	fincher_plus_cluster3
SMESG000020110.1	8563.84	7063.17	10064.5	-0.506706	0.0418712	-12.1014	1.03834e-33	6.02765e-32	KDM6A	lysine (K)-specific demethylase 6A	mRNA: KC262341.1 | utx mRNA - partial cds	IPR001440|PF00515|Tetratricopeptide repeat\IPR003347|PF02373|JmjC domain, hydroxylase\IPR011990|SSF48452|TPR-like	dd_Smed_v4_5837_0_1	fincher_plus_cluster3
SMESG000056346.1	24940.1	21264.5	28615.7	-0.425385	0.0386779	-10.9981	3.90164e-28	1.59299e-26					dd_Smed_v4_2250_0_1	fincher_plus_cluster3
SMESG000045143.1	4649.72	3789.37	5510.06	-0.534263	0.0499737	-10.6907	1.12571e-26	4.19881e-25	CKAP5	cytoskeleton associated protein 5		IPR000357|PF02985|HEAT repeat\IPR024395|PF12348|CLASP N terminal\IPR016024|SSF48371|ARM repeat	dd_Smed_v4_3967_0_1	fincher_plus_cluster3
SMESG000039247.1	5075.62	4103.24	6048	-0.552716	0.0519183	-10.6457	1.82694e-26	6.70468e-25	MS3_08938	DNA repair protein RAD50	mRNA: FJ588616.1 | rad50-like protein mRNA - partial cds	IPR013134|PF04423|Rad50 zinc hook motif\IPR004584|PTHR18867|RAD50\IPR027417|SSF52540|P-loop containing nucleoside triphosphate hydrolases	dd_Smed_v4_11475_0_1	fincher_plus_cluster3
SMESG000063612.1	10097.2	8589.24	11605.2	-0.430621	0.0405413	-10.6217	2.36139e-26	8.58707e-25	PHUM_PHUM475220	Flotillin-1, putative		IPR001107|PF01145|SPFH domain / Band 7 family\IPR031905|PF15975|Flotillin\IPR027705|PTHR13806|FLOTILLIN-RELATED\IPR001107|SSF117892|Band 7/SPFH domain	dd_Smed_v4_1887_0_1	fincher_plus_cluster3
SMESG000036986.1	7371.5	6063.73	8679.27	-0.511142	0.0497817	-10.2676	9.86746e-25	3.14419e-23	SMC4	structural maintenance of chromosomes 4		IPR003395|PF02463|RecF/RecN/SMC N terminal domain\IPR010935|PF06470|SMC proteins Flexible Hinge Domain\IPR027417|SSF52540|P-loop containing nucleoside triphosphate hydrolases\IPR010935|SSF75553|Smc hinge domain	dd_Smed_v4_5865_0_1	fincher_plus_cluster3
SMESG000033905.1	18365.8	15992.4	20739.2	-0.372329	0.03931	-9.47157	2.75674e-21	6.65787e-20	SUPT16H	SPT16 homolog, facilitates chromatin remodeling subunit	mRNA: JX070080.1 | SPT16 mRNA - complete cds	IPR000994|PF00557|Metallopeptidase family M24\IPR013719|PF08512|Histone chaperone Rttp106-like\IPR013953|PF08644|FACT complex subunit (SPT16/CDC68)\IPR029148|PF14826|FACT complex subunit SPT16 N-terminal lobe domain\IPR000994|SSF55920|Creatinase/aminopeptidase	dd_Smed_v4_2595_0_1	fincher_plus_cluster3
SMESG000022366.1	1848.73	1444.03	2253.42	-0.628615	0.0666618	-9.42915	4.13434e-21	9.85083e-20	ZFP940	zinc finger protein 940		IPR007087|PF00096|Zinc finger, C2H2 type	dd_Smed_v4_10911_0_1	fincher_plus_cluster3
SMESG000069358.1	1912.48	1506.68	2318.28	-0.608624	0.0660445	-9.21466	3.1226e-20	6.91389e-19	DCTN1A	dynactin 1a		IPR000938|PF01302|CAP-Gly domain\IPR022157|PF12455|Dynein associated protein\IPR027663|PTHR18916:SF40|\IPR000938|SSF74924|Cap-Gly domain	dd_Smed_v4_20651_0_1	fincher_plus_cluster3
SMESG000074761.1	3639.11	3036.19	4242.04	-0.476716	0.0520509	-9.15847	5.26394e-20	1.14487e-18			mRNA: JQ425152.1 | SOXP-2 mRNA - complete cds	IPR009071|PF00505|HMG (high mobility group) box\IPR006652|PF01344|Kelch motif\IPR009071|SSF47095|HMG-box	dd_Smed_v4_8483_0_1	fincher_plus_cluster3
SMESG000010201.1	6250.14	5159.65	7340.63	-0.501614	0.0550113	-9.11826	7.63367e-20	1.65127e-18					dd_Smed_v4_9821_0_1	fincher_plus_cluster3
SMESG000065057.1	15492	13282.9	17701.1	-0.41004	0.0469159	-8.73986	2.33409e-18	4.51107e-17	TDRD12	tudor domain containing 12		IPR011545|PF00270|DEAD/DEAH box helicase\IPR002999|PF00567|Tudor domain\IPR027417|SSF52540|P-loop containing nucleoside triphosphate hydrolases	dd_Smed_v4_4638_0_1	fincher_plus_cluster3
SMESG000061926.1	2787.47	2373.59	3201.34	-0.425954	0.0544989	-7.81566	5.46769e-15	7.98592e-14				IPR022043|PF12253|Chromatin assembly factor 1 subunit A\IPR022043|PTHR15272|CHROMATIN ASSEMBLY FACTOR 1 SUBUNIT A (CAF-1 SUBUN	dd_Smed_v4_8919_0_1	fincher_plus_cluster3
SMESG000014842.1	5186.5	5877.61	4495.39	0.381644	0.0497177	7.67611	1.6399e-14	2.29041e-13	RRM2B	ribonucleotide reductase regulatory TP53 inducible subunit M2B	EST: JX010583.1 | clone Smed_05893_V2 ribonucleoside diphosphate reductase subunit M2 mRNA - complete cds& AY067448.1 | clone HB.6.9g unknown mRNA sequence	IPR000358|PF00268|Ribonucleotide reductase, small chain\IPR000358|PTHR23409|RIBONUCLEOSIDE-DIPHOSPHATE REDUCTASE SMALL CHAIN\IPR009078|SSF47240|Ferritin-like	dd_Smed_v4_5862_0_1	fincher_plus_cluster3
SMESG000061887.1	30192.5	26791.3	33593.7	-0.323554	0.0429137	-7.53964	4.71267e-14	6.34878e-13	MS3_06034	Leucine-rich repeat and WD repeat-containing protein 1		IPR006989|PF04905|NAB conserved region 2 (NCD2)\IPR017986|SSF50978|WD40 repeat-like	dd_Smed_v4_2942_0_1	fincher_plus_cluster3
SMESG000038705.1	14213.4	12469.5	15957.3	-0.352016	0.0479126	-7.34702	2.02671e-13	2.55968e-12				IPR000571|PF00642|Zinc finger C-x8-C-x5-C-x3-H type (and similar)\IPR000571|SSF90229|CCCH zinc finger	dd_Smed_v4_6243_0_1	fincher_plus_cluster3
SMESG000016118.1	12934.3	11316.5	14552.1	-0.358367	0.0511031	-7.01261	2.33912e-12	2.64273e-11	TDRD9	tudor domain containing 9		IPR011545|PF00270|DEAD/DEAH box helicase\IPR001650|PF00271|Helicase conserved C-terminal domain\IPR002999|PF00567|Tudor domain\IPR007502|PF04408|Helicase associated domain (HA2)\IPR027417|SSF52540|P-loop containing nucleoside triphosphate hydrolases	dd_Smed_v4_5842_0_1	fincher_plus_cluster3
SMESG000020771.1	5833.59	6509.01	5158.16	0.331558	0.0478846	6.92404	4.38928e-12	4.82912e-11	MS3_01527	High mobility group protein DSP1	EST: JX010512.1 | clone Smed_09062_V2 high mobility group-2 mRNA - complete cds& AY067622.1 | clone H.22.5f unknown mRNA sequence	IPR009071|PF00505|HMG (high mobility group) box\IPR009071|PF09011|HMG-box domain\IPR009071|SSF47095|HMG-box	dd_Smed_v4_1646_0_1	fincher_plus_cluster3
SMESG000060313.1	1079.88	1271.82	887.932	0.505552	0.0734261	6.88419	5.8118e-12	6.32444e-11			mRNA: MG551541.1 | pks-1 mRNA - complete cds		dd_Smed_v4_158_0_1	fincher_plus_cluster3
SMESG000033944.1	1244.77	1431.44	1058.09	0.427206	0.0635633	6.72033	1.81309e-11	1.87827e-10					dd_Smed_v4_5651_0_1	fincher_plus_cluster3
SMESG000047473.1	14849.2	13258.6	16439.7	-0.307131	0.0469942	-6.53549	6.34003e-11	6.17525e-10	LAMC	Lamin C		IPR001664|PF00038|Intermediate filament protein\IPR001322|SSF74853|Lamin A/C globular tail domain	dd_Smed_v4_6732_0_1	fincher_plus_cluster3
SMESG000037461.1	1722.55	1455.49	1989.6	-0.442044	0.0678689	-6.51298	7.36748e-11	7.14114e-10	NCAPH	non-SMC condensin I complex, subunit H		IPR022816|PF05786|Condensin complex subunit 2	dd_Smed_v4_8491_0_1	fincher_plus_cluster3
SMESG000013560.1	11093.3	10077.1	12109.4	-0.262817	0.0423699	-6.20291	5.54271e-10	4.91577e-09	AGAP_AGAP010700	AGAP010700-PA		IPR000330|PF00176|SNF2 family N-terminal domain\IPR001650|PF00271|Helicase conserved C-terminal domain\IPR015194|PF09110|HAND\IPR015195|PF09111|SLIDE\IPR029915|PTHR10799:SF691|\IPR015194|SSF101224|HAND domain of the nucleosome remodeling ATPase ISWI\IPR009057|SSF46689|Homeodomain-like\IPR027417|SSF52540|P-loop containing nucleoside triphosphate hydrolases	dd_Smed_v4_3355_0_1	fincher_plus_cluster3
SMESG000035646.1	3407.93	3084.7	3731.16	-0.271592	0.0456667	-5.94721	2.72744e-09	2.26186e-08	SUZ12	SUZ12 polycomb repressive complex 2 subunit	mRNA: JQ425138.1 | SZ12-1 mRNA - complete cds	IPR019135|PF09733|VEFS-Box of polycomb protein	dd_Smed_v4_9993_0_1	fincher_plus_cluster3
SMESG000077166.1	2686.85	2966.95	2406.74	0.298052	0.0502607	5.92999	3.02947e-09	2.49549e-08				IPR000182|PF00583|Acetyltransferase (GNAT) family\IPR016181|SSF55729|Acyl-CoA N-acyltransferases (Nat)	dd_Smed_v4_5816_0_1	fincher_plus_cluster3
SMESG000072071.1	9694.73	10639	8750.44	0.278784	0.048528	5.7448	9.20318e-09	7.18082e-08	H2AFJ	H2A histone family member J		IPR007125|PF00125|Core histone H2A/H2B/H3/H4\IPR032454|PF16211|C-terminus of histone H2A\IPR009072|SSF47113|Histone-fold	dd_Smed_v4_2787_0_1	fincher_plus_cluster3
SMESG000022408.1	1115.22	1276.51	953.93	0.408835	0.0722609	5.65726	1.53805e-08	1.1681e-07					dd_Smed_v4_2191_0_1	fincher_plus_cluster3
SMESG000038798.1	16765.2	15257.7	18272.6	-0.25758	0.0461082	-5.58642	2.31802e-08	1.72437e-07	MCM6.2	minichromosome maintenance complex component 6		IPR001208|PF00493|MCM2/3/5 family\IPR027925|PF14551|MCM N-terminal domain\IPR008049|PTHR11630:SF43|DNA REPLICATION LICENSING FACTOR MCM6\IPR012340|SSF50249|Nucleic acid-binding proteins\IPR027417|SSF52540|P-loop containing nucleoside triphosphate hydrolases	dd_Smed_v4_2682_0_1	fincher_plus_cluster3
SMESG000058876.1	1379.73	1215.32	1544.13	-0.339575	0.0638796	-5.31571	1.06239e-07	7.20173e-07			mRNA: MG551540.1 | tgs-1 mRNA - complete cds& MG551540.1 | tgs-1 mRNA - complete cds		dd_Smed_v4_10988_0_1	fincher_plus_cluster3
SMESG000017019.1	3218.84	2899.14	3538.54	-0.28375	0.055727	-5.09176	3.54756e-07	2.23759e-06	CDT1	chromatin licensing and DNA replication factor 1		IPR014939|PF08839|DNA replication factor CDT1 like\IPR032054|PF16679|DNA replication factor Cdt1 C-terminal domain\IPR011991|SSF46785|Winged helixDNA-binding domain	dd_Smed_v4_13580_0_1	fincher_plus_cluster3
SMESG000043124.1	3700.16	4092.52	3307.79	0.301769	0.0596056	5.06268	4.13393e-07	2.58597e-06					dd_Smed_v4_3018_0_1	fincher_plus_cluster3
SMESG000022441.1	10653	9830.48	11475.4	-0.22116	0.0451682	-4.89636	9.76264e-07	5.78296e-06	PLK1	polo like kinase 1		IPR000719|PF00069|Protein kinase domain\IPR000959|PF00659|POLO box duplicated region\IPR011009|SSF56112|Protein kinase-like (PK-like)	dd_Smed_v4_4273_0_1	fincher_plus_cluster3
SMESG000063514.1	16230.1	15197.9	17262.4	-0.182467	0.0404468	-4.51128	6.44391e-06	3.38724e-05				IPR000225|PF00514|Armadillo/beta-catenin-like repeat\IPR002652|PF01749|Importin beta binding domain\IPR032413|PF16186|Atypical Arm repeat\IPR016024|SSF48371|ARM repeat	dd_Smed_v4_3708_0_1	fincher_plus_cluster3
SMESG000046586.1	3218.68	3464.1	2973.26	0.217076	0.0506003	4.28999	1.78685e-05	8.70469e-05					dd_Smed_v4_2725_0_1	fincher_plus_cluster3
SMESG000004606.1	37470.9	39820.1	35121.6	0.179564	0.0419738	4.278	1.88577e-05	9.15865e-05	MS3_09793	Chromobox protein 5	mRNA: JN216838.1 | heterochromatin protein 1-like protein 1 (HP1-1) mRNA - complete cds&EST: JX010491.1 | clone Smed_02233_V2 heterochromatin protein 1-1 mRNA - partial cds& AY967564.1 | clone NBE.2.01F mRNA sequence	IPR023780|PF00385|Chromo (CHRromatin Organisation MOdifier) domain\IPR008251|PF01393|Chromo shadow domain\IPR016197|SSF54160|Chromo domain-like	dd_Smed_v4_928_0_1	fincher_plus_cluster3
SMESG000007981.1	2135.6	2299.87	1971.33	0.218851	0.0520184	4.20712	2.5865e-05	0.000122963				IPR000253|PF00498|FHA domain\IPR008984|SSF49879|SMAD/FHA domain	dd_Smed_v4_10019_0_1	fincher_plus_cluster3
SMESG000010063.1	4229.65	3958.87	4500.44	-0.183888	0.0439277	-4.18614	2.83738e-05	0.000133972	T265_06704	hypothetical protein	mRNA: JQ425151.1 | SOXP-1 mRNA - complete cds& JQ425151.1 | SOXP-1 mRNA - complete cds&EST: JX010498.1 | clone Smed_17522_V2 soxP-4 mRNA - complete cds& JX010498.1 | clone Smed_17522_V2 soxP-4 mRNA - complete cds	IPR009071|PF00505|HMG (high mobility group) box\IPR009071|SSF47095|HMG-box	dd_Smed_v4_7227_0_1	fincher_plus_cluster3
SMESG000020395.1	316.703	370.599	262.806	0.464021	0.114383	4.05517	5.00984e-05	0.000227208	H2AFZ	H2A histone family member Z	EST: JX010597.1 | clone Smed_03674_V2 histone h2a.z-1 mRNA - complete cds	IPR007125|PF00125|Core histone H2A/H2B/H3/H4\IPR032454|PF16211|C-terminus of histone H2A\IPR009072|SSF47113|Histone-fold	dd_Smed_v4_2614_0_1	fincher_plus_cluster3
SMESG000044463.1	706.916	630.569	783.262	-0.304302	0.0751257	-4.05037	5.11373e-05	0.000231262	SKI	SKI proto-oncogene		IPR003380|PF02437|SKI/SNO/DAC family\IPR014890|PF08782|c-SKI Smad4 binding domain\IPR023216|PTHR10005|SKI ONCOGENE-RELATED\IPR009061|SSF46955|Putative DNA-binding domain\IPR010919|SSF63763|SAND domain-like	dd_Smed_v4_10394_0_1	fincher_plus_cluster3
SMESG000049360.1	9663.59	8996.74	10330.4	-0.197168	0.0487001	-4.04861	5.15236e-05	0.000232746	MS3_05752	FACT complex subunit SSRP1	mRNA: JX070079.1 | SSRP1 mRNA - complete cds&EST: AY967610.1 | clone NBE.4.04F mRNA sequence	IPR009071|PF00505|HMG (high mobility group) box\IPR024954|PF03531|Structure-specific recognition protein (SSRP1)\IPR013719|PF08512|Histone chaperone Rttp106-like\IPR009071|SSF47095|HMG-box\IPR011993|SSF50729|PH domain-like	dd_Smed_v4_3904_0_1	fincher_plus_cluster3
SMESG000033582.1	835.457	749.531	921.384	-0.288215	0.0719684	-4.00456	6.21341e-05	0.000277302	PCDH9	protocadherin 9		IPR002126|PF00028|Cadherin domain\IPR015919|SSF49313|Cadherin-like	dd_Smed_v4_5930_0_1	fincher_plus_cluster3
SMESG000067941.1	50306.3	47045.8	53566.8	-0.185295	0.0472246	-3.92369	8.72014e-05	0.000377873	DDX4	DEAD (Asp-Glu-Ala-Asp) box polypeptide 4	mRNA: KU852684.1 | VASA 1 protein (VASA1) mRNA - complete cds& KU852684.1 | VASA 1 protein (VASA1) mRNA - complete cds& JQ425140.1 | VASA-1 mRNA - complete cds& JQ425140.1 | VASA-1 mRNA - complete cds	IPR011545|PF00270|DEAD/DEAH box helicase\IPR001650|PF00271|Helicase conserved C-terminal domain\IPR027417|SSF52540|P-loop containing nucleoside triphosphate hydrolases	dd_Smed_v4_1985_0_1	fincher_plus_cluster3
SMESG000008883.1	1130.55	1034.84	1226.26	-0.239816	0.0644081	-3.72332	0.000196617	0.000798677				IPR003406|PF02485|Core-2/I-Branching enzyme	dd_Smed_v4_12381_0_1	fincher_plus_cluster3
SMESG000017514.1	1093.64	996.417	1190.86	-0.251159	0.071741	-3.50086	0.000463752	0.00174896	MS3_06241	Separin		IPR005314|PF03568|Peptidase family C50\IPR005314|PTHR12792|EXTRA SPINDLE POLES 1-RELATED	dd_Smed_v4_6610_0_1	fincher_plus_cluster3
SMESG000065271.1	17054.4	17846.6	16262.3	0.133051	0.0386492	3.44252	0.000576326	0.00212678	MAPMODULIN	CG5784 gene product from transcript CG5784-RB	EST: AY067162.1 | clone H.48.9h unknown mRNA sequence	IPR032675|SSF52058|L domain-like	dd_Smed_v4_1396_0_1	fincher_plus_cluster3
SMESG000029273.1	47175.6	44565.6	49785.5	-0.158153	0.0466208	-3.39234	0.000692985	0.00251713	RNRL	Ribonucleoside diphosphate reductase large subunit	EST: AY067449.1 | clone HB.18.5b unknown mRNA sequence	IPR013509|PF00317|Ribonucleotide reductase, all-alpha domain\IPR000788|PF02867|Ribonucleotide reductase, barrel domain\IPR005144|PF03477|ATP cone domain\IPR008926|SSF48168|R1 subunit of ribonucleotide reductase, N-terminal domain	dd_Smed_v4_1651_0_1	fincher_plus_cluster3
SMESG000054375.1	318.781	358.363	279.199	0.339861	0.110653	3.07063	0.00213609	0.00698925	MS3_02946	Chromobox protein 3	mRNA: JN216839.1 | heterochromatin protein 1-like protein 2 (HP1-2) mRNA - complete cds& JN216839.1 | heterochromatin protein 1-like protein 2 (HP1-2) mRNA - complete cds	IPR023780|PF00385|Chromo (CHRromatin Organisation MOdifier) domain\IPR008251|PF01393|Chromo shadow domain\IPR016197|SSF54160|Chromo domain-like	dd_Smed_v4_4855_0_1	fincher_plus_cluster3
SMESG000076175.1	819.148	881.993	756.304	0.214669	0.0760253	2.82354	0.0047497	0.0142768				IPR009604|PF06741|LsmAD domain	dd_Smed_v4_11221_0_1	fincher_plus_cluster3
SMESG000069873.1	3086.24	2932.8	3239.67	-0.142436	0.0504871	-2.82124	0.00478381	0.0143631	MOV10L1	Mov10 RISC complex RNA helicase like 1		IPR025223|PF14444|S1-like\IPR027417|SSF52540|P-loop containing nucleoside triphosphate hydrolases	dd_Smed_v4_2121_1_1	fincher_plus_cluster3
SMESG000014779.1	123.227	142.497	103.957	0.39741	0.154641	2.56783	0.0102336	0.0280126	RUNXA	CG34145 gene product from transcript CG34145-RB	mRNA: JF720854.1 | runt-like 1 protein mRNA - complete cds&EST: JX010478.1 | clone SMED_07003_V2 runt-1 mRNA - complete cds	IPR013524|PF00853|Runt domain\IPR000040|PTHR11950|RUNT RELATED\IPR008967|SSF49417|p53-like transcription factors	dd_Smed_v4_16222_0_1	fincher_plus_cluster3
SMESG000013361.1	2997.36	2878.66	3116.06	-0.113551	0.0486892	-2.33216	0.0196923	0.0496633					dd_Smed_v4_6783_0_1	fincher_plus_cluster3

## Sheet: cl4
Overlapping genes with Fincher et al., 2018
Columns of this study (Supplemental Table 3)													Column of Fincher et al., 2018
Id	baseMean	MUT.Mean	CTRL.Mean	log2FoldChange	lfcSE	stat	pvalue	padj	symbol	Description	Published.Transcripts	Compact.Domain.Annotation.List	dd_Smed_v4	status
SMESG000054507.1	2918.21	2201.42	3635	-0.711507	0.0606748	-11.7258	9.40167e-32	4.95341e-30					dd_Smed_v4_14111_0_1	fincher_plus_cluster4
SMESG000045945.1	1234.96	903.456	1566.46	-0.777807	0.068233	-11.3969	4.33511e-30	2.08451e-28					dd_Smed_v4_18168_0_1	fincher_plus_cluster4
SMESG000005730.1	2281.62	1801.53	2761.72	-0.607629	0.0534892	-11.3591	6.68523e-30	3.14817e-28	DNA2	DNA replication helicase/nuclease 2		IPR014808|PF08696|DNA replication factor Dna2\IPR026851|PTHR10887:SF14|PROTEIN DNA-2, ISOFORM A\IPR027417|SSF52540|P-loop containing nucleoside triphosphate hydrolases	dd_Smed_v4_12638_0_1	fincher_plus_cluster4
SMESG000061386.1	336.134	190.194	482.074	-1.25758	0.11346	-11.0571	2.02524e-28	8.46358e-27	MYO15A	myosin XVA		IPR001609|PF00063|Myosin head (motor domain)\IPR000048|PF00612|IQ calmodulin-binding motif\IPR000857|PF00784|MyTH4 domain\IPR027417|SSF52540|P-loop containing nucleoside triphosphate hydrolases	dd_Smed_v4_7193_0_1	fincher_plus_cluster4
SMESG000081140.1	6517.68	5269.87	7765.49	-0.552653	0.0505613	-10.9302	8.26762e-28	3.31619e-26	LYAR	Ly1 antibody reactive clone		IPR014898|PF08790|LYAR-type C2HC zinc finger	dd_Smed_v4_5281_0_1	fincher_plus_cluster4
SMESG000039247.1	5075.62	4103.24	6048	-0.552716	0.0519183	-10.6457	1.82694e-26	6.70468e-25	MS3_08938	DNA repair protein RAD50	mRNA: FJ588616.1 | rad50-like protein mRNA - partial cds	IPR013134|PF04423|Rad50 zinc hook motif\IPR004584|PTHR18867|RAD50\IPR027417|SSF52540|P-loop containing nucleoside triphosphate hydrolases	dd_Smed_v4_11475_0_1	fincher_plus_cluster4
SMESG000060963.1	3273.62	2690.97	3856.28	-0.512852	0.0494168	-10.3778	3.13037e-25	1.03251e-23	PHUM_PHUM581690	C-jun-amino-terminal kinase-interacting protein, putative		IPR019143|PF09744|JNK_SAPK-associated protein-1\IPR032486|PF16471|JNK-interacting protein leucine zipper II\IPR017986|SSF50978|WD40 repeat-like	dd_Smed_v4_3798_0_1	fincher_plus_cluster4
SMESG000026756.1	279.863	161.328	398.398	-1.21254	0.116591	-10.3706	3.37468e-25	1.11079e-23	AAEL_AAEL014742	AAEL014742-PA		IPR000719|PF00069|Protein kinase domain\IPR020683|PF12796|Ankyrin repeats (3 copies)\IPR020683|SSF48403|Ankyrin repeat\IPR011009|SSF56112|Protein kinase-like (PK-like)	dd_Smed_v4_11663_0_1	fincher_plus_cluster4
SMESG000036986.1	7371.5	6063.73	8679.27	-0.511142	0.0497817	-10.2676	9.86746e-25	3.14419e-23	SMC4	structural maintenance of chromosomes 4		IPR003395|PF02463|RecF/RecN/SMC N terminal domain\IPR010935|PF06470|SMC proteins Flexible Hinge Domain\IPR027417|SSF52540|P-loop containing nucleoside triphosphate hydrolases\IPR010935|SSF75553|Smc hinge domain	dd_Smed_v4_5865_0_1	fincher_plus_cluster4
SMESG000069358.1	1912.48	1506.68	2318.28	-0.608624	0.0660445	-9.21466	3.1226e-20	6.91389e-19	DCTN1A	dynactin 1a		IPR000938|PF01302|CAP-Gly domain\IPR022157|PF12455|Dynein associated protein\IPR027663|PTHR18916:SF40|\IPR000938|SSF74924|Cap-Gly domain	dd_Smed_v4_20651_0_1	fincher_plus_cluster4
SMESG000010201.1	6250.14	5159.65	7340.63	-0.501614	0.0550113	-9.11826	7.63367e-20	1.65127e-18					dd_Smed_v4_9821_0_1	fincher_plus_cluster4
SMESG000049097.1	181.183	261.84	100.526	1.23806	0.139645	8.81822	1.16289e-18	2.32344e-17	PTPRH	protein tyrosine phosphatase, receptor type, H		IPR000242|PF00102|Protein-tyrosine phosphatase\IPR003961|SSF49265|Fibronectin type III\IPR029021|SSF52799|(Phosphotyrosine protein) phosphatases II\IPR013806|SSF57440|Kringle-like	dd_Smed_v4_768_0_1	fincher_plus_cluster4
SMESG000061591.1	9848.74	11144	8553.5	0.378452	0.0431721	8.76605	1.85044e-18	3.6246e-17				IPR000956|PF00836|Stathmin family\IPR000956|SSF101494|Stathmin	dd_Smed_v4_512_0_1	fincher_plus_cluster4
SMESG000010034.1	2184.69	1765.68	2603.7	-0.54962	0.0644446	-8.52813	1.48736e-17	2.69821e-16					dd_Smed_v4_13472_0_1	fincher_plus_cluster4
SMESG000008925.1	30018.5	32879.9	27157.1	0.273818	0.0394677	6.93776	3.98373e-12	4.39809e-11					dd_Smed_v4_376_0_1	fincher_plus_cluster4
SMESG000047473.1	14849.2	13258.6	16439.7	-0.307131	0.0469942	-6.53549	6.34003e-11	6.17525e-10	LAMC	Lamin C		IPR001664|PF00038|Intermediate filament protein\IPR001322|SSF74853|Lamin A/C globular tail domain	dd_Smed_v4_6732_0_1	fincher_plus_cluster4
SMESG000037461.1	1722.55	1455.49	1989.6	-0.442044	0.0678689	-6.51298	7.36748e-11	7.14114e-10	NCAPH	non-SMC condensin I complex, subunit H		IPR022816|PF05786|Condensin complex subunit 2	dd_Smed_v4_8491_0_1	fincher_plus_cluster4
SMESG000026862.1	46814.6	50055.3	43573.8	0.199125	0.0312417	6.3737	1.84524e-10	1.72065e-09	EEF1B2	eukaryotic translation elongation factor 1 beta 2		IPR014038|PF00736|EF-1 guanine nucleotide exchange domain\IPR018940|PF10587|Eukaryotic elongation factor 1 beta central acidic region\IPR010987|SSF47616|GST C-terminal domain-like\IPR014038|SSF54984|eEF-1beta-like	dd_Smed_v4_206_0_1	fincher_plus_cluster4
SMESG000026378.1	865.636	719.28	1011.99	-0.478746	0.0808378	-5.92179	3.18455e-09	2.61782e-08					dd_Smed_v4_12389_0_1	fincher_plus_cluster4
SMESG000056635.1	319.079	244.032	394.126	-0.646415	0.110044	-5.87062	4.34167e-09	3.52187e-08	MS3_08339	Neurogenic locus notch protein 3	mRNA: KJ187184.1 | notch-1 (notch-1) mRNA - partial cds	IPR000742|PF00008|EGF-like domain\IPR001791|PF00054|Laminin G domain\IPR001680|PF00400|WD domain, G-beta repeat\IPR001791|PF02210|Laminin G domain\IPR013320|SSF49899|Concanavalin A-like lectins/glucanases\IPR011047|SSF50998|Quinoprotein alcohol dehydrogenase-like	dd_Smed_v4_4586_0_1	fincher_plus_cluster4
SMESG000067451.1	1568.52	1354.5	1782.54	-0.388213	0.0675326	-5.74836	9.01138e-09	7.04839e-08	PARP2	poly(ADP-ribose) polymerase 2		IPR012317|PF00644|Poly(ADP-ribose) polymerase catalytic domain\IPR004102|PF02877|Poly(ADP-ribose) polymerase, regulatory domain\IPR008893|PF05406|WGR domain\IPR008893|SSF142921|WGR domain-like\IPR004102|SSF47587|Domain of poly(ADP-ribose) polymerase	dd_Smed_v4_6154_0_1	fincher_plus_cluster4
SMESG000081357.1	3516.47	3860.58	3172.37	0.280068	0.0487415	5.7459	9.14335e-09	7.13762e-08	MS3_05425	Pre-mRNA branch site p14-like protein		IPR000504|PF00076|RNA recognition motif. (a.k.a. RRM, RBD, or RNP domain)\IPR012677|SSF54928|RNA-binding domain, RBD	dd_Smed_v4_2216_0_1	fincher_plus_cluster4
SMESG000056209.1	382.044	307.773	456.316	-0.54325	0.0963211	-5.63813	1.71909e-08	1.29695e-07	MED23	mediator complex subunit 23		IPR021629|PF11573|Mediator complex subunit 23	dd_Smed_v4_8836_0_1	fincher_plus_cluster4
SMESG000066558.1	640.282	539.53	741.033	-0.443571	0.0803228	-5.52166	3.3581e-08	2.45461e-07	NOTCH1	notch 1		IPR000742|PF00008|EGF-like domain\IPR000800|PF00066|LNR domain\IPR013111|PF07974|EGF-like domain\IPR020683|PF12796|Ankyrin repeats (3 copies)\IPR020683|SSF48403|Ankyrin repeat\IPR000800|SSF90193|Notch domain	dd_Smed_v4_12732_0_1	fincher_plus_cluster4
SMESG000039986.1	398.769	329.852	467.686	-0.478471	0.0985874	-4.85206	1.22187e-06	7.12155e-06	SOCG_04908	ubiquitin carboxy terminal hydrolase Ubp11		IPR001394|PF00443|Ubiquitin carboxyl-terminal hydrolase	dd_Smed_v4_17517_0_1	fincher_plus_cluster4
SMESG000081496.1	12146.7	11391.3	12902	-0.178354	0.0377855	-4.72017	2.35644e-06	1.32179e-05	EEF1DA	eukaryotic translation elongation factor 1 delta a (guanine nucleotide exchange protein)		IPR014038|PF00736|EF-1 guanine nucleotide exchange domain\IPR018940|PF10587|Eukaryotic elongation factor 1 beta central acidic region\IPR014038|SSF54984|eEF-1beta-like	dd_Smed_v4_1273_0_1	fincher_plus_cluster4
SMESG000063514.1	16230.1	15197.9	17262.4	-0.182467	0.0404468	-4.51128	6.44391e-06	3.38724e-05				IPR000225|PF00514|Armadillo/beta-catenin-like repeat\IPR002652|PF01749|Importin beta binding domain\IPR032413|PF16186|Atypical Arm repeat\IPR016024|SSF48371|ARM repeat	dd_Smed_v4_3708_0_1	fincher_plus_cluster4
SMESG000049079.1	1418.33	1267.32	1569.33	-0.301753	0.0704476	-4.2833	1.84139e-05	8.96216e-05				IPR024626|PF12936|KRI1-like family C-terminal	dd_Smed_v4_8647_0_1	fincher_plus_cluster4
SMESG000004606.1	37470.9	39820.1	35121.6	0.179564	0.0419738	4.278	1.88577e-05	9.15865e-05	MS3_09793	Chromobox protein 5	mRNA: JN216838.1 | heterochromatin protein 1-like protein 1 (HP1-1) mRNA - complete cds&EST: JX010491.1 | clone Smed_02233_V2 heterochromatin protein 1-1 mRNA - partial cds& AY967564.1 | clone NBE.2.01F mRNA sequence	IPR023780|PF00385|Chromo (CHRromatin Organisation MOdifier) domain\IPR008251|PF01393|Chromo shadow domain\IPR016197|SSF54160|Chromo domain-like	dd_Smed_v4_928_0_1	fincher_plus_cluster4
SMESG000013804.1	407.672	469.185	346.159	0.419891	0.100062	4.19506	2.72798e-05	0.000129189	MS3_02130	Protein SpAN	EST: AY068281.1 | clone H.32.12a unknown mRNA sequence	IPR001506|PF01400|Astacin (Peptidase family M12A)\IPR003582|PF01549|ShK domain-like	dd_Smed_v4_3177_0_1	fincher_plus_cluster4
SMESG000038975.1	12194.9	11602.4	12787.4	-0.139558	0.03702	-3.7698	0.000163377	0.000676565				IPR013906|PF08597|Translation initiation factor eIF3 subunit\IPR013906|PTHR21681|EUKARYOTIC TRANSLATION INITIATION FACTOR 3 SUBUNIT	dd_Smed_v4_930_0_1	fincher_plus_cluster4
SMESG000077136.1	577.815	515.668	639.962	-0.301836	0.0823114	-3.66681	0.000245595	0.000975051				IPR029299|PF15309|ALMS motif	dd_Smed_v4_5064_0_1	fincher_plus_cluster4
SMESG000057128.1	837.061	765.851	908.27	-0.239815	0.0734161	-3.26647	0.00108896	0.003799				IPR001683|PF00787|PX domain\IPR003114|PF02194|PXA domain\IPR001683|SSF64268|PX domain	dd_Smed_v4_6581_1_1	fincher_plus_cluster4
SMESG000043611.1	2056.72	1936.37	2177.06	-0.166805	0.0512143	-3.25699	0.001126	0.00391879	MS3_03215	Tyrosine-protein kinase SYK		IPR000980|PF00017|SH2 domain\IPR001245|PF07714|Protein tyrosine kinase\IPR000980|SSF55550|SH2 domain\IPR011009|SSF56112|Protein kinase-like (PK-like)	dd_Smed_v4_9075_0_1	fincher_plus_cluster4
SMESG000069576.1	1625.55	1511.86	1739.23	-0.19906	0.0635561	-3.13203	0.00173601	0.00580512	ZNF106	zinc finger protein 106		IPR017986|SSF50978|WD40 repeat-like	dd_Smed_v4_9264_0_1	fincher_plus_cluster4
SMESG000023477.1	138.566	115.311	161.821	-0.434531	0.148463	-2.92546	0.00343944	0.010674	MS3_09113	FCH and double SH3 domains protein 2		IPR001452|PF00018|SH3 domain\IPR001060|PF00611|Fes/CIP4, and EFC/F-BAR homology domain\IPR001452|SSF50044|SH3-domain	dd_Smed_v4_13998_0_1	fincher_plus_cluster4
SMESG000077758.1	257.293	287.2	227.385	0.312224	0.11537	2.70572	0.0068157	0.0196542	MPPE	Metallophosphoesterase		IPR004843|PF00149|Calcineurin-like phosphoesterase\IPR033308|PTHR13315|METALLO PHOSPHOESTERASE RELATED\IPR029052|SSF56300|Metallo-dependent phosphatases	dd_Smed_v4_12322_0_1	fincher_plus_cluster4
SMESG000072628.1	132.131	151.93	112.332	0.386542	0.150113	2.5731	0.0100791	0.0276467	MS3_00633	Protocadherin-11 Y-linked		IPR002126|PF00028|Cadherin domain\IPR015919|SSF49313|Cadherin-like	dd_Smed_v4_17019_0_1	fincher_plus_cluster4
SMESG000019042.1	449.041	411.623	486.459	-0.233074	0.0919261	-2.53541	0.0112315	0.0304363	DPSE\GA27032	GA27032 gene product from transcript GA27032-RD		IPR001781|PF00412|LIM domain\IPR003128|PF02209|Villin headpiece domain\IPR003128|SSF47050|VHP, Villin headpiece domain	dd_Smed_v4_8089_0_1	fincher_plus_cluster4

## Sheet: cl5
Overlapping genes with Fincher et al., 2018
Columns of this study (Supplemental Table 3)													Column of Fincher et al., 2018
Id	baseMean	MUT.Mean	CTRL.Mean	log2FoldChange	lfcSE	stat	pvalue	padj	symbol	Description	Published.Transcripts	Compact.Domain.Annotation.List	dd_Smed_v4	status
SMESG000000606.1	9595.5	7257.26	11933.7	-0.711327	0.0432069	-16.4629	6.77231e-61	1.52272e-58	ANK	ankyrin		IPR002110|PF00023|Ankyrin repeat\IPR000488|PF00531|Death domain\IPR000906|PF00791|ZU5 domain\IPR020683|PF12796|Ankyrin repeats (3 copies)\IPR011029|SSF47986|DEATH domain\IPR020683|SSF48403|Ankyrin repeat	dd_Smed_v4_2072_0_1	fincher_plus_cluster5
SMESG000004953.1	6046.91	4839.12	7254.71	-0.579761	0.0398688	-14.5414	6.62334e-48	8.66681e-46	MS3_08034	Serine/threonine-protein kinase PRP4-like protein	EST: AY067747.1 | clone H.71.1c unknown mRNA sequence& AY067747.1 | clone H.71.1c unknown mRNA sequence	IPR000719|PF00069|Protein kinase domain\IPR011009|SSF56112|Protein kinase-like (PK-like)	dd_Smed_v4_2251_0_1	fincher_plus_cluster5
SMESG000031692.1	8957.55	7168.14	10746.9	-0.579642	0.0416824	-13.906	5.82631e-44	6.24236e-42					dd_Smed_v4_922_0_1	fincher_plus_cluster5
SMESG000026655.1	410.563	627.01	194.116	1.5797	0.113722	13.8369	1.52738e-43	1.61477e-41	ANK2	Ankyrin 2		IPR002110|PF00023|Ankyrin repeat\IPR000488|PF00531|Death domain\IPR000906|PF00791|ZU5 domain\IPR020683|PF12796|Ankyrin repeats (3 copies)\IPR011029|SSF47986|DEATH domain\IPR020683|SSF48403|Ankyrin repeat	dd_Smed_v4_10835_0_1	fincher_plus_cluster5
SMESG000050687.1	5579.9	4369.76	6790.04	-0.629533	0.0466551	-13.493	1.72004e-41	1.62478e-39	UBR5	ubiquitin protein ligase E3 component n-recognin 5	mRNA: KP954686.1 | UNVERIFIED: unknown mRNA	IPR000569|PF00632|HECT-domain (ubiquitin-transferase)\IPR024725|PF11547|E3 ubiquitin ligase EDD\IPR009091|SSF50985|RCC1/BLIP-II\IPR000569|SSF56204|Hect, E3 ligase catalytic domain	dd_Smed_v4_7658_0_1	fincher_plus_cluster5
SMESG000009788.1	12531.8	9897.83	15165.9	-0.609672	0.0453488	-13.4439	3.34261e-41	3.12055e-39	SMG1	SMG1 phosphatidylinositol 3-kinase-related kinase	mRNA: JF894292.2 | SMG-1 mRNA - complete cds& JF894292.2 | SMG-1 mRNA - complete cds	IPR000403|PF00454|Phosphatidylinositol 3- and 4-kinase\IPR003152|PF02260|FATC domain\IPR031559|PF15785|Serine/threonine-protein kinase smg-1\IPR020683|SSF48403|Ankyrin repeat\IPR011009|SSF56112|Protein kinase-like (PK-like)	dd_Smed_v4_4600_0_1	fincher_plus_cluster5
SMESG000059828.1	3929.39	3129.41	4729.37	-0.590015	0.0440395	-13.3969	6.30196e-41	5.81529e-39			EST: AY067040.1 | clone H.121.2f unknown mRNA sequence		dd_Smed_v4_2479_0_1	fincher_plus_cluster5
SMESG000018578.1	3165.36	2437.53	3893.19	-0.667947	0.0501073	-13.3296	1.55763e-40	1.39696e-38	NIPBL	Nipped-B homolog (Drosophila)	EST: AY068030.1 | clone H.60.3d unknown mRNA sequence	IPR026003|PF12765|HEAT repeat associated with sister chromatid cohesion\IPR024986|PF12830|Sister chromatid cohesion C-terminus\IPR033031|PTHR21704|NIPPED-B-LIKE PROTEIN (DELANGIN) SCC2-RELATED\IPR016024|SSF48371|ARM repeat	dd_Smed_v4_8759_0_1	fincher_plus_cluster5
SMESG000011919.1	25556	20978.7	30133.3	-0.518673	0.0392874	-13.202	8.54637e-40	7.21875e-38	ISCW_ISCW016536	transcription elongation regulator, putative	EST: AY067635.1 | clone H.94.4c unknown mRNA sequence	IPR001202|PF00397|WW domain\IPR002713|PF01846|FF domain\IPR001202|SSF51045|WW domain\IPR002713|SSF81698|FF domain	dd_Smed_v4_1147_0_1	fincher_plus_cluster5
SMESG000004446.1	10500.8	8488.56	12512.9	-0.555181	0.0430177	-12.9058	4.17692e-38	3.1453e-36	PBRM1	polybromo 1		IPR001487|PF00439|Bromodomain\IPR009071|PF00505|HMG (high mobility group) box\IPR001025|PF01426|BAH domain\IPR009071|SSF47095|HMG-box\IPR001487|SSF47370|Bromodomain	dd_Smed_v4_4218_0_1	fincher_plus_cluster5
SMESG000050161.1	5381.76	4357.08	6406.44	-0.551459	0.0431574	-12.7776	2.18803e-37	1.55936e-35	SCAPER	S phase cyclin A-associated protein in the ER		IPR032446|PF16501|S phase cyclin A-associated protein in the endoplasmic reticulum	dd_Smed_v4_6635_0_1	fincher_plus_cluster5
SMESG000061288.1	5883.28	4645.69	7120.86	-0.609256	0.0484412	-12.5769	2.8279e-36	1.90484e-34	ISCW_ISCW004242	tyrosine protein phosphatase non-receptor type, putative	EST: AY067918.1 | clone H.32.10e(T3) unknown mRNA sequence	IPR000242|PF00102|Protein-tyrosine phosphatase\IPR004328|PF03097|BRO1-like domain\IPR025304|PF13949|ALIX V-shaped domain binding to HIV\IPR029021|SSF52799|(Phosphotyrosine protein) phosphatases II	dd_Smed_v4_3351_0_1	fincher_plus_cluster5
SMESG000040632.1	699700	610944	788457	-0.366466	0.029472	-12.4344	1.70058e-35	1.10358e-33	HSPA8	heat shock protein family A (Hsp70) member 8	EST: AY067278.1 | clone hsp70 unknown mRNA sequence	IPR013126|PF00012|Hsp70 protein\IPR019651|PF10712|NAD-specific glutamate dehydrogenase\IPR029047|SSF100920|Heat shock protein 70kD (HSP70), peptide-binding domain\IPR029048|SSF100934|Heat shock protein 70kD (HSP70), C-terminal subdomain	dd_Smed_v4_15_0_1	fincher_plus_cluster5
SMESG000066021.1	2160.08	1668.84	2651.31	-0.659194	0.0531877	-12.3927	2.86321e-35	1.83567e-33	CPIPJ_CPIJ009356	dynamin-associated protein		IPR001452|PF00018|SH3 domain\IPR000008|PF00168|C2 domain\IPR011511|PF07653|Variant SH3 domain\IPR000261|PF12763|Cytoskeletal-regulatory complex EF hand\IPR001452|PF14604|Variant SH3 domain\IPR001849|PF16652|Pleckstrin homology domain\IPR011992|SSF47473|EF-hand\IPR000219|SSF48065|DBL homology domain (DH-domain)\IPR000008|SSF49562|C2 domain (Calcium/lipid-binding domain, CaLB)\IPR001452|SSF50044|SH…	dd_Smed_v4_5505_0_1	fincher_plus_cluster5
SMESG000076110.1	1339.5	1006.72	1672.28	-0.720326	0.0589469	-12.2177	2.49908e-34	1.51119e-32	GCC1	GRIP and coiled-coil domain containing 1		IPR000237|PF01465|GRIP domain	dd_Smed_v4_6311_0_1	fincher_plus_cluster5
SMESG000068165.1	6801.02	5469.63	8132.41	-0.565926	0.0473484	-11.9522	6.32607e-33	3.54349e-31	MS3_04400	Bromodomain adjacent to zinc finger domain protein 2A	EST: AY066196.1 | clone HB.12.2e unknown mRNA sequence	IPR001487|PF00439|Bromodomain\IPR019787|PF00628|PHD-finger\IPR001739|PF01429|Methyl-CpG binding domain\IPR028941|PF15613|Williams-Beuren syndrome DDT (WSD), D-TOX E motif\IPR001487|SSF47370|Bromodomain\IPR016177|SSF54171|DNA-binding domain\IPR011011|SSF57903|FYVE/PHD zinc finger	dd_Smed_v4_7394_0_1	fincher_plus_cluster5
SMESG000040790.1	3558.78	4431.64	2685.92	0.709039	0.0615348	11.5218	1.02492e-30	5.06557e-29			EST: AY068075.1 | clone H.8.1f(T3) unknown mRNA sequence	IPR003582|PF01549|ShK domain-like\IPR002919|SSF57567|Serine protease inhibitors	dd_Smed_v4_238_1_1	fincher_plus_cluster5
SMESG000020773.1	1682.79	1322.99	2042.6	-0.617559	0.0536151	-11.5172	1.08041e-30	5.30695e-29				IPR017923|SSF47676|Conserved domain common to transcription factors TFIIS, elongin A, CRSP70	dd_Smed_v4_6775_0_1	fincher_plus_cluster5
SMESG000051020.1	9776.78	8072.58	11481	-0.503223	0.0452128	-11.13	8.96322e-29	3.96368e-27	NIPBL	Nipped-B homolog (Drosophila)		IPR026003|PF12765|HEAT repeat associated with sister chromatid cohesion\IPR024986|PF12830|Sister chromatid cohesion C-terminus\IPR033031|PTHR21704|NIPPED-B-LIKE PROTEIN (DELANGIN) SCC2-RELATED\IPR016024|SSF48371|ARM repeat	dd_Smed_v4_3927_0_1	fincher_plus_cluster5
SMESG000017387.1	3637.43	3017.39	4257.47	-0.492157	0.0444657	-11.068	1.79441e-28	7.63893e-27	DSIM\GD13386	GD13386 gene product from transcript GD13386-RI		IPR001478|PF00595|PDZ domain (Also known as DHR or GLGF)\IPR001660|PF07647|SAM domain (Sterile alpha motif)\IPR013761|SSF47769|SAM/Pointed domain\IPR001478|SSF50156|PDZ domain-like	dd_Smed_v4_4446_0_1	fincher_plus_cluster5
SMESG000017387.1	3637.43	3017.39	4257.47	-0.492157	0.0444657	-11.068	1.79441e-28	7.63893e-27	DSIM\GD13386	GD13386 gene product from transcript GD13386-RI		IPR001478|PF00595|PDZ domain (Also known as DHR or GLGF)\IPR001660|PF07647|SAM domain (Sterile alpha motif)\IPR013761|SSF47769|SAM/Pointed domain\IPR001478|SSF50156|PDZ domain-like	dd_Smed_v4_924_0_1	fincher_plus_cluster5
SMESG000055403.1	5025.27	4293.85	5756.7	-0.419777	0.038413	-10.9278	8.48394e-28	3.39442e-26	TOP1L	topoisomerase (DNA) I, like	EST: AY066903.1 | clone H.18.5d unknown mRNA sequence& AY967518.1 | clone HE.3.05A mRNA sequence	IPR013500|PF01028|Eukaryotic DNA topoisomerase I, catalytic core\IPR008336|PF02919|Eukaryotic DNA topoisomerase I, DNA binding fragment\IPR025834|PF14370|C-terminal topoisomerase domain\IPR011010|SSF56349|DNA breaking-rejoining enzymes\IPR008336|SSF56741|Eukaryotic DNA topoisomerase I, N-terminal DNA-binding fragment	dd_Smed_v4_2421_0_1	fincher_plus_cluster5
SMESG000044336.1	3613.33	3035.68	4190.98	-0.461484	0.0426331	-10.8243	2.64034e-27	1.02556e-25	MS3_06143	Formin-like protein 2		IPR015425|PF02181|Formin Homology 2 Domain\IPR010472|PF06367|Diaphanous FH3 Domain\IPR010473|PF06371|Diaphanous GTPase-binding Domain\IPR016024|SSF48371|ARM repeat	dd_Smed_v4_3917_0_1	fincher_plus_cluster5
SMESG000063130.1	3073.07	2412.39	3733.74	-0.619943	0.0574123	-10.7975	3.5353e-27	1.36323e-25	MS3_06189	AT-rich interactive domain-containing protein 2		IPR001606|PF01388|ARID/BRIGHT DNA binding domain\IPR001606|SSF46774|ARID-like	dd_Smed_v4_9463_0_1	fincher_plus_cluster5
SMESG000062402.1	2998.91	2463.73	3534.08	-0.514565	0.0479265	-10.7362	6.88484e-27	2.61068e-25	DMXL1	Dmx-like 1		IPR001680|PF00400|WD domain, G-beta repeat\IPR022033|PF12234|RAVE protein 1 C terminal\IPR017986|SSF50978|WD40 repeat-like\IPR011047|SSF50998|Quinoprotein alcohol dehydrogenase-like	dd_Smed_v4_5944_0_1	fincher_plus_cluster5
SMESG000029463.1	2136.42	1730.38	2542.47	-0.547877	0.0512098	-10.6981	1.03938e-26	3.90417e-25	DCTN1	dynactin 1	EST: AY068451.1 | clone H.45.12c unknown mRNA sequence	IPR000938|PF01302|CAP-Gly domain\IPR022157|PF12455|Dynein associated protein\IPR027663|PTHR18916:SF40|\IPR000938|SSF74924|Cap-Gly domain	dd_Smed_v4_4065_0_1	fincher_plus_cluster5
SMESG000079090.1	1301.09	1017.55	1584.64	-0.628403	0.0590091	-10.6478	1.78515e-26	6.56637e-25	INPP5F	inositol polyphosphate-5-phosphatase F		IPR002013|PF02383|SacI homology domain	dd_Smed_v4_6584_0_1	fincher_plus_cluster5
SMESG000026842.1	3302.02	2735.57	3868.46	-0.494889	0.0464909	-10.6445	1.84879e-26	6.7693e-25	MADD	MAP-kinase activating death domain		IPR001194|PF02141|DENN (AEX-3) domain\IPR005113|PF03456|uDENN domain	dd_Smed_v4_8355_0_1	fincher_plus_cluster5
SMESG000047306.1	4986.09	4241.38	5730.79	-0.430642	0.0415765	-10.3577	3.86228e-25	1.26347e-23	T265_12061	hypothetical protein		IPR019787|PF00628|PHD-finger\IPR011011|SSF57903|FYVE/PHD zinc finger	dd_Smed_v4_3984_0_1	fincher_plus_cluster5
SMESG000014734.1	6978.6	6020.89	7936.31	-0.396044	0.0384146	-10.3096	6.37416e-25	2.05155e-23	PMCA	plasma membrane calcium ATPase		IPR008250|PF00122|E1-E2 ATPase\IPR006068|PF00689|Cation transporting ATPase, C-terminus\IPR004014|PF00690|Cation transporter/ATPase, N-terminus\IPR023214|PF08282|haloacid dehalogenase-like hydrolase\IPR022141|PF12424|Plasma membrane calcium transporter ATPase C terminal\IPR030320|PTHR24093:SF245|PLASMA MEMBRANE CALCIUM-TRANSPORTING ATPASE 1\IPR023214|SSF56784|HAD-like\IPR023299|SSF81660|Metal cat…	dd_Smed_v4_1721_0_1	fincher_plus_cluster5
SMESG000016846.1	2645.33	3089.81	2200.85	0.484646	0.047084	10.2927	7.60276e-25	2.43716e-23	MS3_06482	Glutathione S-transferase class-mu 28 kDa isozyme		IPR004045|PF02798|Glutathione S-transferase, N-terminal domain\IPR004046|PF14497|Glutathione S-transferase, C-terminal domain\IPR010987|SSF47616|GST C-terminal domain-like\IPR012336|SSF52833|Thioredoxin-like	dd_Smed_v4_1206_0_1	fincher_plus_cluster5
SMESG000025153.1	2518.54	2082.66	2954.41	-0.498486	0.0488799	-10.1978	2.02883e-24	6.29953e-23	MS3_05848	Serine/threonine-protein kinase mig-15		IPR000719|PF00069|Protein kinase domain\IPR001180|PF00780|CNH domain\IPR011009|SSF56112|Protein kinase-like (PK-like)	dd_Smed_v4_6230_0_1	fincher_plus_cluster5
SMESG000016803.1	5049.95	4331.74	5768.15	-0.410081	0.0405798	-10.1054	5.22611e-24	1.58311e-22	MS3_09702	Protein wings apart-like	EST: AY066191.1 | clone H.52.1b unknown mRNA sequence	IPR022771|PF07814|Wings apart-like protein regulation of heterochromatin	dd_Smed_v4_4799_0_1	fincher_plus_cluster5
SMESG000068192.1	21461.3	18434.5	24488	-0.406496	0.0403092	-10.0844	6.47365e-24	1.94624e-22	CHD5	chromodomain helicase DNA binding protein 5	mRNA: GU980571.1 | chromodomain helicase DNA-binding protein 4 mRNA - complete cds	IPR000330|PF00176|SNF2 family N-terminal domain\IPR001650|PF00271|Helicase conserved C-terminal domain\IPR023780|PF00385|Chromo (CHRromatin Organisation MOdifier) domain\IPR019787|PF00628|PHD-finger\IPR009462|PF06461|Domain of Unknown Function (DUF1086)\IPR009463|PF06465|Domain of Unknown Function (DUF1087)\IPR012958|PF08073|CHDNT (NUC034) domain\IPR012957|PF08074|CHDCT2 (NUC038) domain\IPR028722…	dd_Smed_v4_2331_0_1	fincher_plus_cluster5
SMESG000023246.1	1326.12	1640.53	1011.72	0.682698	0.0679034	10.0519	9.01015e-24	2.68355e-22			EST: AY967544.1 | clone NBE.1.01A mRNA sequence		dd_Smed_v4_918_0_1	fincher_plus_cluster5
SMESG000078591.1	2047.63	2466.12	1629.14	0.588574	0.0590941	9.95897	2.30439e-23	6.62835e-22	ISCW_ISCW012228	microsomal glutathione S-transferase, putative		IPR001129|PF01124|MAPEG family	dd_Smed_v4_2049_0_1	fincher_plus_cluster5
SMESG000044609.1	9935.07	8322.5	11547.6	-0.467727	0.0469788	-9.95606	2.37271e-23	6.80035e-22			EST: AY066264.1 | clone H.45.7g(T3) unknown mRNA sequence		dd_Smed_v4_1665_0_1	fincher_plus_cluster5
SMESG000072542.1	8887.01	7524.63	10249.4	-0.441862	0.045099	-9.79754	1.1536e-22	3.14804e-21	PHUM_PHUM574140	Talin-2, putative		IPR019748|PF00373|FERM central domain\IPR002558|PF01608|I/LWEQ domain\IPR002404|PF02174|PTB domain (IRS-1 type)\IPR015224|PF09141|Talin, middle domain\IPR018979|PF09379|FERM N-terminal domain\IPR032425|PF16511|N-terminal or F0 domain of Talin-head FERM\IPR015224|SSF109880|A middle domain of Talin 1\IPR002558|SSF109885|I/LWEQ domain\IPR019748|SSF47031|Second domain of FERM\IPR011993|SSF50729|PH do…	dd_Smed_v4_2443_0_1	fincher_plus_cluster5
SMESG000031693.1	2074.25	1706.28	2442.21	-0.510834	0.0524613	-9.73685	2.09963e-22	5.6051e-21	CREBBP	CREB binding protein		IPR000433|PF00569|Zinc finger, ZZ type\IPR000197|PF02135|TAZ zinc finger\IPR003101|PF02172|KIX domain\IPR010303|PF06001|Domain of Unknown Function (DUF902)\IPR013178|PF08214|Histone acetylation protein\IPR003101|SSF47040|Kix domain of CBP (creb binding protein)\IPR001487|SSF47370|Bromodomain\IPR000197|SSF57933|TAZ domain	dd_Smed_v4_9343_0_1	fincher_plus_cluster5
SMESG000031683.1	4479.07	3884.28	5073.86	-0.382656	0.0394124	-9.70891	2.76262e-22	7.32599e-21	PHKB	phosphorylase kinase, beta		IPR011613|PF00723|Glycosyl hydrolases family 15\IPR008734|PTHR10749|PHOSPHORYLASE B KINASE REGULATORY SUBUNIT\IPR008928|SSF48208|Six-hairpin glycosidases	dd_Smed_v4_3657_0_1	fincher_plus_cluster5
SMESG000052685.1	2163.66	1772.25	2555.07	-0.520505	0.0540161	-9.63564	5.65384e-22	1.46048e-20	MS3_05738	Nuclear receptor corepressor 1		IPR009057|SSF46689|Homeodomain-like	dd_Smed_v4_7709_0_1	fincher_plus_cluster5
SMESG000035098.1	6538.13	5460.74	7615.52	-0.474164	0.0495269	-9.57377	1.03079e-21	2.60372e-20				IPR001715|PF00307|Calponin homology (CH) domain\IPR002017|PF00435|Spectrin repeat\IPR001715|SSF47576|Calponin-homology domain, CH-domain\IPR011993|SSF50729|PH domain-like	dd_Smed_v4_1684_0_1	fincher_plus_cluster5
SMESG000080064.1	689.201	507.106	871.295	-0.756617	0.0790226	-9.57092	1.05955e-21	2.67215e-20	MS3_03483	hypothetical protein			dd_Smed_v4_7370_0_1	fincher_plus_cluster5
SMESG000041107.1	10236	8772.81	11699.2	-0.411278	0.0430442	-9.55472	1.23922e-21	3.10077e-20	HSP90B1	heat shock protein 90, beta (grp94), member 1	EST: AY068380.1 | clone H.1.10e unknown mRNA sequence	IPR001404|PF00183|Hsp90 protein\IPR003594|PF02518|Histidine kinase-, DNA gyrase B-, and HSP90-like ATPase\IPR001404|PTHR11528|HEAT SHOCK PROTEIN 90\IPR020568|SSF54211|Ribosomal protein S5 domain 2-like\IPR003594|SSF55874|ATPase domain of HSP90 chaperone/DNA topoisomerase II/histidine kinase	dd_Smed_v4_758_1_1	fincher_plus_cluster5
SMESG000053097.1	3484.53	2922.08	4046.98	-0.464938	0.0488306	-9.52123	1.71137e-21	4.22915e-20	UNC79	CG5237 gene product from transcript CG5237-RE		IPR024855|PTHR21696|UNCHARACTERIZED\IPR016024|SSF48371|ARM repeat	dd_Smed_v4_6600_0_1	fincher_plus_cluster5
SMESG000049234.1	2378.85	1986.01	2771.68	-0.475596	0.0499808	-9.51523	1.81314e-21	4.45994e-20	PLCB4	phospholipase C, beta 4	EST: AY067646.1 | clone H.112.3h unknown mRNA sequence	IPR001711|PF00387|Phosphatidylinositol-specific phospholipase C, Y domain\IPR000909|PF00388|Phosphatidylinositol-specific phospholipase C, X domain\IPR009535|PF06631|Protein of unknown function (DUF1154)\IPR015359|PF09279|Phosphoinositide-specific phospholipase C, efhand-like\IPR001192|PTHR10336|PHOSPHOINOSITIDE-SPECIFIC PHOSPHOLIPASE C FAMILY P\IPR011992|SSF47473|EF-hand\IPR000008|SSF49562|C2 do…	dd_Smed_v4_3221_0_1	fincher_plus_cluster5
SMESG000017328.1	1919.23	1561.97	2276.5	-0.535071	0.0563293	-9.4984	2.13138e-21	5.20265e-20	MS3_05207	Transcription factor 7-like 2	mRNA: KY196227.1 | TCF-2 mRNA - complete cds& KY196227.1 | TCF-2 mRNA - complete cds	IPR009071|PF00505|HMG (high mobility group) box\IPR024940|PTHR10373|T-CELL-SPECIFIC TRANSCRIPTION FACTOR\IPR009071|SSF47095|HMG-box	dd_Smed_v4_9140_0_1	fincher_plus_cluster5
SMESG000022366.1	1848.73	1444.03	2253.42	-0.628615	0.0666618	-9.42915	4.13434e-21	9.85083e-20	ZFP940	zinc finger protein 940		IPR007087|PF00096|Zinc finger, C2H2 type	dd_Smed_v4_10911_0_1	fincher_plus_cluster5
SMESG000048911.1	3431.2	2914.55	3947.85	-0.433853	0.0461054	-9.40983	4.9694e-21	1.17181e-19	PPFIA2	protein tyrosine phosphatase, receptor type, f polypeptide (PTPRF), interacting protein (liprin), alpha 2	EST: AY067915.1 | clone H.31.6b(T3) unknown mRNA sequence	IPR001660|PF00536|SAM domain (Sterile alpha motif)\IPR001660|PF07647|SAM domain (Sterile alpha motif)\IPR029515|PTHR12587|LAR INTERACTING PROTEIN (LIP)-RELATED PROTEIN\IPR030442|PTHR12587:SF20|\IPR013761|SSF47769|SAM/Pointed domain	dd_Smed_v4_5468_0_1	fincher_plus_cluster5
SMESG000074739.1	2222.86	1821.39	2624.34	-0.519147	0.0556681	-9.3253	1.10667e-20	2.54934e-19					dd_Smed_v4_8417_0_1	fincher_plus_cluster5
SMESG000023303.1	3381.68	2877.52	3885.83	-0.429154	0.0460902	-9.31099	1.26641e-20	2.90474e-19	MED1	mediator complex subunit 1		IPR019680|PF10744|Mediator of RNA polymerase II transcription subunit 1	dd_Smed_v4_6432_0_1	fincher_plus_cluster5
SMESG000006480.1	4931.7	4301.5	5561.89	-0.368047	0.0397292	-9.2638	1.97279e-20	4.44826e-19			EST: AY068035.1 | clone H.63.2a unknown mRNA sequence		dd_Smed_v4_2756_0_1	fincher_plus_cluster5
SMESG000021733.1	2557.57	2160.22	2954.92	-0.446396	0.0483145	-9.23909	2.48608e-20	5.55073e-19				IPR001715|PF00307|Calponin homology (CH) domain\IPR001781|PF00412|LIM domain\IPR002938|PF01494|FAD binding domain\IPR001715|SSF47576|Calponin-homology domain, CH-domain\IPR023753|SSF51905|FAD/NAD(P)-binding domain	dd_Smed_v4_8586_0_1	fincher_plus_cluster5
SMESG000066556.1	7178.89	6338.09	8019.69	-0.337521	0.0371395	-9.08788	1.00993e-19	2.17285e-18	IPO11	importin 11		IPR001494|PF03810|Importin-beta N-terminal domain\IPR016024|SSF48371|ARM repeat	dd_Smed_v4_4566_0_1	fincher_plus_cluster5
SMESG000080382.1	2525.51	2126.38	2924.65	-0.455288	0.0501026	-9.08685	1.01948e-19	2.1875e-18	MS3_10895	Serine/threonine-protein kinase WNK3		IPR000719|PF00069|Protein kinase domain\IPR011009|SSF56112|Protein kinase-like (PK-like)	dd_Smed_v4_4734_0_1	fincher_plus_cluster5
SMESG000065026.1	2375.65	2005.1	2746.2	-0.448623	0.0498841	-8.99302	2.40533e-19	5.01943e-18	CUX1	cut-like homeobox 1		IPR001356|PF00046|Homeobox domain\IPR003350|PF02376|CUT domain\IPR009057|SSF46689|Homeodomain-like\IPR010982|SSF47413|lambda repressor-like DNA-binding domains	dd_Smed_v4_13843_0_1	fincher_plus_cluster5
SMESG000048367.1	7753.49	6764.41	8742.56	-0.367253	0.0410308	-8.95062	3.53504e-19	7.27235e-18	MS3_11089	Zinc finger protein 470	EST: AY067700.1 | clone H.120.12b unknown mRNA sequence		dd_Smed_v4_5058_0_1	fincher_plus_cluster5
SMESG000061861.1	3018.74	2544.87	3492.61	-0.451283	0.05061	-8.91666	4.80558e-19	9.84805e-18	RABGAP1L	RAB GTPase activating protein 1-like		IPR000195|PF00566|Rab-GTPase-TBC domain\IPR022164|PF12473|Kinesin protein\IPR000195|SSF47923|Ypt/Rab-GAP domain of gyp1p\IPR011993|SSF50729|PH domain-like	dd_Smed_v4_3940_0_1	fincher_plus_cluster5
SMESG000040085.1	1105.82	882.543	1329.1	-0.579252	0.0654896	-8.8438	9.2516e-19	1.86716e-17			EST: AY066501.1 | clone H.39.8e(T3) unknown mRNA sequence	IPR004018|PF02755|RPEL repeat	dd_Smed_v4_5826_0_1	fincher_plus_cluster5
SMESG000007314.1	3630.38	4196.35	3064.42	0.448083	0.0507538	8.82827	1.06305e-18	2.13197e-17	TM14C	transmembrane protein 14c		IPR005349|PF03647|Transmembrane proteins 14C\IPR005349|PTHR12668|TRANSMEMBRANE PROTEIN 14, 15	dd_Smed_v4_670_0_1	fincher_plus_cluster5
SMESG000061591.1	9848.74	11144	8553.5	0.378452	0.0431721	8.76605	1.85044e-18	3.6246e-17				IPR000956|PF00836|Stathmin family\IPR000956|SSF101494|Stathmin	dd_Smed_v4_512_0_1	fincher_plus_cluster5
SMESG000065173.1	6669.22	5714.69	7623.75	-0.411843	0.0476204	-8.64838	5.22341e-18	9.81018e-17	MS3_03703	hypothetical protein	EST: AY068918.1 | clone H.25.10g unknown mRNA sequence	IPR026823|PF12662|Complement Clr-like EGF-like	dd_Smed_v4_3783_0_1	fincher_plus_cluster5
SMESG000020271.1	7547.73	6412.33	8683.12	-0.432389	0.0500615	-8.63709	5.76652e-18	1.07543e-16	UBR4	ubiquitin protein ligase E3 component n-recognin 4		IPR003126|PF02207|Putative zinc finger in N-recognin (UBR box)\IPR025704|PF13764|E3 ubiquitin-protein ligase UBR4	dd_Smed_v4_2422_0_1	fincher_plus_cluster5
SMESG000016357.1	1377.59	1133.61	1621.57	-0.508319	0.059089	-8.60195	7.83711e-18	1.45141e-16	ODF2	outer dense fiber of sperm tails 2	EST: AY967691.1 | clone NBE.8.03E mRNA sequence	IPR026099|PTHR23162|OUTER DENSE FIBER OF SPERM TAILS 2	dd_Smed_v4_3609_0_1	fincher_plus_cluster5
SMESG000033788.1	2082.94	1769.93	2395.95	-0.432246	0.0507976	-8.5089	1.75598e-17	3.14972e-16	MS3_01243	hypothetical protein			dd_Smed_v4_3908_0_1	fincher_plus_cluster5
SMESG000057162.1	2553.31	2189.55	2917.07	-0.409705	0.0481643	-8.5062	1.79719e-17	3.21281e-16	MS3_10314	Cyclin-dependent kinase 12		IPR000719|PF00069|Protein kinase domain\IPR011009|SSF56112|Protein kinase-like (PK-like)	dd_Smed_v4_4866_0_1	fincher_plus_cluster5
SMESG000055380.1	2394.78	2019.35	2770.21	-0.448814	0.0529114	-8.48207	2.21224e-17	3.91533e-16	KIAA1324L	KIAA1324-like		IPR009030|SSF57184|Growth factor receptor domain	dd_Smed_v4_5144_0_1	fincher_plus_cluster5
SMESG000000839.1	2650.36	2284.64	3016.08	-0.396544	0.0471863	-8.40363	4.32877e-17	7.50319e-16				IPR001578|PF01088|Ubiquitin carboxyl-terminal hydrolase, family 1\IPR001578|PTHR10589|UBIQUITIN CARBOXYL-TERMINAL HYDROLASE	dd_Smed_v4_4235_0_1	fincher_plus_cluster5
SMESG000011108.1	3952.28	3443.44	4461.12	-0.370282	0.0441628	-8.38436	5.10025e-17	8.81174e-16				IPR000980|PF00017|SH2 domain\IPR008936|SSF48350|GTPase activation domain, GAP\IPR000980|SSF55550|SH2 domain	dd_Smed_v4_4730_0_1	fincher_plus_cluster5
SMESG000036030.1	3949.34	3423.03	4475.65	-0.383447	0.0461006	-8.31752	8.98244e-17	1.52386e-15	AP2A2	adaptor-related protein complex 2, alpha 2 subunit	EST: AY067794.1 | clone H.114.2d unknown mRNA sequence	IPR002553|PF01602|Adaptin N terminal region\IPR003164|PF02296|Alpha adaptin AP2, C-terminal domain\IPR008152|PF02883|Adaptin C-terminal domain\IPR016024|SSF48371|ARM repeat\IPR013041|SSF49348|Clathrin adaptor appendage domain\IPR009028|SSF55711|Subdomain of clathrin and coatomer appendage domain	dd_Smed_v4_1423_0_1	fincher_plus_cluster5
SMESG000038660.1	1465.79	1223.18	1708.4	-0.473763	0.0574229	-8.24987	1.5857e-16	2.62594e-15	MTSS1L	metastasis suppressor 1-like		IPR013606|PF08397|IRSp53/MIM homology domain\IPR030127|PTHR15708|ACTIN BUNDLING/MISSING IN METASTASIS-RELATED	dd_Smed_v4_3500_0_1	fincher_plus_cluster5
SMESG000028956.1	2202.17	1857.45	2546.88	-0.449272	0.0549824	-8.17093	3.06019e-16	4.96472e-15	PHUM_PHUM159090	SLIT-ROBO Rho GTPase-activating protein, putative		IPR001452|PF00018|SH3 domain\IPR001060|PF00611|Fes/CIP4, and EFC/F-BAR homology domain\IPR000198|PF00620|RhoGAP domain\IPR008936|SSF48350|GTPase activation domain, GAP\IPR001452|SSF50044|SH3-domain	dd_Smed_v4_8708_0_1	fincher_plus_cluster5
SMESG000016791.1	31122	34488	27756.1	0.311122	0.0385398	8.07273	6.87443e-16	1.08442e-14					dd_Smed_v4_10_0_1	fincher_plus_cluster5
SMESG000065075.1	3322.8	3913.61	2731.99	0.508269	0.0635696	7.99515	1.29413e-15	2.00383e-14					dd_Smed_v4_102_0_1	fincher_plus_cluster5
SMESG000008044.1	1165.74	962.157	1369.33	-0.499701	0.0627809	-7.95875	1.73791e-15	2.65239e-14				IPR011935|PF13598|Domain of unknown function (DUF4139)\IPR025554|PF13600|N-terminal domain of unknown function (DUF4140)	dd_Smed_v4_9190_0_1	fincher_plus_cluster5
SMESG000080104.1	1847.41	1579.01	2115.81	-0.416793	0.0524849	-7.94091	2.00701e-15	3.03409e-14	MS3_00058	Leukocyte receptor cluster member 8-like protein	EST: AY066458.1 | clone HB.5.3e unknown mRNA sequence	IPR005062|PF03399|SAC3/GANP/Nin1/mts3/eIF-3 p25 family	dd_Smed_v4_2926_0_1	fincher_plus_cluster5
SMESG000076666.1	7905.37	7021.13	8789.6	-0.321637	0.0407668	-7.88964	3.0305e-15	4.51718e-14	SMARCA4	SWI/SNF related, matrix associated, actin dependent regulator of chromatin, subfamily a, member 4		IPR000330|PF00176|SNF2 family N-terminal domain\IPR001650|PF00271|Helicase conserved C-terminal domain\IPR001487|PF00439|Bromodomain\IPR014012|PF07529|HSA\IPR014978|PF08880|QLQ\IPR029295|PF14619|Snf2-ATP coupling, chromatin remodelling complex\IPR030088|PTHR10799:SF541|GLOBAL TRANSCRIPTION ACTIVATOR SNF2L2-RELATED\IPR001487|SSF47370|Bromodomain\IPR027417|SSF52540|P-loop containing nucleoside trip…	dd_Smed_v4_4141_0_1	fincher_plus_cluster5
SMESG000080380.1	1223.01	1019.08	1426.95	-0.475359	0.061447	-7.73544	1.03043e-14	1.46873e-13	HIP1	huntingtin interacting protein 1		IPR002558|PF01608|I/LWEQ domain\IPR011417|PF07651|ANTH domain\IPR030224|PTHR10407|HUNTINGTIN INTERACTING PROTEIN 1\IPR002558|SSF109885|I/LWEQ domain\IPR008942|SSF48464|ENTH/VHS domain	dd_Smed_v4_5939_0_1	fincher_plus_cluster5
SMESG000024340.1	6095.16	5421.51	6768.81	-0.31732	0.0416451	-7.61956	2.54534e-14	3.50593e-13				IPR000533|PF00261|Tropomyosin	dd_Smed_v4_822_0_1	fincher_plus_cluster5
SMESG000041250.1	2517.66	2166.21	2869.11	-0.400157	0.0536086	-7.46426	8.37714e-14	1.09731e-12					dd_Smed_v4_6437_0_1	fincher_plus_cluster5
SMESG000071247.1	1138.65	926.855	1350.45	-0.529787	0.0710143	-7.45953	8.68318e-14	1.13436e-12	MS3_00723	BEL1-like homeodomain protein 8	mRNA: KM981934.1 | homeobox protein meis-like protein mRNA - partial cds&EST: AY067934.1 | clone H.34.6e unknown mRNA sequence	IPR008422|PF05920|Homeobox KN domain\IPR009057|SSF46689|Homeodomain-like	dd_Smed_v4_7863_0_1	fincher_plus_cluster5
SMESG000069967.1	1428.33	1210.69	1645.96	-0.435378	0.0587972	-7.40433	1.31815e-13	1.69839e-12	MS3_07389	Neuronal acetylcholine receptor subunit alpha-4		IPR006202|PF02931|Neurotransmitter-gated ion-channel ligand binding domain\IPR006029|PF02932|Neurotransmitter-gated ion-channel transmembrane region\IPR006201|PTHR18945|NEUROTRANSMITTER GATED ION CHANNEL\IPR006202|SSF63712|Nicotinic receptor ligand binding domain-like\IPR006029|SSF90112|Neurotransmitter-gated ion-channel transmembrane pore	dd_Smed_v4_6939_0_1	fincher_plus_cluster5
SMESG000018172.1	7277.15	6490.05	8064.26	-0.310766	0.0423985	-7.32961	2.30821e-13	2.89233e-12				IPR013577|PF08366|LLGL2\IPR017986|SSF50978|WD40 repeat-like	dd_Smed_v4_2164_0_1	fincher_plus_cluster5
SMESG000071067.1	1411.51	1203.18	1619.84	-0.423084	0.0578347	-7.31506	2.5726e-13	3.20852e-12	T265_07023	hypothetical protein		IPR020683|PF12796|Ankyrin repeats (3 copies)\IPR020683|SSF48403|Ankyrin repeat	dd_Smed_v4_9297_0_1	fincher_plus_cluster5
SMESG000066514.1	15710.5	14437.3	16983.7	-0.233198	0.0318983	-7.31067	2.65816e-13	3.30489e-12				IPR003511|PF02301|HORMA domain\IPR003511|SSF56019|The spindle assembly checkpoint protein mad2\IPR011011|SSF57903|FYVE/PHD zinc finger	dd_Smed_v4_2201_0_1	fincher_plus_cluster5
SMESG000022604.1	1770.06	1154.75	2385.36	-0.94878	0.133209	-7.1213	1.06911e-12	1.25957e-11	MS3_07067	Exocyst complex component 3		IPR010326|PF06046|Exocyst complex component Sec6\IPR010326|PTHR21292|EXOCYST COMPLEX COMPONENT SEC6-RELATED	dd_Smed_v4_3480_0_1	fincher_plus_cluster5
SMESG000078604.1	3186.54	2836.15	3536.92	-0.315673	0.0447219	-7.0585	1.68313e-12	1.93723e-11	AAEL_AAEL010142	AAEL010142-PA	EST: AY066266.1 | clone H.50.8a(T3) unknown mRNA sequence	IPR022096|PF12335|Myotubularin protein	dd_Smed_v4_3628_0_1	fincher_plus_cluster5
SMESG000031290.1	1405.81	1624.38	1187.23	0.442466	0.0634435	6.97363	3.08869e-12	3.4481e-11			mRNA: KF730663.1 | X1.A2.3 mRNA - complete cds		dd_Smed_v4_4279_0_1	fincher_plus_cluster5
SMESG000000524.1	4022.94	3534.01	4511.86	-0.348251	0.050465	-6.90079	5.17157e-12	5.65472e-11	AAEL_AAEL011280	AAEL011280-PA		IPR005821|PF00520|Ion transport protein\IPR014873|PF08763|Voltage gated calcium channel IQ domain\IPR031649|PF16905|Voltage-dependent L-type calcium channel, IQ-associated	dd_Smed_v4_8899_0_1	fincher_plus_cluster5
SMESG000060313.1	1079.88	1271.82	887.932	0.505552	0.0734261	6.88419	5.8118e-12	6.32444e-11			mRNA: MG551541.1 | pks-1 mRNA - complete cds		dd_Smed_v4_158_0_1	fincher_plus_cluster5
SMESG000051528.1	793.621	935.475	651.766	0.50694	0.07406	6.84364	7.7204e-12	8.29398e-11	T265_03134	hypothetical protein		IPR019323|PF10174|RIM-binding protein of the cytomatrix active zone\IPR019323|PTHR18861|RAB6-INTERACTING PROTEIN 2/ELKS/ERC/CAST	dd_Smed_v4_12278_0_1	fincher_plus_cluster5
SMESG000075717.1	3163.91	2827.22	3500.59	-0.305169	0.0447617	-6.81758	9.25872e-12	9.8735e-11	MS3_02502	Arf-GAP with GTPase, ANK repeat and PH domain-containing protein 3		IPR001806|PF00071|Ras family\IPR001164|PF01412|Putative GTPase activating protein for Arf\IPR020683|PF12796|Ankyrin repeats (3 copies)\IPR020683|SSF48403|Ankyrin repeat\IPR011993|SSF50729|PH domain-like\IPR027417|SSF52540|P-loop containing nucleoside triphosphate hydrolases	dd_Smed_v4_4301_0_1	fincher_plus_cluster5
SMESG000005612.1	2144.75	1861.4	2428.09	-0.377014	0.0561423	-6.71515	1.87874e-11	1.94125e-10					dd_Smed_v4_2483_0_1	fincher_plus_cluster5
SMESG000018139.1	2504.75	2223.03	2786.47	-0.322356	0.0480686	-6.70607	1.99938e-11	2.05393e-10	MAN2A1	mannosidase alpha class 2A member 1		IPR000602|PF01074|Glycosyl hydrolases family 38 N-terminal domain\IPR011682|PF07748|Glycosyl hydrolases family 38 C-terminal domain\IPR015341|PF09261|Alpha mannosidase, middle domain\IPR011013|SSF74650|Galactose mutarotase-like\IPR028995|SSF88688|Families 57/38 glycoside transferase middle domain\IPR011330|SSF88713|Glycoside hydrolase/deacetylase	dd_Smed_v4_8703_0_1	fincher_plus_cluster5
SMESG000055143.1	1895.27	1670.3	2120.23	-0.339498	0.0520514	-6.52223	6.9272e-11	6.73072e-10	MS3_00096	Synaptotagmin-1		IPR000008|PF00168|C2 domain\IPR000008|SSF49562|C2 domain (Calcium/lipid-binding domain, CaLB)	dd_Smed_v4_6730_0_1	fincher_plus_cluster5
SMESG000000092.1	3669.46	3254.19	4084.73	-0.323686	0.0501586	-6.4532	1.09512e-10	1.04498e-09	CHD9	chromodomain helicase DNA binding protein 9		IPR000330|PF00176|SNF2 family N-terminal domain\IPR001650|PF00271|Helicase conserved C-terminal domain\IPR023780|PF00385|Chromo (CHRromatin Organisation MOdifier) domain\IPR027417|SSF52540|P-loop containing nucleoside triphosphate hydrolases\IPR016197|SSF54160|Chromo domain-like	dd_Smed_v4_7985_0_1	fincher_plus_cluster5
SMESG000065691.1	2075.71	1838.24	2313.18	-0.32689	0.0508532	-6.428	1.29294e-10	1.22496e-09					dd_Smed_v4_8970_0_1	fincher_plus_cluster5
SMESG000009886.1	24323.5	22630.8	26016.2	-0.200246	0.0311743	-6.42343	1.33236e-10	1.26006e-09			EST: AY068563.1 | clone H.64.12d unknown mRNA sequence& AY068563.1 | clone H.64.12d unknown mRNA sequence	IPR001664|PF00038|Intermediate filament protein\IPR001322|PF00932|Lamin Tail Domain\IPR001664|PTHR23239|INTERMEDIATE FILAMENT\IPR001322|SSF74853|Lamin A/C globular tail domain	dd_Smed_v4_850_0_1	fincher_plus_cluster5
SMESG000020158.1	1865.99	1613.45	2118.54	-0.386313	0.0601937	-6.41767	1.38374e-10	1.30633e-09					dd_Smed_v4_14413_0_1	fincher_plus_cluster5
SMESG000051357.1	2328.38	2580.61	2076.14	0.309721	0.0483439	6.40646	1.48935e-10	1.39941e-09	MS3_08397	Choline O-acetyltransferase	EST: AY068271.1 | clone H.71.10c(T3) unknown mRNA sequence	IPR000542|PF00755|Choline/Carnitine o-acyltransferase\IPR000542|PTHR22589|CARNITINE O-ACYLTRANSFERASE	dd_Smed_v4_6208_0_1	fincher_plus_cluster5
SMESG000044121.1	2995.99	2653.71	3338.28	-0.32701	0.05171	-6.32386	2.55113e-10	2.34463e-09			EST: JX010554.1 | clone Smed_00780_V2 ATFl1 mRNA - partial cds	IPR004827|PF00170|bZIP transcription factor	dd_Smed_v4_3847_0_1	fincher_plus_cluster5
SMESG000044206.1	1839.83	2061.5	1618.16	0.344347	0.0546061	6.30575	2.8681e-10	2.61935e-09	RHTO_07020	hypothetical protein			dd_Smed_v4_1185_0_1	fincher_plus_cluster5
SMESG000061841.1	1101.65	941.302	1262.01	-0.412055	0.0659887	-6.24389	4.2682e-10	3.8409e-09				IPR011993|SSF50729|PH domain-like	dd_Smed_v4_6425_0_1	fincher_plus_cluster5
SMESG000007850.1	1205.27	1040.65	1369.88	-0.387991	0.0622002	-6.23743	4.44808e-10	3.99377e-09	MS3_02957	Voltage-dependent L-type calcium channel subunit beta-2		IPR008145|PF00625|Guanylate kinase\IPR000584|PTHR11824|VOLTAGE-DEPENDENT CALCIUM CHANNEL BETA SUBUNIT\IPR001452|SSF50044|SH3-domain\IPR027417|SSF52540|P-loop containing nucleoside triphosphate hydrolases	dd_Smed_v4_6006_0_1	fincher_plus_cluster5
SMESG000056224.1	3273.37	2955.13	3591.61	-0.27876	0.0447267	-6.23247	4.59124e-10	4.11305e-09	DERE\GG18262	GG18262 gene product from transcript GG18262-RF	EST: AY067356.1 | clone H.99.12d(T3) unknown mRNA sequence	IPR018017|PTHR21234|PURINE NUCLEOSIDE PHOSPHORYLASE\IPR000845|SSF53167|Purine and uridine phosphorylases	dd_Smed_v4_2100_0_1	fincher_plus_cluster5
SMESG000038602.1	20150.7	17955.9	22345.5	-0.311811	0.0500621	-6.22848	4.70992e-10	4.20756e-09	DYNC1H1	dynein, cytoplasmic 1, heavy chain 1	EST: AY067427.1 | clone H.108.12a(T3) unknown mRNA sequence	IPR004273|PF03028|Dynein heavy chain and region D6 of dynein motor\IPR011704|PF07728|AAA domain (dynein-related subfamily)\IPR013594|PF08385|Dynein heavy chain, N-terminal region 1\IPR013602|PF08393|Dynein heavy chain, N-terminal region 2\IPR024743|PF12777|Microtubule-binding stalk of dynein motor\IPR024317|PF12780|P-loop containing dynein motor region D4\IPR026983|PTHR10676|DYNEIN HEAVY CHAIN FA…	dd_Smed_v4_1140_0_1	fincher_plus_cluster5
SMESG000078684.1	2742.15	2437.67	3046.62	-0.317079	0.0511632	-6.19731	5.74348e-10	5.08817e-09	MEIS2	Meis homeobox 2	mRNA: KY348671.1 | hypothetical protein Smed-meis-2 mRNA - partial cds	IPR008422|PF05920|Homeobox KN domain\IPR032453|PF16493|N-terminal of Homeobox Meis and PKNOX1\IPR009057|SSF46689|Homeodomain-like	dd_Smed_v4_8553_0_1	fincher_plus_cluster5
SMESG000004485.1	4338.81	4721.45	3956.17	0.252748	0.0410333	6.15954	7.29565e-10	6.3818e-09					dd_Smed_v4_1440_0_1	fincher_plus_cluster5
SMESG000067290.1	767.876	897.338	638.414	0.477237	0.0785031	6.07808	1.21633e-09	1.04227e-08	SKI	SKI proto-oncogene	mRNA: KY348682.1 | hypothetical protein Smed-ski mRNA - complete cds	IPR003380|PF02437|SKI/SNO/DAC family\IPR014890|PF08782|c-SKI Smad4 binding domain\IPR023216|PTHR10005|SKI ONCOGENE-RELATED\IPR009061|SSF46955|Putative DNA-binding domain\IPR010919|SSF63763|SAND domain-like	dd_Smed_v4_10921_0_1	fincher_plus_cluster5
SMESG000019184.1	1400.13	1230.05	1570.2	-0.346345	0.0572665	-6.04776	1.4687e-09	1.24582e-08	MS3_09680	Trehalose-6-phosphate hydrolase	mRNA: KT163456.1 | slc3a-1 (slc3a-1) mRNA - complete cds& KT163456.1 | slc3a-1 (slc3a-1) mRNA - complete cds&EST: AY068643.1 | clone HB.5.5c unknown mRNA sequence& AY068643.1 | clone HB.5.5c unknown mRNA sequence	IPR006047|PF00128|Alpha amylase, catalytic domain\IPR031984|PF16028|Solute carrier family 3 member 2 N-terminus\IPR015902|PTHR10357|ALPHA-AMYLASE\IPR017853|SSF51445|(Trans)glycosidases	dd_Smed_v4_2113_0_1	fincher_plus_cluster5
SMESG000034762.1	7061.1	7596.84	6525.37	0.218222	0.0363412	6.00479	1.91579e-09	1.60798e-08	MS3_07450	Innexin unc-9	mRNA: DQ851133.2 | strain CIW4 smedxin-11 mRNA - complete cds&EST: AY067505.1 | clone H.92.10f unknown mRNA sequence	IPR001781|PF00412|LIM domain\IPR000990|PF00876|Innexin\IPR000990|PTHR11893|INNEXIN	dd_Smed_v4_2810_0_1	fincher_plus_cluster5
SMESG000046654.1	550.065	451.375	648.754	-0.503059	0.0847064	-5.93758	2.89254e-09	2.39009e-08	MS3_03239	Protocadherin gamma-A1	EST: AY068701.1 | clone H.99.3a unknown mRNA sequence	IPR002126|PF00028|Cadherin domain\IPR013164|PF08266|Cadherin-like\IPR015919|SSF49313|Cadherin-like	dd_Smed_v4_11223_0_1	fincher_plus_cluster5
SMESG000051636.1	3127.53	2848.44	3406.61	-0.255401	0.0443086	-5.76411	8.20892e-09	6.45234e-08	ADD	nervous system adducin	EST: AY068539.1 | clone H.61.10e unknown mRNA sequence	IPR001303|PF00596|Class II Aldolase and Adducin N-terminal domain\IPR001303|SSF53639|AraD/HMP-PK domain-like	dd_Smed_v4_2345_0_1	fincher_plus_cluster5
SMESG000081436.1	1293.46	1105.82	1481.1	-0.412446	0.0724617	-5.69172	1.25766e-08	9.65721e-08					dd_Smed_v4_9784_0_1	fincher_plus_cluster5
SMESG000031711.1	3194.01	2884.75	3503.27	-0.27784	0.0488282	-5.69012	1.26951e-08	9.7435e-08				IPR000719|PF00069|Protein kinase domain\IPR001180|PF00780|CNH domain\IPR011009|SSF56112|Protein kinase-like (PK-like)	dd_Smed_v4_1029_0_1	fincher_plus_cluster5
SMESG000022423.1	47376.6	50540.6	44212.6	0.191932	0.0339263	5.65731	1.53761e-08	1.1681e-07	CAOG_02127	actin-depolymerizing factor ADF6	EST: AY067401.1 | clone HB.19.4c unknown mRNA sequence	IPR002108|PF00241|Cofilin/tropomyosin-type actin-binding protein\IPR017904|PTHR11913|COFILIN-RELATED	dd_Smed_v4_112_0_1	fincher_plus_cluster5
SMESG000022408.1	1115.22	1276.51	953.93	0.408835	0.0722609	5.65726	1.53805e-08	1.1681e-07					dd_Smed_v4_2191_0_1	fincher_plus_cluster5
SMESG000012897.1	1267.62	1424.32	1110.92	0.351463	0.0632059	5.56024	2.69405e-08	1.98742e-07					dd_Smed_v4_6875_0_1	fincher_plus_cluster5
SMESG000013105.1	1305.15	1136.11	1474.2	-0.368954	0.0664641	-5.55099	2.84052e-08	2.09354e-07					dd_Smed_v4_9427_0_1	fincher_plus_cluster5
SMESG000025329.1	1377.48	1533.05	1221.9	0.321804	0.0584184	5.50835	3.62222e-08	2.6332e-07	SYT1	synaptotagmin 1	EST: AY967480.1 | clone HE.1.06A mRNA sequence	IPR000008|PF00168|C2 domain\IPR000008|SSF49562|C2 domain (Calcium/lipid-binding domain, CaLB)	dd_Smed_v4_4222_0_1	fincher_plus_cluster5
SMESG000034878.1	1612.8	1439.76	1785.83	-0.305471	0.0566423	-5.39287	6.93417e-08	4.84663e-07	COG5	component of oligomeric golgi complex 5		IPR019465|PF10392|Golgi transport complex subunit 5\IPR019465|PTHR13228|CONSERVED OLIGOMERIC GOLGI COMPLEX COMPONENT 5	dd_Smed_v4_4852_0_1	fincher_plus_cluster5
SMESG000059071.1	4261.28	4582.47	3940.09	0.216114	0.040544	5.33032	9.80376e-08	6.68263e-07	AMMECR1	Alport syndrome, mental retardation, midface hypoplasia and elliptocytosis chromosomal region gene 1		IPR002733|PF01871|AMMECR1\IPR023473|PTHR13016|AMMECR1 HOMOLOG\IPR002733|SSF143447|AMMECR1-like	dd_Smed_v4_1660_0_1	fincher_plus_cluster5
SMESG000061526.1	705.744	604.586	806.902	-0.405442	0.0765172	-5.29825	1.16915e-07	7.88522e-07	DGRI\GH24009	GH24009 gene product from transcript GH24009-RA		IPR002219|PF00130|Phorbol esters/diacylglycerol binding domain (C1 domain)\IPR000008|PF00168|C2 domain\IPR010439|PF06292|Domain of Unknown Function (DUF1041)\IPR019558|PF10540|Munc13 (mammalian uncoordinated) homology domain\IPR027080|PTHR10480|PROTEIN UNC-13 HOMOLOG\IPR000008|SSF49562|C2 domain (Calcium/lipid-binding domain, CaLB)	dd_Smed_v4_11394_0_1	fincher_plus_cluster5
SMESG000040024.1	1301.28	1157.02	1445.54	-0.316031	0.0596779	-5.29546	1.18716e-07	8.00328e-07			mRNA: JN100092.1 | dishevelled-associated activator of morphogenesis 1 (DAAM1) mRNA - complete cds& JN100092.1 | dishevelled-associated activator of morphogenesis 1 (DAAM1) mRNA - complete cds&EST: AY066078.1 | clone H.92.10g(T3) unknown mRNA sequence	IPR015425|PF02181|Formin Homology 2 Domain\IPR010472|PF06367|Diaphanous FH3 Domain\IPR010473|PF06371|Diaphanous GTPase-binding Domain\IPR016024|SSF48371|ARM repeat	dd_Smed_v4_3928_0_1	fincher_plus_cluster5
SMESG000063539.1	986.36	1117.19	855.534	0.374927	0.0711247	5.27097	1.35707e-07	9.10264e-07	TOB2	transducer of ERBB2, 2		IPR002087|PF07742|BTG family\IPR015676|PTHR17537|TRANSDUCER OF ERBB2 (TOB)\IPR002087|SSF160696|BTG domain-like	dd_Smed_v4_7444_0_1	fincher_plus_cluster5
SMESG000063523.1	2828.76	2593.45	3064.07	-0.238535	0.0453266	-5.26255	1.42068e-07	9.49735e-07	SYN2	synapsin II	EST: AY067773.1 | clone H.22.2b unknown mRNA sequence& AY967605.1 | clone NBE.4.01D mRNA sequence	IPR020897|PF02078|Synapsin, N-terminal domain\IPR020898|PF02750|Synapsin, ATP binding domain\IPR001359|PTHR10841|SYNAPSIN\IPR016185|SSF52440|PreATP-grasp domain	dd_Smed_v4_3135_0_1	fincher_plus_cluster5
SMESG000021620.1	1887.07	1701.21	2072.92	-0.280785	0.0541846	-5.18193	2.196e-07	1.43089e-06	PDZRN4	PDZ domain containing ring finger 4	EST: KJ573357.1 | strain CIW4 clone 5F04 PDZ ring finger protein 4 mRNA - partial cds	IPR001478|PF00595|PDZ domain (Also known as DHR or GLGF)\IPR001478|SSF50156|PDZ domain-like	dd_Smed_v4_5781_0_1	fincher_plus_cluster5
SMESG000005998.1	1684.09	1517.02	1851.16	-0.282469	0.0549819	-5.13739	2.78573e-07	1.79032e-06	PICK1	protein interacting with PRKCA 1		IPR001478|PF00595|PDZ domain (Also known as DHR or GLGF)\IPR010504|PF06456|Arfaptin-like domain\IPR030798|PTHR12141|ARFAPTIN-RELATEDADP-RIBOSYLATION FACTOR INTERACTIN\IPR001478|SSF50156|PDZ domain-like	dd_Smed_v4_2968_0_1	fincher_plus_cluster5
SMESG000002633.1	8284.78	8997.39	7572.17	0.246183	0.0483415	5.09256	3.53261e-07	2.22992e-06				IPR006680|PF01979|Amidohydrolase family\IPR030633|PTHR11647:SF50|DIHYDROPYRIMIDINASE\IPR011059|SSF51338|Composite domain of metallo-dependent hydrolases\IPR032466|SSF51556|Metallo-dependent hydrolases	dd_Smed_v4_1478_0_1	fincher_plus_cluster5
SMESG000075694.1	3953.29	3649.86	4256.73	-0.220405	0.0434647	-5.07087	3.95993e-07	2.48394e-06	MS3_08410	Bromodomain testis-specific protein		IPR001487|PF00439|Bromodomain\IPR027353|PF17035|Bromodomain extra-terminal - transcription regulation\IPR001487|SSF47370|Bromodomain	dd_Smed_v4_5367_0_1	fincher_plus_cluster5
SMESG000056880.1	823.652	717.569	929.734	-0.365497	0.0721101	-5.06834	4.0131e-07	2.51334e-06	T265_04753	hypothetical protein	EST: AY066242.1 | clone H.43.7d(T3) unknown mRNA sequence	IPR004012|PF02759|RUN domain	dd_Smed_v4_4870_0_1	fincher_plus_cluster5
SMESG000038978.1	6943.8	6351.31	7536.29	-0.244241	0.0484035	-5.04593	4.51324e-07	2.80239e-06				IPR009738|PF07001|BAT2 N-terminus	dd_Smed_v4_4611_0_1	fincher_plus_cluster5
SMESG000049494.1	4708.48	4290.68	5126.29	-0.25365	0.0511382	-4.96008	7.04639e-07	4.26093e-06				IPR001609|PF00063|Myosin head (motor domain)\IPR002928|PF01576|Myosin tail\IPR004009|PF02736|Myosin N-terminal SH3-like domain\IPR027417|SSF52540|P-loop containing nucleoside triphosphate hydrolases	dd_Smed_v4_2912_0_1	fincher_plus_cluster5
SMESG000070173.1	8819.45	9342.12	8296.78	0.170179	0.0347729	4.89401	9.88026e-07	5.84797e-06				IPR025715|PF13865|C-terminal duplication domain of Friend of PRMT1	dd_Smed_v4_1007_0_1	fincher_plus_cluster5
SMESG000045809.1	1359.65	1496.38	1222.92	0.286344	0.0585808	4.88782	1.01957e-06	6.02163e-06					dd_Smed_v4_6870_0_1	fincher_plus_cluster5
SMESG000035381.1	459.195	532.286	386.105	0.445941	0.0915493	4.8697	1.1177e-06	6.5527e-06	DUSP10	dual specificity phosphatase 10		IPR000340|PF00782|Dual specificity phosphatase, catalytic domain\IPR024950|PTHR10159|DUAL SPECIFICITY PROTEIN PHOSPHATASE\IPR029021|SSF52799|(Phosphotyrosine protein) phosphatases II\IPR001763|SSF52821|Rhodanese/Cell cycle control phosphatase	dd_Smed_v4_4619_0_1	fincher_plus_cluster5
SMESG000007398.1	1108.18	989.771	1226.59	-0.303751	0.0628776	-4.83068	1.36069e-06	7.89604e-06	MS3_00588	Protein F37C4.5	EST: AY066431.1 | clone HB.2.11b unknown mRNA sequence	IPR011935|PF13598|Domain of unknown function (DUF4139)\IPR025554|PF13600|N-terminal domain of unknown function (DUF4140)	dd_Smed_v4_3629_0_1	fincher_plus_cluster5
SMESG000044247.1	7641.26	8155.84	7126.68	0.193117	0.0400156	4.82603	1.39278e-06	8.07056e-06	CG1607	CG1607 gene product from transcript CG1607-RA	mRNA: KT163501.1 | slc7a-7 (slc7a-7) mRNA - complete cds	IPR002293|PF13520|Amino acid permease\IPR002293|PTHR11785|AMINO ACID TRANSPORTER	dd_Smed_v4_2179_0_1	fincher_plus_cluster5
SMESG000038559.1	9970.28	10889.7	9050.81	0.26307	0.0548317	4.79776	1.60454e-06	9.18753e-06	TMBIM6	transmembrane BAX inhibitor motif containing 6	EST: AY068311.1 | clone H.57.1d unknown mRNA sequence	IPR029162|PF15018|TRP-interacting helix\IPR006214|PTHR23291|BAX INHIBITOR-RELATED	dd_Smed_v4_319_0_1	fincher_plus_cluster5
SMESG000016735.1	2935.05	2705.1	3164.99	-0.224481	0.0468515	-4.79131	1.65699e-06	9.4709e-06	TENM3	teneurin transmembrane protein 3	EST: AY066599.1 | clone H.108.12h unknown mRNA sequence		dd_Smed_v4_5439_0_1	fincher_plus_cluster5
SMESG000067959.1	16031.3	15116.7	16945.8	-0.163936	0.0349062	-4.69646	2.64713e-06	1.47449e-05			mRNA: JQ425155.1 | JUNLI-1 mRNA - complete cds&EST: AY067874.1 | clone H.25.10d(T3) unknown mRNA sequence& AY967667.1 | clone NBE.7.01D mRNA sequence		dd_Smed_v4_4878_0_1	fincher_plus_cluster5
SMESG000002059.1	2355.3	2125.24	2585.36	-0.277621	0.0597569	-4.6458	3.38759e-06	1.85904e-05	TMEM57	transmembrane protein 57		IPR019130|PF09726|Transmembrane protein	dd_Smed_v4_2700_0_1	fincher_plus_cluster5
SMESG000038786.1	2335.33	2148.87	2521.8	-0.22824	0.0492251	-4.63663	3.54131e-06	1.93873e-05	PHUM_PHUM222010	T-cell specific transcription factor, tcf, putative	mRNA: KY196228.1 | TCF-3 mRNA - complete cds	IPR009071|PF00505|HMG (high mobility group) box\IPR024940|PTHR10373|T-CELL-SPECIFIC TRANSCRIPTION FACTOR\IPR028782|PTHR10373:SF38|\IPR009071|SSF47095|HMG-box	dd_Smed_v4_8152_0_1	fincher_plus_cluster5
SMESG000067419.1	1301.16	1173.61	1428.72	-0.278823	0.0605699	-4.60324	4.15961e-06	2.25098e-05	ZNF486	zinc finger protein 486	EST: AY068178.1 | clone H.104.11c(T3) unknown mRNA sequence		dd_Smed_v4_10260_0_1	fincher_plus_cluster5
SMESG000010821.1	721.317	634.32	808.313	-0.339229	0.0739732	-4.58553	4.52842e-06	2.4357e-05	PPP1R12A	protein phosphatase 1 regulatory subunit 12A		IPR020683|PF12796|Ankyrin repeats (3 copies)\IPR031775|PF15898|cGMP-dependent protein kinase interacting domain\IPR020683|SSF48403|Ankyrin repeat	dd_Smed_v4_8624_0_1	fincher_plus_cluster5
SMESG000016165.1	1969.66	2184.02	1755.29	0.308445	0.0672953	4.5833	4.57693e-06	2.46014e-05	CG4239	CG4239 gene product from transcript CG4239-RA		IPR007866|PF05197|TRIC channel\IPR007866|PTHR12454|TRIMERIC INTRACELLULAR CATION CHANNEL	dd_Smed_v4_3001_0_1	fincher_plus_cluster5
SMESG000071975.1	935.102	1058.34	811.861	0.370825	0.0810118	4.57698	4.71745e-06	2.53141e-05	DSEC\GM21492	GM21492 gene product from transcript GM21492-RA			dd_Smed_v4_3898_0_1	fincher_plus_cluster5
SMESG000004865.1	763.912	673.166	854.657	-0.333957	0.074875	-4.45992	8.1991e-06	4.24418e-05					dd_Smed_v4_9063_0_1	fincher_plus_cluster5
SMESG000072340.1	968.853	868.294	1069.41	-0.294756	0.06631	-4.44499	8.78955e-06	4.5278e-05	STRIATIN-3	striatin-3-like		IPR001680|PF00400|WD domain, G-beta repeat\IPR013258|PF08232|Striatin family\IPR017986|SSF50978|WD40 repeat-like	dd_Smed_v4_8286_0_1	fincher_plus_cluster5
SMESG000066557.1	978.747	1097.85	859.641	0.342616	0.078077	4.38785	1.14477e-05	5.78326e-05	GGAMMA1	G protein gamma 1		IPR015898|PF00631|GGL domain\IPR001770|PTHR13809|GUANINE NUCLEOTIDE-BINDING PROTEIN GAMMA SUBUNIT\IPR015898|SSF48670|Transducin (heterotrimeric G protein), gamma chain	dd_Smed_v4_1237_0_1	fincher_plus_cluster5
SMESG000080274.1	6153.17	6565.47	5740.86	0.191832	0.0438251	4.3772	1.20213e-05	6.04816e-05	TSPAN4	tetraspanin 4		IPR018499|PF00335|Tetraspanin family\IPR008952|SSF48652|Tetraspanin	dd_Smed_v4_1719_0_1	fincher_plus_cluster5
SMESG000039522.1	1334.13	1457.99	1210.27	0.264812	0.0606045	4.36935	1.24617e-05	6.25201e-05					dd_Smed_v4_3483_0_1	fincher_plus_cluster5
SMESG000075783.1	420.097	356.485	483.708	-0.421669	0.0974281	-4.3274	1.5088e-05	7.45021e-05	MS3_00058	Leukocyte receptor cluster member 8-like protein	EST: AY066458.1 | clone HB.5.3e unknown mRNA sequence	IPR005062|PF03399|SAC3/GANP/Nin1/mts3/eIF-3 p25 family	dd_Smed_v4_2926_0_1	fincher_plus_cluster5
SMESG000053393.1	2082.19	1915.19	2249.18	-0.229787	0.0531243	-4.32544	1.52231e-05	7.50994e-05	MPDZ	multiple PDZ domain protein	mRNA: AY068345.1 | unknown mRNA sequence	IPR001478|PF00595|PDZ domain (Also known as DHR or GLGF)\IPR001478|SSF50156|PDZ domain-like	dd_Smed_v4_5376_0_1	fincher_plus_cluster5
SMESG000032739.1	7305.8	6857.46	7754.15	-0.17568	0.0411088	-4.27354	1.92394e-05	9.327e-05			EST: AY066895.1 | clone H.16.8d(T3) unknown mRNA sequence	IPR007588|PF04500|FLYWCH zinc finger domain	dd_Smed_v4_3827_0_1	fincher_plus_cluster5
SMESG000063084.1	865.342	955.174	775.51	0.293373	0.0687747	4.26544	1.9951e-05	9.66024e-05	MS3_07284	Synaptogyrin-2	EST: AY068263.1 | clone H.29.9c(T3) unknown mRNA sequence	IPR008253|PF01284|Membrane-associating domain\IPR016579|PTHR10838|SYNAPTOGYRIN	dd_Smed_v4_6478_0_1	fincher_plus_cluster5
SMESG000017137.1	729.753	830.293	629.213	0.384641	0.0902171	4.26298	2.01718e-05	9.75827e-05	PIM3	Pim-3 proto-oncogene, serine/threonine kinase	EST: JX010585.1 | clone Smed_06551_V2 pim-1 mRNA - complete cds& JX010585.1 | clone Smed_06551_V2 pim-1 mRNA - complete cds	IPR000719|PF00069|Protein kinase domain\IPR011009|SSF56112|Protein kinase-like (PK-like)	dd_Smed_v4_4012_0_1	fincher_plus_cluster5
SMESG000040152.1	2151.32	1982.86	2319.77	-0.22294	0.0531565	-4.194	2.74075e-05	0.000129717	ANK	ankyrin		IPR002110|PF00023|Ankyrin repeat\IPR000488|PF00531|Death domain\IPR000906|PF00791|ZU5 domain\IPR020683|PF12796|Ankyrin repeats (3 copies)\IPR011029|SSF47986|DEATH domain\IPR020683|SSF48403|Ankyrin repeat	dd_Smed_v4_3523_0_1	fincher_plus_cluster5
SMESG000010063.1	4229.65	3958.87	4500.44	-0.183888	0.0439277	-4.18614	2.83738e-05	0.000133972	T265_06704	hypothetical protein	mRNA: JQ425151.1 | SOXP-1 mRNA - complete cds& JQ425151.1 | SOXP-1 mRNA - complete cds&EST: JX010498.1 | clone Smed_17522_V2 soxP-4 mRNA - complete cds& JX010498.1 | clone Smed_17522_V2 soxP-4 mRNA - complete cds	IPR009071|PF00505|HMG (high mobility group) box\IPR009071|SSF47095|HMG-box	dd_Smed_v4_7227_0_1	fincher_plus_cluster5
SMESG000048193.1	1429.9	1306.86	1552.93	-0.246009	0.0597144	-4.11972	3.7934e-05	0.000175327	T265_10889	hypothetical protein		IPR001766|PF00250|Fork head domain\IPR011991|SSF46785|Winged helixDNA-binding domain	dd_Smed_v4_11337_0_1	fincher_plus_cluster5
SMESG000010769.1	16484.6	15498.5	17470.7	-0.171347	0.0416118	-4.11774	3.82601e-05	0.000176629	CMD-1	CalMoDulin		IPR002048|PF13499|EF-hand domain pair\IPR011992|SSF47473|EF-hand	dd_Smed_v4_255_0_1	fincher_plus_cluster5
SMESG000036210.1	1477.73	1357.42	1598.04	-0.232064	0.0565153	-4.10617	4.02268e-05	0.0001848	NAV2	neuron navigator 2		IPR001715|PF00307|Calponin homology (CH) domain\IPR003593|PF13401|AAA domain\IPR001715|SSF47576|Calponin-homology domain, CH-domain\IPR027417|SSF52540|P-loop containing nucleoside triphosphate hydrolases	dd_Smed_v4_7701_0_1	fincher_plus_cluster5
SMESG000068882.1	1876.82	1735.91	2017.72	-0.213499	0.0520137	-4.10462	4.04979e-05	0.000185992				IPR001849|PF00169|PH domain\IPR001164|PF01412|Putative GTPase activating protein for Arf\IPR001452|PF14604|Variant SH3 domain\IPR020683|SSF48403|Ankyrin repeat\IPR001452|SSF50044|SH3-domain\IPR011993|SSF50729|PH domain-like	dd_Smed_v4_6590_0_1	fincher_plus_cluster5
SMESG000025882.1	478.989	547.616	410.362	0.395992	0.0966341	4.09708	4.18396e-05	0.000191823	LHFP	lipoma HMGIC fusion partner		IPR019372|PF10242|Lipoma HMGIC fusion partner-like protein	dd_Smed_v4_6182_0_1	fincher_plus_cluster5
SMESG000022390.1	2751.85	2963.88	2539.83	0.219915	0.0538466	4.08406	4.42563e-05	0.000202206	RHOA	ras homolog family member A		IPR001806|PF00071|Ras family\IPR027417|SSF52540|P-loop containing nucleoside triphosphate hydrolases	dd_Smed_v4_578_0_1	fincher_plus_cluster5
SMESG000076089.1	695.845	614.183	777.507	-0.331568	0.081284	-4.07896	4.52384e-05	0.000206575	MELTRIN	CG7649 gene product from transcript CG7649-RC		IPR001762|PF00200|Disintegrin\IPR001590|PF01421|Reprolysin (M12B) family zinc metalloprotease\IPR006586|PF08516|ADAM cysteine-rich\IPR001762|SSF57552|Blood coagulation inhibitor (disintegrin)	dd_Smed_v4_5143_0_1	fincher_plus_cluster5
SMESG000028901.1	1771.2	1632.44	1909.97	-0.223816	0.0549244	-4.07497	4.60205e-05	0.000209962	X11L	CG5675 gene product from transcript CG5675-RF		IPR001478|PF00595|PDZ domain (Also known as DHR or GLGF)\IPR006020|PF00640|Phosphotyrosine interaction domain (PTB/PID)\IPR001478|SSF50156|PDZ domain-like\IPR011993|SSF50729|PH domain-like	dd_Smed_v4_2836_0_1	fincher_plus_cluster5
SMESG000044463.1	706.916	630.569	783.262	-0.304302	0.0751257	-4.05037	5.11373e-05	0.000231262	SKI	SKI proto-oncogene		IPR003380|PF02437|SKI/SNO/DAC family\IPR014890|PF08782|c-SKI Smad4 binding domain\IPR023216|PTHR10005|SKI ONCOGENE-RELATED\IPR009061|SSF46955|Putative DNA-binding domain\IPR010919|SSF63763|SAND domain-like	dd_Smed_v4_10394_0_1	fincher_plus_cluster5
SMESG000020467.1	4137.34	4413.44	3861.24	0.190405	0.0470862	4.04373	5.26079e-05	0.000237174	T265_11225	hypothetical protein		IPR027370|PF13445|RING-type zinc-finger	dd_Smed_v4_2039_0_1	fincher_plus_cluster5
SMESG000064397.1	1267.99	1147.32	1388.67	-0.26867	0.0664474	-4.04327	5.27099e-05	0.000237567	SEPT7	septin 7		IPR030379|PF00735|Septin\IPR016491|PTHR18884|SEPTIN\IPR027417|SSF52540|P-loop containing nucleoside triphosphate hydrolases	dd_Smed_v4_2641_0_1	fincher_plus_cluster5
SMESG000033582.1	835.457	749.531	921.384	-0.288215	0.0719684	-4.00456	6.21341e-05	0.000277302	PCDH9	protocadherin 9		IPR002126|PF00028|Cadherin domain\IPR015919|SSF49313|Cadherin-like	dd_Smed_v4_5930_0_1	fincher_plus_cluster5
SMESG000043575.1	1090.68	1194.29	987.076	0.269661	0.0675481	3.99196	6.55293e-05	0.00029107	MS3_04337	Innexin unc-9	mRNA: JQ425145.1 | INX-13 mRNA - complete cds	IPR000990|PF00876|Innexin\IPR000990|PTHR11893|INNEXIN	dd_Smed_v4_11501_0_1	fincher_plus_cluster5
SMESG000080916.1	2429.96	2260.47	2599.46	-0.199938	0.0501306	-3.98832	6.65417e-05	0.000295157	CLCA1	chloride channel accessory 1		IPR002035|PF00092|von Willebrand factor type A domain\IPR013642|PF08434|Calcium-activated chloride channel\IPR002035|SSF53300|vWA-like	dd_Smed_v4_968_0_1	fincher_plus_cluster5
SMESG000008374.1	4255.21	4502.71	4007.72	0.166278	0.0417853	3.97932	6.91121e-05	0.00030554	KEAP1	kelch like ECH associated protein 1		IPR000210|PF00651|BTB/POZ domain\IPR006652|PF01344|Kelch motif\IPR011705|PF07707|BTB And C-terminal Kelch\IPR030605|PTHR24412:SF248|\IPR011333|SSF54695|POZ domain	dd_Smed_v4_1751_0_1	fincher_plus_cluster5
SMESG000003718.1	1895.38	2087.77	1702.98	0.286435	0.07227	3.9633	7.39215e-05	0.000325281	MS3_09231	Guanine nucleotide-binding protein subunit beta		IPR001680|PF00400|WD domain, G-beta repeat\IPR016346|PTHR19850|GUANINE NUCLEOTIDE-BINDING PROTEIN BETA (G PROTEIN\IPR017986|SSF50978|WD40 repeat-like	dd_Smed_v4_2872_0_1	fincher_plus_cluster5
SMESG000064161.1	5021.5	5370.72	4672.29	0.198761	0.0503763	3.9455	7.96353e-05	0.00034811	CDC42	Cdc42 homolog	EST: AY066693.1 | clone H.83.11g unknown mRNA sequence	IPR001806|PF00071|Ras family\IPR027417|SSF52540|P-loop containing nucleoside triphosphate hydrolases	dd_Smed_v4_698_0_1	fincher_plus_cluster5
SMESG000048977.1	2498.11	2335.05	2661.17	-0.186541	0.0479358	-3.89147	9.964e-05	0.000428632	DSCAM	Down syndrome cell adhesion molecule	EST: AY068166.1 | clone H.113.12b(T3) unknown mRNA sequence	IPR003961|PF00041|Fibronectin type III domain\IPR013098|PF07679|Immunoglobulin I-set domain\IPR007110|SSF48726|Immunoglobulin\IPR003961|SSF49265|Fibronectin type III	dd_Smed_v4_5856_0_1	fincher_plus_cluster5
SMESG000024732.1	216.968	255.973	177.962	0.481896	0.125041	3.85144	0.000117424	0.000497492					dd_Smed_v4_5838_0_1	fincher_plus_cluster5
SMESG000062691.1	793.634	715.064	872.205	-0.279517	0.0726698	-3.84628	0.000119927	0.000507424			EST: AY068466.1 | clone H.49.11b unknown mRNA sequence& AY067857.1 | clone H.122.5d unknown mRNA sequence	IPR032745|PF15235|G protein-regulated inducer of neurite outgrowth C-terminus	dd_Smed_v4_10294_0_1	fincher_plus_cluster5
SMESG000064891.1	1713.18	1859.84	1566.52	0.243035	0.063248	3.84246	0.000121805	0.000514827				IPR009432|PF06388|Protein of unknown function (DUF1075)	dd_Smed_v4_3911_0_1	fincher_plus_cluster5
SMESG000016510.1	1740.67	1867.69	1613.66	0.207882	0.0541985	3.8355	0.00012531	0.000528659	7B2	CG1168 gene product from transcript CG1168-RB	EST: AY967541.1 | clone HE.4.05F mRNA sequence	IPR007945|PF05281|Neuroendocrine protein 7B2 precursor (Secretogranin V)\IPR007945|PTHR12738|NEUROENDOCRINE PROTEIN 7B2	dd_Smed_v4_3862_0_1	fincher_plus_cluster5
SMESG000036410.1	4735.11	5474.9	3995.31	0.425078	0.112961	3.76299	0.000167893	0.000693287	PHUM_PHUM503960	histone H4, putative		IPR009072|SSF47113|Histone-fold	dd_Smed_v4_506_0_1	fincher_plus_cluster5
SMESG000026789.1	280.91	333.134	228.687	0.492854	0.131576	3.7441	0.000181043	0.000742021					dd_Smed_v4_10187_0_1	fincher_plus_cluster5
SMESG000060188.1	6637.01	7104.53	6169.5	0.200971	0.0541516	3.71124	0.000206245	0.000833019	DPYSL3	dihydropyrimidinase like 3		IPR006680|PF01979|Amidohydrolase family\IPR011059|SSF51338|Composite domain of metallo-dependent hydrolases\IPR032466|SSF51556|Metallo-dependent hydrolases	dd_Smed_v4_2040_0_1	fincher_plus_cluster5
SMESG000016670.1	736.5	664.129	808.871	-0.278698	0.0752424	-3.70393	0.000212288	0.000856015				IPR001356|PF00046|Homeobox domain\IPR009057|SSF46689|Homeodomain-like	dd_Smed_v4_11150_0_1	fincher_plus_cluster5
SMESG000080376.1	211.694	175.33	248.058	-0.460999	0.124843	-3.69111	0.000223274	0.000895341					dd_Smed_v4_15473_0_1	fincher_plus_cluster5
SMESG000023267.1	2519.15	2674.4	2363.9	0.176235	0.0479924	3.67212	0.000240544	0.000957376	HDC	headcase	EST: AY066138.1 | clone H.37.8c unknown mRNA sequence& AY067553.1 | clone H.117.6g unknown mRNA sequence	IPR026066|PF15353|Headcase protein family homologue\IPR031947|PF16002|Headcase protein\IPR026066|PTHR13425|HEADCASE PROTEIN	dd_Smed_v4_6218_0_1	fincher_plus_cluster5
SMESG000014298.1	4322.11	4647.58	3996.64	0.213837	0.0588981	3.63061	0.000282755	0.00110934			EST: AY067419.1 | clone H.98.10a unknown mRNA sequence	IPR026074|PTHR13843|MICROTUBULE-ASSOCIATED PROTEIN	dd_Smed_v4_3654_0_1	fincher_plus_cluster5
SMESG000068114.1	199.286	237.617	160.955	0.505239	0.139656	3.61492	0.000300437	0.00117438					dd_Smed_v4_10914_0_1	fincher_plus_cluster5
SMESG000026093.1	983.983	1071.38	896.59	0.250659	0.0699316	3.5842	0.000338116	0.0013098					dd_Smed_v4_6839_0_1	fincher_plus_cluster5
SMESG000056891.1	1221.34	1122.51	1320.17	-0.230267	0.0646394	-3.56229	0.000367632	0.00141419			EST: AY967571.1 | clone NBE.2.06D mRNA sequence	IPR003961|PF00041|Fibronectin type III domain\IPR010560|PF06583|Neogenin C-terminus\IPR007110|PF13895|Immunoglobulin domain\IPR007110|SSF48726|Immunoglobulin\IPR003961|SSF49265|Fibronectin type III	dd_Smed_v4_7195_0_1	fincher_plus_cluster5
SMESG000080370.1	1791.67	1663.56	1919.78	-0.204501	0.0575849	-3.55129	0.00038335	0.00147005	MS3_00128	Kyphoscoliosis peptidase	EST: AY066278.1 | clone H.99.8e unknown mRNA sequence	IPR002931|PF01841|Transglutaminase-like superfamily	dd_Smed_v4_4149_0_1	fincher_plus_cluster5
SMESG000019278.1	739.572	819.064	660.081	0.300183	0.0856696	3.50367	0.000458893	0.00173309	MS3_08636	Calcineurin subunit B type 1		IPR002048|PF13499|EF-hand domain pair\IPR011992|SSF47473|EF-hand	dd_Smed_v4_4924_0_1	fincher_plus_cluster5
SMESG000034282.1	621.609	560.098	683.12	-0.275624	0.0808329	-3.40963	0.000650522	0.00237316	MS3_09443	Synaptosomal-associated protein 25		IPR000928|PF00835|SNAP-25 family	dd_Smed_v4_3977_0_1	fincher_plus_cluster5
SMESG000004188.1	190.469	222.307	158.63	0.443675	0.13208	3.35707	0.000787732	0.0028342	DERE\GG24545	GG24545 gene product from transcript GG24545-RA		IPR026317|PF14974|Domain of unknown function (DUF4511)	dd_Smed_v4_4220_0_1	fincher_plus_cluster5
SMESG000008589.1	781.116	714.572	847.661	-0.240687	0.0731024	-3.29239	0.00099339	0.00349614	MS3_01367	Gamma-aminobutyric acid receptor subunit gamma-2	EST: AY066272.1 | clone H.57.7e(T3) unknown mRNA sequence	IPR006202|PF02931|Neurotransmitter-gated ion-channel ligand binding domain\IPR006201|PTHR18945|NEUROTRANSMITTER GATED ION CHANNEL\IPR006202|SSF63712|Nicotinic receptor ligand binding domain-like\IPR006029|SSF90112|Neurotransmitter-gated ion-channel transmembrane pore	dd_Smed_v4_10171_0_1	fincher_plus_cluster5
SMESG000076275.1	905.415	978.526	832.305	0.228052	0.069327	3.28939	0.00100406	0.00352903	MS3_01581	Mechanosensory protein 2	EST: AY066972.1 | clone H.55.5g unknown mRNA sequence	IPR001107|PF01145|SPFH domain / Band 7 family\IPR001972|PTHR10264|BAND 7 PROTEIN-RELATED\IPR028519|PTHR10264:SF49|ERYTHROCYTE BAND 7 INTEGRAL MEMBRANE PROTEIN\IPR001107|SSF117892|Band 7/SPFH domain	dd_Smed_v4_5746_0_1	fincher_plus_cluster5
SMESG000051850.1	5265.11	5010.05	5520.17	-0.138867	0.0434413	-3.19665	0.00139031	0.00475165	GCS2BETA	Glucosidase 2 beta subunit	EST: AY068136.1 | clone H.9.8g unknown mRNA sequence	IPR028146|PF12999|Glucosidase II beta subunit-like\IPR009011|PF13015|Glucosidase II beta subunit-like protein\IPR026874|PTHR12630:SF1|GLUCOSIDASE 2 SUBUNIT BETA\IPR011992|SSF47473|EF-hand\IPR009011|SSF50911|Mannose 6-phosphate receptor domain	dd_Smed_v4_1730_0_1	fincher_plus_cluster5
SMESG000081055.1	982.932	906.284	1059.58	-0.220933	0.0694099	-3.18299	0.00145762	0.00495623	XIAP	X-linked inhibitor of apoptosis, E3 ubiquitin protein ligase			dd_Smed_v4_8155_1_1	fincher_plus_cluster5
SMESG000063568.1	2332.88	2151.18	2514.58	-0.219612	0.0690355	-3.18111	0.00146711	0.00498532	MS3_05254	Golgi-associated plant pathogenesis-related protein 1		IPR014044|PF00188|Cysteine-rich secretory protein family\IPR001283|PTHR10334|CYSTEINE-RICH SECRETORY PROTEIN-RELATED\IPR014044|SSF55797|PR-1-like\IPR011527|SSF90123|ABC transporter transmembrane region	dd_Smed_v4_762_0_1	fincher_plus_cluster5
SMESG000002905.1	1405.92	1495.99	1315.85	0.182254	0.0575159	3.1687	0.00153121	0.00518217	NACHRALPHA6	nicotinic Acetylcholine Receptor alpha6	EST: AY066325.1 | clone H.101.9b unknown mRNA sequence	IPR006202|PF02931|Neurotransmitter-gated ion-channel ligand binding domain\IPR006029|PF02932|Neurotransmitter-gated ion-channel transmembrane region\IPR006201|PTHR18945|NEUROTRANSMITTER GATED ION CHANNEL\IPR006202|SSF63712|Nicotinic receptor ligand binding domain-like\IPR006029|SSF90112|Neurotransmitter-gated ion-channel transmembrane pore	dd_Smed_v4_8058_0_1	fincher_plus_cluster5
SMESG000054559.1	987.954	916.16	1059.75	-0.205426	0.0651418	-3.15347	0.00161343	0.00543851	AGAP_AGAP008046	AGAP008046-PA		IPR001060|PF00611|Fes/CIP4, and EFC/F-BAR homology domain\IPR001452|PF14604|Variant SH3 domain\IPR001452|SSF50044|SH3-domain	dd_Smed_v4_7987_0_1	fincher_plus_cluster5
SMESG000022714.1	3828.87	3589.03	4068.72	-0.178266	0.0567545	-3.14099	0.00168377	0.00564583					dd_Smed_v4_3300_0_1	fincher_plus_cluster5
SMESG000014973.1	613.521	555.243	671.799	-0.268014	0.0857307	-3.12621	0.00177075	0.00590028	IKZF1	IKAROS family zinc finger 1 (Ikaros)			dd_Smed_v4_11893_0_1	fincher_plus_cluster5
SMESG000059351.1	2467.43	2602.94	2331.93	0.156337	0.0501723	3.11599	0.00183328	0.00609085	CSK	C-terminal Src kinase		IPR000980|PF00017|SH2 domain\IPR001245|PF07714|Protein tyrosine kinase\IPR000980|SSF55550|SH2 domain\IPR011009|SSF56112|Protein kinase-like (PK-like)	dd_Smed_v4_420_0_1	fincher_plus_cluster5
SMESG000048773.1	638.733	704.316	573.15	0.286951	0.0922291	3.11096	0.00186479	0.00618396	PHUM_PHUM379810	AP-3 complex subunit sigma-2, putative		IPR022775|PF01217|Clathrin adaptor complex small chain\IPR016635|PTHR11753|CLATHRIN COAT ASSEMBLY PROTEIN\IPR011012|SSF64356|SNARE-like	dd_Smed_v4_4819_0_1	fincher_plus_cluster5
SMESG000057976.1	997.824	924.219	1071.43	-0.209266	0.0677129	-3.09047	0.00199842	0.00659013	SMYD2	SET and MYND domain containing 2		IPR002893|PF01753|MYND finger	dd_Smed_v4_7309_0_1	fincher_plus_cluster5
SMESG000023796.1	203.317	173.159	233.474	-0.39496	0.129572	-3.0473	0.00230905	0.00749525					dd_Smed_v4_4282_0_1	fincher_plus_cluster5
SMESG000071865.1	155.053	181.498	128.608	0.443052	0.145422	3.04402	0.00233441	0.00756836			EST: AY967637.1 | clone NBE.5.09D mRNA sequence		dd_Smed_v4_4209_0_1	fincher_plus_cluster5
SMESG000009290.1	525.8	576.279	475.32	0.267093	0.0880262	3.03392	0.00241395	0.00779991			EST: AY066653.1 | clone HB.10.7g unknown mRNA sequence		dd_Smed_v4_815_0_1	fincher_plus_cluster5
SMESG000034945.1	437.291	483.581	391.001	0.290848	0.097734	2.97553	0.00292478	0.00924579				IPR015898|PF00631|GGL domain\IPR015898|SSF48670|Transducin (heterotrimeric G protein), gamma chain	dd_Smed_v4_1191_0_1	fincher_plus_cluster5
SMESG000077845.1	1959.44	2065.04	1853.83	0.152922	0.0522855	2.92472	0.00344761	0.0106973	N4BP1	NEDD4 binding protein 1		IPR021869|PF11977|Zc3h12a-like Ribonuclease NYN domain	dd_Smed_v4_7085_0_1	fincher_plus_cluster5
SMESG000016291.1	1196.19	1373.22	1019.15	0.389833	0.13394	2.91033	0.00361045	0.0111527	DGRI\GH17028	GH17028 gene product from transcript GH17028-RA		IPR021134|PF01062|Bestrophin, RFP-TM, chloride channel\IPR000615|PTHR10736|BESTROPHIN	dd_Smed_v4_1844_0_1	fincher_plus_cluster5
SMESG000018614.1	2190.35	2081.47	2299.24	-0.142407	0.0489406	-2.90979	0.00361671	0.0111699	MS3_02502	Arf-GAP with GTPase, ANK repeat and PH domain-containing protein 3	EST: AY066841.1 | clone H.98.10d unknown mRNA sequence	IPR001806|PF00071|Ras family\IPR001164|PF01412|Putative GTPase activating protein for Arf\IPR020683|SSF48403|Ankyrin repeat\IPR011993|SSF50729|PH domain-like\IPR027417|SSF52540|P-loop containing nucleoside triphosphate hydrolases	dd_Smed_v4_7240_0_1	fincher_plus_cluster5
SMESG000000386.1	1512.29	1426.21	1598.38	-0.161229	0.0568355	-2.83674	0.00455762	0.0137695	CAP2	CAP, adenylate cyclase-associated protein, 2 (yeast)		IPR013992|PF01213|Adenylate cyclase associated (CAP) N terminal\IPR013912|PF08603|Adenylate cyclase associated (CAP) C terminal\IPR013992|SSF101278|N-terminal domain of adenylylcyclase associated protein, CAP\IPR013912|SSF69340|C-terminal domain of adenylylcyclase associated protein	dd_Smed_v4_7857_0_1	fincher_plus_cluster5
SMESG000042475.1	674.512	620.706	728.317	-0.221199	0.0794701	-2.78332	0.00538052	0.0159389	MS3_06585	Immunoglobulin superfamily DCC subclass member 4	mRNA: DQ086493.1 | netrin receptor-like protein (netR) mRNA - partial cds&EST: AY067513.1 | clone H.108.3a unknown mRNA sequence	IPR003961|PF00041|Fibronectin type III domain\IPR010560|PF06583|Neogenin C-terminus\IPR013098|PF07679|Immunoglobulin I-set domain\IPR007110|SSF48726|Immunoglobulin\IPR003961|SSF49265|Fibronectin type III	dd_Smed_v4_11409_0_1	fincher_plus_cluster5
SMESG000004975.1	2810.62	2680.69	2940.55	-0.131969	0.047752	-2.76363	0.0057162	0.0168302	DERE\GG22345	GG22345 gene product from transcript GG22345-RA	mRNA: AY067780.1 | unknown mRNA sequence	IPR001107|PF01145|SPFH domain / Band 7 family\IPR031905|PF15975|Flotillin\IPR027705|PTHR13806|FLOTILLIN-RELATED\IPR001107|SSF117892|Band 7/SPFH domain	dd_Smed_v4_1637_0_1	fincher_plus_cluster5
SMESG000026243.1	2301.79	2187.04	2416.54	-0.141692	0.0516026	-2.74583	0.00603588	0.0176607					dd_Smed_v4_7664_0_1	fincher_plus_cluster5
SMESG000069088.1	772.561	710.905	834.217	-0.22404	0.0827947	-2.70597	0.00681048	0.0196427	OLF	early B-cell factor 3-like	mRNA: KF487109.1 | coe protein (coe) mRNA - partial cds	IPR002909|PF01833|IPT/TIG domain\IPR032200|PF16422|Transcription factor COE1 DNA-binding domain\IPR032201|PF16423|Transcription factor COE1 helix-loop-helix domain\IPR003523|PTHR10747|TRANSCRIPTION FACTOR COE\IPR014756|SSF81296|E set domains	dd_Smed_v4_9893_0_1	fincher_plus_cluster5
SMESG000070992.1	1369.64	1276.49	1462.78	-0.19193	0.0716629	-2.67823	0.00740132	0.021084	PHAX	phosphorylated adaptor for RNA export		IPR019385|PF10258|PHAX RNA-binding domain	dd_Smed_v4_11764_0_1	fincher_plus_cluster5
SMESG000017043.1	3469.43	3313.65	3625.21	-0.128048	0.0479917	-2.66813	0.00762754	0.0216588	DIP2B	DIP2 disco-interacting protein 2 homolog B (Drosophila)		IPR000873|PF00501|AMP-binding enzyme\IPR010506|PF06464|DMAP1-binding Domain	dd_Smed_v4_854_0_1	fincher_plus_cluster5
SMESG000029399.1	3140.02	3269.38	3010.66	0.118029	0.0455011	2.59398	0.00948725	0.0262577					dd_Smed_v4_837_1_1	fincher_plus_cluster5
SMESG000073848.1	1310.66	1211.14	1410.19	-0.2115	0.0820727	-2.57695	0.00996773	0.0273834	GFPT2	glutamine-fructose-6-phosphate transaminase 2		IPR001347|PF01380|SIS domain\IPR029055|SSF56235|N-terminal nucleophile aminohydrolases (Ntn hydrolases)	dd_Smed_v4_7522_0_1	fincher_plus_cluster5
SMESG000049876.1	2229.13	2129.91	2328.35	-0.126479	0.0500811	-2.52549	0.0115538	0.0311668	DVL2	dishevelled segment polarity protein 2	mRNA: EU130787.1 | dishevelled-like protein (Dvl-a) mRNA - partial cds& HQ141795.1 | Dvl-1 mRNA - complete cds& HQ141795.1 | Dvl-1 mRNA - complete cds	IPR001478|PF00595|PDZ domain (Also known as DHR or GLGF)\IPR000591|PF00610|Domain found in Dishevelled, Egl-10, and Pleckstrin (DEP)\IPR001158|PF00778|DIX domain\IPR003351|PF02377|Dishevelled specific domain\IPR015506|PTHR10878|SEGMENT POLARITY PROTEIN DISHEVELLED\IPR026542|PTHR10878:SF25|\IPR011991|SSF46785|Winged helixDNA-binding domain\IPR001478|SSF50156|PDZ domain-like\IPR029071|SSF54236|Ubiq…	dd_Smed_v4_4639_0_1	fincher_plus_cluster5
SMESG000017492.1	99.6991	116.905	82.493	0.421663	0.16807	2.50627	0.0122012	0.0326703	MS3_05603	DNA-binding protein inhibitor ID-1	mRNA: KF487114.1 | id4 protein (id4) mRNA - partial cds	IPR011598|PF00010|Helix-loop-helix DNA-binding domain\IPR026052|PTHR11723|DNA-BINDING PROTEIN INHIBITOR\IPR011598|SSF47459|HLH, helix-loop-helix DNA-binding domain	dd_Smed_v4_11911_0_1	fincher_plus_cluster5
SMESG000060736.1	122.903	141.831	103.974	0.384994	0.155791	2.46982	0.0135181	0.0357587				IPR007593|PF04505|Interferon-induced transmembrane protein	dd_Smed_v4_15960_0_1	fincher_plus_cluster5
SMESG000060582.1	2021.61	1931.68	2111.54	-0.127375	0.0519511	-2.45183	0.0142131	0.0373925	CASK	calcium/calmodulin-dependent serine protein kinase (MAGUK family)		IPR000719|PF00069|Protein kinase domain\IPR001478|PF00595|PDZ domain (Also known as DHR or GLGF)\IPR008145|PF00625|Guanylate kinase\IPR014775|PF02828|L27 domain\IPR011511|PF07653|Variant SH3 domain\IPR004172|SSF101288|L27 domain\IPR001452|SSF50044|SH3-domain\IPR001478|SSF50156|PDZ domain-like\IPR027417|SSF52540|P-loop containing nucleoside triphosphate hydrolases\IPR011009|SSF56112|Protein kinase…	dd_Smed_v4_7723_0_1	fincher_plus_cluster5
SMESG000019470.1	3657.49	3801.94	3513.04	0.112892	0.0466793	2.41846	0.0155864	0.0406172	RBFOX1	RNA binding protein, fox-1 homolog (C. elegans) 1		IPR000504|PF00076|RNA recognition motif. (a.k.a. RRM, RBD, or RNP domain)\IPR012677|SSF54928|RNA-binding domain, RBD	dd_Smed_v4_6567_0_1	fincher_plus_cluster5
SMESG000025657.1	1470.33	1397.26	1543.4	-0.139844	0.0586355	-2.38495	0.0170812	0.0439318	FAM160A1	family with sequence similarity 160 member A1	mRNA: KT983976.1 | FAM160A1-like protein (FAM160A1) mRNA - partial cds	IPR019384|PF10257|Retinoic acid induced 16-like protein	dd_Smed_v4_9831_0_1	fincher_plus_cluster5
SMESG000051515.1	1190.24	1126.82	1253.67	-0.149996	0.0639937	-2.3439	0.0190834	0.0482802	MS3_09906	3-phosphoinositide-dependent protein kinase 1		IPR000719|PF00069|Protein kinase domain\IPR011993|SSF50729|PH domain-like\IPR011009|SSF56112|Protein kinase-like (PK-like)	dd_Smed_v4_9662_0_1	fincher_plus_cluster5

## Sheet: cl6
Overlapping genes with Fincher et al., 2018
Columns of this study (Supplemental Table 3)													Column of Fincher et al., 2018
Id	baseMean	MUT.Mean	CTRL.Mean	log2FoldChange	lfcSE	stat	pvalue	padj	symbol	Description	Published.Transcripts	Compact.Domain.Annotation.List	dd_Smed_v4	status
SMESG000000606.1	9595.5	7257.26	11933.7	-0.711327	0.0432069	-16.4629	6.77231e-61	1.52272e-58	ANK	ankyrin		IPR002110|PF00023|Ankyrin repeat\IPR000488|PF00531|Death domain\IPR000906|PF00791|ZU5 domain\IPR020683|PF12796|Ankyrin repeats (3 copies)\IPR011029|SSF47986|DEATH domain\IPR020683|SSF48403|Ankyrin repeat	dd_Smed_v4_2072_0_1	fincher_plus_cluster6
SMESG000004953.1	6046.91	4839.12	7254.71	-0.579761	0.0398688	-14.5414	6.62334e-48	8.66681e-46	MS3_08034	Serine/threonine-protein kinase PRP4-like protein	EST: AY067747.1 | clone H.71.1c unknown mRNA sequence& AY067747.1 | clone H.71.1c unknown mRNA sequence	IPR000719|PF00069|Protein kinase domain\IPR011009|SSF56112|Protein kinase-like (PK-like)	dd_Smed_v4_2251_0_1	fincher_plus_cluster6
SMESG000031692.1	8957.55	7168.14	10746.9	-0.579642	0.0416824	-13.906	5.82631e-44	6.24236e-42					dd_Smed_v4_922_0_1	fincher_plus_cluster6
SMESG000018578.1	3165.36	2437.53	3893.19	-0.667947	0.0501073	-13.3296	1.55763e-40	1.39696e-38	NIPBL	Nipped-B homolog (Drosophila)	EST: AY068030.1 | clone H.60.3d unknown mRNA sequence	IPR026003|PF12765|HEAT repeat associated with sister chromatid cohesion\IPR024986|PF12830|Sister chromatid cohesion C-terminus\IPR033031|PTHR21704|NIPPED-B-LIKE PROTEIN (DELANGIN) SCC2-RELATED\IPR016024|SSF48371|ARM repeat	dd_Smed_v4_8759_0_1	fincher_plus_cluster6
SMESG000050161.1	5381.76	4357.08	6406.44	-0.551459	0.0431574	-12.7776	2.18803e-37	1.55936e-35	SCAPER	S phase cyclin A-associated protein in the ER		IPR032446|PF16501|S phase cyclin A-associated protein in the endoplasmic reticulum	dd_Smed_v4_6635_0_1	fincher_plus_cluster6
SMESG000074794.1	1024.13	723.347	1324.92	-0.852428	0.0674128	-12.6405	1.2617e-36	8.75732e-35	DOPEY1	dopey family member 1		IPR007249|PF04118|Dopey, N-terminal	dd_Smed_v4_6117_0_1	fincher_plus_cluster6
SMESG000061288.1	5883.28	4645.69	7120.86	-0.609256	0.0484412	-12.5769	2.8279e-36	1.90484e-34	ISCW_ISCW004242	tyrosine protein phosphatase non-receptor type, putative	EST: AY067918.1 | clone H.32.10e(T3) unknown mRNA sequence	IPR000242|PF00102|Protein-tyrosine phosphatase\IPR004328|PF03097|BRO1-like domain\IPR025304|PF13949|ALIX V-shaped domain binding to HIV\IPR029021|SSF52799|(Phosphotyrosine protein) phosphatases II	dd_Smed_v4_3351_0_1	fincher_plus_cluster6
SMESG000076110.1	1339.5	1006.72	1672.28	-0.720326	0.0589469	-12.2177	2.49908e-34	1.51119e-32	GCC1	GRIP and coiled-coil domain containing 1		IPR000237|PF01465|GRIP domain	dd_Smed_v4_6311_0_1	fincher_plus_cluster6
SMESG000068165.1	6801.02	5469.63	8132.41	-0.565926	0.0473484	-11.9522	6.32607e-33	3.54349e-31	MS3_04400	Bromodomain adjacent to zinc finger domain protein 2A	EST: AY066196.1 | clone HB.12.2e unknown mRNA sequence	IPR001487|PF00439|Bromodomain\IPR019787|PF00628|PHD-finger\IPR001739|PF01429|Methyl-CpG binding domain\IPR028941|PF15613|Williams-Beuren syndrome DDT (WSD), D-TOX E motif\IPR001487|SSF47370|Bromodomain\IPR016177|SSF54171|DNA-binding domain\IPR011011|SSF57903|FYVE/PHD zinc finger	dd_Smed_v4_7394_0_1	fincher_plus_cluster6
SMESG000020773.1	1682.79	1322.99	2042.6	-0.617559	0.0536151	-11.5172	1.08041e-30	5.30695e-29				IPR017923|SSF47676|Conserved domain common to transcription factors TFIIS, elongin A, CRSP70	dd_Smed_v4_6775_0_1	fincher_plus_cluster6
SMESG000026201.1	4362.55	3577.11	5147.99	-0.520199	0.0457965	-11.3587	6.71664e-30	3.15366e-28	ZC3H14	zinc finger CCCH-type containing 14		IPR002483|PF01480|PWI domain	dd_Smed_v4_3615_0_1	fincher_plus_cluster6
SMESG000051020.1	9776.78	8072.58	11481	-0.503223	0.0452128	-11.13	8.96322e-29	3.96368e-27	NIPBL	Nipped-B homolog (Drosophila)		IPR026003|PF12765|HEAT repeat associated with sister chromatid cohesion\IPR024986|PF12830|Sister chromatid cohesion C-terminus\IPR033031|PTHR21704|NIPPED-B-LIKE PROTEIN (DELANGIN) SCC2-RELATED\IPR016024|SSF48371|ARM repeat	dd_Smed_v4_3927_0_1	fincher_plus_cluster6
SMESG000017387.1	3637.43	3017.39	4257.47	-0.492157	0.0444657	-11.068	1.79441e-28	7.63893e-27	DSIM\GD13386	GD13386 gene product from transcript GD13386-RI		IPR001478|PF00595|PDZ domain (Also known as DHR or GLGF)\IPR001660|PF07647|SAM domain (Sterile alpha motif)\IPR013761|SSF47769|SAM/Pointed domain\IPR001478|SSF50156|PDZ domain-like	dd_Smed_v4_924_0_1	fincher_plus_cluster6
SMESG000055403.1	5025.27	4293.85	5756.7	-0.419777	0.038413	-10.9278	8.48394e-28	3.39442e-26	TOP1L	topoisomerase (DNA) I, like	EST: AY066903.1 | clone H.18.5d unknown mRNA sequence& AY967518.1 | clone HE.3.05A mRNA sequence	IPR013500|PF01028|Eukaryotic DNA topoisomerase I, catalytic core\IPR008336|PF02919|Eukaryotic DNA topoisomerase I, DNA binding fragment\IPR025834|PF14370|C-terminal topoisomerase domain\IPR011010|SSF56349|DNA breaking-rejoining enzymes\IPR008336|SSF56741|Eukaryotic DNA topoisomerase I, N-terminal DNA-binding fragment	dd_Smed_v4_2421_0_1	fincher_plus_cluster6
SMESG000044336.1	3613.33	3035.68	4190.98	-0.461484	0.0426331	-10.8243	2.64034e-27	1.02556e-25	MS3_06143	Formin-like protein 2		IPR015425|PF02181|Formin Homology 2 Domain\IPR010472|PF06367|Diaphanous FH3 Domain\IPR010473|PF06371|Diaphanous GTPase-binding Domain\IPR016024|SSF48371|ARM repeat	dd_Smed_v4_3917_0_1	fincher_plus_cluster6
SMESG000029463.1	2136.42	1730.38	2542.47	-0.547877	0.0512098	-10.6981	1.03938e-26	3.90417e-25	DCTN1	dynactin 1	EST: AY068451.1 | clone H.45.12c unknown mRNA sequence	IPR000938|PF01302|CAP-Gly domain\IPR022157|PF12455|Dynein associated protein\IPR027663|PTHR18916:SF40|\IPR000938|SSF74924|Cap-Gly domain	dd_Smed_v4_4065_0_1	fincher_plus_cluster6
SMESG000042362.1	2169.67	1744.74	2594.59	-0.564941	0.0528159	-10.6958	1.06502e-26	3.99108e-25	MARK3	MAP/microtubule affinity-regulating kinase 3	mRNA: KU852683.1 | testis-specific serine kinase (TSSK) mRNA - partial cds& KU852683.1 | testis-specific serine kinase (TSSK) mRNA - partial cds	IPR000719|PF00069|Protein kinase domain\IPR001772|PF02149|Kinase associated domain 1\IPR028375|SSF103243|KA1-like\IPR011009|SSF56112|Protein kinase-like (PK-like)	dd_Smed_v4_5124_0_1	fincher_plus_cluster6
SMESG000017097.1	4224.66	3606.05	4843.27	-0.422398	0.0404222	-10.4495	1.47322e-25	5.0146e-24	TRAPPC11	trafficking protein particle complex 11		IPR012880|PF07919|Gryzun, putative trafficking through Golgi\IPR021773|PF11817|Foie gras liver health family 1	dd_Smed_v4_4563_0_1	fincher_plus_cluster6
SMESG000014734.1	6978.6	6020.89	7936.31	-0.396044	0.0384146	-10.3096	6.37416e-25	2.05155e-23	PMCA	plasma membrane calcium ATPase		IPR008250|PF00122|E1-E2 ATPase\IPR006068|PF00689|Cation transporting ATPase, C-terminus\IPR004014|PF00690|Cation transporter/ATPase, N-terminus\IPR023214|PF08282|haloacid dehalogenase-like hydrolase\IPR022141|PF12424|Plasma membrane calcium transporter ATPase C terminal\IPR030320|PTHR24093:SF245|PLASMA MEMBRANE CALCIUM-TRANSPORTING ATPASE 1\IPR023214|SSF56784|HAD-like\IPR023299|SSF81660|Metal cat…	dd_Smed_v4_1721_0_1	fincher_plus_cluster6
SMESG000016846.1	2645.33	3089.81	2200.85	0.484646	0.047084	10.2927	7.60276e-25	2.43716e-23	MS3_06482	Glutathione S-transferase class-mu 28 kDa isozyme		IPR004045|PF02798|Glutathione S-transferase, N-terminal domain\IPR004046|PF14497|Glutathione S-transferase, C-terminal domain\IPR010987|SSF47616|GST C-terminal domain-like\IPR012336|SSF52833|Thioredoxin-like	dd_Smed_v4_1206_0_1	fincher_plus_cluster6
SMESG000025153.1	2518.54	2082.66	2954.41	-0.498486	0.0488799	-10.1978	2.02883e-24	6.29953e-23	MS3_05848	Serine/threonine-protein kinase mig-15		IPR000719|PF00069|Protein kinase domain\IPR001180|PF00780|CNH domain\IPR011009|SSF56112|Protein kinase-like (PK-like)	dd_Smed_v4_6230_0_1	fincher_plus_cluster6
SMESG000068192.1	21461.3	18434.5	24488	-0.406496	0.0403092	-10.0844	6.47365e-24	1.94624e-22	CHD5	chromodomain helicase DNA binding protein 5	mRNA: GU980571.1 | chromodomain helicase DNA-binding protein 4 mRNA - complete cds	IPR000330|PF00176|SNF2 family N-terminal domain\IPR001650|PF00271|Helicase conserved C-terminal domain\IPR023780|PF00385|Chromo (CHRromatin Organisation MOdifier) domain\IPR019787|PF00628|PHD-finger\IPR009462|PF06461|Domain of Unknown Function (DUF1086)\IPR009463|PF06465|Domain of Unknown Function (DUF1087)\IPR012958|PF08073|CHDNT (NUC034) domain\IPR012957|PF08074|CHDCT2 (NUC038) domain\IPR028722…	dd_Smed_v4_2331_0_1	fincher_plus_cluster6
SMESG000078591.1	2047.63	2466.12	1629.14	0.588574	0.0590941	9.95897	2.30439e-23	6.62835e-22	ISCW_ISCW012228	microsomal glutathione S-transferase, putative		IPR001129|PF01124|MAPEG family	dd_Smed_v4_2049_0_1	fincher_plus_cluster6
SMESG000044609.1	9935.07	8322.5	11547.6	-0.467727	0.0469788	-9.95606	2.37271e-23	6.80035e-22			EST: AY066264.1 | clone H.45.7g(T3) unknown mRNA sequence		dd_Smed_v4_1665_0_1	fincher_plus_cluster6
SMESG000074499.1	2799.33	2354.69	3243.98	-0.457279	0.0465536	-9.82235	9.02181e-23	2.49177e-21	MS3_00661	SURP and G-patch domain-containing protein 1		IPR000467|PF01585|G-patch domain	dd_Smed_v4_3010_0_1	fincher_plus_cluster6
SMESG000072542.1	8887.01	7524.63	10249.4	-0.441862	0.045099	-9.79754	1.1536e-22	3.14804e-21	PHUM_PHUM574140	Talin-2, putative		IPR019748|PF00373|FERM central domain\IPR002558|PF01608|I/LWEQ domain\IPR002404|PF02174|PTB domain (IRS-1 type)\IPR015224|PF09141|Talin, middle domain\IPR018979|PF09379|FERM N-terminal domain\IPR032425|PF16511|N-terminal or F0 domain of Talin-head FERM\IPR015224|SSF109880|A middle domain of Talin 1\IPR002558|SSF109885|I/LWEQ domain\IPR019748|SSF47031|Second domain of FERM\IPR011993|SSF50729|PH do…	dd_Smed_v4_2443_0_1	fincher_plus_cluster6
SMESG000035098.1	6538.13	5460.74	7615.52	-0.474164	0.0495269	-9.57377	1.03079e-21	2.60372e-20				IPR001715|PF00307|Calponin homology (CH) domain\IPR002017|PF00435|Spectrin repeat\IPR001715|SSF47576|Calponin-homology domain, CH-domain\IPR011993|SSF50729|PH domain-like	dd_Smed_v4_1684_0_1	fincher_plus_cluster6
SMESG000041107.1	10236	8772.81	11699.2	-0.411278	0.0430442	-9.55472	1.23922e-21	3.10077e-20	HSP90B1	heat shock protein 90, beta (grp94), member 1	EST: AY068380.1 | clone H.1.10e unknown mRNA sequence	IPR001404|PF00183|Hsp90 protein\IPR003594|PF02518|Histidine kinase-, DNA gyrase B-, and HSP90-like ATPase\IPR001404|PTHR11528|HEAT SHOCK PROTEIN 90\IPR020568|SSF54211|Ribosomal protein S5 domain 2-like\IPR003594|SSF55874|ATPase domain of HSP90 chaperone/DNA topoisomerase II/histidine kinase	dd_Smed_v4_758_1_1	fincher_plus_cluster6
SMESG000049234.1	2378.85	1986.01	2771.68	-0.475596	0.0499808	-9.51523	1.81314e-21	4.45994e-20	PLCB4	phospholipase C, beta 4	EST: AY067646.1 | clone H.112.3h unknown mRNA sequence	IPR001711|PF00387|Phosphatidylinositol-specific phospholipase C, Y domain\IPR000909|PF00388|Phosphatidylinositol-specific phospholipase C, X domain\IPR009535|PF06631|Protein of unknown function (DUF1154)\IPR015359|PF09279|Phosphoinositide-specific phospholipase C, efhand-like\IPR001192|PTHR10336|PHOSPHOINOSITIDE-SPECIFIC PHOSPHOLIPASE C FAMILY P\IPR011992|SSF47473|EF-hand\IPR000008|SSF49562|C2 do…	dd_Smed_v4_3221_0_1	fincher_plus_cluster6
SMESG000048911.1	3431.2	2914.55	3947.85	-0.433853	0.0461054	-9.40983	4.9694e-21	1.17181e-19	PPFIA2	protein tyrosine phosphatase, receptor type, f polypeptide (PTPRF), interacting protein (liprin), alpha 2	EST: AY067915.1 | clone H.31.6b(T3) unknown mRNA sequence	IPR001660|PF00536|SAM domain (Sterile alpha motif)\IPR001660|PF07647|SAM domain (Sterile alpha motif)\IPR029515|PTHR12587|LAR INTERACTING PROTEIN (LIP)-RELATED PROTEIN\IPR030442|PTHR12587:SF20|\IPR013761|SSF47769|SAM/Pointed domain	dd_Smed_v4_5468_0_1	fincher_plus_cluster6
SMESG000023303.1	3381.68	2877.52	3885.83	-0.429154	0.0460902	-9.31099	1.26641e-20	2.90474e-19	MED1	mediator complex subunit 1		IPR019680|PF10744|Mediator of RNA polymerase II transcription subunit 1	dd_Smed_v4_6432_0_1	fincher_plus_cluster6
SMESG000006480.1	4931.7	4301.5	5561.89	-0.368047	0.0397292	-9.2638	1.97279e-20	4.44826e-19			EST: AY068035.1 | clone H.63.2a unknown mRNA sequence		dd_Smed_v4_2756_0_1	fincher_plus_cluster6
SMESG000021733.1	2557.57	2160.22	2954.92	-0.446396	0.0483145	-9.23909	2.48608e-20	5.55073e-19				IPR001715|PF00307|Calponin homology (CH) domain\IPR001781|PF00412|LIM domain\IPR002938|PF01494|FAD binding domain\IPR001715|SSF47576|Calponin-homology domain, CH-domain\IPR023753|SSF51905|FAD/NAD(P)-binding domain	dd_Smed_v4_8586_0_1	fincher_plus_cluster6
SMESG000030607.1	5147.26	4470.63	5823.88	-0.378457	0.041276	-9.16886	4.78045e-20	1.04541e-18	MIB1	mindbomb E3 ubiquitin protein ligase 1	EST: AY067728.1 | clone H.34.3b unknown mRNA sequence	IPR002110|PF00023|Ankyrin repeat\IPR000433|PF00569|Zinc finger, ZZ type\IPR010606|PF06701|Mib_herc2\IPR020683|PF12796|Ankyrin repeats (3 copies)\IPR020683|SSF48403|Ankyrin repeat	dd_Smed_v4_6104_0_1	fincher_plus_cluster6
SMESG000040085.1	1105.82	882.543	1329.1	-0.579252	0.0654896	-8.8438	9.2516e-19	1.86716e-17			EST: AY066501.1 | clone H.39.8e(T3) unknown mRNA sequence	IPR004018|PF02755|RPEL repeat	dd_Smed_v4_5826_0_1	fincher_plus_cluster6
SMESG000007314.1	3630.38	4196.35	3064.42	0.448083	0.0507538	8.82827	1.06305e-18	2.13197e-17	TM14C	transmembrane protein 14c		IPR005349|PF03647|Transmembrane proteins 14C\IPR005349|PTHR12668|TRANSMEMBRANE PROTEIN 14, 15	dd_Smed_v4_670_0_1	fincher_plus_cluster6
SMESG000061591.1	9848.74	11144	8553.5	0.378452	0.0431721	8.76605	1.85044e-18	3.6246e-17				IPR000956|PF00836|Stathmin family\IPR000956|SSF101494|Stathmin	dd_Smed_v4_512_0_1	fincher_plus_cluster6
SMESG000065173.1	6669.22	5714.69	7623.75	-0.411843	0.0476204	-8.64838	5.22341e-18	9.81018e-17	MS3_03703	hypothetical protein	EST: AY068918.1 | clone H.25.10g unknown mRNA sequence	IPR026823|PF12662|Complement Clr-like EGF-like	dd_Smed_v4_3783_0_1	fincher_plus_cluster6
SMESG000016357.1	1377.59	1133.61	1621.57	-0.508319	0.059089	-8.60195	7.83711e-18	1.45141e-16	ODF2	outer dense fiber of sperm tails 2	EST: AY967691.1 | clone NBE.8.03E mRNA sequence	IPR026099|PTHR23162|OUTER DENSE FIBER OF SPERM TAILS 2	dd_Smed_v4_3609_0_1	fincher_plus_cluster6
SMESG000000839.1	2650.36	2284.64	3016.08	-0.396544	0.0471863	-8.40363	4.32877e-17	7.50319e-16				IPR001578|PF01088|Ubiquitin carboxyl-terminal hydrolase, family 1\IPR001578|PTHR10589|UBIQUITIN CARBOXYL-TERMINAL HYDROLASE	dd_Smed_v4_4235_0_1	fincher_plus_cluster6
SMESG000038660.1	1465.79	1223.18	1708.4	-0.473763	0.0574229	-8.24987	1.5857e-16	2.62594e-15	MTSS1L	metastasis suppressor 1-like		IPR013606|PF08397|IRSp53/MIM homology domain\IPR030127|PTHR15708|ACTIN BUNDLING/MISSING IN METASTASIS-RELATED	dd_Smed_v4_3500_0_1	fincher_plus_cluster6
SMESG000016791.1	31122	34488	27756.1	0.311122	0.0385398	8.07273	6.87443e-16	1.08442e-14					dd_Smed_v4_10_0_1	fincher_plus_cluster6
SMESG000008044.1	1165.74	962.157	1369.33	-0.499701	0.0627809	-7.95875	1.73791e-15	2.65239e-14				IPR011935|PF13598|Domain of unknown function (DUF4139)\IPR025554|PF13600|N-terminal domain of unknown function (DUF4140)	dd_Smed_v4_9190_0_1	fincher_plus_cluster6
SMESG000080104.1	1847.41	1579.01	2115.81	-0.416793	0.0524849	-7.94091	2.00701e-15	3.03409e-14	MS3_00058	Leukocyte receptor cluster member 8-like protein	EST: AY066458.1 | clone HB.5.3e unknown mRNA sequence	IPR005062|PF03399|SAC3/GANP/Nin1/mts3/eIF-3 p25 family	dd_Smed_v4_2926_0_1	fincher_plus_cluster6
SMESG000076666.1	7905.37	7021.13	8789.6	-0.321637	0.0407668	-7.88964	3.0305e-15	4.51718e-14	SMARCA4	SWI/SNF related, matrix associated, actin dependent regulator of chromatin, subfamily a, member 4		IPR000330|PF00176|SNF2 family N-terminal domain\IPR001650|PF00271|Helicase conserved C-terminal domain\IPR001487|PF00439|Bromodomain\IPR014012|PF07529|HSA\IPR014978|PF08880|QLQ\IPR029295|PF14619|Snf2-ATP coupling, chromatin remodelling complex\IPR030088|PTHR10799:SF541|GLOBAL TRANSCRIPTION ACTIVATOR SNF2L2-RELATED\IPR001487|SSF47370|Bromodomain\IPR027417|SSF52540|P-loop containing nucleoside trip…	dd_Smed_v4_4141_0_1	fincher_plus_cluster6
SMESG000080380.1	1223.01	1019.08	1426.95	-0.475359	0.061447	-7.73544	1.03043e-14	1.46873e-13	HIP1	huntingtin interacting protein 1		IPR002558|PF01608|I/LWEQ domain\IPR011417|PF07651|ANTH domain\IPR030224|PTHR10407|HUNTINGTIN INTERACTING PROTEIN 1\IPR002558|SSF109885|I/LWEQ domain\IPR008942|SSF48464|ENTH/VHS domain	dd_Smed_v4_5939_0_1	fincher_plus_cluster6
SMESG000024340.1	6095.16	5421.51	6768.81	-0.31732	0.0416451	-7.61956	2.54534e-14	3.50593e-13				IPR000533|PF00261|Tropomyosin	dd_Smed_v4_822_0_1	fincher_plus_cluster6
SMESG000077622.1	6361.14	5707.33	7014.95	-0.295116	0.0390002	-7.567	3.81936e-14	5.17592e-13	MS3_01128	Transcriptional repressor p66-beta			dd_Smed_v4_3115_0_1	fincher_plus_cluster6
SMESG000069967.1	1428.33	1210.69	1645.96	-0.435378	0.0587972	-7.40433	1.31815e-13	1.69839e-12	MS3_07389	Neuronal acetylcholine receptor subunit alpha-4		IPR006202|PF02931|Neurotransmitter-gated ion-channel ligand binding domain\IPR006029|PF02932|Neurotransmitter-gated ion-channel transmembrane region\IPR006201|PTHR18945|NEUROTRANSMITTER GATED ION CHANNEL\IPR006202|SSF63712|Nicotinic receptor ligand binding domain-like\IPR006029|SSF90112|Neurotransmitter-gated ion-channel transmembrane pore	dd_Smed_v4_6939_0_1	fincher_plus_cluster6
SMESG000018172.1	7277.15	6490.05	8064.26	-0.310766	0.0423985	-7.32961	2.30821e-13	2.89233e-12				IPR013577|PF08366|LLGL2\IPR017986|SSF50978|WD40 repeat-like	dd_Smed_v4_2164_0_1	fincher_plus_cluster6
SMESG000066514.1	15710.5	14437.3	16983.7	-0.233198	0.0318983	-7.31067	2.65816e-13	3.30489e-12				IPR003511|PF02301|HORMA domain\IPR003511|SSF56019|The spindle assembly checkpoint protein mad2\IPR011011|SSF57903|FYVE/PHD zinc finger	dd_Smed_v4_2201_0_1	fincher_plus_cluster6
SMESG000039991.1	980.915	818.351	1143.48	-0.472667	0.0660006	-7.16088	8.01628e-13	9.54301e-12				IPR001394|PF00443|Ubiquitin carboxyl-terminal hydrolase	dd_Smed_v4_9501_0_1	fincher_plus_cluster6
SMESG000022604.1	1770.06	1154.75	2385.36	-0.94878	0.133209	-7.1213	1.06911e-12	1.25957e-11	MS3_07067	Exocyst complex component 3		IPR010326|PF06046|Exocyst complex component Sec6\IPR010326|PTHR21292|EXOCYST COMPLEX COMPONENT SEC6-RELATED	dd_Smed_v4_3480_0_1	fincher_plus_cluster6
SMESG000078604.1	3186.54	2836.15	3536.92	-0.315673	0.0447219	-7.0585	1.68313e-12	1.93723e-11	AAEL_AAEL010142	AAEL010142-PA	EST: AY066266.1 | clone H.50.8a(T3) unknown mRNA sequence	IPR022096|PF12335|Myotubularin protein	dd_Smed_v4_3628_0_1	fincher_plus_cluster6
SMESG000031290.1	1405.81	1624.38	1187.23	0.442466	0.0634435	6.97363	3.08869e-12	3.4481e-11			mRNA: KF730663.1 | X1.A2.3 mRNA - complete cds		dd_Smed_v4_4279_0_1	fincher_plus_cluster6
SMESG000000524.1	4022.94	3534.01	4511.86	-0.348251	0.050465	-6.90079	5.17157e-12	5.65472e-11	AAEL_AAEL011280	AAEL011280-PA		IPR005821|PF00520|Ion transport protein\IPR014873|PF08763|Voltage gated calcium channel IQ domain\IPR031649|PF16905|Voltage-dependent L-type calcium channel, IQ-associated	dd_Smed_v4_8899_0_1	fincher_plus_cluster6
SMESG000060313.1	1079.88	1271.82	887.932	0.505552	0.0734261	6.88419	5.8118e-12	6.32444e-11			mRNA: MG551541.1 | pks-1 mRNA - complete cds		dd_Smed_v4_158_0_1	fincher_plus_cluster6
SMESG000075717.1	3163.91	2827.22	3500.59	-0.305169	0.0447617	-6.81758	9.25872e-12	9.8735e-11	MS3_02502	Arf-GAP with GTPase, ANK repeat and PH domain-containing protein 3		IPR001806|PF00071|Ras family\IPR001164|PF01412|Putative GTPase activating protein for Arf\IPR020683|PF12796|Ankyrin repeats (3 copies)\IPR020683|SSF48403|Ankyrin repeat\IPR011993|SSF50729|PH domain-like\IPR027417|SSF52540|P-loop containing nucleoside triphosphate hydrolases	dd_Smed_v4_4301_0_1	fincher_plus_cluster6
SMESG000067804.1	2180.34	2463.52	1897.17	0.37168	0.0566149	6.56478	5.21083e-11	5.13809e-10	TMEM222	transmembrane protein 222		IPR008496|PF05608|Protein of unknown function (DUF778)\IPR008496|PTHR20921|UNCHARACTERIZED	dd_Smed_v4_1946_0_1	fincher_plus_cluster6
SMESG000032884.1	1276.88	1089.76	1464	-0.419207	0.0639146	-6.55856	5.43283e-11	5.34379e-10	RALGAPA2	Ral GTPase activating protein, alpha subunit 2 (catalytic)		IPR000331|PF02145|Rap/ran-GAP\IPR000331|SSF111347|Rap/Ran-GAP	dd_Smed_v4_6504_0_1	fincher_plus_cluster6
SMESG000055143.1	1895.27	1670.3	2120.23	-0.339498	0.0520514	-6.52223	6.9272e-11	6.73072e-10	MS3_00096	Synaptotagmin-1		IPR000008|PF00168|C2 domain\IPR000008|SSF49562|C2 domain (Calcium/lipid-binding domain, CaLB)	dd_Smed_v4_6730_0_1	fincher_plus_cluster6
SMESG000061707.1	9946.36	9084.58	10808.1	-0.248808	0.0382305	-6.5081	7.61063e-11	7.36786e-10	TARS	threonyl-tRNA synthetase		IPR002314|PF00587|tRNA synthetase class II core domain (G, H, P, S and T)\IPR004095|PF02824|TGS domain\IPR004154|PF03129|Anticodon binding domain\IPR012947|PF07973|Threonyl and Alanyl tRNA synthetase second additional domain\IPR004154|SSF52954|Class II aaRS ABD-related\IPR018163|SSF55186|ThrRS/AlaRS common domain\IPR012676|SSF81271|TGS-like	dd_Smed_v4_1476_0_1	fincher_plus_cluster6
SMESG000000092.1	3669.46	3254.19	4084.73	-0.323686	0.0501586	-6.4532	1.09512e-10	1.04498e-09	CHD9	chromodomain helicase DNA binding protein 9		IPR000330|PF00176|SNF2 family N-terminal domain\IPR001650|PF00271|Helicase conserved C-terminal domain\IPR023780|PF00385|Chromo (CHRromatin Organisation MOdifier) domain\IPR027417|SSF52540|P-loop containing nucleoside triphosphate hydrolases\IPR016197|SSF54160|Chromo domain-like	dd_Smed_v4_7985_0_1	fincher_plus_cluster6
SMESG000065691.1	2075.71	1838.24	2313.18	-0.32689	0.0508532	-6.428	1.29294e-10	1.22496e-09					dd_Smed_v4_8970_0_1	fincher_plus_cluster6
SMESG000009886.1	24323.5	22630.8	26016.2	-0.200246	0.0311743	-6.42343	1.33236e-10	1.26006e-09			EST: AY068563.1 | clone H.64.12d unknown mRNA sequence& AY068563.1 | clone H.64.12d unknown mRNA sequence	IPR001664|PF00038|Intermediate filament protein\IPR001322|PF00932|Lamin Tail Domain\IPR001664|PTHR23239|INTERMEDIATE FILAMENT\IPR001322|SSF74853|Lamin A/C globular tail domain	dd_Smed_v4_850_0_1	fincher_plus_cluster6
SMESG000044121.1	2995.99	2653.71	3338.28	-0.32701	0.05171	-6.32386	2.55113e-10	2.34463e-09			EST: JX010554.1 | clone Smed_00780_V2 ATFl1 mRNA - partial cds	IPR004827|PF00170|bZIP transcription factor	dd_Smed_v4_3847_0_1	fincher_plus_cluster6
SMESG000061841.1	1101.65	941.302	1262.01	-0.412055	0.0659887	-6.24389	4.2682e-10	3.8409e-09				IPR011993|SSF50729|PH domain-like	dd_Smed_v4_6425_0_1	fincher_plus_cluster6
SMESG000067290.1	767.876	897.338	638.414	0.477237	0.0785031	6.07808	1.21633e-09	1.04227e-08	SKI	SKI proto-oncogene	mRNA: KY348682.1 | hypothetical protein Smed-ski mRNA - complete cds	IPR003380|PF02437|SKI/SNO/DAC family\IPR014890|PF08782|c-SKI Smad4 binding domain\IPR023216|PTHR10005|SKI ONCOGENE-RELATED\IPR009061|SSF46955|Putative DNA-binding domain\IPR010919|SSF63763|SAND domain-like	dd_Smed_v4_10921_0_1	fincher_plus_cluster6
SMESG000049796.1	2679.28	2399.23	2959.33	-0.298943	0.0502985	-5.94331	2.79329e-09	2.31407e-08	MS3_04758	Band 3 anion transport protein	mRNA: KT163459.1 | slc4a-3 (slc4a-3) mRNA - complete cds& KT163459.1 | slc4a-3 (slc4a-3) mRNA - complete cds& KT163459.1 | slc4a-3 (slc4a-3) mRNA - complete cds	IPR011531|PF00955|HCO3- transporter family\IPR013769|PF07565|Band 3 cytoplasmic domain\IPR003020|PTHR11453|ANION EXCHANGE PROTEIN\IPR016152|SSF55804|Phoshotransferase/anion transport protein	dd_Smed_v4_9699_0_1	fincher_plus_cluster6
SMESG000042233.1	636.315	522.495	750.135	-0.505878	0.0855287	-5.9139	3.34092e-09	2.74012e-08	CBR-EPN-1	C. briggsae CBR-EPN-1 protein		IPR013809|PF01417|ENTH domain\IPR008942|SSF48464|ENTH/VHS domain	dd_Smed_v4_4779_0_1	fincher_plus_cluster6
SMESG000031711.1	3194.01	2884.75	3503.27	-0.27784	0.0488282	-5.69012	1.26951e-08	9.7435e-08				IPR000719|PF00069|Protein kinase domain\IPR001180|PF00780|CNH domain\IPR011009|SSF56112|Protein kinase-like (PK-like)	dd_Smed_v4_1029_0_1	fincher_plus_cluster6
SMESG000022423.1	47376.6	50540.6	44212.6	0.191932	0.0339263	5.65731	1.53761e-08	1.1681e-07	CAOG_02127	actin-depolymerizing factor ADF6	EST: AY067401.1 | clone HB.19.4c unknown mRNA sequence	IPR002108|PF00241|Cofilin/tropomyosin-type actin-binding protein\IPR017904|PTHR11913|COFILIN-RELATED	dd_Smed_v4_112_0_1	fincher_plus_cluster6
SMESG000022408.1	1115.22	1276.51	953.93	0.408835	0.0722609	5.65726	1.53805e-08	1.1681e-07					dd_Smed_v4_2191_0_1	fincher_plus_cluster6
SMESG000012897.1	1267.62	1424.32	1110.92	0.351463	0.0632059	5.56024	2.69405e-08	1.98742e-07					dd_Smed_v4_6875_0_1	fincher_plus_cluster6
SMESG000013105.1	1305.15	1136.11	1474.2	-0.368954	0.0664641	-5.55099	2.84052e-08	2.09354e-07					dd_Smed_v4_9427_0_1	fincher_plus_cluster6
SMESG000025329.1	1377.48	1533.05	1221.9	0.321804	0.0584184	5.50835	3.62222e-08	2.6332e-07	SYT1	synaptotagmin 1	EST: AY967480.1 | clone HE.1.06A mRNA sequence	IPR000008|PF00168|C2 domain\IPR000008|SSF49562|C2 domain (Calcium/lipid-binding domain, CaLB)	dd_Smed_v4_4222_0_1	fincher_plus_cluster6
SMESG000059071.1	4261.28	4582.47	3940.09	0.216114	0.040544	5.33032	9.80376e-08	6.68263e-07	AMMECR1	Alport syndrome, mental retardation, midface hypoplasia and elliptocytosis chromosomal region gene 1		IPR002733|PF01871|AMMECR1\IPR023473|PTHR13016|AMMECR1 HOMOLOG\IPR002733|SSF143447|AMMECR1-like	dd_Smed_v4_1660_0_1	fincher_plus_cluster6
SMESG000007103.1	1108.44	977.741	1239.14	-0.336024	0.0639179	-5.25693	1.46484e-07	9.75738e-07				IPR020683|SSF48403|Ankyrin repeat	dd_Smed_v4_10719_0_1	fincher_plus_cluster6
SMESG000018845.1	8595.13	9257.15	7933.11	0.220813	0.0430765	5.12604	2.95898e-07	1.89024e-06	COX6B	Cytochrome c oxidase subunit 6B		IPR003213|PF02297|Cytochrome oxidase c subunit VIb\IPR003213|SSF47694|Cytochrome c oxidase subunit h	dd_Smed_v4_963_0_1	fincher_plus_cluster6
SMESG000002633.1	8284.78	8997.39	7572.17	0.246183	0.0483415	5.09256	3.53261e-07	2.22992e-06				IPR006680|PF01979|Amidohydrolase family\IPR030633|PTHR11647:SF50|DIHYDROPYRIMIDINASE\IPR011059|SSF51338|Composite domain of metallo-dependent hydrolases\IPR032466|SSF51556|Metallo-dependent hydrolases	dd_Smed_v4_1478_0_1	fincher_plus_cluster6
SMESG000071513.1	2209.69	2003.01	2416.37	-0.267378	0.0528773	-5.05653	4.26947e-07	2.6645e-06			EST: AY068848.1 | clone H.14.6e unknown mRNA sequence		dd_Smed_v4_7180_0_1	fincher_plus_cluster6
SMESG000074970.1	5320.32	4897.34	5743.29	-0.22742	0.0457598	-4.96984	6.70085e-07	4.0643e-06	MS3_04043	Serine/threonine-protein kinase TAO1		IPR000719|PF00069|Protein kinase domain\IPR011009|SSF56112|Protein kinase-like (PK-like)	dd_Smed_v4_4160_0_1	fincher_plus_cluster6
SMESG000049494.1	4708.48	4290.68	5126.29	-0.25365	0.0511382	-4.96008	7.04639e-07	4.26093e-06				IPR001609|PF00063|Myosin head (motor domain)\IPR002928|PF01576|Myosin tail\IPR004009|PF02736|Myosin N-terminal SH3-like domain\IPR027417|SSF52540|P-loop containing nucleoside triphosphate hydrolases	dd_Smed_v4_2912_0_1	fincher_plus_cluster6
SMESG000070173.1	8819.45	9342.12	8296.78	0.170179	0.0347729	4.89401	9.88026e-07	5.84797e-06				IPR025715|PF13865|C-terminal duplication domain of Friend of PRMT1	dd_Smed_v4_1007_0_1	fincher_plus_cluster6
SMESG000045809.1	1359.65	1496.38	1222.92	0.286344	0.0585808	4.88782	1.01957e-06	6.02163e-06					dd_Smed_v4_6870_0_1	fincher_plus_cluster6
SMESG000056885.1	1405.19	1265.11	1545.28	-0.283513	0.0583658	-4.85743	1.1892e-06	6.94887e-06	ISCW_ISCW000295	tyrosine kinase, putative	mRNA: KY348645.1 | hypothetical protein Smed-abl-1 mRNA - complete cds	IPR000980|PF00017|SH2 domain\IPR001452|PF00018|SH3 domain\IPR001245|PF07714|Protein tyrosine kinase\IPR001452|SSF50044|SH3-domain\IPR000980|SSF55550|SH2 domain\IPR011009|SSF56112|Protein kinase-like (PK-like)	dd_Smed_v4_4352_0_1	fincher_plus_cluster6
SMESG000007398.1	1108.18	989.771	1226.59	-0.303751	0.0628776	-4.83068	1.36069e-06	7.89604e-06	MS3_00588	Protein F37C4.5	EST: AY066431.1 | clone HB.2.11b unknown mRNA sequence	IPR011935|PF13598|Domain of unknown function (DUF4139)\IPR025554|PF13600|N-terminal domain of unknown function (DUF4140)	dd_Smed_v4_3629_0_1	fincher_plus_cluster6
SMESG000038559.1	9970.28	10889.7	9050.81	0.26307	0.0548317	4.79776	1.60454e-06	9.18753e-06	TMBIM6	transmembrane BAX inhibitor motif containing 6	EST: AY068311.1 | clone H.57.1d unknown mRNA sequence	IPR029162|PF15018|TRP-interacting helix\IPR006214|PTHR23291|BAX INHIBITOR-RELATED	dd_Smed_v4_319_0_1	fincher_plus_cluster6
SMESG000067959.1	16031.3	15116.7	16945.8	-0.163936	0.0349062	-4.69646	2.64713e-06	1.47449e-05			mRNA: JQ425155.1 | JUNLI-1 mRNA - complete cds&EST: AY067874.1 | clone H.25.10d(T3) unknown mRNA sequence& AY967667.1 | clone NBE.7.01D mRNA sequence		dd_Smed_v4_4878_0_1	fincher_plus_cluster6
SMESG000002059.1	2355.3	2125.24	2585.36	-0.277621	0.0597569	-4.6458	3.38759e-06	1.85904e-05	TMEM57	transmembrane protein 57		IPR019130|PF09726|Transmembrane protein	dd_Smed_v4_2700_0_1	fincher_plus_cluster6
SMESG000016165.1	1969.66	2184.02	1755.29	0.308445	0.0672953	4.5833	4.57693e-06	2.46014e-05	CG4239	CG4239 gene product from transcript CG4239-RA		IPR007866|PF05197|TRIC channel\IPR007866|PTHR12454|TRIMERIC INTRACELLULAR CATION CHANNEL	dd_Smed_v4_3001_0_1	fincher_plus_cluster6
SMESG000004865.1	763.912	673.166	854.657	-0.333957	0.074875	-4.45992	8.1991e-06	4.24418e-05					dd_Smed_v4_9063_0_1	fincher_plus_cluster6
SMESG000072340.1	968.853	868.294	1069.41	-0.294756	0.06631	-4.44499	8.78955e-06	4.5278e-05	STRIATIN-3	striatin-3-like		IPR001680|PF00400|WD domain, G-beta repeat\IPR013258|PF08232|Striatin family\IPR017986|SSF50978|WD40 repeat-like	dd_Smed_v4_8286_0_1	fincher_plus_cluster6
SMESG000066557.1	978.747	1097.85	859.641	0.342616	0.078077	4.38785	1.14477e-05	5.78326e-05	GGAMMA1	G protein gamma 1		IPR015898|PF00631|GGL domain\IPR001770|PTHR13809|GUANINE NUCLEOTIDE-BINDING PROTEIN GAMMA SUBUNIT\IPR015898|SSF48670|Transducin (heterotrimeric G protein), gamma chain	dd_Smed_v4_1237_0_1	fincher_plus_cluster6
SMESG000075783.1	420.097	356.485	483.708	-0.421669	0.0974281	-4.3274	1.5088e-05	7.45021e-05	MS3_00058	Leukocyte receptor cluster member 8-like protein	EST: AY066458.1 | clone HB.5.3e unknown mRNA sequence	IPR005062|PF03399|SAC3/GANP/Nin1/mts3/eIF-3 p25 family	dd_Smed_v4_2926_0_1	fincher_plus_cluster6
SMESG000053393.1	2082.19	1915.19	2249.18	-0.229787	0.0531243	-4.32544	1.52231e-05	7.50994e-05	MPDZ	multiple PDZ domain protein	mRNA: AY068345.1 | unknown mRNA sequence	IPR001478|PF00595|PDZ domain (Also known as DHR or GLGF)\IPR001478|SSF50156|PDZ domain-like	dd_Smed_v4_5376_0_1	fincher_plus_cluster6
SMESG000017137.1	729.753	830.293	629.213	0.384641	0.0902171	4.26298	2.01718e-05	9.75827e-05	PIM3	Pim-3 proto-oncogene, serine/threonine kinase	EST: JX010585.1 | clone Smed_06551_V2 pim-1 mRNA - complete cds& JX010585.1 | clone Smed_06551_V2 pim-1 mRNA - complete cds	IPR000719|PF00069|Protein kinase domain\IPR011009|SSF56112|Protein kinase-like (PK-like)	dd_Smed_v4_4012_0_1	fincher_plus_cluster6
SMESG000040152.1	2151.32	1982.86	2319.77	-0.22294	0.0531565	-4.194	2.74075e-05	0.000129717	ANK	ankyrin		IPR002110|PF00023|Ankyrin repeat\IPR000488|PF00531|Death domain\IPR000906|PF00791|ZU5 domain\IPR020683|PF12796|Ankyrin repeats (3 copies)\IPR011029|SSF47986|DEATH domain\IPR020683|SSF48403|Ankyrin repeat	dd_Smed_v4_3523_0_1	fincher_plus_cluster6
SMESG000010063.1	4229.65	3958.87	4500.44	-0.183888	0.0439277	-4.18614	2.83738e-05	0.000133972	T265_06704	hypothetical protein	mRNA: JQ425151.1 | SOXP-1 mRNA - complete cds& JQ425151.1 | SOXP-1 mRNA - complete cds&EST: JX010498.1 | clone Smed_17522_V2 soxP-4 mRNA - complete cds& JX010498.1 | clone Smed_17522_V2 soxP-4 mRNA - complete cds	IPR009071|PF00505|HMG (high mobility group) box\IPR009071|SSF47095|HMG-box	dd_Smed_v4_7227_0_1	fincher_plus_cluster6
SMESG000048193.1	1429.9	1306.86	1552.93	-0.246009	0.0597144	-4.11972	3.7934e-05	0.000175327	T265_10889	hypothetical protein		IPR001766|PF00250|Fork head domain\IPR011991|SSF46785|Winged helixDNA-binding domain	dd_Smed_v4_11337_0_1	fincher_plus_cluster6
SMESG000068882.1	1876.82	1735.91	2017.72	-0.213499	0.0520137	-4.10462	4.04979e-05	0.000185992				IPR001849|PF00169|PH domain\IPR001164|PF01412|Putative GTPase activating protein for Arf\IPR001452|PF14604|Variant SH3 domain\IPR020683|SSF48403|Ankyrin repeat\IPR001452|SSF50044|SH3-domain\IPR011993|SSF50729|PH domain-like	dd_Smed_v4_6590_0_1	fincher_plus_cluster6
SMESG000022390.1	2751.85	2963.88	2539.83	0.219915	0.0538466	4.08406	4.42563e-05	0.000202206	RHOA	ras homolog family member A		IPR001806|PF00071|Ras family\IPR027417|SSF52540|P-loop containing nucleoside triphosphate hydrolases	dd_Smed_v4_578_0_1	fincher_plus_cluster6
SMESG000028901.1	1771.2	1632.44	1909.97	-0.223816	0.0549244	-4.07497	4.60205e-05	0.000209962	X11L	CG5675 gene product from transcript CG5675-RF		IPR001478|PF00595|PDZ domain (Also known as DHR or GLGF)\IPR006020|PF00640|Phosphotyrosine interaction domain (PTB/PID)\IPR001478|SSF50156|PDZ domain-like\IPR011993|SSF50729|PH domain-like	dd_Smed_v4_2836_0_1	fincher_plus_cluster6
SMESG000044463.1	706.916	630.569	783.262	-0.304302	0.0751257	-4.05037	5.11373e-05	0.000231262	SKI	SKI proto-oncogene		IPR003380|PF02437|SKI/SNO/DAC family\IPR014890|PF08782|c-SKI Smad4 binding domain\IPR023216|PTHR10005|SKI ONCOGENE-RELATED\IPR009061|SSF46955|Putative DNA-binding domain\IPR010919|SSF63763|SAND domain-like	dd_Smed_v4_10394_0_1	fincher_plus_cluster6
SMESG000064397.1	1267.99	1147.32	1388.67	-0.26867	0.0664474	-4.04327	5.27099e-05	0.000237567	SEPT7	septin 7		IPR030379|PF00735|Septin\IPR016491|PTHR18884|SEPTIN\IPR027417|SSF52540|P-loop containing nucleoside triphosphate hydrolases	dd_Smed_v4_2641_0_1	fincher_plus_cluster6
SMESG000008374.1	4255.21	4502.71	4007.72	0.166278	0.0417853	3.97932	6.91121e-05	0.00030554	KEAP1	kelch like ECH associated protein 1		IPR000210|PF00651|BTB/POZ domain\IPR006652|PF01344|Kelch motif\IPR011705|PF07707|BTB And C-terminal Kelch\IPR030605|PTHR24412:SF248|\IPR011333|SSF54695|POZ domain	dd_Smed_v4_1751_0_1	fincher_plus_cluster6
SMESG000003718.1	1895.38	2087.77	1702.98	0.286435	0.07227	3.9633	7.39215e-05	0.000325281	MS3_09231	Guanine nucleotide-binding protein subunit beta		IPR001680|PF00400|WD domain, G-beta repeat\IPR016346|PTHR19850|GUANINE NUCLEOTIDE-BINDING PROTEIN BETA (G PROTEIN\IPR017986|SSF50978|WD40 repeat-like	dd_Smed_v4_2872_0_1	fincher_plus_cluster6
SMESG000064161.1	5021.5	5370.72	4672.29	0.198761	0.0503763	3.9455	7.96353e-05	0.00034811	CDC42	Cdc42 homolog	EST: AY066693.1 | clone H.83.11g unknown mRNA sequence	IPR001806|PF00071|Ras family\IPR027417|SSF52540|P-loop containing nucleoside triphosphate hydrolases	dd_Smed_v4_698_0_1	fincher_plus_cluster6
SMESG000080298.1	1166.68	1266.14	1067.22	0.243081	0.0620704	3.91607	9.00056e-05	0.000389074	RASSF8	Ras association domain family member 8		IPR029071|SSF54236|Ubiquitin-like	dd_Smed_v4_3722_0_1	fincher_plus_cluster6
SMESG000048977.1	2498.11	2335.05	2661.17	-0.186541	0.0479358	-3.89147	9.964e-05	0.000428632	DSCAM	Down syndrome cell adhesion molecule	EST: AY068166.1 | clone H.113.12b(T3) unknown mRNA sequence	IPR003961|PF00041|Fibronectin type III domain\IPR013098|PF07679|Immunoglobulin I-set domain\IPR007110|SSF48726|Immunoglobulin\IPR003961|SSF49265|Fibronectin type III	dd_Smed_v4_5856_0_1	fincher_plus_cluster6
SMESG000064891.1	1713.18	1859.84	1566.52	0.243035	0.063248	3.84246	0.000121805	0.000514827				IPR009432|PF06388|Protein of unknown function (DUF1075)	dd_Smed_v4_3911_0_1	fincher_plus_cluster6
SMESG000036410.1	4735.11	5474.9	3995.31	0.425078	0.112961	3.76299	0.000167893	0.000693287	PHUM_PHUM503960	histone H4, putative		IPR009072|SSF47113|Histone-fold	dd_Smed_v4_506_0_1	fincher_plus_cluster6
SMESG000037103.1	2861	3049.82	2672.19	0.188841	0.0506464	3.72857	0.00019257	0.000784032				IPR024771|PF12752|SUZ domain	dd_Smed_v4_407_0_1	fincher_plus_cluster6
SMESG000060188.1	6637.01	7104.53	6169.5	0.200971	0.0541516	3.71124	0.000206245	0.000833019	DPYSL3	dihydropyrimidinase like 3		IPR006680|PF01979|Amidohydrolase family\IPR011059|SSF51338|Composite domain of metallo-dependent hydrolases\IPR032466|SSF51556|Metallo-dependent hydrolases	dd_Smed_v4_2040_0_1	fincher_plus_cluster6
SMESG000016670.1	736.5	664.129	808.871	-0.278698	0.0752424	-3.70393	0.000212288	0.000856015				IPR001356|PF00046|Homeobox domain\IPR009057|SSF46689|Homeodomain-like	dd_Smed_v4_11150_0_1	fincher_plus_cluster6
SMESG000080376.1	211.694	175.33	248.058	-0.460999	0.124843	-3.69111	0.000223274	0.000895341					dd_Smed_v4_15473_0_1	fincher_plus_cluster6
SMESG000014298.1	4322.11	4647.58	3996.64	0.213837	0.0588981	3.63061	0.000282755	0.00110934			EST: AY067419.1 | clone H.98.10a unknown mRNA sequence	IPR026074|PTHR13843|MICROTUBULE-ASSOCIATED PROTEIN	dd_Smed_v4_3654_0_1	fincher_plus_cluster6
SMESG000026093.1	983.983	1071.38	896.59	0.250659	0.0699316	3.5842	0.000338116	0.0013098					dd_Smed_v4_6839_0_1	fincher_plus_cluster6
SMESG000056891.1	1221.34	1122.51	1320.17	-0.230267	0.0646394	-3.56229	0.000367632	0.00141419			EST: AY967571.1 | clone NBE.2.06D mRNA sequence	IPR003961|PF00041|Fibronectin type III domain\IPR010560|PF06583|Neogenin C-terminus\IPR007110|PF13895|Immunoglobulin domain\IPR007110|SSF48726|Immunoglobulin\IPR003961|SSF49265|Fibronectin type III	dd_Smed_v4_7195_0_1	fincher_plus_cluster6
SMESG000071444.1	1484.55	1584.9	1384.19	0.191641	0.0587258	3.26327	0.00110133	0.00383962				IPR029071|SSF54236|Ubiquitin-like\IPR001876|SSF90209|Ran binding protein zinc finger-like	dd_Smed_v4_631_0_1	fincher_plus_cluster6
SMESG000063568.1	2332.88	2151.18	2514.58	-0.219612	0.0690355	-3.18111	0.00146711	0.00498532	MS3_05254	Golgi-associated plant pathogenesis-related protein 1		IPR014044|PF00188|Cysteine-rich secretory protein family\IPR001283|PTHR10334|CYSTEINE-RICH SECRETORY PROTEIN-RELATED\IPR014044|SSF55797|PR-1-like\IPR011527|SSF90123|ABC transporter transmembrane region	dd_Smed_v4_762_0_1	fincher_plus_cluster6
SMESG000002905.1	1405.92	1495.99	1315.85	0.182254	0.0575159	3.1687	0.00153121	0.00518217	NACHRALPHA6	nicotinic Acetylcholine Receptor alpha6	EST: AY066325.1 | clone H.101.9b unknown mRNA sequence	IPR006202|PF02931|Neurotransmitter-gated ion-channel ligand binding domain\IPR006029|PF02932|Neurotransmitter-gated ion-channel transmembrane region\IPR006201|PTHR18945|NEUROTRANSMITTER GATED ION CHANNEL\IPR006202|SSF63712|Nicotinic receptor ligand binding domain-like\IPR006029|SSF90112|Neurotransmitter-gated ion-channel transmembrane pore	dd_Smed_v4_8058_0_1	fincher_plus_cluster6
SMESG000033176.1	2083.18	2205.7	1960.66	0.167237	0.0535078	3.12543	0.00177544	0.00591096	CG17737	CG17737 gene product from transcript CG17737-RA		IPR001950|PF01253|Translation initiation factor SUI1\IPR001950|SSF55159|eIF1-like	dd_Smed_v4_1183_0_1	fincher_plus_cluster6
SMESG000059351.1	2467.43	2602.94	2331.93	0.156337	0.0501723	3.11599	0.00183328	0.00609085	CSK	C-terminal Src kinase		IPR000980|PF00017|SH2 domain\IPR001245|PF07714|Protein tyrosine kinase\IPR000980|SSF55550|SH2 domain\IPR011009|SSF56112|Protein kinase-like (PK-like)	dd_Smed_v4_420_0_1	fincher_plus_cluster6
SMESG000071865.1	155.053	181.498	128.608	0.443052	0.145422	3.04402	0.00233441	0.00756836			EST: AY967637.1 | clone NBE.5.09D mRNA sequence		dd_Smed_v4_4209_0_1	fincher_plus_cluster6
SMESG000009290.1	525.8	576.279	475.32	0.267093	0.0880262	3.03392	0.00241395	0.00779991			EST: AY066653.1 | clone HB.10.7g unknown mRNA sequence		dd_Smed_v4_815_0_1	fincher_plus_cluster6
SMESG000072403.1	10180.1	9808.82	10551.3	-0.104747	0.0347314	-3.01591	0.00256212	0.00821648					dd_Smed_v4_1859_0_1	fincher_plus_cluster6
SMESG000034945.1	437.291	483.581	391.001	0.290848	0.097734	2.97553	0.00292478	0.00924579				IPR015898|PF00631|GGL domain\IPR015898|SSF48670|Transducin (heterotrimeric G protein), gamma chain	dd_Smed_v4_1191_0_1	fincher_plus_cluster6
SMESG000077845.1	1959.44	2065.04	1853.83	0.152922	0.0522855	2.92472	0.00344761	0.0106973	N4BP1	NEDD4 binding protein 1		IPR021869|PF11977|Zc3h12a-like Ribonuclease NYN domain	dd_Smed_v4_7085_0_1	fincher_plus_cluster6
SMESG000008070.1	9160.7	9534.98	8786.42	0.117005	0.0409981	2.85392	0.00431839	0.0131287	AMON	amontillado	mRNA: BK007043.1 | TPA_inf: prohormone convertase 2 mRNA - complete cds&EST: AY067074.1 | clone H.9.5e(T3) unknown mRNA sequence& AY967491.1 | clone HE.2.02B mRNA sequence	IPR000209|PF00082|Subtilase family\IPR002884|PF01483|Proprotein convertase P-domain\IPR032815|PF16470|Peptidase S8 pro-domain\IPR015500|PTHR10795|PROPROTEIN CONVERTASE SUBTILISIN/KEXIN\IPR008979|SSF49785|Galactose-binding domain-like\IPR000209|SSF52743|Subtilisin-like\IPR009020|SSF54897|Protease propeptides/inhibitors	dd_Smed_v4_1566_0_1	fincher_plus_cluster6
SMESG000004975.1	2810.62	2680.69	2940.55	-0.131969	0.047752	-2.76363	0.0057162	0.0168302	DERE\GG22345	GG22345 gene product from transcript GG22345-RA	mRNA: AY067780.1 | unknown mRNA sequence	IPR001107|PF01145|SPFH domain / Band 7 family\IPR031905|PF15975|Flotillin\IPR027705|PTHR13806|FLOTILLIN-RELATED\IPR001107|SSF117892|Band 7/SPFH domain	dd_Smed_v4_1637_0_1	fincher_plus_cluster6
SMESG000026243.1	2301.79	2187.04	2416.54	-0.141692	0.0516026	-2.74583	0.00603588	0.0176607					dd_Smed_v4_7664_0_1	fincher_plus_cluster6
SMESG000061877.1	458.984	497.988	419.981	0.236891	0.0906679	2.61248	0.00898876	0.0249951	TMEM128	transmembrane protein 128			dd_Smed_v4_7537_0_1	fincher_plus_cluster6
SMESG000049876.1	2229.13	2129.91	2328.35	-0.126479	0.0500811	-2.52549	0.0115538	0.0311668	DVL2	dishevelled segment polarity protein 2	mRNA: EU130787.1 | dishevelled-like protein (Dvl-a) mRNA - partial cds& HQ141795.1 | Dvl-1 mRNA - complete cds& HQ141795.1 | Dvl-1 mRNA - complete cds	IPR001478|PF00595|PDZ domain (Also known as DHR or GLGF)\IPR000591|PF00610|Domain found in Dishevelled, Egl-10, and Pleckstrin (DEP)\IPR001158|PF00778|DIX domain\IPR003351|PF02377|Dishevelled specific domain\IPR015506|PTHR10878|SEGMENT POLARITY PROTEIN DISHEVELLED\IPR026542|PTHR10878:SF25|\IPR011991|SSF46785|Winged helixDNA-binding domain\IPR001478|SSF50156|PDZ domain-like\IPR029071|SSF54236|Ubiq…	dd_Smed_v4_4639_0_1	fincher_plus_cluster6
SMESG000060582.1	2021.61	1931.68	2111.54	-0.127375	0.0519511	-2.45183	0.0142131	0.0373925	CASK	calcium/calmodulin-dependent serine protein kinase (MAGUK family)		IPR000719|PF00069|Protein kinase domain\IPR001478|PF00595|PDZ domain (Also known as DHR or GLGF)\IPR008145|PF00625|Guanylate kinase\IPR014775|PF02828|L27 domain\IPR011511|PF07653|Variant SH3 domain\IPR004172|SSF101288|L27 domain\IPR001452|SSF50044|SH3-domain\IPR001478|SSF50156|PDZ domain-like\IPR027417|SSF52540|P-loop containing nucleoside triphosphate hydrolases\IPR011009|SSF56112|Protein kinase…	dd_Smed_v4_7723_0_1	fincher_plus_cluster6
SMESG000064621.1	998.222	1055.42	941.021	0.162295	0.0667238	2.43228	0.0150043	0.0392905	T265_13952	hypothetical protein	EST: AY067544.1 | clone H.112.8b(T3) unknown mRNA sequence		dd_Smed_v4_5431_0_1	fincher_plus_cluster6
SMESG000019470.1	3657.49	3801.94	3513.04	0.112892	0.0466793	2.41846	0.0155864	0.0406172	RBFOX1	RNA binding protein, fox-1 homolog (C. elegans) 1		IPR000504|PF00076|RNA recognition motif. (a.k.a. RRM, RBD, or RNP domain)\IPR012677|SSF54928|RNA-binding domain, RBD	dd_Smed_v4_6567_0_1	fincher_plus_cluster6

## Sheet: cl7
Overlapping genes with Fincher et al., 2018
Columns of this study (Supplemental Table 3)													Column of Fincher et al., 2018
Id	baseMean	MUT.Mean	CTRL.Mean	log2FoldChange	lfcSE	stat	pvalue	padj	symbol	Description	Published.Transcripts	Compact.Domain.Annotation.List	dd_Smed_v4	status
SMESG000016436.1	14692.6	10378.4	19006.8	-0.867151	0.0369197	-23.487	5.53716e-122	6.31395e-119	HDLBP	high density lipoprotein binding protein	EST: AY068249.1 | clone H.28.11b(T3) unknown mRNA sequence	IPR004088|PF00013|KH domain\IPR004088|SSF54791|Eukaryotic type KH-domain (KH-domain type I)	dd_Smed_v4_553_0_1	fincher_plus_cluster7
SMESG000004901.1	741.982	1100.44	383.522	1.46805	0.0828856	17.6783	6.16145e-70	1.72564e-67			mRNA: KF730688.1 | X1.A.H5.2 mRNA - complete cds		dd_Smed_v4_234_0_1	fincher_plus_cluster7
SMESG000038461.1	3910.71	2940.26	4881.16	-0.7253	0.0436925	-16.5992	7.06412e-62	1.65841e-59				IPR008250|PF00122|E1-E2 ATPase\IPR006068|PF00689|Cation transporting ATPase, C-terminus\IPR004014|PF00690|Cation transporter/ATPase, N-terminus\IPR023214|PF08282|haloacid dehalogenase-like hydrolase\IPR022141|PF12424|Plasma membrane calcium transporter ATPase C terminal\IPR030320|PTHR24093:SF245|PLASMA MEMBRANE CALCIUM-TRANSPORTING ATPASE 1\IPR023214|SSF56784|HAD-like\IPR023299|SSF81660|Metal cat…	dd_Smed_v4_4559_0_1	fincher_plus_cluster7
SMESG000016909.1	11140.2	9033.27	13247.2	-0.549284	0.0338136	-16.2443	2.45009e-59	5.28557e-57			EST: AY067293.1 | clone H.78.7a unknown mRNA sequence	IPR002928|PF01576|Myosin tail	dd_Smed_v4_249_0_1	fincher_plus_cluster7
SMESG000059828.1	3929.39	3129.41	4729.37	-0.590015	0.0440395	-13.3969	6.30196e-41	5.81529e-39			EST: AY067040.1 | clone H.121.2f unknown mRNA sequence		dd_Smed_v4_2479_0_1	fincher_plus_cluster7
SMESG000050161.1	5381.76	4357.08	6406.44	-0.551459	0.0431574	-12.7776	2.18803e-37	1.55936e-35	SCAPER	S phase cyclin A-associated protein in the ER		IPR032446|PF16501|S phase cyclin A-associated protein in the endoplasmic reticulum	dd_Smed_v4_6635_0_1	fincher_plus_cluster7
SMESG000068165.1	6801.02	5469.63	8132.41	-0.565926	0.0473484	-11.9522	6.32607e-33	3.54349e-31	MS3_04400	Bromodomain adjacent to zinc finger domain protein 2A	EST: AY066196.1 | clone HB.12.2e unknown mRNA sequence	IPR001487|PF00439|Bromodomain\IPR019787|PF00628|PHD-finger\IPR001739|PF01429|Methyl-CpG binding domain\IPR028941|PF15613|Williams-Beuren syndrome DDT (WSD), D-TOX E motif\IPR001487|SSF47370|Bromodomain\IPR016177|SSF54171|DNA-binding domain\IPR011011|SSF57903|FYVE/PHD zinc finger	dd_Smed_v4_7394_0_1	fincher_plus_cluster7
SMESG000068148.1	1855.92	1436.53	2275.31	-0.654371	0.0558107	-11.7237	9.63328e-32	5.05874e-30	MS3_03102	Forkhead box protein P1	mRNA: KX531078.1 | Smed-Albino mRNA - complete cds& KX531078.1 | Smed-Albino mRNA - complete cds	IPR001766|PF00250|Fork head domain\IPR032354|PF16159|FOXP coiled-coil domain\IPR011991|SSF46785|Winged helixDNA-binding domain	dd_Smed_v4_6316_0_1	fincher_plus_cluster7
SMESG000021797.1	979.03	719.589	1238.47	-0.766851	0.067449	-11.3662	6.1611e-30	2.92726e-28	T265_12415	hypothetical protein		IPR000219|SSF48065|DBL homology domain (DH-domain)	dd_Smed_v4_5252_0_1	fincher_plus_cluster7
SMESG000031975.1	3781.23	3137.29	4425.17	-0.491325	0.0432292	-11.3653	6.22686e-30	2.94972e-28					dd_Smed_v4_1111_0_1	fincher_plus_cluster7
SMESG000017387.1	3637.43	3017.39	4257.47	-0.492157	0.0444657	-11.068	1.79441e-28	7.63893e-27	DSIM\GD13386	GD13386 gene product from transcript GD13386-RI		IPR001478|PF00595|PDZ domain (Also known as DHR or GLGF)\IPR001660|PF07647|SAM domain (Sterile alpha motif)\IPR013761|SSF47769|SAM/Pointed domain\IPR001478|SSF50156|PDZ domain-like	dd_Smed_v4_924_0_1	fincher_plus_cluster7
SMESG000055403.1	5025.27	4293.85	5756.7	-0.419777	0.038413	-10.9278	8.48394e-28	3.39442e-26	TOP1L	topoisomerase (DNA) I, like	EST: AY066903.1 | clone H.18.5d unknown mRNA sequence& AY967518.1 | clone HE.3.05A mRNA sequence	IPR013500|PF01028|Eukaryotic DNA topoisomerase I, catalytic core\IPR008336|PF02919|Eukaryotic DNA topoisomerase I, DNA binding fragment\IPR025834|PF14370|C-terminal topoisomerase domain\IPR011010|SSF56349|DNA breaking-rejoining enzymes\IPR008336|SSF56741|Eukaryotic DNA topoisomerase I, N-terminal DNA-binding fragment	dd_Smed_v4_2421_0_1	fincher_plus_cluster7
SMESG000044336.1	3613.33	3035.68	4190.98	-0.461484	0.0426331	-10.8243	2.64034e-27	1.02556e-25	MS3_06143	Formin-like protein 2		IPR015425|PF02181|Formin Homology 2 Domain\IPR010472|PF06367|Diaphanous FH3 Domain\IPR010473|PF06371|Diaphanous GTPase-binding Domain\IPR016024|SSF48371|ARM repeat	dd_Smed_v4_3917_0_1	fincher_plus_cluster7
SMESG000029463.1	2136.42	1730.38	2542.47	-0.547877	0.0512098	-10.6981	1.03938e-26	3.90417e-25	DCTN1	dynactin 1	EST: AY068451.1 | clone H.45.12c unknown mRNA sequence	IPR000938|PF01302|CAP-Gly domain\IPR022157|PF12455|Dynein associated protein\IPR027663|PTHR18916:SF40|\IPR000938|SSF74924|Cap-Gly domain	dd_Smed_v4_4065_0_1	fincher_plus_cluster7
SMESG000042362.1	2169.67	1744.74	2594.59	-0.564941	0.0528159	-10.6958	1.06502e-26	3.99108e-25	MARK3	MAP/microtubule affinity-regulating kinase 3	mRNA: KU852683.1 | testis-specific serine kinase (TSSK) mRNA - partial cds& KU852683.1 | testis-specific serine kinase (TSSK) mRNA - partial cds	IPR000719|PF00069|Protein kinase domain\IPR001772|PF02149|Kinase associated domain 1\IPR028375|SSF103243|KA1-like\IPR011009|SSF56112|Protein kinase-like (PK-like)	dd_Smed_v4_5124_0_1	fincher_plus_cluster7
SMESG000079090.1	1301.09	1017.55	1584.64	-0.628403	0.0590091	-10.6478	1.78515e-26	6.56637e-25	INPP5F	inositol polyphosphate-5-phosphatase F		IPR002013|PF02383|SacI homology domain	dd_Smed_v4_6584_0_1	fincher_plus_cluster7
SMESG000004938.1	2288.12	1857.83	2718.42	-0.540986	0.0520512	-10.3928	2.67474e-25	8.85884e-24	AAEL_AAEL008306	AAEL008306-PA		IPR000719|PF00069|Protein kinase domain\IPR025136|PF13281|Domain of unknown function (DUF4071)\IPR013761|SSF47769|SAM/Pointed domain\IPR011009|SSF56112|Protein kinase-like (PK-like)	dd_Smed_v4_4849_0_1	fincher_plus_cluster7
SMESG000014734.1	6978.6	6020.89	7936.31	-0.396044	0.0384146	-10.3096	6.37416e-25	2.05155e-23	PMCA	plasma membrane calcium ATPase		IPR008250|PF00122|E1-E2 ATPase\IPR006068|PF00689|Cation transporting ATPase, C-terminus\IPR004014|PF00690|Cation transporter/ATPase, N-terminus\IPR023214|PF08282|haloacid dehalogenase-like hydrolase\IPR022141|PF12424|Plasma membrane calcium transporter ATPase C terminal\IPR030320|PTHR24093:SF245|PLASMA MEMBRANE CALCIUM-TRANSPORTING ATPASE 1\IPR023214|SSF56784|HAD-like\IPR023299|SSF81660|Metal cat…	dd_Smed_v4_1721_0_1	fincher_plus_cluster7
SMESG000016846.1	2645.33	3089.81	2200.85	0.484646	0.047084	10.2927	7.60276e-25	2.43716e-23	MS3_06482	Glutathione S-transferase class-mu 28 kDa isozyme		IPR004045|PF02798|Glutathione S-transferase, N-terminal domain\IPR004046|PF14497|Glutathione S-transferase, C-terminal domain\IPR010987|SSF47616|GST C-terminal domain-like\IPR012336|SSF52833|Thioredoxin-like	dd_Smed_v4_1206_0_1	fincher_plus_cluster7
SMESG000025153.1	2518.54	2082.66	2954.41	-0.498486	0.0488799	-10.1978	2.02883e-24	6.29953e-23	MS3_05848	Serine/threonine-protein kinase mig-15		IPR000719|PF00069|Protein kinase domain\IPR001180|PF00780|CNH domain\IPR011009|SSF56112|Protein kinase-like (PK-like)	dd_Smed_v4_6230_0_1	fincher_plus_cluster7
SMESG000054557.1	3990.29	3354.63	4625.94	-0.459012	0.0451608	-10.1637	2.87838e-24	8.83663e-23	FGFR4	fibroblast growth factor receptor 4	mRNA: JQ425159.1 | FGFR4 mRNA - partial cds& JQ425159.1 | FGFR4 mRNA - partial cds	IPR001245|PF07714|Protein tyrosine kinase\IPR007110|SSF48726|Immunoglobulin\IPR011009|SSF56112|Protein kinase-like (PK-like)	dd_Smed_v4_11024_0_1	fincher_plus_cluster7
SMESG000066546.1	1377.68	1094.72	1660.64	-0.591494	0.0589696	-10.0294	1.1322e-23	3.34713e-22	MS3_05320	Collagen alpha-1(IV) chain		IPR008160|PF01391|Collagen triple helix repeat (20 copies)\IPR001442|PF01413|C-terminal tandem repeated domain in type 4 procollagen\IPR016187|SSF56436|C-type lectin-like	dd_Smed_v4_2500_0_1	fincher_plus_cluster7
SMESG000078591.1	2047.63	2466.12	1629.14	0.588574	0.0590941	9.95897	2.30439e-23	6.62835e-22	ISCW_ISCW012228	microsomal glutathione S-transferase, putative		IPR001129|PF01124|MAPEG family	dd_Smed_v4_2049_0_1	fincher_plus_cluster7
SMESG000044609.1	9935.07	8322.5	11547.6	-0.467727	0.0469788	-9.95606	2.37271e-23	6.80035e-22			EST: AY066264.1 | clone H.45.7g(T3) unknown mRNA sequence		dd_Smed_v4_1665_0_1	fincher_plus_cluster7
SMESG000074499.1	2799.33	2354.69	3243.98	-0.457279	0.0465536	-9.82235	9.02181e-23	2.49177e-21	MS3_00661	SURP and G-patch domain-containing protein 1		IPR000467|PF01585|G-patch domain	dd_Smed_v4_3010_0_1	fincher_plus_cluster7
SMESG000016476.1	2678.76	2206.56	3150.96	-0.507189	0.0517158	-9.80686	1.05186e-22	2.89017e-21				IPR010703|PF06920|Dedicator of cytokinesis\IPR021816|PF11878|Domain of unknown function (DUF3398)\IPR027007|PF14429|C2 domain in Dock180 and Zizimin proteins\IPR026791|PTHR23317|DEDICATOR OF CYTOKINESIS (DOCK)	dd_Smed_v4_2660_0_1	fincher_plus_cluster7
SMESG000072542.1	8887.01	7524.63	10249.4	-0.441862	0.045099	-9.79754	1.1536e-22	3.14804e-21	PHUM_PHUM574140	Talin-2, putative		IPR019748|PF00373|FERM central domain\IPR002558|PF01608|I/LWEQ domain\IPR002404|PF02174|PTB domain (IRS-1 type)\IPR015224|PF09141|Talin, middle domain\IPR018979|PF09379|FERM N-terminal domain\IPR032425|PF16511|N-terminal or F0 domain of Talin-head FERM\IPR015224|SSF109880|A middle domain of Talin 1\IPR002558|SSF109885|I/LWEQ domain\IPR019748|SSF47031|Second domain of FERM\IPR011993|SSF50729|PH do…	dd_Smed_v4_2443_0_1	fincher_plus_cluster7
SMESG000036317.1	1011.6	782.235	1240.96	-0.651446	0.0669144	-9.73368	2.16602e-22	5.76306e-21	T265_08105	hypothetical protein	EST: AY066367.1 | clone H.9.1d(T3) unknown mRNA sequence	IPR001478|PF00595|PDZ domain (Also known as DHR or GLGF)\IPR000198|PF00620|RhoGAP domain\IPR008936|SSF48350|GTPase activation domain, GAP\IPR001478|SSF50156|PDZ domain-like	dd_Smed_v4_7732_0_1	fincher_plus_cluster7
SMESG000052685.1	2163.66	1772.25	2555.07	-0.520505	0.0540161	-9.63564	5.65384e-22	1.46048e-20	MS3_05738	Nuclear receptor corepressor 1		IPR009057|SSF46689|Homeodomain-like	dd_Smed_v4_7709_0_1	fincher_plus_cluster7
SMESG000003398.1	1819.46	2162.84	1476.09	0.543605	0.0564811	9.6236	6.35683e-22	1.63678e-20	AGIPMNPV_GP142	agip142		IPR000626|PF00240|Ubiquitin family\IPR029071|SSF54236|Ubiquitin-like	dd_Smed_v4_248_0_1	fincher_plus_cluster7
SMESG000041107.1	10236	8772.81	11699.2	-0.411278	0.0430442	-9.55472	1.23922e-21	3.10077e-20	HSP90B1	heat shock protein 90, beta (grp94), member 1	EST: AY068380.1 | clone H.1.10e unknown mRNA sequence	IPR001404|PF00183|Hsp90 protein\IPR003594|PF02518|Histidine kinase-, DNA gyrase B-, and HSP90-like ATPase\IPR001404|PTHR11528|HEAT SHOCK PROTEIN 90\IPR020568|SSF54211|Ribosomal protein S5 domain 2-like\IPR003594|SSF55874|ATPase domain of HSP90 chaperone/DNA topoisomerase II/histidine kinase	dd_Smed_v4_758_1_1	fincher_plus_cluster7
SMESG000049234.1	2378.85	1986.01	2771.68	-0.475596	0.0499808	-9.51523	1.81314e-21	4.45994e-20	PLCB4	phospholipase C, beta 4	EST: AY067646.1 | clone H.112.3h unknown mRNA sequence	IPR001711|PF00387|Phosphatidylinositol-specific phospholipase C, Y domain\IPR000909|PF00388|Phosphatidylinositol-specific phospholipase C, X domain\IPR009535|PF06631|Protein of unknown function (DUF1154)\IPR015359|PF09279|Phosphoinositide-specific phospholipase C, efhand-like\IPR001192|PTHR10336|PHOSPHOINOSITIDE-SPECIFIC PHOSPHOLIPASE C FAMILY P\IPR011992|SSF47473|EF-hand\IPR000008|SSF49562|C2 do…	dd_Smed_v4_3221_0_1	fincher_plus_cluster7
SMESG000055070.1	1800.66	2118.8	1482.53	0.508172	0.0537132	9.46005	3.07785e-21	7.41099e-20	MS3_01271	Basement membrane-specific heparan sulfate proteoglycan core protein	EST: AY068864.1 | clone H.17.4c unknown mRNA sequence	IPR013151|PF00047|Immunoglobulin domain\IPR002172|PF00057|Low-density lipoprotein receptor domain class A\IPR004875|PF03184|DDE superfamily endonuclease\IPR007110|SSF48726|Immunoglobulin\IPR002172|SSF57424|LDL receptor-like module	dd_Smed_v4_6915_0_1	fincher_plus_cluster7
SMESG000033851.1	366.096	220.891	511.301	-1.12016	0.118522	-9.43501	3.90942e-21	9.34281e-20	T265_07409	hypothetical protein		IPR000980|PF00017|SH2 domain\IPR013625|PF08416|Phosphotyrosine-binding domain\IPR011993|SSF50729|PH domain-like\IPR000980|SSF55550|SH2 domain	dd_Smed_v4_5620_0_1	fincher_plus_cluster7
SMESG000048911.1	3431.2	2914.55	3947.85	-0.433853	0.0461054	-9.40983	4.9694e-21	1.17181e-19	PPFIA2	protein tyrosine phosphatase, receptor type, f polypeptide (PTPRF), interacting protein (liprin), alpha 2	EST: AY067915.1 | clone H.31.6b(T3) unknown mRNA sequence	IPR001660|PF00536|SAM domain (Sterile alpha motif)\IPR001660|PF07647|SAM domain (Sterile alpha motif)\IPR029515|PTHR12587|LAR INTERACTING PROTEIN (LIP)-RELATED PROTEIN\IPR030442|PTHR12587:SF20|\IPR013761|SSF47769|SAM/Pointed domain	dd_Smed_v4_5468_0_1	fincher_plus_cluster7
SMESG000071133.1	1910.78	1551.95	2269.61	-0.5398	0.0576903	-9.35631	8.25712e-21	1.91594e-19	DNAJC1	DnaJ heat shock protein family (Hsp40) member C1		IPR001623|PF00226|DnaJ domain\IPR001005|PF00249|Myb-like DNA-binding domain\IPR001623|SSF46565|Chaperone J-domain\IPR009057|SSF46689|Homeodomain-like	dd_Smed_v4_4456_0_1	fincher_plus_cluster7
SMESG000051697.1	388.998	534.032	243.964	1.05783	0.112914	9.35275	8.54008e-21	1.97872e-19				IPR003961|PF00041|Fibronectin type III domain\IPR000719|PF00069|Protein kinase domain\IPR013098|PF07679|Immunoglobulin I-set domain\IPR007110|SSF48726|Immunoglobulin\IPR003961|SSF49265|Fibronectin type III\IPR011009|SSF56112|Protein kinase-like (PK-like)	dd_Smed_v4_2544_0_1	fincher_plus_cluster7
SMESG000074739.1	2222.86	1821.39	2624.34	-0.519147	0.0556681	-9.3253	1.10667e-20	2.54934e-19					dd_Smed_v4_8417_0_1	fincher_plus_cluster7
SMESG000056451.1	1348.4	1669.75	1027.05	0.683329	0.0738295	9.25373	2.16802e-20	4.86098e-19	MYH15	myosin, heavy chain 15	EST: AF414353.1 | clone M111 myosin heavy chain A mRNA - partial cds& AF414353.1 | clone M111 myosin heavy chain A mRNA - partial cds& AF112359.2 | clone M11 myosin heavy chain A (MhcA) mRNA - partial cds& AF112359.2 | clone M11 myosin heavy chain A (MhcA) mRNA - partial cds& AY068384.1 | clone H.1.3a unknown mRNA sequence& AY067299.1 | clone H.71.7c unknown mRNA sequence& AY067298.1 | clone H.10…	IPR001609|PF00063|Myosin head (motor domain)\IPR002928|PF01576|Myosin tail\IPR004009|PF02736|Myosin N-terminal SH3-like domain\IPR027417|SSF52540|P-loop containing nucleoside triphosphate hydrolases	dd_Smed_v4_432_0_1	fincher_plus_cluster7
SMESG000061861.1	3018.74	2544.87	3492.61	-0.451283	0.05061	-8.91666	4.80558e-19	9.84805e-18	RABGAP1L	RAB GTPase activating protein 1-like		IPR000195|PF00566|Rab-GTPase-TBC domain\IPR022164|PF12473|Kinesin protein\IPR000195|SSF47923|Ypt/Rab-GAP domain of gyp1p\IPR011993|SSF50729|PH domain-like	dd_Smed_v4_3940_0_1	fincher_plus_cluster7
SMESG000040085.1	1105.82	882.543	1329.1	-0.579252	0.0654896	-8.8438	9.2516e-19	1.86716e-17			EST: AY066501.1 | clone H.39.8e(T3) unknown mRNA sequence	IPR004018|PF02755|RPEL repeat	dd_Smed_v4_5826_0_1	fincher_plus_cluster7
SMESG000054431.1	2384.22	2013.2	2755.23	-0.446466	0.0512073	-8.7185	2.81915e-18	5.40274e-17	PPFIBP1	PTPRF interacting protein, binding protein 1 (liprin beta 1)		IPR001660|PF00536|SAM domain (Sterile alpha motif)\IPR001660|PF07647|SAM domain (Sterile alpha motif)\IPR029515|PTHR12587|LAR INTERACTING PROTEIN (LIP)-RELATED PROTEIN\IPR030444|PTHR12587:SF14|LD33094P\IPR013761|SSF47769|SAM/Pointed domain	dd_Smed_v4_7610_0_1	fincher_plus_cluster7
SMESG000017288.1	423.713	576.058	271.368	1.00835	0.118202	8.51968	1.59991e-17	2.88272e-16	FLNA	filamin A		IPR001715|PF00307|Calponin homology (CH) domain\IPR017868|PF00630|Filamin/ABP280 repeat\IPR028559|PTHR11915:SF313|\IPR001715|SSF47576|Calponin-homology domain, CH-domain\IPR014756|SSF81296|E set domains	dd_Smed_v4_1745_0_1	fincher_plus_cluster7
SMESG000013389.1	3510.7	3065.98	3955.43	-0.364612	0.0428414	-8.51063	1.72988e-17	3.10989e-16	MYH15	myosin, heavy chain 15		IPR001609|PF00063|Myosin head (motor domain)\IPR002928|PF01576|Myosin tail\IPR004009|PF02736|Myosin N-terminal SH3-like domain\IPR027417|SSF52540|P-loop containing nucleoside triphosphate hydrolases	dd_Smed_v4_579_0_1	fincher_plus_cluster7
SMESG000004195.1	510.394	654.663	366.125	0.801958	0.0946149	8.46962	2.46189e-17	4.34272e-16			EST: AY067841.1 | clone HB.1.9d unknown mRNA sequence		dd_Smed_v4_991_0_1	fincher_plus_cluster7
SMESG000014335.1	7059.83	6308.82	7810.83	-0.306001	0.03669	-8.34012	7.42174e-17	1.26447e-15	MUT	methylmalonyl CoA mutase		IPR006099|PF01642|Methylmalonyl-CoA mutase\IPR006158|PF02310|B12 binding domain\IPR016176|SSF51703|Cobalamin (vitamin B12)-dependent enzymes\IPR006158|SSF52242|Cobalamin (vitamin B12)-binding domain	dd_Smed_v4_2255_0_1	fincher_plus_cluster7
SMESG000010590.1	223.527	309.374	137.68	1.0653	0.127668	8.3184	8.91558e-17	1.51574e-15				IPR003652|PF08517|Ataxin-1 and HBP1 module (AXH)\IPR003652|SSF102031|AXH domain	dd_Smed_v4_11388_0_1	fincher_plus_cluster7
SMESG000011386.1	2923.6	2520.88	3326.32	-0.395077	0.0477722	-8.26986	1.3412e-16	2.24199e-15				IPR001715|PF00307|Calponin homology (CH) domain\IPR017868|PF00630|Filamin/ABP280 repeat\IPR028559|PTHR11915:SF313|\IPR001715|SSF47576|Calponin-homology domain, CH-domain\IPR014756|SSF81296|E set domains	dd_Smed_v4_810_0_1	fincher_plus_cluster7
SMESG000038660.1	1465.79	1223.18	1708.4	-0.473763	0.0574229	-8.24987	1.5857e-16	2.62594e-15	MTSS1L	metastasis suppressor 1-like		IPR013606|PF08397|IRSp53/MIM homology domain\IPR030127|PTHR15708|ACTIN BUNDLING/MISSING IN METASTASIS-RELATED	dd_Smed_v4_3500_0_1	fincher_plus_cluster7
SMESG000028956.1	2202.17	1857.45	2546.88	-0.449272	0.0549824	-8.17093	3.06019e-16	4.96472e-15	PHUM_PHUM159090	SLIT-ROBO Rho GTPase-activating protein, putative		IPR001452|PF00018|SH3 domain\IPR001060|PF00611|Fes/CIP4, and EFC/F-BAR homology domain\IPR000198|PF00620|RhoGAP domain\IPR008936|SSF48350|GTPase activation domain, GAP\IPR001452|SSF50044|SH3-domain	dd_Smed_v4_8708_0_1	fincher_plus_cluster7
SMESG000016791.1	31122	34488	27756.1	0.311122	0.0385398	8.07273	6.87443e-16	1.08442e-14					dd_Smed_v4_10_0_1	fincher_plus_cluster7
SMESG000065075.1	3322.8	3913.61	2731.99	0.508269	0.0635696	7.99515	1.29413e-15	2.00383e-14					dd_Smed_v4_102_0_1	fincher_plus_cluster7
SMESG000039324.1	1840.58	1566.68	2114.47	-0.427718	0.0543977	-7.86254	3.76417e-15	5.56915e-14	SEC31A	SEC31 homolog A, COPII coat complex component		IPR017986|SSF50978|WD40 repeat-like	dd_Smed_v4_4230_0_1	fincher_plus_cluster7
SMESG000033244.1	4197.63	3698.02	4697.25	-0.342049	0.0443502	-7.71241	1.23468e-14	1.74429e-13			EST: AY068762.1 | clone H.110.4g(T3) unknown mRNA sequence	IPR001766|PF00250|Fork head domain\IPR011991|SSF46785|Winged helixDNA-binding domain	dd_Smed_v4_4078_0_1	fincher_plus_cluster7
SMESG000024340.1	6095.16	5421.51	6768.81	-0.31732	0.0416451	-7.61956	2.54534e-14	3.50593e-13				IPR000533|PF00261|Tropomyosin	dd_Smed_v4_822_0_1	fincher_plus_cluster7
SMESG000035694.1	957.891	783.997	1131.79	-0.518157	0.0680207	-7.61675	2.6014e-14	3.57698e-13	MS3_06124	FH1/FH2 domain-containing protein 3		IPR015425|PF02181|Formin Homology 2 Domain\IPR016024|SSF48371|ARM repeat	dd_Smed_v4_8222_0_1	fincher_plus_cluster7
SMESG000060905.1	5794.08	5113.46	6474.69	-0.337075	0.0444122	-7.58965	3.20775e-14	4.38527e-13	SEC24C	SEC24 homolog C, COPII coat complex component	EST: AY967681.1 | clone NBE.7.08A mRNA sequence	IPR006895|PF04810|Sec23/Sec24 zinc finger\IPR006896|PF04811|Sec23/Sec24 trunk domain\IPR006900|PF04815|Sec23/Sec24 helical domain\IPR012990|PF08033|Sec23/Sec24 beta-sandwich domain\IPR002035|SSF53300|vWA-like\IPR006900|SSF81811|Helical domain of Sec23/24\IPR007123|SSF82754|C-terminal, gelsolin-like domain of Sec23/24\IPR006895|SSF82919|Zn-finger domain of Sec23/24	dd_Smed_v4_1764_0_1	fincher_plus_cluster7
SMESG000056995.1	18316.7	19983.8	16649.5	0.261914	0.0350317	7.47647	7.63445e-14	1.00641e-12	PHUM_PHUM154200	malate dehydrogenase, putative		IPR001236|PF00056|lactate/malate dehydrogenase, NAD binding domain\IPR022383|PF02866|lactate/malate dehydrogenase, alpha/beta C-terminal domain\IPR010945|PTHR23382|MALATE DEHYDROGENASE\IPR016040|SSF51735|NAD(P)-binding Rossmann-fold domains\IPR015955|SSF56327|LDH C-terminal domain-like	dd_Smed_v4_467_0_1	fincher_plus_cluster7
SMESG000002993.1	2684.62	3017.56	2351.67	0.355568	0.0495383	7.17743	7.1036e-13	8.49452e-12	PRX5	Peroxiredoxin 5		IPR000626|PF00240|Ubiquitin family\IPR013740|PF08534|Redoxin\IPR012336|SSF52833|Thioredoxin-like\IPR029071|SSF54236|Ubiquitin-like	dd_Smed_v4_1290_0_1	fincher_plus_cluster7
SMESG000027305.1	6880.1	7578.53	6181.67	0.291673	0.0410988	7.09682	1.27661e-12	1.49303e-11	TPI1	triosephosphate isomerase 1	EST: AY066681.1 | clone H.45.1d unknown mRNA sequence	IPR000652|PF00121|Triosephosphate isomerase\IPR000652|PTHR21139|TRIOSEPHOSPHATE ISOMERASE\IPR000652|SSF51351|Triosephosphate isomerase (TIM)	dd_Smed_v4_1402_0_1	fincher_plus_cluster7
SMESG000031290.1	1405.81	1624.38	1187.23	0.442466	0.0634435	6.97363	3.08869e-12	3.4481e-11			mRNA: KF730663.1 | X1.A2.3 mRNA - complete cds		dd_Smed_v4_4279_0_1	fincher_plus_cluster7
SMESG000059440.1	3298.02	2933.74	3662.3	-0.317158	0.04592	-6.90668	4.96136e-12	5.43231e-11	PCDH1	protocadherin 1		IPR002126|PF00028|Cadherin domain\IPR013164|PF08266|Cadherin-like\IPR015919|SSF49313|Cadherin-like	dd_Smed_v4_6251_0_1	fincher_plus_cluster7
SMESG000032627.1	1439.87	1247.99	1631.75	-0.380865	0.0568101	-6.7039	2.02926e-11	2.08329e-10	MS3_08283	Glypican-6		IPR001863|PF01153|Glypican\IPR001863|PTHR10822|GLYPICAN	dd_Smed_v4_4078_0_1	fincher_plus_cluster7
SMESG000075965.1	1309.28	1124.45	1494.1	-0.402572	0.0601984	-6.68707	2.27677e-11	2.3284e-10				IPR007123|PF00626|Gelsolin repeat\IPR003128|PF02209|Villin headpiece domain\IPR007122|PTHR11977|VILLIN\IPR015628|PTHR11977:SF45|\IPR003128|SSF47050|VHP, Villin headpiece domain	dd_Smed_v4_4193_0_1	fincher_plus_cluster7
SMESG000016218.1	5917.5	6500.52	5334.47	0.283134	0.0425844	6.64873	2.95638e-11	2.99655e-10	TUSC3	tumor suppressor candidate 3	mRNA: KM981956.1 | tumor suppressor candidate 3 mRNA - partial cds	IPR021149|PF04756|OST3 / OST6 family\IPR012336|SSF52833|Thioredoxin-like	dd_Smed_v4_2352_0_1	fincher_plus_cluster7
SMESG000054253.1	3943.03	3500.94	4385.12	-0.320467	0.0482443	-6.64251	3.08388e-11	3.11589e-10	HYOU1	hypoxia up-regulated 1		IPR013126|PF00012|Hsp70 protein\IPR019651|PF10712|NAD-specific glutamate dehydrogenase\IPR029048|SSF100934|Heat shock protein 70kD (HSP70), C-terminal subdomain	dd_Smed_v4_2324_0_1	fincher_plus_cluster7
SMESG000015153.1	3334.7	2989.62	3679.78	-0.296564	0.0449973	-6.59064	4.37931e-11	4.364e-10	PHUM_PHUM610130	ABC transporter, putative	EST: AY066700.1 | clone HB.20.1a unknown mRNA sequence	IPR003439|PF00005|ABC transporter\IPR013525|PF01061|ABC-2 type transporter\IPR027417|SSF52540|P-loop containing nucleoside triphosphate hydrolases	dd_Smed_v4_4142_0_1	fincher_plus_cluster7
SMESG000072162.1	1201.82	1377.37	1026.27	0.416355	0.0640065	6.5043	7.80577e-11	7.54305e-10	MS3_03387	Muscle LIM protein 1		IPR001781|PF00412|LIM domain	dd_Smed_v4_537_0_1	fincher_plus_cluster7
SMESG000000092.1	3669.46	3254.19	4084.73	-0.323686	0.0501586	-6.4532	1.09512e-10	1.04498e-09	CHD9	chromodomain helicase DNA binding protein 9		IPR000330|PF00176|SNF2 family N-terminal domain\IPR001650|PF00271|Helicase conserved C-terminal domain\IPR023780|PF00385|Chromo (CHRromatin Organisation MOdifier) domain\IPR027417|SSF52540|P-loop containing nucleoside triphosphate hydrolases\IPR016197|SSF54160|Chromo domain-like	dd_Smed_v4_7985_0_1	fincher_plus_cluster7
SMESG000009886.1	24323.5	22630.8	26016.2	-0.200246	0.0311743	-6.42343	1.33236e-10	1.26006e-09			EST: AY068563.1 | clone H.64.12d unknown mRNA sequence& AY068563.1 | clone H.64.12d unknown mRNA sequence	IPR001664|PF00038|Intermediate filament protein\IPR001322|PF00932|Lamin Tail Domain\IPR001664|PTHR23239|INTERMEDIATE FILAMENT\IPR001322|SSF74853|Lamin A/C globular tail domain	dd_Smed_v4_850_0_1	fincher_plus_cluster7
SMESG000033847.1	7590.48	6939.15	8241.8	-0.246047	0.0383299	-6.41915	1.37033e-10	1.29444e-09	COPB1	coatomer protein complex, subunit beta 1		IPR002553|PF01602|Adaptin N terminal region\IPR011710|PF07718|Coatomer beta C-terminal region\IPR029446|PF14806|Coatomer beta subunit appendage platform\IPR016460|PTHR10635|COATOMER SUBUNIT BETA\IPR016024|SSF48371|ARM repeat	dd_Smed_v4_1208_0_1	fincher_plus_cluster7
SMESG000020158.1	1865.99	1613.45	2118.54	-0.386313	0.0601937	-6.41767	1.38374e-10	1.30633e-09					dd_Smed_v4_14413_0_1	fincher_plus_cluster7
SMESG000011837.1	1277.24	1103.72	1450.75	-0.387667	0.0604719	-6.4104	1.45142e-10	1.36699e-09	GALNAC-T1	CG8182 gene product from transcript CG8182-RA		IPR001173|PF00535|Glycosyl transferase family 2\IPR000772|PF00652|Ricin-type beta-trefoil lectin domain\IPR000772|SSF50370|Ricin B-like lectins\IPR029044|SSF53448|Nucleotide-diphospho-sugar transferases	dd_Smed_v4_6094_0_1	fincher_plus_cluster7
SMESG000077177.1	8030.7	7323.04	8738.37	-0.252791	0.0397153	-6.36507	1.95203e-10	1.8181e-09	COPA	coatomer protein complex subunit alpha	EST: AY067786.1 | clone H.112.11d unknown mRNA sequence	IPR001680|PF00400|WD domain, G-beta repeat\IPR006692|PF04053|Coatomer WD associated region\IPR010714|PF06957|Coatomer (COPI) alpha subunit C-terminus\IPR017986|SSF50978|WD40 repeat-like\IPR011048|SSF51004|C-terminal (heme d1) domain of cytochrome cd1-nitrite reductase	dd_Smed_v4_1980_0_1	fincher_plus_cluster7
SMESG000052353.1	87955.2	94464.1	81446.3	0.212775	0.0334368	6.36351	1.9719e-10	1.83553e-09	GAPDH	glyceraldehyde-3-phosphate dehydrogenase	EST: AY068133.1 | clone H.8.10b unknown mRNA sequence& AY067285.1 | clone HB.14.5c unknown mRNA sequence	IPR020828|PF00044|Glyceraldehyde 3-phosphate dehydrogenase, NAD binding domain\IPR020829|PF02800|Glyceraldehyde 3-phosphate dehydrogenase, C-terminal domain\IPR020831|PTHR10836|GLYCERALDEHYDE 3-PHOSPHATE DEHYDROGENASE\IPR016040|SSF51735|NAD(P)-binding Rossmann-fold domains	dd_Smed_v4_78_0_1	fincher_plus_cluster7
SMESG000007850.1	1205.27	1040.65	1369.88	-0.387991	0.0622002	-6.23743	4.44808e-10	3.99377e-09	MS3_02957	Voltage-dependent L-type calcium channel subunit beta-2		IPR008145|PF00625|Guanylate kinase\IPR000584|PTHR11824|VOLTAGE-DEPENDENT CALCIUM CHANNEL BETA SUBUNIT\IPR001452|SSF50044|SH3-domain\IPR027417|SSF52540|P-loop containing nucleoside triphosphate hydrolases	dd_Smed_v4_6006_0_1	fincher_plus_cluster7
SMESG000056224.1	3273.37	2955.13	3591.61	-0.27876	0.0447267	-6.23247	4.59124e-10	4.11305e-09	DERE\GG18262	GG18262 gene product from transcript GG18262-RF	EST: AY067356.1 | clone H.99.12d(T3) unknown mRNA sequence	IPR018017|PTHR21234|PURINE NUCLEOSIDE PHOSPHORYLASE\IPR000845|SSF53167|Purine and uridine phosphorylases	dd_Smed_v4_2100_0_1	fincher_plus_cluster7
SMESG000078684.1	2742.15	2437.67	3046.62	-0.317079	0.0511632	-6.19731	5.74348e-10	5.08817e-09	MEIS2	Meis homeobox 2	mRNA: KY348671.1 | hypothetical protein Smed-meis-2 mRNA - partial cds	IPR008422|PF05920|Homeobox KN domain\IPR032453|PF16493|N-terminal of Homeobox Meis and PKNOX1\IPR009057|SSF46689|Homeodomain-like	dd_Smed_v4_8553_0_1	fincher_plus_cluster7
SMESG000010589.1	12045.1	13394.8	10695.4	0.320558	0.0518739	6.17953	6.42936e-10	5.66749e-09	DDOST	dolichyl-diphosphooligosaccharide--protein glycosyltransferase non-catalytic subunit	EST: AY067482.1 | clone HB.11.8f unknown mRNA sequence	IPR005013|PF03345|Oligosaccharyltransferase 48 kDa subunit beta\IPR005013|PTHR10830|DOLICHYL-DIPHOSPHOOLIGOSACCHARIDE--PROTEIN GLYCOSY	dd_Smed_v4_948_0_1	fincher_plus_cluster7
SMESG000031469.1	7132.9	7695.2	6570.6	0.22659	0.0367583	6.1643	7.07938e-10	6.20622e-09				IPR033391|PF00316|Fructose-1-6-bisphosphatase\IPR000146|PTHR11556|FRUCTOSE-1,6-BISPHOSPHATASE-RELATED	dd_Smed_v4_1709_0_1	fincher_plus_cluster7
SMESG000062403.1	13370.6	10840.4	15900.8	-0.531673	0.0875817	-6.07056	1.27467e-09	1.08934e-08	SND1	staphylococcal nuclease and tudor domain containing 1	EST: AY067117.1 | clone H.83.3g unknown mRNA sequence& AY068333.1 | clone H.31.6e(T3) unknown mRNA sequence	IPR016071|PF00565|Staphylococcal nuclease homologue\IPR002999|PF00567|Tudor domain\IPR030481|PTHR12302:SF2|STAPHYLOCOCCAL NUCLEASE DOMAIN-CONTAINING PROTEIN\IPR016071|SSF50199|Staphylococcal nuclease	dd_Smed_v4_906_0_1	fincher_plus_cluster7
SMESG000019184.1	1400.13	1230.05	1570.2	-0.346345	0.0572665	-6.04776	1.4687e-09	1.24582e-08	MS3_09680	Trehalose-6-phosphate hydrolase	mRNA: KT163456.1 | slc3a-1 (slc3a-1) mRNA - complete cds& KT163456.1 | slc3a-1 (slc3a-1) mRNA - complete cds&EST: AY068643.1 | clone HB.5.5c unknown mRNA sequence& AY068643.1 | clone HB.5.5c unknown mRNA sequence	IPR006047|PF00128|Alpha amylase, catalytic domain\IPR031984|PF16028|Solute carrier family 3 member 2 N-terminus\IPR015902|PTHR10357|ALPHA-AMYLASE\IPR017853|SSF51445|(Trans)glycosidases	dd_Smed_v4_2113_0_1	fincher_plus_cluster7
SMESG000080903.1	4006.67	3630.28	4383.05	-0.269078	0.044635	-6.02838	1.65611e-09	1.39958e-08	ARCN1	archain 1	EST: AY067788.1 | clone H.101.1b unknown mRNA sequence	IPR028565|PF00928|Adaptor complexes medium subunit family\IPR022775|PF01217|Clathrin adaptor complex small chain\IPR027059|PTHR10121|COATOMER SUBUNIT DELTA\IPR028565|SSF49447|Second domain of Mu2 adaptin subunit (ap50) of ap2 adaptor\IPR011012|SSF64356|SNARE-like	dd_Smed_v4_1961_0_1	fincher_plus_cluster7
SMESG000066313.1	2177.1	1935.37	2418.82	-0.316465	0.0532645	-5.94127	2.82828e-09	2.34062e-08	LRRC59	leucine rich repeat containing 59		IPR001611|PF13855|Leucine rich repeat	dd_Smed_v4_2987_0_1	fincher_plus_cluster7
SMESG000064985.1	2097.88	2398.64	1797.13	0.407	0.0695157	5.85454	4.78322e-09	3.8663e-08	ARXES1	adipocyte-related X-chromosome expressed sequence 1		IPR007653|PF04573|Signal peptidase subunit\IPR007653|PTHR12804|MICROSOMAL SIGNAL PEPTIDASE 23 KD SUBUNIT (SPC22/2	dd_Smed_v4_1712_0_1	fincher_plus_cluster7
SMESG000037408.1	398.903	483.585	314.221	0.58978	0.100887	5.84299	5.12729e-09	4.12745e-08	COLGALT1	collagen beta(1-O)galactosyltransferase 1		IPR002654|PF01755|Glycosyltransferase family 25 (LPS biosynthesis protein)\IPR029044|SSF53448|Nucleotide-diphospho-sugar transferases	dd_Smed_v4_10276_0_1	fincher_plus_cluster7
SMESG000026494.1	1222.29	1063.47	1381.11	-0.36845	0.0636151	-5.7916	6.9718e-09	5.52072e-08	CRE-MAGI-1	CRE-MAGI-1 protein		IPR001478|PF00595|PDZ domain (Also known as DHR or GLGF)\IPR001478|SSF50156|PDZ domain-like\IPR011527|SSF90123|ABC transporter transmembrane region	dd_Smed_v4_5498_0_1	fincher_plus_cluster7
SMESG000081436.1	1293.46	1105.82	1481.1	-0.412446	0.0724617	-5.69172	1.25766e-08	9.65721e-08					dd_Smed_v4_9784_0_1	fincher_plus_cluster7
SMESG000054342.1	1308.27	1147.66	1468.89	-0.348594	0.0613007	-5.68641	1.29737e-08	9.94779e-08	UNC45A	unc-45 myosin chaperone A		IPR024660|PF11701|Myosin-binding striated muscle assembly central\IPR016024|SSF48371|ARM repeat	dd_Smed_v4_6344_0_1	fincher_plus_cluster7
SMESG000026974.1	1657.81	1888.19	1427.43	0.393945	0.0714697	5.51174	3.553e-08	2.58878e-07	FKBP2	FK506 binding protein 2	mRNA: KF730669.1 | FKBP2 mRNA - partial cds	IPR001179|PF00254|FKBP-type peptidyl-prolyl cis-trans isomerase\IPR023566|PTHR10516|PEPTIDYL-PROLYL CIS-TRANS ISOMERASE	dd_Smed_v4_1536_0_1	fincher_plus_cluster7
SMESG000080447.1	96.8334	132.456	61.2112	0.930642	0.168576	5.49199	3.97425e-08	2.87341e-07				IPR000980|SSF55550|SH2 domain	dd_Smed_v4_10685_0_1	fincher_plus_cluster7
SMESG000034830.1	9895.47	9265.06	10525.9	-0.183104	0.0337517	-5.42502	5.79467e-08	4.10408e-07	PCCA	propionyl-Coenzyme A carboxylase, alpha polypeptide	EST: AY068462.1 | clone H.48.5h unknown mRNA sequence& AY067470.1 | clone HB.2.7c unknown mRNA sequence	IPR005481|PF00289|Carbamoyl-phosphate synthase L chain, N-terminal domain\IPR000089|PF00364|Biotin-requiring enzyme\IPR005482|PF02785|Biotin carboxylase C-terminal domain\IPR005479|PF02786|Carbamoyl-phosphate synthase L chain, ATP binding domain\IPR011053|SSF51230|Single hybrid motif\IPR011054|SSF51246|Rudiment single hybrid motif\IPR016185|SSF52440|PreATP-grasp domain	dd_Smed_v4_1247_0_1	fincher_plus_cluster7
SMESG000016766.1	329.834	416.988	242.68	0.710956	0.13128	5.41106	6.26523e-08	4.41581e-07	MS3_01602	Collagen alpha-1(IV) chain		IPR008160|PF01391|Collagen triple helix repeat (20 copies)\IPR001442|PF01413|C-terminal tandem repeated domain in type 4 procollagen\IPR016187|SSF56436|C-type lectin-like	dd_Smed_v4_2337_0_1	fincher_plus_cluster7
SMESG000037126.1	1415.4	1564.4	1266.39	0.300087	0.0570511	5.25976	1.44246e-07	9.62685e-07	MS3_01351	5'-AMP-activated protein kinase subunit gamma-2		IPR000644|PF00571|CBS domain	dd_Smed_v4_4877_0_1	fincher_plus_cluster7
SMESG000054821.1	749.205	648.646	849.763	-0.380827	0.073012	-5.21559	1.8323e-07	1.20424e-06	CHC_T00008603001	putative AAA ATPase containing von Willebrand factor type A (vWA)domain		IPR003367|PF02412|Thrombospondin type 3 repeat\IPR028974|SSF103647|TSP type-3 repeat	dd_Smed_v4_2265_0_1	fincher_plus_cluster7
SMESG000015876.1	1143.33	1003.85	1282.81	-0.345952	0.0665911	-5.19498	2.04743e-07	1.33737e-06	AAEL_AAEL011280	AAEL011280-PA		IPR005821|PF00520|Ion transport protein\IPR014873|PF08763|Voltage gated calcium channel IQ domain\IPR031649|PF16905|Voltage-dependent L-type calcium channel, IQ-associated	dd_Smed_v4_10156_0_1	fincher_plus_cluster7
SMESG000002633.1	8284.78	8997.39	7572.17	0.246183	0.0483415	5.09256	3.53261e-07	2.22992e-06				IPR006680|PF01979|Amidohydrolase family\IPR030633|PTHR11647:SF50|DIHYDROPYRIMIDINASE\IPR011059|SSF51338|Composite domain of metallo-dependent hydrolases\IPR032466|SSF51556|Metallo-dependent hydrolases	dd_Smed_v4_1478_0_1	fincher_plus_cluster7
SMESG000056880.1	823.652	717.569	929.734	-0.365497	0.0721101	-5.06834	4.0131e-07	2.51334e-06	T265_04753	hypothetical protein	EST: AY066242.1 | clone H.43.7d(T3) unknown mRNA sequence	IPR004012|PF02759|RUN domain	dd_Smed_v4_4870_0_1	fincher_plus_cluster7
SMESG000010458.1	2913.6	2652.08	3175.12	-0.256291	0.0511595	-5.00961	5.45414e-07	3.354e-06	LRP5	low density lipoprotein receptor-related protein 5		IPR002172|PF00057|Low-density lipoprotein receptor domain class A\IPR002172|SSF57424|LDL receptor-like module	dd_Smed_v4_10112_0_1	fincher_plus_cluster7
SMESG000074970.1	5320.32	4897.34	5743.29	-0.22742	0.0457598	-4.96984	6.70085e-07	4.0643e-06	MS3_04043	Serine/threonine-protein kinase TAO1		IPR000719|PF00069|Protein kinase domain\IPR011009|SSF56112|Protein kinase-like (PK-like)	dd_Smed_v4_4160_0_1	fincher_plus_cluster7
SMESG000049494.1	4708.48	4290.68	5126.29	-0.25365	0.0511382	-4.96008	7.04639e-07	4.26093e-06				IPR001609|PF00063|Myosin head (motor domain)\IPR002928|PF01576|Myosin tail\IPR004009|PF02736|Myosin N-terminal SH3-like domain\IPR027417|SSF52540|P-loop containing nucleoside triphosphate hydrolases	dd_Smed_v4_2912_0_1	fincher_plus_cluster7
SMESG000018733.1	1721.91	1560.2	1883.62	-0.267065	0.0541056	-4.93592	7.9773e-07	4.78938e-06				IPR000219|PF00621|RhoGEF domain\IPR001452|PF14604|Variant SH3 domain\IPR000219|SSF48065|DBL homology domain (DH-domain)\IPR001452|SSF50044|SH3-domain	dd_Smed_v4_4423_0_1	fincher_plus_cluster7
SMESG000079959.1	1534.49	1702.27	1366.7	0.310462	0.0629006	4.93556	7.99193e-07	4.79636e-06	UBB	ubiquitin B		IPR000626|PF00240|Ubiquitin family\IPR029071|SSF54236|Ubiquitin-like	dd_Smed_v4_2001_0_1	fincher_plus_cluster7
SMESG000004519.1	217.166	266.89	167.441	0.619007	0.125391	4.9314	8.16404e-07	4.89046e-06			mRNA: EU130789.1 | frizzled receptor-like protein (Frz-d) mRNA - partial cds	IPR020067|PF01392|Fz domain\IPR000539|PF01534|Frizzled/Smoothened family membrane region\IPR015526|PTHR11309|FRIZZLED\IPR026554|PTHR11309:SF84|FRIZZLED-3\IPR020067|SSF63501|Frizzled cysteine-rich domain	dd_Smed_v4_11650_0_1	fincher_plus_cluster7
SMESG000038766.1	7099.76	7645.15	6554.36	0.220217	0.0447263	4.92362	8.4956e-07	5.07194e-06	CG2852	CG2852 gene product from transcript CG2852-RD		IPR002130|PF00160|Cyclophilin type peptidyl-prolyl cis-trans isomerase/CLD\IPR024936|PTHR11071|PEPTIDYL-PROLYL CIS-TRANS ISOMERASE\IPR029000|SSF50891|Cyclophilin-like	dd_Smed_v4_686_0_1	fincher_plus_cluster7
SMESG000039299.1	6217.4	5813.6	6621.2	-0.186307	0.0379562	-4.90847	9.17909e-07	5.46365e-06	CALPB	calpain-B		IPR001300|PF00648|Calpain family cysteine protease\IPR022682|PF01067|Calpain large subunit, domain III\IPR011992|SSF47473|EF-hand\IPR022682|SSF49758|Calpain large subunit, middle domain (domain III)	dd_Smed_v4_1752_0_1	fincher_plus_cluster7
SMESG000056885.1	1405.19	1265.11	1545.28	-0.283513	0.0583658	-4.85743	1.1892e-06	6.94887e-06	ISCW_ISCW000295	tyrosine kinase, putative	mRNA: KY348645.1 | hypothetical protein Smed-abl-1 mRNA - complete cds	IPR000980|PF00017|SH2 domain\IPR001452|PF00018|SH3 domain\IPR001245|PF07714|Protein tyrosine kinase\IPR001452|SSF50044|SH3-domain\IPR000980|SSF55550|SH2 domain\IPR011009|SSF56112|Protein kinase-like (PK-like)	dd_Smed_v4_4352_0_1	fincher_plus_cluster7
SMESG000044247.1	7641.26	8155.84	7126.68	0.193117	0.0400156	4.82603	1.39278e-06	8.07056e-06	CG1607	CG1607 gene product from transcript CG1607-RA	mRNA: KT163501.1 | slc7a-7 (slc7a-7) mRNA - complete cds	IPR002293|PF13520|Amino acid permease\IPR002293|PTHR11785|AMINO ACID TRANSPORTER	dd_Smed_v4_2179_0_1	fincher_plus_cluster7
SMESG000038559.1	9970.28	10889.7	9050.81	0.26307	0.0548317	4.79776	1.60454e-06	9.18753e-06	TMBIM6	transmembrane BAX inhibitor motif containing 6	EST: AY068311.1 | clone H.57.1d unknown mRNA sequence	IPR029162|PF15018|TRP-interacting helix\IPR006214|PTHR23291|BAX INHIBITOR-RELATED	dd_Smed_v4_319_0_1	fincher_plus_cluster7
SMESG000016735.1	2935.05	2705.1	3164.99	-0.224481	0.0468515	-4.79131	1.65699e-06	9.4709e-06	TENM3	teneurin transmembrane protein 3	EST: AY066599.1 | clone H.108.12h unknown mRNA sequence		dd_Smed_v4_5439_0_1	fincher_plus_cluster7
SMESG000000646.1	605.022	521.373	688.672	-0.388489	0.082706	-4.69678	2.64297e-06	1.47268e-05				IPR003877|PF00622|SPRY domain\IPR000699|PF01365|RIH domain\IPR003032|PF02026|RyR domain\IPR016093|PF02815|MIR domain\IPR013662|PF08454|RyR and IP3R Homology associated\IPR014821|PF08709|Inositol 1,4,5-trisphosphate/ryanodine receptor\IPR015925|PTHR13715|RYANODINE RECEPTOR AND IP3 RECEPTOR\IPR000699|SSF100909|IP3 receptor type 1 binding core, domain 2\IPR013320|SSF49899|Concanavalin A-like lectins…	dd_Smed_v4_5582_0_1	fincher_plus_cluster7
SMESG000020850.1	369.706	307.386	432.026	-0.468007	0.100426	-4.65914	3.17533e-06	1.75038e-05					dd_Smed_v4_10967_0_1	fincher_plus_cluster7
SMESG000026323.1	4291.02	4642.81	3939.23	0.234495	0.0507305	4.62232	3.7948e-06	2.0697e-05	RAB1B	RAB1B, member RAS oncogene family	EST: AY067001.1 | clone H.17.9b unknown mRNA sequence	IPR001806|PF00071|Ras family\IPR027417|SSF52540|P-loop containing nucleoside triphosphate hydrolases	dd_Smed_v4_488_0_1	fincher_plus_cluster7
SMESG000051726.1	1212.68	1336.08	1089.28	0.289772	0.0630809	4.59345	4.35986e-06	2.35058e-05	NERO	CG2245 gene product from transcript CG2245-RA		IPR016024|SSF48371|ARM repeat	dd_Smed_v4_703_0_1	fincher_plus_cluster7
SMESG000010821.1	721.317	634.32	808.313	-0.339229	0.0739732	-4.58553	4.52842e-06	2.4357e-05	PPP1R12A	protein phosphatase 1 regulatory subunit 12A		IPR020683|PF12796|Ankyrin repeats (3 copies)\IPR031775|PF15898|cGMP-dependent protein kinase interacting domain\IPR020683|SSF48403|Ankyrin repeat	dd_Smed_v4_8624_0_1	fincher_plus_cluster7
SMESG000033448.1	2961.11	2722.69	3199.52	-0.229903	0.0510466	-4.50376	6.67605e-06	3.50235e-05	MS3_06074	hypothetical protein			dd_Smed_v4_11519_0_1	fincher_plus_cluster7
SMESG000028432.1	2415.44	2236.18	2594.71	-0.212331	0.0473014	-4.48887	7.16028e-06	3.74285e-05	AAEL_AAEL006895	AAEL006895-PA	EST: AY068152.1 | clone H.92.12b(T3) unknown mRNA sequence	IPR000023|PF00365|Phosphofructokinase\IPR000023|SSF53784|Phosphofructokinase	dd_Smed_v4_3613_0_1	fincher_plus_cluster7
SMESG000066557.1	978.747	1097.85	859.641	0.342616	0.078077	4.38785	1.14477e-05	5.78326e-05	GGAMMA1	G protein gamma 1		IPR015898|PF00631|GGL domain\IPR001770|PTHR13809|GUANINE NUCLEOTIDE-BINDING PROTEIN GAMMA SUBUNIT\IPR015898|SSF48670|Transducin (heterotrimeric G protein), gamma chain	dd_Smed_v4_1237_0_1	fincher_plus_cluster7
SMESG000080274.1	6153.17	6565.47	5740.86	0.191832	0.0438251	4.3772	1.20213e-05	6.04816e-05	TSPAN4	tetraspanin 4		IPR018499|PF00335|Tetraspanin family\IPR008952|SSF48652|Tetraspanin	dd_Smed_v4_1719_0_1	fincher_plus_cluster7
SMESG000065680.1	1419.17	1043.08	1795.26	-0.677838	0.156282	-4.33697	1.4446e-05	7.14775e-05	CREB3L1	cAMP responsive element binding protein 3-like 1		IPR004827|PF00170|bZIP transcription factor	dd_Smed_v4_4539_0_1	fincher_plus_cluster7
SMESG000048042.1	345.262	477.356	213.167	0.864705	0.200052	4.32217	1.54504e-05	7.61499e-05	AAEL_AAEL008600	AAEL008600-PA		IPR000834|PF00246|Zinc carboxypeptidase\IPR003146|PF02244|Carboxypeptidase activation peptide\IPR009020|SSF54897|Protease propeptides/inhibitors	dd_Smed_v4_2282_0_1	fincher_plus_cluster7
SMESG000041085.1	19849.8	18895.2	20804.3	-0.138104	0.0322507	-4.28222	1.8504e-05	9.00327e-05	ERP60	CG8983 gene product from transcript CG8983-RA	EST: AY067003.1 | clone H.100.1d unknown mRNA sequence	IPR013766|PF00085|Thioredoxin\IPR012336|SSF52833|Thioredoxin-like	dd_Smed_v4_426_0_1	fincher_plus_cluster7
SMESG000032739.1	7305.8	6857.46	7754.15	-0.17568	0.0411088	-4.27354	1.92394e-05	9.327e-05			EST: AY066895.1 | clone H.16.8d(T3) unknown mRNA sequence	IPR007588|PF04500|FLYWCH zinc finger domain	dd_Smed_v4_3827_0_1	fincher_plus_cluster7
SMESG000017137.1	729.753	830.293	629.213	0.384641	0.0902171	4.26298	2.01718e-05	9.75827e-05	PIM3	Pim-3 proto-oncogene, serine/threonine kinase	EST: JX010585.1 | clone Smed_06551_V2 pim-1 mRNA - complete cds& JX010585.1 | clone Smed_06551_V2 pim-1 mRNA - complete cds	IPR000719|PF00069|Protein kinase domain\IPR011009|SSF56112|Protein kinase-like (PK-like)	dd_Smed_v4_4012_0_1	fincher_plus_cluster7
SMESG000017706.1	1576.92	1434.82	1719.02	-0.256871	0.0604279	-4.25083	2.12984e-05	0.000102536	TNIK	TRAF2 and NCK interacting kinase	EST: AY066123.1 | clone H.58.5b unknown mRNA sequence	IPR000719|PF00069|Protein kinase domain\IPR001180|PF00780|CNH domain\IPR011009|SSF56112|Protein kinase-like (PK-like)	dd_Smed_v4_4486_0_1	fincher_plus_cluster7
SMESG000040323.1	475.579	395.583	555.576	-0.459103	0.108557	-4.22829	2.35471e-05	0.000112749	UNC5B	unc-5 netrin receptor B		IPR000488|PF00531|Death domain\IPR000906|PF00791|ZU5 domain\IPR011029|SSF47986|DEATH domain\IPR007110|SSF48726|Immunoglobulin	dd_Smed_v4_10380_0_1	fincher_plus_cluster7
SMESG000036210.1	1477.73	1357.42	1598.04	-0.232064	0.0565153	-4.10617	4.02268e-05	0.0001848	NAV2	neuron navigator 2		IPR001715|PF00307|Calponin homology (CH) domain\IPR003593|PF13401|AAA domain\IPR001715|SSF47576|Calponin-homology domain, CH-domain\IPR027417|SSF52540|P-loop containing nucleoside triphosphate hydrolases	dd_Smed_v4_7701_0_1	fincher_plus_cluster7
SMESG000068882.1	1876.82	1735.91	2017.72	-0.213499	0.0520137	-4.10462	4.04979e-05	0.000185992				IPR001849|PF00169|PH domain\IPR001164|PF01412|Putative GTPase activating protein for Arf\IPR001452|PF14604|Variant SH3 domain\IPR020683|SSF48403|Ankyrin repeat\IPR001452|SSF50044|SH3-domain\IPR011993|SSF50729|PH domain-like	dd_Smed_v4_6590_0_1	fincher_plus_cluster7
SMESG000064397.1	1267.99	1147.32	1388.67	-0.26867	0.0664474	-4.04327	5.27099e-05	0.000237567	SEPT7	septin 7		IPR030379|PF00735|Septin\IPR016491|PTHR18884|SEPTIN\IPR027417|SSF52540|P-loop containing nucleoside triphosphate hydrolases	dd_Smed_v4_2641_0_1	fincher_plus_cluster7
SMESG000071209.1	746.394	661.837	830.952	-0.318728	0.0788958	-4.03969	5.35227e-05	0.000240958	PARD3	par-3 family cell polarity regulator		IPR001478|PF00595|PDZ domain (Also known as DHR or GLGF)\IPR001478|SSF50156|PDZ domain-like	dd_Smed_v4_5548_0_1	fincher_plus_cluster7
SMESG000043519.1	1848.2	1715.22	1981.18	-0.2055	0.0517468	-3.97124	7.14996e-05	0.000315396	CPIPJ_CPIJ006068	utp-glucose-1-phosphate uridylyltransferase 2		IPR002618|PF01704|UTP--glucose-1-phosphate uridylyltransferase\IPR002618|PTHR11952|UDP- GLUCOSE PYROPHOSPHORYLASE\IPR029044|SSF53448|Nucleotide-diphospho-sugar transferases	dd_Smed_v4_3057_0_1	fincher_plus_cluster7
SMESG000024266.1	1592.12	1468.77	1715.47	-0.220728	0.0556106	-3.96913	7.21346e-05	0.000318022					dd_Smed_v4_2206_0_1	fincher_plus_cluster7
SMESG000003718.1	1895.38	2087.77	1702.98	0.286435	0.07227	3.9633	7.39215e-05	0.000325281	MS3_09231	Guanine nucleotide-binding protein subunit beta		IPR001680|PF00400|WD domain, G-beta repeat\IPR016346|PTHR19850|GUANINE NUCLEOTIDE-BINDING PROTEIN BETA (G PROTEIN\IPR017986|SSF50978|WD40 repeat-like	dd_Smed_v4_2872_0_1	fincher_plus_cluster7
SMESG000080298.1	1166.68	1266.14	1067.22	0.243081	0.0620704	3.91607	9.00056e-05	0.000389074	RASSF8	Ras association domain family member 8		IPR029071|SSF54236|Ubiquitin-like	dd_Smed_v4_3722_0_1	fincher_plus_cluster7
SMESG000048977.1	2498.11	2335.05	2661.17	-0.186541	0.0479358	-3.89147	9.964e-05	0.000428632	DSCAM	Down syndrome cell adhesion molecule	EST: AY068166.1 | clone H.113.12b(T3) unknown mRNA sequence	IPR003961|PF00041|Fibronectin type III domain\IPR013098|PF07679|Immunoglobulin I-set domain\IPR007110|SSF48726|Immunoglobulin\IPR003961|SSF49265|Fibronectin type III	dd_Smed_v4_5856_0_1	fincher_plus_cluster7
SMESG000055989.1	1152.86	1270.76	1034.96	0.288422	0.0748903	3.85108	0.0001176	0.000498109	KTAP2_AEDAE	AAEL007634-PA		IPR018614|PF09775|Keratinocyte-associated protein 2	dd_Smed_v4_1305_0_1	fincher_plus_cluster7
SMESG000062691.1	793.634	715.064	872.205	-0.279517	0.0726698	-3.84628	0.000119927	0.000507424			EST: AY068466.1 | clone H.49.11b unknown mRNA sequence& AY067857.1 | clone H.122.5d unknown mRNA sequence	IPR032745|PF15235|G protein-regulated inducer of neurite outgrowth C-terminus	dd_Smed_v4_10294_0_1	fincher_plus_cluster7
SMESG000052380.1	12979.4	13664.7	12294.1	0.151479	0.0397637	3.80946	0.00013927	0.000583087	ENO1B	enolase 1b, (alpha)	EST: AY068130.1 | clone H.72.8a unknown mRNA sequence	IPR020810|PF00113|Enolase, C-terminal TIM barrel domain\IPR020811|PF03952|Enolase, N-terminal domain\IPR000941|PTHR11902|ENOLASE\IPR029065|SSF51604|Enolase C-terminal domain-like\IPR029017|SSF54826|Enolase N-terminal domain-like	dd_Smed_v4_510_0_1	fincher_plus_cluster7
SMESG000070862.1	13435.5	12660.9	14210.1	-0.164837	0.0434392	-3.79465	0.000147851	0.000616425	RPN1	ribophorin I	EST: AY066999.1 | clone H.26.8g(T3) unknown mRNA sequence	IPR007676|PF04597|Ribophorin I\IPR007676|PTHR21049|RIBOPHORIN I	dd_Smed_v4_853_0_1	fincher_plus_cluster7
SMESG000036410.1	4735.11	5474.9	3995.31	0.425078	0.112961	3.76299	0.000167893	0.000693287	PHUM_PHUM503960	histone H4, putative		IPR009072|SSF47113|Histone-fold	dd_Smed_v4_506_0_1	fincher_plus_cluster7
SMESG000060188.1	6637.01	7104.53	6169.5	0.200971	0.0541516	3.71124	0.000206245	0.000833019	DPYSL3	dihydropyrimidinase like 3		IPR006680|PF01979|Amidohydrolase family\IPR011059|SSF51338|Composite domain of metallo-dependent hydrolases\IPR032466|SSF51556|Metallo-dependent hydrolases	dd_Smed_v4_2040_0_1	fincher_plus_cluster7
SMESG000029281.1	456.864	527.118	386.609	0.418658	0.113324	3.69357	0.000221131	0.000887639	VANGL1	VANGL planar cell polarity protein 1	mRNA: HQ141797.1 | Vang-1 mRNA - partial cds& JN100094.1 | vang-1 (vang-1) mRNA - complete cds	IPR009539|PF06638|Strabismus protein\IPR009539|PTHR20886|FAMILY NOT NAMED	dd_Smed_v4_9100_0_1	fincher_plus_cluster7
SMESG000076399.1	972.199	1057.85	886.552	0.249298	0.0678584	3.67364	0.000239123	0.000952674				IPR001614|PF01275|Myelin proteolipid protein (PLP or lipophilin)\IPR001614|PTHR11683|MYELIN PROTEOLIPID	dd_Smed_v4_5426_1_1	fincher_plus_cluster7
SMESG000002557.1	265.561	225.211	305.911	-0.41257	0.112535	-3.6651	0.000247238	0.00098133	MS3_05320	Collagen alpha-1(IV) chain		IPR008160|PF01391|Collagen triple helix repeat (20 copies)\IPR001442|PF01413|C-terminal tandem repeated domain in type 4 procollagen\IPR016187|SSF56436|C-type lectin-like	dd_Smed_v4_7811_0_1	fincher_plus_cluster7
SMESG000027800.1	269.925	318.057	221.792	0.474984	0.130629	3.63434	0.000278693	0.00109528	MS3_08339	Neurogenic locus notch protein 3	EST: AY967703.1 | clone NBE.8.11E mRNA sequence	IPR001791|PF00054|Laminin G domain\IPR001680|PF00400|WD domain, G-beta repeat\IPR001791|PF02210|Laminin G domain\IPR013320|SSF49899|Concanavalin A-like lectins/glucanases\IPR011047|SSF50998|Quinoprotein alcohol dehydrogenase-like\IPR009030|SSF57184|Growth factor receptor domain	dd_Smed_v4_4789_0_1	fincher_plus_cluster7
SMESG000014298.1	4322.11	4647.58	3996.64	0.213837	0.0588981	3.63061	0.000282755	0.00110934			EST: AY067419.1 | clone H.98.10a unknown mRNA sequence	IPR026074|PTHR13843|MICROTUBULE-ASSOCIATED PROTEIN	dd_Smed_v4_3654_0_1	fincher_plus_cluster7
SMESG000064284.1	4037.91	4344.02	3731.8	0.215684	0.0594063	3.63062	0.000282736	0.00110934	SEC11C	SEC11 homolog C, signal peptidase complex subunit		IPR019759|PF00717|Peptidase S24-like\IPR001733|PTHR10806|SIGNAL PEPTIDASE COMPLEX CATALYTIC SUBUNIT SEC11\IPR015927|SSF51306|LexA/Signal peptidase	dd_Smed_v4_806_0_1	fincher_plus_cluster7
SMESG000071508.1	1054.29	935.38	1173.2	-0.313396	0.0866519	-3.61659	0.000298512	0.00116743	COL24A1	collagen type XXIV alpha 1		IPR008160|PF01391|Collagen triple helix repeat (20 copies)\IPR001442|PF01413|C-terminal tandem repeated domain in type 4 procollagen\IPR016187|SSF56436|C-type lectin-like	dd_Smed_v4_1579_0_1	fincher_plus_cluster7
SMESG000068114.1	199.286	237.617	160.955	0.505239	0.139656	3.61492	0.000300437	0.00117438					dd_Smed_v4_10914_0_1	fincher_plus_cluster7
SMESG000056891.1	1221.34	1122.51	1320.17	-0.230267	0.0646394	-3.56229	0.000367632	0.00141419			EST: AY967571.1 | clone NBE.2.06D mRNA sequence	IPR003961|PF00041|Fibronectin type III domain\IPR010560|PF06583|Neogenin C-terminus\IPR007110|PF13895|Immunoglobulin domain\IPR007110|SSF48726|Immunoglobulin\IPR003961|SSF49265|Fibronectin type III	dd_Smed_v4_7195_0_1	fincher_plus_cluster7
SMESG000021729.1	514.718	583.184	446.252	0.366061	0.103163	3.54779	0.000388479	0.00148711	DERE\GG25042	GG25042 gene product from transcript GG25042-RA		IPR008160|PF01391|Collagen triple helix repeat (20 copies)\IPR001442|PF01413|C-terminal tandem repeated domain in type 4 procollagen\IPR016187|SSF56436|C-type lectin-like	dd_Smed_v4_2197_0_1	fincher_plus_cluster7
SMESG000006056.1	8762.58	9250.79	8274.38	0.159354	0.0457196	3.48546	0.000491284	0.00184234			EST: AY068125.1 | clone H.63.3c unknown mRNA sequence	IPR000741|PF00274|Fructose-bisphosphate aldolase class-I	dd_Smed_v4_591_0_1	fincher_plus_cluster7
SMESG000076048.1	580.157	639.727	520.586	0.286464	0.0828161	3.45876	0.000542677	0.00201894				IPR000276|PF00001|7 transmembrane receptor (rhodopsin family)	dd_Smed_v4_8643_0_1	fincher_plus_cluster7
SMESG000042512.1	667.161	598.02	736.302	-0.287633	0.0850577	-3.38144	0.00072106	0.00261198				IPR002172|PF00057|Low-density lipoprotein receptor domain class A\IPR007110|SSF48726|Immunoglobulin\IPR002172|SSF57424|LDL receptor-like module	dd_Smed_v4_6524_0_1	fincher_plus_cluster7
SMESG000064133.1	110.894	139.765	82.023	0.616881	0.18282	3.36892	0.000754623	0.00272429					dd_Smed_v4_5943_0_1	fincher_plus_cluster7
SMESG000028663.1	2986.75	2822.5	3151	-0.157204	0.0467907	-3.35972	0.000780205	0.00280775	PFAS	phosphoribosylformylglycinamidine synthase (FGAR amidotransferase)		IPR010918|PF02769|AIR synthase related protein, C-terminal domain\IPR029062|SSF52317|Class I glutamine amidotransferase-like\IPR010918|SSF56042|PurM C-terminal domain-like	dd_Smed_v4_5130_0_1	fincher_plus_cluster7
SMESG000063172.1	1893.69	1775.59	2011.78	-0.177505	0.0533661	-3.32616	0.000880517	0.00313273	APAF1	apoptotic peptidase activating factor 1	mRNA: JN621807.1 | apaf1 mRNA - complete cds& JN621807.1 | apaf1 mRNA - complete cds&EST: AY068893.1 | clone H.22.4c unknown mRNA sequence	IPR001315|PF00619|Caspase recruitment domain\IPR002182|PF00931|NB-ARC domain\IPR011029|SSF47986|DEATH domain\IPR017986|SSF50978|WD40 repeat-like\IPR027417|SSF52540|P-loop containing nucleoside triphosphate hydrolases	dd_Smed_v4_3375_0_1	fincher_plus_cluster7
SMESG000076275.1	905.415	978.526	832.305	0.228052	0.069327	3.28939	0.00100406	0.00352903	MS3_01581	Mechanosensory protein 2	EST: AY066972.1 | clone H.55.5g unknown mRNA sequence	IPR001107|PF01145|SPFH domain / Band 7 family\IPR001972|PTHR10264|BAND 7 PROTEIN-RELATED\IPR028519|PTHR10264:SF49|ERYTHROCYTE BAND 7 INTEGRAL MEMBRANE PROTEIN\IPR001107|SSF117892|Band 7/SPFH domain	dd_Smed_v4_5746_0_1	fincher_plus_cluster7
SMESG000051850.1	5265.11	5010.05	5520.17	-0.138867	0.0434413	-3.19665	0.00139031	0.00475165	GCS2BETA	Glucosidase 2 beta subunit	EST: AY068136.1 | clone H.9.8g unknown mRNA sequence	IPR028146|PF12999|Glucosidase II beta subunit-like\IPR009011|PF13015|Glucosidase II beta subunit-like protein\IPR026874|PTHR12630:SF1|GLUCOSIDASE 2 SUBUNIT BETA\IPR011992|SSF47473|EF-hand\IPR009011|SSF50911|Mannose 6-phosphate receptor domain	dd_Smed_v4_1730_0_1	fincher_plus_cluster7
SMESG000068357.1	1342.95	1252.22	1433.68	-0.192613	0.060537	-3.18173	0.00146399	0.00497575	TRC	tricornered		IPR000719|PF00069|Protein kinase domain\IPR011009|SSF56112|Protein kinase-like (PK-like)	dd_Smed_v4_6462_0_1	fincher_plus_cluster7
SMESG000022714.1	3828.87	3589.03	4068.72	-0.178266	0.0567545	-3.14099	0.00168377	0.00564583					dd_Smed_v4_3300_0_1	fincher_plus_cluster7
SMESG000011552.1	2047.19	2178.14	1916.24	0.182151	0.0582214	3.12856	0.00175665	0.00585941	YIPF3	Yip1 domain family, member 3		IPR026637|PTHR15627:SF14|PROTEIN YIPF3	dd_Smed_v4_2055_0_1	fincher_plus_cluster7
SMESG000059351.1	2467.43	2602.94	2331.93	0.156337	0.0501723	3.11599	0.00183328	0.00609085	CSK	C-terminal Src kinase		IPR000980|PF00017|SH2 domain\IPR001245|PF07714|Protein tyrosine kinase\IPR000980|SSF55550|SH2 domain\IPR011009|SSF56112|Protein kinase-like (PK-like)	dd_Smed_v4_420_0_1	fincher_plus_cluster7
SMESG000048773.1	638.733	704.316	573.15	0.286951	0.0922291	3.11096	0.00186479	0.00618396	PHUM_PHUM379810	AP-3 complex subunit sigma-2, putative		IPR022775|PF01217|Clathrin adaptor complex small chain\IPR016635|PTHR11753|CLATHRIN COAT ASSEMBLY PROTEIN\IPR011012|SSF64356|SNARE-like	dd_Smed_v4_4819_0_1	fincher_plus_cluster7
SMESG000063866.1	3758.19	3940.08	3576.29	0.138819	0.0446582	3.10847	0.0018806	0.0062299	CG7920	CG7920 gene product from transcript CG7920-RA	EST: AY068162.1 | clone H.10.5g(T3) unknown mRNA sequence	IPR003702|PF02550|Acetyl-CoA hydrolase/transferase N-terminal domain\IPR026888|PF13336|Acetyl-CoA hydrolase/transferase C-terminal domain\IPR003702|PTHR21432|ACETYL-COA HYDROLASE-RELATED	dd_Smed_v4_1775_0_1	fincher_plus_cluster7
SMESG000009290.1	525.8	576.279	475.32	0.267093	0.0880262	3.03392	0.00241395	0.00779991			EST: AY066653.1 | clone HB.10.7g unknown mRNA sequence		dd_Smed_v4_815_0_1	fincher_plus_cluster7
SMESG000042342.1	1642.85	1754.39	1531.3	0.192595	0.0640473	3.00702	0.00263825	0.00843624	CRELD2	cysteine-rich with EGF-like domains 2	mRNA: KY024328.1 | cysteine rich with EGF-like domain mRNA - partial cds& KY024328.1 | cysteine rich with EGF-like domain mRNA - partial cds	IPR002049|PF00053|Laminin EGF-like (Domains III and V)\IPR001881|PF07645|Calcium-binding EGF domain\IPR021852|PF11938|TLR4 regulator and MIR-interacting MSAP\IPR009030|SSF57184|Growth factor receptor domain	dd_Smed_v4_4289_0_1	fincher_plus_cluster7
SMESG000012033.1	4062.76	4301.87	3823.65	0.1678	0.0560091	2.99593	0.00273607	0.00871655	CALU	calumenin		IPR002048|PF13202|EF hand\IPR002048|PF13499|EF-hand domain pair\IPR011992|SSF47473|EF-hand	dd_Smed_v4_1417_0_1	fincher_plus_cluster7
SMESG000034945.1	437.291	483.581	391.001	0.290848	0.097734	2.97553	0.00292478	0.00924579				IPR015898|PF00631|GGL domain\IPR015898|SSF48670|Transducin (heterotrimeric G protein), gamma chain	dd_Smed_v4_1191_0_1	fincher_plus_cluster7
SMESG000070078.1	385.717	436.181	335.252	0.35162	0.121655	2.88973	0.00385571	0.0118461	PLOD1	procollagen-lysine, 2-oxoglutarate 5-dioxygenase 1			dd_Smed_v4_3457_0_1	fincher_plus_cluster7
SMESG000051375.1	378.269	472.995	283.542	0.559485	0.19649	2.84725	0.00440983	0.0133812	MS3_03642	Protein Wnt-4	mRNA: FJ463750.1 | WntA mRNA - complete cds	IPR005817|PF00110|wnt family\IPR005817|PTHR12027|WNT RELATED	dd_Smed_v4_4877_0_1	fincher_plus_cluster7
SMESG000029916.1	1290.26	1369.53	1211	0.174914	0.0617469	2.83269	0.00461585	0.0139191	COPZ1	coatomer protein complex subunit zeta 1		IPR022775|PF01217|Clathrin adaptor complex small chain\IPR011012|SSF64356|SNARE-like	dd_Smed_v4_1448_0_1	fincher_plus_cluster7
SMESG000010381.1	12076.4	12555.7	11597.1	0.113902	0.0403846	2.82044	0.00479577	0.0143936	COPB2	coatomer protein complex subunit beta 2		IPR001680|PF00400|WD domain, G-beta repeat\IPR006692|PF04053|Coatomer WD associated region\IPR011041|SSF50952|Soluble quinoprotein glucose dehydrogenase\IPR017986|SSF50978|WD40 repeat-like	dd_Smed_v4_789_0_1	fincher_plus_cluster7
SMESG000020571.1	1822.62	1925.44	1719.79	0.160708	0.0570034	2.81924	0.00481368	0.0144392	WDR83OS	WD repeat domain 83 opposite strand	mRNA: KF730680.1 | asterix mRNA - complete cds	IPR005351|PF03669|Uncharacterised protein family (UPF0139)\IPR005351|PTHR13193|CGI-140	dd_Smed_v4_1529_0_1	fincher_plus_cluster7
SMESG000026243.1	2301.79	2187.04	2416.54	-0.141692	0.0516026	-2.74583	0.00603588	0.0176607					dd_Smed_v4_7664_0_1	fincher_plus_cluster7
SMESG000068488.1	387.761	430.598	344.924	0.302045	0.113325	2.66484	0.0077026	0.0218293	WLS	wntless	mRNA: FJ463748.1 | Evi/Wls mRNA - complete cds	IPR009551|PTHR13449|INTEGRAL MEMBRANE PROTEIN GPR177	dd_Smed_v4_9546_0_1	fincher_plus_cluster7
SMESG000062649.1	983.336	1055.5	911.176	0.206258	0.077881	2.64831	0.00808962	0.0228006			EST: JX010576.1 | clone Smed_03061_V2 1-Jun mRNA - complete cds	IPR004827|PF00170|bZIP transcription factor	dd_Smed_v4_5749_0_1	fincher_plus_cluster7
SMESG000042545.1	577.478	625.286	529.67	0.228545	0.086756	2.6342	0.00843365	0.0236326	CG11357	CG11357 gene product from transcript CG11357-RD		IPR002659|PF01762|Galactosyltransferase\IPR002659|PTHR11214|BETA-1,3-N-ACETYLGLUCOSAMINYLTRANSFERASE	dd_Smed_v4_6589_0_1	fincher_plus_cluster7
SMESG000073757.1	1439.67	1531.77	1347.58	0.181248	0.068925	2.62958	0.00854897	0.0239263	KDELR	KDEL receptor		IPR000133|PF00810|ER lumen protein retaining receptor\IPR000133|PTHR10585|ER LUMEN PROTEIN RETAINING RECEPTOR	dd_Smed_v4_3954_0_1	fincher_plus_cluster7
SMESG000016263.1	3123.28	2995.62	3250.94	-0.117089	0.0452225	-2.58918	0.00962053	0.0265639			mRNA: KF990480.1 | strain CIW4 MER (mer) mRNA - complete cds		dd_Smed_v4_2243_0_1	fincher_plus_cluster7
SMESG000079650.1	2480.98	2808.48	2153.47	0.346521	0.135004	2.56669	0.0102675	0.028091	TUBA3A	tubulin, alpha 3A		IPR003008|PF00091|Tubulin/FtsZ family, GTPase domain\IPR018316|PF03953|Tubulin C-terminal domain\IPR000217|PTHR11588|TUBULIN\IPR003008|SSF52490|Tubulin nucleotide-binding domain-like\IPR008280|SSF55307|Tubulin C-terminal domain-like	dd_Smed_v4_124_0_1	fincher_plus_cluster7
SMESG000022424.1	433.985	397.472	470.499	-0.234208	0.0913872	-2.56274	0.0103851	0.0283786				IPR013655|PF08447|PAS fold\IPR000014|SSF55785|PYP-like sensor domain (PAS domain)	dd_Smed_v4_10530_0_1	fincher_plus_cluster7
SMESG000022082.1	59.6257	74.6004	44.651	0.527661	0.208386	2.52682	0.01151	0.0310695					dd_Smed_v4_8317_0_1	fincher_plus_cluster7
SMESG000049512.1	636.633	933.997	339.269	0.537267	0.222043	2.47006	0.0135089	0.0357401	MS3_08366	Muscle LIM protein Mlp84B		IPR001781|PF00412|LIM domain	dd_Smed_v4_373_0_1	fincher_plus_cluster7
SMESG000060582.1	2021.61	1931.68	2111.54	-0.127375	0.0519511	-2.45183	0.0142131	0.0373925	CASK	calcium/calmodulin-dependent serine protein kinase (MAGUK family)		IPR000719|PF00069|Protein kinase domain\IPR001478|PF00595|PDZ domain (Also known as DHR or GLGF)\IPR008145|PF00625|Guanylate kinase\IPR014775|PF02828|L27 domain\IPR011511|PF07653|Variant SH3 domain\IPR004172|SSF101288|L27 domain\IPR001452|SSF50044|SH3-domain\IPR001478|SSF50156|PDZ domain-like\IPR027417|SSF52540|P-loop containing nucleoside triphosphate hydrolases\IPR011009|SSF56112|Protein kinase…	dd_Smed_v4_7723_0_1	fincher_plus_cluster7
SMESG000013722.1	2013.62	2112.91	1914.34	0.140749	0.0582121	2.41784	0.0156131	0.0406801	MS3_07606	putative phosphoglycerate mutase	EST: AY066605.1 | clone H.37.4b unknown mRNA sequence	IPR013078|PF00300|Histidine phosphatase superfamily (branch 1)\IPR005952|PTHR11931|PHOSPHOGLYCERATE MUTASE\IPR029033|SSF53254|Phosphoglycerate mutase-like	dd_Smed_v4_1742_0_1	fincher_plus_cluster7
SMESG000077296.1	299.28	374.91	223.65	0.511858	0.212633	2.40795	0.0160425	0.0416562	T265_02101	hypothetical protein		IPR033438|PF17175|Modulator of levamisole receptor-1	dd_Smed_v4_1778_0_1	fincher_plus_cluster7
SMESG000050730.1	1238.15	1407.41	1068.9	0.351435	0.146233	2.40314	0.0162551	0.0421259	DAD1	defender against cell death 1		IPR003038|PF02109|DAD family\IPR003038|PTHR10705|DOLICHYL-DIPHOSPHOOLIGOSACCHARIDE--PROTEIN GLYCOSY	dd_Smed_v4_2109_1_1	fincher_plus_cluster7
SMESG000025657.1	1470.33	1397.26	1543.4	-0.139844	0.0586355	-2.38495	0.0170812	0.0439318	FAM160A1	family with sequence similarity 160 member A1	mRNA: KT983976.1 | FAM160A1-like protein (FAM160A1) mRNA - partial cds	IPR019384|PF10257|Retinoic acid induced 16-like protein	dd_Smed_v4_9831_0_1	fincher_plus_cluster7
SMESG000016697.1	7884.39	7626.64	8142.13	-0.0933859	0.039463	-2.36642	0.0179613	0.0458187	HM13	histocompatibility (minor) 13	EST: AY067358.1 | clone H.107.7a unknown mRNA sequence	IPR007369|PF04258|Signal peptide peptidase\IPR007369|PTHR12174|SIGNAL PEPTIDE PEPTIDASE	dd_Smed_v4_1203_0_1	fincher_plus_cluster7

## Sheet: cl8
Overlapping genes with Fincher et al., 2018
Columns of this study (Supplemental Table 3)													Column of Fincher et al., 2018
Id	baseMean	MUT.Mean	CTRL.Mean	log2FoldChange	lfcSE	stat	pvalue	padj	symbol	Description	Published.Transcripts	Compact.Domain.Annotation.List	dd_Smed_v4	status
SMESG000024772.1	4142.64	5644.46	2640.83	1.08655	0.0427893	25.3889	3.34427e-142	5.3388e-139					dd_Smed_v4_1503_0_1	fincher_plus_cluster8
SMESG000056256.1	113533	90207.4	136858	-0.597946	0.0345827	-17.2903	5.56395e-67	1.43263e-64	HSPA9	heat shock protein family A (Hsp70) member 9	mRNA: GU591875.1 | Hsp70 mRNA - partial cds&EST: AY067266.1 | clone H.6.5d unknown mRNA sequence& AY967478.1 | clone HE.1.05D mRNA sequence	IPR013126|PF00012|Hsp70 protein\IPR019651|PF10712|NAD-specific glutamate dehydrogenase\IPR029047|SSF100920|Heat shock protein 70kD (HSP70), peptide-binding domain	dd_Smed_v4_424_0_1	fincher_plus_cluster8
SMESG000000556.1	16956.1	19991.2	13921	0.519474	0.0329985	15.7422	7.76773e-56	1.49402e-53	HSPE1	heat shock 10kDa protein 1		IPR020818|PF00166|Chaperonin 10 Kd subunit\IPR020818|PTHR10772|10 KDA HEAT SHOCK PROTEIN\IPR011032|SSF50129|GroES-like	dd_Smed_v4_421_0_1	fincher_plus_cluster8
SMESG000040291.1	3069.49	2407.57	3731.41	-0.625069	0.0477097	-13.1008	3.25831e-39	2.60078e-37			EST: AY066429.1 | clone HB.19.7e unknown mRNA sequence& AY066429.1 | clone HB.19.7e unknown mRNA sequence		dd_Smed_v4_1144_0_1	fincher_plus_cluster8
SMESG000027424.1	1194.27	853.206	1535.34	-0.831966	0.0637563	-13.0456	6.72923e-39	5.21483e-37	PCDH11X	protocadherin 11 X-linked		IPR002126|PF00028|Cadherin domain\IPR013164|PF08266|Cadherin-like\IPR015919|SSF49313|Cadherin-like	dd_Smed_v4_11605_0_1	fincher_plus_cluster8
SMESG000057201.1	718.634	994.275	442.993	1.12362	0.0877797	12.7872	1.93322e-37	1.39018e-35					dd_Smed_v4_1531_0_1	fincher_plus_cluster8
SMESG000070072.1	556.213	763.411	349.015	1.08474	0.0875964	12.3673	3.92701e-35	2.49764e-33			EST: AY068700.1 | clone H.98.6b unknown mRNA sequence	IPR012677|SSF54928|RNA-binding domain, RBD	dd_Smed_v4_1789_0_1	fincher_plus_cluster8
SMESG000026344.1	11354.7	8903.83	13805.5	-0.625077	0.0511759	-12.2142	2.61177e-34	1.57337e-32	MS3_02287	DNA-directed RNA polymerase, mitochondrial		IPR002092|PF00940|DNA-dependent RNA polymerase\IPR029262|PF14700|DNA-directed RNA polymerase N-terminal\IPR002092|PTHR10102|DNA-DIRECTED RNA POLYMERASE, MITOCHONDRIAL	dd_Smed_v4_5515_0_1	fincher_plus_cluster8
SMESG000065325.1	157458	136733	178184	-0.380114	0.032266	-11.7806	4.91188e-32	2.63132e-30	HSPD1	heat shock protein family D (Hsp60) member 1	mRNA: GU591874.1 | Hsp60 mRNA - partial cds	IPR002423|PF00118|TCP-1/cpn60 chaperonin family\IPR027409|SSF52029|GroEL apical domain-like	dd_Smed_v4_141_0_1	fincher_plus_cluster8
SMESG000003089.1	686.831	981.627	392.036	1.24981	0.106285	11.7442	7.56363e-32	3.99821e-30	T265_10188	hypothetical protein			dd_Smed_v4_780_0_1	fincher_plus_cluster8
SMESG000038397.1	20543	23164.6	17921.3	0.368417	0.0316804	11.6291	2.93053e-31	1.4899e-29	L(2)37CC	lethal (2) 37Cc		IPR001107|PF01145|SPFH domain / Band 7 family\IPR000163|PTHR23222|PROHIBITIN\IPR001107|SSF117892|Band 7/SPFH domain	dd_Smed_v4_1038_0_1	fincher_plus_cluster8
SMESG000031975.1	3781.23	3137.29	4425.17	-0.491325	0.0432292	-11.3653	6.22686e-30	2.94972e-28					dd_Smed_v4_1111_0_1	fincher_plus_cluster8
SMESG000068819.1	6932.56	8049.52	5815.6	0.465089	0.0414454	11.2215	3.19687e-29	1.44985e-27	BRO	Brother		IPR003417|PF02312|Core binding factor beta subunit\IPR003417|PTHR10276|CORE-BINDING FACTOR, BETA SUBUNIT\IPR003417|SSF50723|Core binding factor beta, CBF	dd_Smed_v4_2875_0_1	fincher_plus_cluster8
SMESG000068982.1	15565.4	17540.6	13590.2	0.365657	0.035857	10.1976	2.03223e-24	6.29953e-23	MS3_09482	Complement component 1 Q subcomponent-binding protein, mitochondrial		IPR003428|PF02330|Mitochondrial glycoprotein\IPR003428|SSF54529|Mitochondrial glycoprotein MAM33-like	dd_Smed_v4_1190_0_1	fincher_plus_cluster8
SMESG000066039.1	5005.95	5764.12	4247.78	0.436819	0.0429287	10.1752	2.55789e-24	7.89827e-23	COX5A	Cytochrome c oxidase subunit 5A	EST: AY967632.1 | clone NBE.5.07C mRNA sequence	IPR003204|PF02284|Cytochrome c oxidase subunit Va\IPR003204|PTHR14200|CYTOCHROME C OXIDASE POLYPEPTIDE\IPR003204|SSF48479|Cytochrome c oxidase subunit E	dd_Smed_v4_971_0_1	fincher_plus_cluster8
SMESG000037231.1	18319.9	16141.7	20498.1	-0.342752	0.0359514	-9.53374	1.51711e-21	3.76658e-20	MS3_01749	Putative aminopeptidase W07G4.4		IPR000819|PF00883|Cytosol aminopeptidase family, catalytic domain	dd_Smed_v4_1475_0_1	fincher_plus_cluster8
SMESG000027962.1	4893.47	5538.51	4248.43	0.37967	0.0419666	9.04679	1.47232e-19	3.11313e-18				IPR004038|PF01248|Ribosomal protein L7Ae/L30e/S12e/Gadd45 family\IPR029064|SSF55315|L30e-like	dd_Smed_v4_1928_0_1	fincher_plus_cluster8
SMESG000050799.1	1682.53	1412.75	1952.31	-0.459878	0.0567527	-8.1028	5.37074e-16	8.54821e-15	POLG	polymerase (DNA directed), gamma		IPR001098|PF00476|DNA polymerase family A\IPR002297|PTHR10267|DNA POLYMERASE SUBUNIT GAMMA-1\IPR012337|SSF53098|Ribonuclease H-like	dd_Smed_v4_13411_0_1	fincher_plus_cluster8
SMESG000024335.1	21727.2	19118.1	24336.2	-0.345238	0.0426885	-8.08735	6.09764e-16	9.64744e-15	SLC4A10	solute carrier family 4, sodium bicarbonate transporter, member 10	mRNA: KT163457.1 | slc4a-1 (slc4a-1) mRNA - complete cds	IPR011531|PF00955|HCO3- transporter family\IPR013769|PF07565|Band 3 cytoplasmic domain\IPR003020|PTHR11453|ANION EXCHANGE PROTEIN\IPR016152|SSF55804|Phoshotransferase/anion transport protein	dd_Smed_v4_3003_0_1	fincher_plus_cluster8
SMESG000061662.1	1564.53	1297.36	1831.71	-0.488408	0.0618544	-7.89561	2.8891e-15	4.31043e-14				IPR022783|PF07842|GC-rich sequence DNA-binding factor-like protein\IPR012890|PTHR12214|GC-RICH SEQUENCE DNA-BINDING FACTOR	dd_Smed_v4_11179_0_1	fincher_plus_cluster8
SMESG000044485.1	15738	17193.5	14282.4	0.266098	0.0344723	7.71916	1.17099e-14	1.65725e-13	HSD17B10	hydroxysteroid (17-beta) dehydrogenase 10	EST: JX010563.1 | clone Smed_01000_V2 3 hydroxyacyl CoA dehydrogenase type-2 mRNA - partial cds& AY967568.1 | clone NBE.2.3C mRNA sequence	IPR002347|PF00106|short chain dehydrogenase\IPR002347|PTHR24322|FAMILY NOT NAMED\IPR016040|SSF51735|NAD(P)-binding Rossmann-fold domains	dd_Smed_v4_1682_0_1	fincher_plus_cluster8
SMESG000049154.1	48950.4	53465.9	44434.8	0.265354	0.035269	7.52371	5.32417e-14	7.13645e-13	IDH2	isocitrate dehydrogenase (NADP( )) 2, mitochondrial	EST: AY067829.1 | clone H.58.2g unknown mRNA sequence	IPR024084|PF00180|Isocitrate/isopropylmalate dehydrogenase\IPR004790|PTHR11822|NADP-SPECIFIC ISOCITRATE DEHYDROGENASE	dd_Smed_v4_449_0_1	fincher_plus_cluster8
SMESG000079512.1	914.469	750.576	1078.36	-0.507858	0.0703265	-7.2205	5.17963e-13	6.24057e-12	NKX2-2	NK2 homeobox 2		IPR001356|PF00046|Homeobox domain\IPR009057|SSF46689|Homeodomain-like	dd_Smed_v4_2716_0_1	fincher_plus_cluster8
SMESG000032777.1	7701.36	8536.58	6866.14	0.311397	0.0435836	7.14477	9.01476e-13	1.06918e-11	3HCD	3-hydroxyacyl-CoA dehydrogenase	EST: AY066259.1 | clone H.17.7h unknown mRNA sequence	IPR006108|PF00725|3-hydroxyacyl-CoA dehydrogenase, C-terminal domain\IPR006176|PF02737|3-hydroxyacyl-CoA dehydrogenase, NAD binding domain\IPR008927|SSF48179|6-phosphogluconate dehydrogenase C-terminal domain-like\IPR016040|SSF51735|NAD(P)-binding Rossmann-fold domains	dd_Smed_v4_725_0_1	fincher_plus_cluster8
SMESG000043687.1	4813.14	5293.11	4333.18	0.286522	0.0406186	7.05387	1.74004e-12	2.00129e-11	NIPSNAP1	nipsnap homolog 1 (C. elegans)		IPR012577|PF07978|NIPSNAP\IPR011008|SSF54909|Dimeric alpha+beta barrel	dd_Smed_v4_2078_0_1	fincher_plus_cluster8
SMESG000004919.1	601.214	480.951	721.478	-0.568229	0.0826645	-6.87241	6.31268e-12	6.82762e-11	CFAP53	cilia and flagella associated protein 53		IPR033365|PTHR31183:SF1|COILED-COIL DOMAIN-CONTAINING PROTEIN 11	dd_Smed_v4_3219_0_1	fincher_plus_cluster8
SMESG000049117.1	13749.3	14853.5	12645.1	0.230869	0.0351178	6.57413	4.894e-11	4.83465e-10	HSDL2	hydroxysteroid dehydrogenase like 2	EST: AY067486.1 | clone H.103.12f(T3) unknown mRNA sequence	IPR002347|PF00106|short chain dehydrogenase\IPR003033|PF02036|SCP-2 sterol transfer family\IPR002347|PTHR24322|FAMILY NOT NAMED\IPR016040|SSF51735|NAD(P)-binding Rossmann-fold domains\IPR003033|SSF55718|SCP-like	dd_Smed_v4_956_0_1	fincher_plus_cluster8
SMESG000003144.1	12910.6	11958.6	13862.6	-0.21184	0.0341659	-6.20034	5.63415e-10	4.99409e-09	DANA\GF11971	GF11971 gene product from transcript GF11971-RA	EST: AY068124.1 | clone H.57.10d unknown mRNA sequence& AY068124.1 | clone H.57.10d unknown mRNA sequence	IPR008209|PF00821|Phosphoenolpyruvate carboxykinase\IPR008209|PTHR11561|PHOSPHOENOLPYRUVATE CARBOXYKINASE\IPR008210|SSF68923|PEP carboxykinase N-terminal domain	dd_Smed_v4_536_0_1	fincher_plus_cluster8
SMESG000029240.1	12776.1	13660.3	11891.8	0.199002	0.0330775	6.01623	1.78526e-09	1.50316e-08	CG2076	CG2076 gene product from transcript CG2076-RB		IPR006214|PTHR23291|BAX INHIBITOR-RELATED	dd_Smed_v4_754_0_1	fincher_plus_cluster8
SMESG000016949.1	24573.8	22934	26213.5	-0.191939	0.0322805	-5.94598	2.74813e-09	2.27783e-08	TRAP1	TNF receptor-associated protein 1		IPR001404|PF00183|Hsp90 protein\IPR001404|PTHR11528|HEAT SHOCK PROTEIN 90\IPR020568|SSF54211|Ribosomal protein S5 domain 2-like\IPR003594|SSF55874|ATPase domain of HSP90 chaperone/DNA topoisomerase II/histidine kinase	dd_Smed_v4_1445_0_1	fincher_plus_cluster8
SMESG000046974.1	25960.6	23942	27979.2	-0.223283	0.0381059	-5.85954	4.64164e-09	3.75566e-08	DDX3X	DEAD-box helicase 3, X-linked	EST: AY067251.1 | clone H.6.11c unknown mRNA sequence& AY967483.1 | clone HE.1.07A mRNA sequence	IPR011545|PF00270|DEAD/DEAH box helicase\IPR001650|PF00271|Helicase conserved C-terminal domain\IPR027417|SSF52540|P-loop containing nucleoside triphosphate hydrolases	dd_Smed_v4_799_0_1	fincher_plus_cluster8
SMESG000045477.1	1904.34	2112.83	1695.84	0.312021	0.0571319	5.46124	4.72817e-08	3.38933e-07	ELOVL4	elongation of very long chain fatty acids (FEN1/Elo2, SUR4/Elo3, yeast)-like 4		IPR002076|PF01151|GNS1/SUR4 family\IPR002076|PTHR11157|FATTY ACID ACYL TRANSFERASE-RELATED	dd_Smed_v4_2311_0_1	fincher_plus_cluster8
SMESG000001708.1	10954.8	11668.6	10241	0.187199	0.0345884	5.41216	6.22686e-08	4.39265e-07	ALDH2	aldehyde dehydrogenase 2 family (mitochondrial)	mRNA: AY066629.1 | unknown mRNA sequence	IPR015590|PF00171|Aldehyde dehydrogenase family\IPR016161|SSF53720|ALDH-like	dd_Smed_v4_400_0_1	fincher_plus_cluster8
SMESG000039559.1	232.795	172.647	292.942	-0.69863	0.129203	-5.40223	6.58192e-08	4.62269e-07	GATA4	GATA binding protein 4	mRNA: JF802198.1 | strain CIW4 GATA456 (gata456) mRNA - complete cds&EST: AY066492.1 | clone H.107.7f(T3) unknown mRNA sequence	IPR000679|PF00320|GATA zinc finger	dd_Smed_v4_4075_0_1	fincher_plus_cluster8
SMESG000078256.1	6484.51	5893.82	7075.21	-0.260401	0.0483173	-5.38938	7.07017e-08	4.92936e-07	MS3_05420	Cellular tumor antigen p53	EST: AY068713.3 | clone H.112.3g(T3) SMED-P53 mRNA - complete cds	IPR011615|PF00870|P53 DNA-binding domain\IPR002117|PTHR11447|CELLULAR TUMOR ANTIGEN P53\IPR008967|SSF49417|p53-like transcription factors	dd_Smed_v4_5563_0_1	fincher_plus_cluster8
SMESG000016088.1	2874.74	2606.74	3142.74	-0.267006	0.0520735	-5.12747	2.93668e-07	1.87816e-06	SP23	serine protease 23		IPR000001|PF00051|Kringle domain\IPR002172|PF00057|Low-density lipoprotein receptor domain class A\IPR001304|PF00059|Lectin C-type domain\IPR001254|PF00089|Trypsin\IPR001190|PF00530|Scavenger receptor cysteine-rich domain\IPR009003|SSF50494|Trypsin-like serine proteases\IPR016187|SSF56436|C-type lectin-like\IPR017448|SSF56487|SRCR-like\IPR002172|SSF57424|LDL receptor-like module\IPR013806|SSF5744…	dd_Smed_v4_790_0_1	fincher_plus_cluster8
SMESG000026537.1	36905.7	39074.5	34736.9	0.168749	0.0351879	4.79564	1.62154e-06	9.27821e-06					dd_Smed_v4_858_0_1	fincher_plus_cluster8
SMESG000066687.1	14471.3	13526.1	15416.5	-0.187361	0.0392159	-4.77768	1.77327e-06	1.00993e-05				IPR019133|PF09731|Mitochondrial inner membrane protein	dd_Smed_v4_1605_0_1	fincher_plus_cluster8
SMESG000051670.1	1669.87	1837.25	1502.49	0.286103	0.0606827	4.71457	2.4222e-06	1.35535e-05	ACT5C	Actin 5C	EST: AY067410.1 | clone H.18.11a unknown mRNA sequence& AY067409.1 | clone H.99.10g unknown mRNA sequence& AY967481.1 | clone HE.1.06C mRNA sequence	IPR004000|PF00022|Actin\IPR004000|PTHR11937|ACTIN	dd_Smed_v4_3_0_1	fincher_plus_cluster8
SMESG000071344.1	343.345	405.12	281.569	0.491694	0.107952	4.55286	5.29203e-06	2.82077e-05					dd_Smed_v4_245_0_1	fincher_plus_cluster8
SMESG000070017.1	7895.34	7404.94	8385.74	-0.178306	0.0395014	-4.51392	6.36405e-06	3.34857e-05				IPR015374|PF09295|ChAPs (Chs5p-Arf1p-binding proteins)\IPR011990|SSF48452|TPR-like	dd_Smed_v4_2190_0_1	fincher_plus_cluster8
SMESG000036533.1	3876.09	4222.65	3529.54	0.254913	0.0574818	4.43463	9.22326e-06	4.73441e-05	DBI	diazepam binding inhibitor (GABA receptor modulator, acyl-CoA binding protein)		IPR000582|PF00887|Acyl CoA binding protein\IPR000582|SSF47027|Acyl-CoA binding protein	dd_Smed_v4_160_0_1	fincher_plus_cluster8
SMESG000046586.1	3218.68	3464.1	2973.26	0.217076	0.0506003	4.28999	1.78685e-05	8.70469e-05					dd_Smed_v4_2725_0_1	fincher_plus_cluster8
SMESG000021181.1	2501.68	2682.08	2321.27	0.206234	0.0498234	4.13925	3.48438e-05	0.000161982	CG5323	CG5323 gene product from transcript CG5323-RA		IPR008560|PF05811|Eukaryotic protein of unknown function (DUF842)\IPR008560|PTHR21096|UNCHARACTERIZED	dd_Smed_v4_6009_0_1	fincher_plus_cluster8
SMESG000028017.1	4305.12	4608.82	4001.43	0.201188	0.0487857	4.12389	3.72526e-05	0.000172577	ACY1	aminoacylase 1		IPR002933|PF01546|Peptidase family M20/M25/M40\IPR011650|PF07687|Peptidase dimerisation domain\IPR011650|SSF55031|Bacterial exopeptidase dimerisation domain	dd_Smed_v4_1519_0_1	fincher_plus_cluster8
SMESG000052204.1	844.413	930.291	758.536	0.285543	0.0764609	3.7343	0.00018824	0.000767774	MBR_04665	cyclophilin A		IPR002130|PF00160|Cyclophilin type peptidyl-prolyl cis-trans isomerase/CLD\IPR024936|PTHR11071|PEPTIDYL-PROLYL CIS-TRANS ISOMERASE\IPR029000|SSF50891|Cyclophilin-like	dd_Smed_v4_457_0_1	fincher_plus_cluster8
SMESG000004897.1	65202.5	62619.8	67785.2	-0.113829	0.0306718	-3.71121	0.000206272	0.000833019	ATP5A1	ATP synthase, H transporting, mitochondrial F1 complex, alpha subunit 1, cardiac muscle	EST: AY067830.1 | clone H.55.3c unknown mRNA sequence	IPR000194|PF00006|ATP synthase alpha/beta family, nucleotide-binding domain\IPR000793|PF00306|ATP synthase alpha/beta chain, C terminal domain\IPR004100|PF02874|ATP synthase alpha/beta family, beta-barrel domain\IPR005294|PTHR15184:SF3|ATP SYNTHASE SUBUNIT ALPHA, MITOCHONDRIAL\IPR000793|SSF47917|C-terminal domain of alpha and beta subunits of F1 ATP synthase\IPR004100|SSF50615|N-terminal domain o…	dd_Smed_v4_731_0_1	fincher_plus_cluster8
SMESG000027888.1	54.7583	72.2586	37.2581	0.717966	0.197819	3.61105	0.000304964	0.00119062	MS3_09706	Acid-sensing ion channel 3		IPR001873|PF00858|Amiloride-sensitive sodium channel\IPR001873|PTHR11690|AMILORIDE-SENSITIVE SODIUM CHANNEL-RELATED	dd_Smed_v4_904_0_1	fincher_plus_cluster8
SMESG000034043.1	6824.34	7143.46	6505.22	0.133938	0.0373356	3.58739	0.000334008	0.00129678	MS3_06105	Protein slowmo 1		IPR006797|PF04707|PRELI-like family	dd_Smed_v4_922_1_1	fincher_plus_cluster8
SMESG000008845.1	1732.94	1863.22	1602.66	0.212931	0.0603991	3.52536	0.000422914	0.00160941	TYMP	thymidine phosphorylase	EST: AY067079.1 | clone H.48.4g unknown mRNA sequence	IPR000312|PF00591|Glycosyl transferase family, a/b domain\IPR017459|PF02885|Glycosyl transferase family, helical bundle domain\IPR013102|PF07831|Pyrimidine nucleoside phosphorylase C-terminal domain\IPR000053|PTHR10515|THYMIDINE PHOSPHORYLASE\IPR017459|SSF47648|Nucleoside phosphorylase/phosphoribosyltransferase N-terminal domain\IPR000312|SSF52418|Nucleoside phosphorylase/phosphoribosyltransferas…	dd_Smed_v4_869_0_1	fincher_plus_cluster8
SMESG000017514.1	1093.64	996.417	1190.86	-0.251159	0.071741	-3.50086	0.000463752	0.00174896	MS3_06241	Separin		IPR005314|PF03568|Peptidase family C50\IPR005314|PTHR12792|EXTRA SPINDLE POLES 1-RELATED	dd_Smed_v4_6610_0_1	fincher_plus_cluster8
SMESG000037031.1	67.823	49.3358	86.3101	-0.616716	0.193174	-3.18551	0.00144498	0.00492162	GATA4	GATA binding protein 4	mRNA: JF802198.1 | strain CIW4 GATA456 (gata456) mRNA - complete cds&EST: AY066492.1 | clone H.107.7f(T3) unknown mRNA sequence	IPR000679|PF00320|GATA zinc finger	dd_Smed_v4_4075_0_1	fincher_plus_cluster8
SMESG000063568.1	2332.88	2151.18	2514.58	-0.219612	0.0690355	-3.18111	0.00146711	0.00498532	MS3_05254	Golgi-associated plant pathogenesis-related protein 1		IPR014044|PF00188|Cysteine-rich secretory protein family\IPR001283|PTHR10334|CYSTEINE-RICH SECRETORY PROTEIN-RELATED\IPR014044|SSF55797|PR-1-like\IPR011527|SSF90123|ABC transporter transmembrane region	dd_Smed_v4_762_0_1	fincher_plus_cluster8
SMESG000049924.1	206.845	237.683	176.008	0.396504	0.12535	3.16181	0.00156792	0.00529741	T265_05549	hypothetical protein			dd_Smed_v4_736_0_1	fincher_plus_cluster8
SMESG000075349.1	4851.72	4643.92	5059.51	-0.122724	0.0396834	-3.09256	0.00198435	0.00654509	CNP	2',3'-cyclic nucleotide 3' phosphodiesterase		IPR008431|PF05881|2',3'-cyclic nucleotide 3'-phosphodiesterase (CNP or CNPase)\IPR009097|SSF55144|LigT-like	dd_Smed_v4_3126_0_1	fincher_plus_cluster8
SMESG000009882.1	10911.4	11366.6	10456.1	0.119546	0.0388787	3.07485	0.00210606	0.00689947	ATIC	5-aminoimidazole-4-carboxamide ribonucleotide formyltransferase/IMP cyclohydrolase		IPR002695|PF01808|AICARFT/IMPCHase bienzyme\IPR011607|PF02142|MGS-like domain\IPR002695|PTHR11692|BIFUNCTIONAL PURINE BIOSYNTHESIS PROTEIN\IPR011607|SSF52335|Methylglyoxal synthase-like\IPR016193|SSF53927|Cytidine deaminase-like	dd_Smed_v4_3445_0_1	fincher_plus_cluster8
SMESG000010838.1	2039.13	2154.57	1923.7	0.160878	0.0531799	3.02515	0.00248514	0.00800661	T265_02956	hypothetical protein		IPR018784|PF10169|Learning-associated protein	dd_Smed_v4_5414_0_1	fincher_plus_cluster8
SMESG000056408.1	13780.8	13291.8	14269.8	-0.101949	0.0349529	-2.91676	0.00353687	0.0109509	CG10932	CG10932 gene product from transcript CG10932-RB	EST: AY066606.1 | clone H.37.10h unknown mRNA sequence	IPR020616|PF00108|Thiolase, N-terminal domain\IPR020617|PF02803|Thiolase, C-terminal domain\IPR016039|SSF53901|Thiolase-like	dd_Smed_v4_1377_0_1	fincher_plus_cluster8
SMESG000071220.1	1562.39	1653.66	1471.13	0.164668	0.06141	2.68142	0.007331	0.020906					dd_Smed_v4_6653_0_1	fincher_plus_cluster8
SMESG000032180.1	45195.3	43921.2	46469.3	-0.0809948	0.0311725	-2.59828	0.00936933	0.0259629	YPS	ypsilon schachtel	EST: AY067218.1 | clone H.86.10e unknown mRNA sequence& AY067218.1 | clone H.86.10e unknown mRNA sequence	IPR002059|PF00313|'Cold-shock' DNA-binding domain\IPR012340|SSF50249|Nucleic acid-binding proteins	dd_Smed_v4_209_0_1	fincher_plus_cluster8
SMESG000074136.1	7392.39	7142.16	7642.61	-0.0966825	0.0374427	-2.58215	0.0098188	0.0270207	NDUFV1	NADH dehydrogenase (ubiquinone) flavoprotein 1	EST: AY067823.1 | clone H.81.6g unknown mRNA sequence	IPR011538|PF01512|Respiratory-chain NADH dehydrogenase 51 Kd subunit\IPR019554|PF10531|SLBB domain\IPR019575|PF10589|NADH-ubiquinone oxidoreductase-F iron-sulfur binding region	dd_Smed_v4_1843_0_1	fincher_plus_cluster8
SMESG000022082.1	59.6257	74.6004	44.651	0.527661	0.208386	2.52682	0.01151	0.0310695					dd_Smed_v4_8317_0_1	fincher_plus_cluster8
SMESG000036539.1	60938.3	59376.8	62499.8	-0.0736408	0.0293976	-2.50499	0.0122455	0.0327724	ATP5B	ATP synthase, H transporting, mitochondrial F1 complex, beta polypeptide	EST: AY067831.1 | clone H.54.7a unknown mRNA sequence& AY067818.1 | clone HB.18.10g unknown mRNA sequence& AY967700.1 | clone NBE.8.09G mRNA sequence	IPR000194|PF00006|ATP synthase alpha/beta family, nucleotide-binding domain\IPR004100|PF02874|ATP synthase alpha/beta family, beta-barrel domain\IPR000793|SSF47917|C-terminal domain of alpha and beta subunits of F1 ATP synthase\IPR004100|SSF50615|N-terminal domain of alpha and beta subunits of F1 ATP synthase\IPR027417|SSF52540|P-loop containing nucleoside triphosphate hydrolases	dd_Smed_v4_745_0_1	fincher_plus_cluster8
SMESG000001797.1	141.649	162.237	121.062	0.372486	0.150399	2.4751	0.0133198	0.0353101			EST: AY066399.1 | clone HB.1.1c unknown mRNA sequence		dd_Smed_v4_272_0_1	fincher_plus_cluster8
SMESG000013361.1	2997.36	2878.66	3116.06	-0.113551	0.0486892	-2.33216	0.0196923	0.0496633					dd_Smed_v4_6783_0_1	fincher_plus_cluster8

## Sheet: cl9
Overlapping genes with Fincher et al., 2018
Columns of this study (Supplemental Table 3)													Column of Fincher et al., 2018
Id	baseMean	MUT.Mean	CTRL.Mean	log2FoldChange	lfcSE	stat	pvalue	padj	symbol	Description	Published.Transcripts	Compact.Domain.Annotation.List	dd_Smed_v4	status
SMESG000056256.1	113533	90207.4	136858	-0.597946	0.0345827	-17.2903	5.56395e-67	1.43263e-64	HSPA9	heat shock protein family A (Hsp70) member 9	mRNA: GU591875.1 | Hsp70 mRNA - partial cds&EST: AY067266.1 | clone H.6.5d unknown mRNA sequence& AY967478.1 | clone HE.1.05D mRNA sequence	IPR013126|PF00012|Hsp70 protein\IPR019651|PF10712|NAD-specific glutamate dehydrogenase\IPR029047|SSF100920|Heat shock protein 70kD (HSP70), peptide-binding domain	dd_Smed_v4_424_0_1	fincher_plus_cluster9
SMESG000064131.1	3779.56	2881.1	4678.03	-0.691209	0.049111	-14.0737	5.51077e-45	6.23928e-43	KIF15	kinesin family member 15		IPR001752|PF00225|Kinesin motor domain\IPR027640|PTHR24115|FAMILY NOT NAMED\IPR027417|SSF52540|P-loop containing nucleoside triphosphate hydrolases	dd_Smed_v4_11717_0_1	fincher_plus_cluster9
SMESG000019478.1	10938.1	9008.54	12867.6	-0.510941	0.0388374	-13.1558	1.57579e-39	1.29005e-37	HSPA4L	heat shock protein family A (Hsp70) member 4 like		IPR013126|PF00012|Hsp70 protein\IPR019651|PF10712|NAD-specific glutamate dehydrogenase\IPR029047|SSF100920|Heat shock protein 70kD (HSP70), peptide-binding domain\IPR029048|SSF100934|Heat shock protein 70kD (HSP70), C-terminal subdomain	dd_Smed_v4_1087_0_1	fincher_plus_cluster9
SMESG000039247.1	5075.62	4103.24	6048	-0.552716	0.0519183	-10.6457	1.82694e-26	6.70468e-25	MS3_08938	DNA repair protein RAD50	mRNA: FJ588616.1 | rad50-like protein mRNA - partial cds	IPR013134|PF04423|Rad50 zinc hook motif\IPR004584|PTHR18867|RAD50\IPR027417|SSF52540|P-loop containing nucleoside triphosphate hydrolases	dd_Smed_v4_11475_0_1	fincher_plus_cluster9
SMESG000063612.1	10097.2	8589.24	11605.2	-0.430621	0.0405413	-10.6217	2.36139e-26	8.58707e-25	PHUM_PHUM475220	Flotillin-1, putative		IPR001107|PF01145|SPFH domain / Band 7 family\IPR031905|PF15975|Flotillin\IPR027705|PTHR13806|FLOTILLIN-RELATED\IPR001107|SSF117892|Band 7/SPFH domain	dd_Smed_v4_1887_0_1	fincher_plus_cluster9
SMESG000010201.1	6250.14	5159.65	7340.63	-0.501614	0.0550113	-9.11826	7.63367e-20	1.65127e-18					dd_Smed_v4_9821_0_1	fincher_plus_cluster9
SMESG000065057.1	15492	13282.9	17701.1	-0.41004	0.0469159	-8.73986	2.33409e-18	4.51107e-17	TDRD12	tudor domain containing 12		IPR011545|PF00270|DEAD/DEAH box helicase\IPR002999|PF00567|Tudor domain\IPR027417|SSF52540|P-loop containing nucleoside triphosphate hydrolases	dd_Smed_v4_4638_0_1	fincher_plus_cluster9
SMESG000003318.1	28960.3	25290.5	32630.2	-0.364401	0.043217	-8.43188	3.40165e-17	5.94136e-16	ATAD3A-B	ATPase family, AAA domain containing 3A		IPR003959|PF00004|ATPase family associated with various cellular activities (AAA)\IPR021911|PF12037|Domain of unknown function (DUF3523)\IPR027417|SSF52540|P-loop containing nucleoside triphosphate hydrolases	dd_Smed_v4_1807_0_1	fincher_plus_cluster9
SMESG000064752.1	9256.55	7826.37	10686.7	-0.443565	0.052689	-8.4185	3.81337e-17	6.63868e-16	T265_12484	hypothetical protein		IPR007110|SSF48726|Immunoglobulin	dd_Smed_v4_3240_0_1	fincher_plus_cluster9
SMESG000012911.1	10430.2	8907.37	11953	-0.419315	0.0501295	-8.36458	6.03301e-17	1.03672e-15	CAD	carbamoyl-phosphate synthetase 2, aspartate transcarbamylase, and dihydroorotase		IPR017926|PF00117|Glutamine amidotransferase class-I\IPR006131|PF00185|Aspartate/ornithine carbamoyltransferase, Asp/Orn binding domain\IPR002474|PF00988|Carbamoyl-phosphate synthase small chain, CPSase domain\IPR006680|PF01979|Amidohydrolase family\IPR011607|PF02142|MGS-like domain\IPR006132|PF02729|Aspartate/ornithine carbamoyltransferase, carbamoyl-P binding domain\IPR005479|PF02786|Carbamoyl-…	dd_Smed_v4_7167_0_1	fincher_plus_cluster9
SMESG000017824.1	30579.4	33800.5	27358.3	0.302465	0.0415878	7.27292	3.51787e-13	4.31331e-12	UNG	uracil DNA glycosylase		IPR005122|PF03167|Uracil DNA glycosylase superfamily\IPR002043|PTHR11264|URACIL-DNA GLYCOSYLASE\IPR005122|SSF52141|Uracil-DNA glycosylase-like	dd_Smed_v4_1568_0_1	fincher_plus_cluster9
SMESG000047473.1	14849.2	13258.6	16439.7	-0.307131	0.0469942	-6.53549	6.34003e-11	6.17525e-10	LAMC	Lamin C		IPR001664|PF00038|Intermediate filament protein\IPR001322|SSF74853|Lamin A/C globular tail domain	dd_Smed_v4_6732_0_1	fincher_plus_cluster9
SMESG000043684.1	18395.3	16678.4	20112.3	-0.267953	0.0421876	-6.35145	2.13294e-10	1.97737e-09				IPR000504|PF00076|RNA recognition motif. (a.k.a. RRM, RBD, or RNP domain)\IPR002999|PF00567|Tudor domain\IPR012677|SSF54928|RNA-binding domain, RBD	dd_Smed_v4_3741_0_1	fincher_plus_cluster9
SMESG000046974.1	25960.6	23942	27979.2	-0.223283	0.0381059	-5.85954	4.64164e-09	3.75566e-08	DDX3X	DEAD-box helicase 3, X-linked	EST: AY067251.1 | clone H.6.11c unknown mRNA sequence& AY967483.1 | clone HE.1.07A mRNA sequence	IPR011545|PF00270|DEAD/DEAH box helicase\IPR001650|PF00271|Helicase conserved C-terminal domain\IPR027417|SSF52540|P-loop containing nucleoside triphosphate hydrolases	dd_Smed_v4_799_0_1	fincher_plus_cluster9
SMESG000038798.1	16765.2	15257.7	18272.6	-0.25758	0.0461082	-5.58642	2.31802e-08	1.72437e-07	MCM6.2	minichromosome maintenance complex component 6		IPR001208|PF00493|MCM2/3/5 family\IPR027925|PF14551|MCM N-terminal domain\IPR008049|PTHR11630:SF43|DNA REPLICATION LICENSING FACTOR MCM6\IPR012340|SSF50249|Nucleic acid-binding proteins\IPR027417|SSF52540|P-loop containing nucleoside triphosphate hydrolases	dd_Smed_v4_2682_0_1	fincher_plus_cluster9
SMESG000016054.1	9435.39	8619.12	10251.7	-0.248053	0.0457479	-5.42216	5.88817e-08	4.16418e-07	ADAD1	adenosine deaminase domain containing 1 (testis-specific)		IPR014720|PF00035|Double-stranded RNA binding motif\IPR002466|PF02137|Adenosine-deaminase (editase) domain	dd_Smed_v4_4276_0_1	fincher_plus_cluster9
SMESG000031317.1	6302.69	5157.82	7447.57	-0.505819	0.0959642	-5.27087	1.35781e-07	9.10375e-07			EST: AY068008.1 | clone H.55.9e unknown mRNA sequence		dd_Smed_v4_9229_0_1	fincher_plus_cluster9
SMESG000032689.1	26419.8	24642.5	28197.1	-0.192944	0.0393824	-4.89924	9.6206e-07	5.70729e-06	PES1	pescadillo ribosomal biogenesis factor 1	EST: JX010566.1 | clone Smed_02416_V2 pescadillo-1 mRNA - complete cds& JX010566.1 | clone Smed_02416_V2 pescadillo-1 mRNA - complete cds	IPR010613|PF06732|Pescadillo N-terminus\IPR001357|SSF52113|BRCT domain	dd_Smed_v4_900_0_1	fincher_plus_cluster9
SMESG000070179.1	4556.4	4196.92	4915.88	-0.226062	0.0489637	-4.61692	3.89475e-06	2.11843e-05	SIZ	schizo		IPR000904|PF01369|Sec7 domain\IPR001849|PF16453|PH domain\IPR000904|SSF48425|Sec7 domain\IPR011993|SSF50729|PH domain-like	dd_Smed_v4_8602_0_1	fincher_plus_cluster9
SMESG000063514.1	16230.1	15197.9	17262.4	-0.182467	0.0404468	-4.51128	6.44391e-06	3.38724e-05				IPR000225|PF00514|Armadillo/beta-catenin-like repeat\IPR002652|PF01749|Importin beta binding domain\IPR032413|PF16186|Atypical Arm repeat\IPR016024|SSF48371|ARM repeat	dd_Smed_v4_3708_0_1	fincher_plus_cluster9
SMESG000046586.1	3218.68	3464.1	2973.26	0.217076	0.0506003	4.28999	1.78685e-05	8.70469e-05					dd_Smed_v4_2725_0_1	fincher_plus_cluster9
SMESG000067941.1	50306.3	47045.8	53566.8	-0.185295	0.0472246	-3.92369	8.72014e-05	0.000377873	DDX4	DEAD (Asp-Glu-Ala-Asp) box polypeptide 4	mRNA: KU852684.1 | VASA 1 protein (VASA1) mRNA - complete cds& KU852684.1 | VASA 1 protein (VASA1) mRNA - complete cds& JQ425140.1 | VASA-1 mRNA - complete cds& JQ425140.1 | VASA-1 mRNA - complete cds	IPR011545|PF00270|DEAD/DEAH box helicase\IPR001650|PF00271|Helicase conserved C-terminal domain\IPR027417|SSF52540|P-loop containing nucleoside triphosphate hydrolases	dd_Smed_v4_1985_0_1	fincher_plus_cluster9
SMESG000027888.1	54.7583	72.2586	37.2581	0.717966	0.197819	3.61105	0.000304964	0.00119062	MS3_09706	Acid-sensing ion channel 3		IPR001873|PF00858|Amiloride-sensitive sodium channel\IPR001873|PTHR11690|AMILORIDE-SENSITIVE SODIUM CHANNEL-RELATED	dd_Smed_v4_904_0_1	fincher_plus_cluster9
SMESG000017514.1	1093.64	996.417	1190.86	-0.251159	0.071741	-3.50086	0.000463752	0.00174896	MS3_06241	Separin		IPR005314|PF03568|Peptidase family C50\IPR005314|PTHR12792|EXTRA SPINDLE POLES 1-RELATED	dd_Smed_v4_6610_0_1	fincher_plus_cluster9
SMESG000010762.1	5189.05	5448.74	4929.37	0.143124	0.0415786	3.44225	0.000576907	0.00212844	RANBP2	RAN binding protein 2		IPR000156|PF00638|RanBP1 domain\IPR011993|SSF50729|PH domain-like	dd_Smed_v4_3061_0_1	fincher_plus_cluster9
SMESG000029273.1	47175.6	44565.6	49785.5	-0.158153	0.0466208	-3.39234	0.000692985	0.00251713	RNRL	Ribonucleoside diphosphate reductase large subunit	EST: AY067449.1 | clone HB.18.5b unknown mRNA sequence	IPR013509|PF00317|Ribonucleotide reductase, all-alpha domain\IPR000788|PF02867|Ribonucleotide reductase, barrel domain\IPR005144|PF03477|ATP cone domain\IPR008926|SSF48168|R1 subunit of ribonucleotide reductase, N-terminal domain	dd_Smed_v4_1651_0_1	fincher_plus_cluster9
SMESG000069873.1	3086.24	2932.8	3239.67	-0.142436	0.0504871	-2.82124	0.00478381	0.0143631	MOV10L1	Mov10 RISC complex RNA helicase like 1		IPR025223|PF14444|S1-like\IPR027417|SSF52540|P-loop containing nucleoside triphosphate hydrolases	dd_Smed_v4_2121_1_1	fincher_plus_cluster9
SMESG000013361.1	2997.36	2878.66	3116.06	-0.113551	0.0486892	-2.33216	0.0196923	0.0496633					dd_Smed_v4_6783_0_1	fincher_plus_cluster9

[truncated: 13 more sheets: cl10, cl11, cl12, cl13, cl14, cl15, cl16, cl17, cl18, cl19, cl20, cl21, Table Legend]
