# Supplementary material for: Tnfaip2/exoc3‐driven lipid metabolism is essential for stem cell differentiation and organ homeostasis
Source: EMBO Rep. 2020 Dec 10;22(1):e49328. doi: 10.15252/embr.201949328 (PMC7788457; doi:10.15252/embr.201949328)
Supplement: Supplementary file 7 — Dataset EV5 [file EMBR-22-e49328-s007.xlsx]

## Sheet: Zhu et al. 2015
Ovelapping genes with Zhu et al., 2015
Columns of this study (Supplemental Table 3)													Columns of Zhu et al., 2015
Id	baseMean	MUT.Mean	CTRL.Mean	log2FoldChange	lfcSE	stat	pvalue	padj	symbol	Description	Published.Transcripts	Compact.Domain.Annotation.List	ASXL	gene_name	status	in.heatmap	gene function
SMESG000042765.1	1856.97	839.136	2874.81	-1.74452	0.0622231	-28.0097	1.23793e-172	2.47029e-169					SmedASXL_002169	pmp-4	zhu_new_diff_marker	yes
SMESG000018472.1	4523.25	2321.13	6725.37	-1.51502	0.0519596	-29.1503	8.27827e-187	1.88792e-183					SmedASXL_009939	pmp-8	zhu_new_diff_marker	yes
SMESG000069796.1	846.797	508.563	1185.03	-1.19057	0.0728354	-16.3315	5.89043e-60	1.30604e-57					SmedASXL_005223	prog-1-6	zhu_new_diff_marker	yes
SMESG000034829.1	2179.03	1324.44	3033.62	-1.17692	0.0576062	-20.4241	1.02059e-92	5.8188e-90					SmedASXL_002658	prog-1-10	zhu_new_diff_marker	yes
SMESG000062429.1	684.154	427.084	941.224	-1.10569	0.0830361	-13.304	2.19356e-40	1.9347e-38	ODC1	ornithine decarboxylase, structural 1	EST: JX010519.1 | clone Smed_04997_V2 ornithine decarboxylase-1 mRNA - complete cds& JX010519.1 | clone Smed_04997_V2 ornithine decarboxylase-1 mRNA - complete cds& AY068045.1 | clone H.68.7b unknown mRNA sequence	IPR022643|PF00278|Pyridoxal-dependent decarboxylase, C-terminal sheet domain\IPR022644|PF02784|Pyridoxal-dependent decarboxylase, pyridoxal binding domain\IPR009006|SSF50621|Alanine racemase C-terminal domain-like\IPR029066|SSF51419|PLP-binding barrel	SmedASXL_012089	DCOR-1	zhu_new_diff_marker	yes	The first step of polyamine biosynthesis requires the rate limiting enzyme Ornithine Decarboxylase 1 (ODC1) that converts ornithine into putrescine which in turn gets converted into the polymine called spermidine. Spermidine has ben reported to promote longevity of various organisms (PMID: 19801973; 27841876)
SMESG000038687.1	745.267	467.734	1022.8	-1.08635	0.0860136	-12.6201	1.63596e-36	1.13059e-34					SmedASXL_006858	pmp-7	zhu_new_diff_marker	yes
SMESG000076927.1	3933.33	2513.4	5353.26	-1.07236	0.0596393	-17.9785	2.86965e-72	8.6436e-70					SmedASXL_018040	pmp-5	zhu_new_diff_marker	yes
SMESG000051953.1	13419.5	8639.11	18199.9	-1.06896	0.0342595	-31.2006	1.04587e-213	8.34816e-210	MS3_04855	Glycine amidinotransferase, mitochondrial	EST: AY066974.1 | clone H.56.4h unknown mRNA sequence	IPR033195|PTHR10488|GLYCINE AMIDINOTRANSFERASE, MITOCHONDRIAL	SmedASXL_018741	AGAT-2, Category 3 H.56.4h	zhu_known_diff_marker	yes
SMESG000076142.1	4565.06	2951.7	6178.42	-1.05488	0.0475975	-22.1602	8.31539e-109	7.37483e-106					SmedASXL_004473	prog-1-5	zhu_new_diff_marker	yes
SMESG000051964.1	12799.7	8308.19	17291.1	-1.05141	0.0347627	-30.2441	6.23711e-201	2.48923e-197	MS3_04855	Glycine amidinotransferase, mitochondrial	mRNA: KY348647.1 | hypothetical protein Smed-agat-1 mRNA - complete cds	IPR033195|PTHR10488|GLYCINE AMIDINOTRANSFERASE, MITOCHONDRIAL	SmedASXL_002889	AGAT-1, Category 3 NB.8.8b	zhu_known_diff_marker	yes
SMESG000028420.1	6040.53	3928.32	8152.74	-1.04232	0.0460287	-22.6431	1.63007e-113	1.53073e-110					SmedASXL_003039	pmp-9	zhu_new_diff_marker	yes
SMESG000027979.1	5729.28	3851.93	7606.63	-0.972647	0.0446848	-21.7653	4.94752e-105	4.15696e-102			mRNA: KF730684.1 | X1.A.D4.1 mRNA - partial cds& KF730684.1 | X1.A.D4.1 mRNA - partial cds&EST: JX010497.1 | clone Smed_00523_V2 hypothetical protein mRNA - complete cds		SmedASXL_005341	pmp-10	zhu_new_diff_marker	yes
SMESG000042787.1	4515.91	3080.43	5951.38	-0.940564	0.0474821	-19.8072	2.58222e-87	1.24917e-84					SmedASXL_018710	pmp-6	zhu_new_diff_marker	yes
SMESG000053861.1	4826.42	3333.13	6319.71	-0.912732	0.0483259	-18.8856	1.49695e-79	5.68983e-77					SmedASXL_003595	prog-1-7	zhu_new_diff_marker	yes
SMESG000000110.1	191.437	129.073	253.801	-0.882426	0.131998	-6.67135	2.53466e-11	2.58386e-10	SVOPL	SVOP-like		IPR005828|PF00083|Sugar (and other) transporter\IPR020846|SSF103473|MFS general substrate transporter	SmedASXL_018064	SV2-RP	zhu_new_diff_marker	yes	SVOPL is an imprinted gene which in expressed in all brain regions and can be detected early in development and declines upon aging (PMID: 24247273; 23894296).
SMESG000021388.1	1316.13	927.755	1704.5	-0.856675	0.0721184	-11.8759	1.58014e-32	8.75882e-31					SmedASXL_005723	prog-1-4	zhu_new_diff_marker	yes
SMESG000038673.1	336.83	236.456	437.204	-0.837337	0.105241	-7.94844	1.88879e-15	2.86078e-14					SmedASXL_006858	pmp-7	zhu_new_diff_marker	yes
SMESG000006721.1	465.764	330.372	601.156	-0.821837	0.0935522	-8.77833	1.65915e-18	3.26996e-17	SLC7A11	solute carrier family 7 member 11	mRNA: KT163502.1 | slc7a-8 (slc7a-8) mRNA - complete cds	IPR002293|PF13520|Amino acid permease\IPR002293|PTHR11785|AMINO ACID TRANSPORTER	SmedASXL_001816	SLC7a11	zhu_new_diff_marker	yes
SMESG000024882.1	1502.22	1207.9	1796.55	-0.460871	0.181643	-2.53734	0.0111698	0.0302894			EST: JX122762.1 | clone NB.21.11E PROG-1 mRNA - complete cds& AY066878.1 | clone HB.14.7a unknown mRNA sequence		SmedASXL_011484	prog-1, Category 2 NB.21.11e	zhu_known_diff_marker	no
SMESG000078256.1	6484.51	5893.82	7075.21	-0.260401	0.0483173	-5.38938	7.07017e-08	4.92936e-07	MS3_05420	Cellular tumor antigen p53	EST: AY068713.3 | clone H.112.3g(T3) SMED-P53 mRNA - complete cds	IPR011615|PF00870|P53 DNA-binding domain\IPR002117|PTHR11447|CELLULAR TUMOR ANTIGEN P53\IPR008967|SSF49417|p53-like transcription factors	SmedASXL_008454	Smed-p53	zhu_known_diff_marker	no
