# Supplementary material for: Tnfaip2/exoc3‐driven lipid metabolism is essential for stem cell differentiation and organ homeostasis
Source: EMBO Rep. 2020 Dec 10;22(1):e49328. doi: 10.15252/embr.201949328 (PMC7788457; doi:10.15252/embr.201949328)
Supplement: Supplementary file 8 — Dataset EV6 [file EMBR-22-e49328-s008.xls]

## Sheet: MmusRNASeqResults
List of differentially expressed genes in Tnfaip2-/- EBs in comparison to WT EBs upon 3 days of in vitro differentiation
EnsemblID	baseMean	Tnfaip2-KO.Mean	Control.Mean	log2FoldChange	stat	pvalue	padj	symbol
ENSMUSG00000051855	1545.91	8.05913	3083.76	-7.46027	-28.8577	4.05386e-183	1.00928e-180	Mest
ENSMUSG00000062327	390.766	3.00035	778.532	-6.11787	-16.4302	1.16252e-60	5.2877e-59	T
ENSMUSG00000048528	100.989	3.00902	198.969	-4.33943	-12.0007	3.52452e-33	7.46971e-32	Nkx1-2
ENSMUSG00000012282	143.754	7.02065	280.488	-4.32796	-15.6155	5.71089e-55	2.28939e-53	Wnt8a
ENSMUSG00000025219	169.158	12.3905	325.926	-4.08895	-17.8429	3.28181e-71	1.8886e-69	Fgf8
ENSMUSG00000032368	51.9031	1.33103	102.475	-3.71915	-8.33258	7.91006e-17	8.00551e-16	Zic1
ENSMUSG00000005503	58.6977	5.0262	112.369	-3.31896	-10.6834	1.21692e-26	2.0125e-25	Evx1
ENSMUSG00000022425	65.3128	7.36852	123.257	-3.17488	-11.2874	1.51454e-29	2.79858e-28	Enpp2
ENSMUSG00000018973	63.9517	7.37509	120.528	-3.14991	-11.2042	3.88813e-29	7.04689e-28	Hoxb1
ENSMUSG00000026497	87.9678	12.0011	163.934	-3.14547	-12.8475	8.88617e-38	2.18705e-36	Mixl1
ENSMUSG00000044338	42.6077	3.34073	81.8747	-3.10899	-9.03441	1.64894e-19	1.94323e-18	Aplnr
ENSMUSG00000029838	122.673	21.7469	223.6	-2.99497	-14.9106	2.81118e-50	9.87964e-49	Ptn
ENSMUSG00000019982	340.639	71.4719	609.805	-2.96638	-23.5202	2.53739e-122	3.39065e-120	Myb
ENSMUSG00000020297	206.941	28.2202	385.662	-2.9549	-11.3668	6.11718e-30	1.14919e-28	Nsg2
ENSMUSG00000029108	22.7893	0	45.5786	-2.9336	-6.51752	7.148e-11	4.86517e-10	Pcdh7
ENSMUSG00000048251	156.71	30.7979	282.621	-2.92233	-16.2855	1.25073e-59	5.5088e-58	Bcl11b
ENSMUSG00000000184	359.386	78.6873	640.084	-2.912	-24.4269	8.86148e-132	1.40666e-129	Ccnd2
ENSMUSG00000048562	128.759	25.3748	232.143	-2.86812	-14.8332	8.93027e-50	3.09251e-48	Sp8
ENSMUSG00000060548	390.426	88.7203	692.132	-2.8637	-25.1713	8.26667e-140	1.42718e-137	Tnfrsf19
ENSMUSG00000026255	168.08	35.1804	300.979	-2.8612	-16.9153	3.46887e-64	1.7503e-62	Efhd1
ENSMUSG00000069911	48.4192	6.72271	90.1158	-2.80267	-9.5591	1.1879e-21	1.55571e-20	Fam196b
ENSMUSG00000021765	424.033	103.873	744.193	-2.75583	-25.6089	1.21436e-144	2.24391e-142	Fst
ENSMUSG00000029859	224.459	52.898	396.019	-2.74136	-18.814	5.79899e-79	3.84195e-77	Epha1
ENSMUSG00000085794	92.0942	18.763	165.426	-2.72549	-12.4758	1.0121e-35	2.31288e-34	Vax2os
ENSMUSG00000099474	23.1808	1.00261	45.3589	-2.7235	-6.18282	6.29669e-10	3.97039e-09	1700097N02Rik
ENSMUSG00000037010	128.726	28.81	228.641	-2.71048	-14.6039	2.65194e-48	8.6875e-47	Apln
ENSMUSG00000018698	30.74	3.0123	58.4678	-2.70095	-7.73165	1.06159e-14	9.38999e-14	Lhx1
ENSMUSG00000034777	93.4347	20.4344	166.435	-2.65599	-12.5958	2.22706e-36	5.21014e-35	Vax2
ENSMUSG00000092035	55.2925	10.0177	100.567	-2.64992	-10.0179	1.27136e-23	1.84366e-22	Peg10
ENSMUSG00000055874	58.9065	11.0637	106.749	-2.62617	-10.0977	5.65528e-24	8.30283e-23	Foxi3
ENSMUSG00000028179	373.35	99.0066	647.694	-2.61206	-22.3802	6.13311e-111	6.8749e-109	Cth
ENSMUSG00000067261	510.261	139.694	880.828	-2.59227	-26.8652	5.60133e-159	1.16213e-156	Foxd3
ENSMUSG00000053062	422.291	115.764	728.818	-2.5789	-24.3586	4.6956e-131	7.35499e-129	Jam2
ENSMUSG00000022208	188.387	49.6631	327.111	-2.55277	-16.692	1.4983e-62	7.21749e-61	Jph4
ENSMUSG00000036422	106.281	25.5129	187.05	-2.54687	-12.5282	5.23097e-36	1.20941e-34	Pcdh8
ENSMUSG00000024134	28.3234	3.36346	53.2834	-2.52899	-7.42101	1.16227e-13	9.56505e-13	Six2
ENSMUSG00000050473	95.3586	23.1605	167.557	-2.52333	-12.2647	1.40124e-34	3.12074e-33	Slc35d3
ENSMUSG00000000861	306.728	86.7647	526.691	-2.49867	-20.337	6.05105e-92	5.12973e-90	Bcl11a
ENSMUSG00000056498	77.9535	18.725	137.182	-2.47172	-11.1159	1.04946e-28	1.87334e-27	Tmem154
ENSMUSG00000015843	211.089	59.5992	362.579	-2.46621	-17.3926	9.39034e-68	5.00226e-66	Rxrg
ENSMUSG00000032420	32.267	5.02291	59.5112	-2.46291	-7.83154	4.81922e-15	4.36387e-14	Nt5e
ENSMUSG00000075304	86.2763	21.4848	151.068	-2.46217	-11.5859	4.85577e-31	9.49162e-30	Sp5
ENSMUSG00000108900	55.8812	12.4079	99.3546	-2.44176	-9.64263	5.28167e-22	7.0339e-21	C430049E01Rik
ENSMUSG00000024619	20.8856	1.69204	40.0791	-2.43472	-6.32311	2.56347e-10	1.67167e-09	Cdx1
ENSMUSG00000039081	61.7937	14.449	109.138	-2.42811	-10.0339	1.08158e-23	1.57232e-22	Zfp503
ENSMUSG00000005892	10544.4	3313.32	17775.5	-2.41858	-84.7876	0	0	Trh
ENSMUSG00000038916	59.6717	13.8095	105.534	-2.41208	-9.72378	2.38756e-22	3.23428e-21	Soga3
ENSMUSG00000024565	242.362	72.2443	412.48	-2.38996	-17.6343	1.34257e-69	7.48923e-68	Sall3
ENSMUSG00000029646	18.1427	1.00918	35.2762	-2.38144	-5.65542	1.55462e-08	8.65583e-08	Cdx2
ENSMUSG00000050953	3659.33	1196.48	6122.17	-2.34613	-59.7461	0	0	Gja1
ENSMUSG00000037892	47.4807	11.029	83.9323	-2.31414	-8.75931	1.96455e-18	2.17842e-17	Pcdh18
ENSMUSG00000079042	385.625	124.199	647.052	-2.31134	-21.8373	1.02627e-105	1.05536e-103	Apela
ENSMUSG00000086126	20.9293	2.36085	39.4978	-2.30793	-6.4083	1.47148e-10	9.76251e-10	Evx1os
ENSMUSG00000071235	1063.91	354.657	1773.16	-2.29454	-33.7404	1.47979e-249	6.60377e-247	Vrtn
ENSMUSG00000027004	36.1973	7.69812	64.6966	-2.2782	-7.90191	2.74659e-15	2.5189e-14	Frzb
ENSMUSG00000031155	5245.63	1808.35	8682.92	-2.25711	-66.2035	0	0	Pim2
ENSMUSG00000059921	14.8325	0.656844	29.0082	-2.21963	-4.9694	6.71596e-07	3.18776e-06	Unc5c
ENSMUSG00000036915	123.244	38.8669	207.62	-2.21401	-12.5825	2.63684e-36	6.14448e-35	Kirrel2
ENSMUSG00000038526	800.683	281.896	1319.47	-2.19551	-29.6687	1.94429e-193	5.41015e-191	Car14
ENSMUSG00000030222	41.3147	9.99918	72.6302	-2.19496	-8.00769	1.16879e-15	1.10049e-14	Rerg
ENSMUSG00000033826	289.687	99.2924	480.081	-2.19116	-18.5126	1.63406e-76	1.04739e-74	Dnah8
ENSMUSG00000005360	508.337	177.526	839.148	-2.19062	-23.6633	8.61784e-124	1.19198e-121	Slc1a3
ENSMUSG00000048038	28.5329	5.695	51.3708	-2.17959	-7.05502	1.72579e-12	1.32141e-11	Ccdc187
ENSMUSG00000036095	15.9746	1.34628	30.603	-2.17622	-5.56774	2.58059e-08	1.40572e-07	Dgkb
ENSMUSG00000025407	276.523	95.8485	457.198	-2.16938	-18.0561	7.05779e-73	4.19424e-71	Gli1
ENSMUSG00000052512	326.227	114.031	538.424	-2.16833	-19.5095	9.11959e-85	6.8043e-83	Nav2
ENSMUSG00000019880	23.8577	4.34005	43.3753	-2.1417	-6.6098	3.84829e-11	2.68812e-10	Rspo3
ENSMUSG00000020661	8868.25	3298.47	14438	-2.12512	-70.7048	0	0	Dnmt3a
ENSMUSG00000023885	46.0962	12.3872	79.8052	-2.12428	-8.10243	5.38738e-16	5.17625e-15	Thbs2
ENSMUSG00000042607	72.2563	22.0915	122.421	-2.12392	-9.59212	8.62949e-22	1.13768e-20	Asb4
ENSMUSG00000031139	341.976	122.807	561.146	-2.12066	-19.1195	1.73657e-81	1.18709e-79	Mcf2
ENSMUSG00000000125	69.1453	21.0781	117.213	-2.11933	-9.47981	2.54758e-21	3.26942e-20	Wnt3
ENSMUSG00000040721	384.142	140.485	627.799	-2.10239	-20.6711	6.30026e-95	5.66592e-93	Zfhx2
ENSMUSG00000038156	121.353	41.1996	201.507	-2.10092	-12.049	1.96261e-33	4.21996e-32	Spon1
ENSMUSG00000067878	276.149	100.598	451.7	-2.08529	-17.306	4.23854e-67	2.24273e-65	Map7d3
ENSMUSG00000039059	48.7124	14.0694	83.3553	-2.08232	-8.27307	1.30558e-16	1.30624e-15	Hrh3
ENSMUSG00000006586	56.1858	17.1002	95.2714	-2.07504	-8.76962	1.79268e-18	1.99157e-17	Runx1t1
ENSMUSG00000004885	450.476	169.082	731.87	-2.06287	-21.5346	7.37502e-103	7.39127e-101	Crabp2
ENSMUSG00000042751	140.156	49.7662	230.546	-2.05148	-12.3867	3.08451e-35	6.93486e-34	Nmnat2
ENSMUSG00000002459	57.2621	17.769	96.7552	-2.0469	-8.6654	4.49922e-18	4.88369e-17	Rgs20
ENSMUSG00000032083	40.5303	11.3628	69.6978	-2.04213	-7.64709	2.05585e-14	1.79032e-13	Apoa1
ENSMUSG00000059334	44.1952	12.7536	75.6368	-2.03962	-7.83036	4.86488e-15	4.40353e-14	Zfp36l3
ENSMUSG00000025469	20.3205	3.36136	37.2796	-2.03604	-6.03836	1.55692e-09	9.48836e-09	Msx3
ENSMUSG00000026976	42.8611	12.4132	73.3089	-2.031	-7.77088	7.79457e-15	6.95425e-14	Pax8
ENSMUSG00000097767	354.415	135.117	573.713	-2.02764	-19.4256	4.68643e-84	3.38971e-82	Miat
ENSMUSG00000019874	16.9047	2.3456	31.4639	-2.02262	-5.71009	1.12915e-08	6.36328e-08	Fabp7
ENSMUSG00000038253	59.7181	19.1718	100.264	-2.01982	-8.73617	2.41153e-18	2.65291e-17	Hoxa5
ENSMUSG00000064361	35.4328	9.71859	61.1471	-2.01728	-7.28348	3.25307e-13	2.61795e-12
ENSMUSG00000019960	1755.97	691.562	2820.39	-2.01504	-40.2045	0	0	Dusp6
ENSMUSG00000002204	63.5862	20.8029	106.369	-2.01386	-8.95668	3.34596e-19	3.87935e-18	Napsa
ENSMUSG00000027210	268.478	101.741	435.215	-2.01075	-16.1778	7.23607e-59	3.12313e-57	Meis2
ENSMUSG00000049073	46.3484	14.0706	78.6262	-2.01051	-7.97823	1.48441e-15	1.38772e-14	Olfr985
ENSMUSG00000004151	579.375	225.567	933.183	-2.01023	-23.0966	5.01e-118	6.23666e-116	Etv1
ENSMUSG00000071757	35.9628	10.0709	61.8547	-1.99974	-7.26349	3.77221e-13	3.02135e-12	Zhx2
ENSMUSG00000000142	273.319	105.384	441.253	-1.9863	-16.2572	1.9867e-59	8.70173e-58	Axin2
ENSMUSG00000045591	62.3178	20.7781	103.858	-1.9836	-8.81491	1.19777e-18	1.34391e-17	Olig3
ENSMUSG00000046500	102.454	36.7606	168.147	-1.98037	-10.5887	3.36073e-26	5.46309e-25	Fam19a4
ENSMUSG00000028019	25.541	6.02014	45.0618	-1.97454	-6.42213	1.34378e-10	8.97323e-10	Pdgfc
ENSMUSG00000055639	38.4571	11.0595	65.8547	-1.96926	-7.20666	5.73396e-13	4.53425e-12	Dach1
ENSMUSG00000022101	290.332	113.757	466.907	-1.96375	-16.6432	3.39012e-62	1.61659e-60	Fgf17
ENSMUSG00000039706	13.2205	1.01128	25.4298	-1.95929	-4.96611	6.83094e-07	3.23973e-06	Ldb2
ENSMUSG00000020598	73.4746	25.5216	121.428	-1.95901	-9.1452	5.95216e-20	7.13897e-19	Nrcam
ENSMUSG00000028360	18.8374	3.36346	34.3114	-1.95624	-5.81382	6.10645e-09	3.53734e-08	Slc44a5
ENSMUSG00000031342	82.1643	29.1115	135.217	-1.94583	-9.39239	5.86543e-21	7.37921e-20	Gpm6b
ENSMUSG00000051851	27.3026	7.03261	47.5725	-1.93951	-6.48747	8.72885e-11	5.92409e-10	Cxx1c
ENSMUSG00000113251	270.36	107.533	433.186	-1.93224	-15.9389	3.40279e-57	1.427e-55
ENSMUSG00000052565	47.6949	15.4016	79.9882	-1.93218	-7.74589	9.4916e-15	8.427e-14	Hist1h1d
ENSMUSG00000020609	110.384	41.4811	179.287	-1.9197	-10.5869	3.42814e-26	5.56885e-25	Apob
ENSMUSG00000069171	17.1079	3.02965	31.1863	-1.91885	-5.62871	1.81559e-08	1.00403e-07	Nr2f1
ENSMUSG00000086096	96.0165	36.1851	155.848	-1.9024	-10.1286	4.12613e-24	6.09184e-23
ENSMUSG00000109127	11.1635	0.665517	21.6615	-1.90132	-4.51101	6.45183e-06	2.72888e-05
ENSMUSG00000021095	28.5625	7.74148	49.3834	-1.89679	-6.41678	1.39185e-10	9.26542e-10	Gsc
ENSMUSG00000057098	133.781	52.147	215.415	-1.89118	-11.3714	5.80311e-30	1.09106e-28	Ebf1
ENSMUSG00000047643	18.2783	3.67454	32.8821	-1.88889	-5.69289	1.24908e-08	7.01576e-08
ENSMUSG00000046169	19.0817	4.00624	34.1571	-1.88223	-5.73978	9.48021e-09	5.38229e-08	Adamts6
ENSMUSG00000054667	60	21.0966	98.9035	-1.88125	-8.15655	3.44721e-16	3.35943e-15	Irs4
ENSMUSG00000059246	9.5608	0	19.1216	-1.87927	-5.2445	1.56704e-07	7.92974e-07	Foxb1
ENSMUSG00000028786	53.1766	18.4301	87.923	-1.87432	-7.85366	4.04068e-15	3.68144e-14	Tmem54
ENSMUSG00000027559	224.841	92.2469	357.434	-1.86934	-14.5016	1.18412e-47	3.79497e-46	Car3
ENSMUSG00000028173	422.256	176.766	667.746	-1.86914	-18.708	4.26345e-78	2.78561e-76	Wls
ENSMUSG00000078640	67.647	25.1094	110.185	-1.85317	-8.63976	5.63307e-18	6.0865e-17	Gm11627
ENSMUSG00000050105	51.2186	18.0703	84.3668	-1.851	-7.7725	7.69524e-15	6.87341e-14	Grrp1
ENSMUSG00000058773	26.6828	7.35236	46.0133	-1.85064	-6.20264	5.55249e-10	3.51802e-09	Hist1h1b
ENSMUSG00000074505	61.4574	22.431	100.484	-1.84858	-8.24097	1.70818e-16	1.69898e-15	Fat3
ENSMUSG00000030544	12.8974	1.35495	24.4399	-1.84431	-4.95656	7.17527e-07	3.39357e-06	Mesp1
ENSMUSG00000020037	13.0312	1.68337	24.379	-1.83779	-5.04683	4.49189e-07	2.16821e-06	Rfx4
ENSMUSG00000048070	56.3375	20.365	92.31	-1.82144	-7.73622	1.02414e-14	9.07564e-14	Pirt
ENSMUSG00000021474	1479.61	648.854	2310.37	-1.81902	-34.4529	4.07558e-260	2.00824e-257	Sfxn1
ENSMUSG00000075588	10.3605	0.665517	20.0555	-1.81492	-4.3847	1.16143e-05	4.74934e-05	Hoxb2
ENSMUSG00000026532	56.1854	20.7237	91.6471	-1.81164	-7.8699	3.54936e-15	3.2438e-14	Spta1
ENSMUSG00000021453	163.738	68.9448	258.532	-1.79686	-12.256	1.55931e-34	3.46624e-33	Gadd45g
ENSMUSG00000027478	8674.99	3870.27	13479.7	-1.7966	-64.8335	0	0	Dnmt3b
ENSMUSG00000062960	19.468	4.69568	34.2404	-1.79531	-5.59628	2.19006e-08	1.20128e-07	Kdr
ENSMUSG00000051335	73.8163	28.8372	118.795	-1.79356	-8.63929	5.65656e-18	6.1063e-17	Gfod1
ENSMUSG00000050334	12.7443	1.3376	24.1511	-1.79278	-4.87371	1.09524e-06	5.08831e-06	C130071C03Rik
ENSMUSG00000040152	16.5218	3.36136	29.6823	-1.78698	-5.33571	9.51737e-08	4.92463e-07	Thbs1
ENSMUSG00000024172	59.3957	22.8039	95.9875	-1.77822	-7.99284	1.31867e-15	1.23668e-14	St6gal2
ENSMUSG00000030087	383.845	169.247	598.443	-1.77705	-18.1916	6.0171e-74	3.70616e-72	Klf15
ENSMUSG00000028946	20.9766	5.34595	36.6073	-1.77342	-5.61952	1.91494e-08	1.0565e-07	Hes3
ENSMUSG00000053930	38.1093	13.0569	63.1617	-1.7654	-6.62014	3.58852e-11	2.51037e-10	Shisa6
ENSMUSG00000014704	37.3541	12.6732	62.035	-1.76414	-6.5554	5.54923e-11	3.81431e-10	Hoxa2
ENSMUSG00000056972	171.921	74.1483	269.694	-1.76095	-12.2341	2.04427e-34	4.52726e-33	Magel2
ENSMUSG00000028266	405.87	181.1	630.64	-1.75759	-18.2901	9.91938e-75	6.19032e-73	Lmo4
ENSMUSG00000031343	50.1966	18.7857	81.6075	-1.75491	-7.2995	2.88832e-13	2.33554e-12	Gabra3
ENSMUSG00000032291	817.661	369.956	1265.37	-1.74943	-23.1823	6.87174e-119	8.73819e-117	Crabp1
ENSMUSG00000019894	288.341	128.151	448.532	-1.74858	-15.5322	2.10164e-54	8.29848e-53	Slc6a15
ENSMUSG00000109814	8.35628	0	16.7126	-1.74554	-5.05036	4.4097e-07	2.13114e-06
ENSMUSG00000054932	10.6529	1.00261	20.3032	-1.74342	-4.55687	5.19209e-06	2.21667e-05	Afp
ENSMUSG00000027500	2237.39	1026.6	3448.18	-1.73851	-36.6503	4.51859e-294	2.81247e-291	Stmn2
ENSMUSG00000040856	73.9158	30.1649	117.667	-1.73687	-8.56401	1.09012e-17	1.15466e-16	Dlk1
ENSMUSG00000034324	18.0028	4.3574	31.6481	-1.73301	-5.34504	9.03977e-08	4.69084e-07	Tmem132c
ENSMUSG00000031285	9.04258	0.328422	17.7567	-1.73288	-4.39503	1.10755e-05	4.5408e-05	Dcx
ENSMUSG00000061808	71.3963	29.1363	113.656	-1.72752	-8.37433	5.55407e-17	5.66228e-16	Ttr
ENSMUSG00000041359	165.682	72.8194	258.544	-1.7261	-11.8501	2.14807e-32	4.40642e-31	Tcl1
ENSMUSG00000047446	912.981	422.643	1403.32	-1.71232	-26.012	3.61838e-149	6.95788e-147	Arl4a
ENSMUSG00000025056	1004.53	466.176	1542.89	-1.70853	-26.4493	3.71995e-154	7.39364e-152	Nr0b1
ENSMUSG00000006457	514.307	237.343	791.272	-1.70267	-19.4338	3.999e-84	2.91028e-82	Actn3
ENSMUSG00000028874	23.0485	7.00869	39.0882	-1.69257	-5.60147	2.12543e-08	1.16854e-07	Fgr
ENSMUSG00000054727	32.4423	11.4238	53.4609	-1.68891	-6.14248	8.12453e-10	5.07424e-09	1700013H16Rik
ENSMUSG00000017724	497.714	231.491	763.937	-1.68652	-18.9185	8.03679e-80	5.38488e-78	Etv4
ENSMUSG00000026824	284.606	131.378	437.834	-1.68031	-15.0691	2.58796e-51	9.44607e-50	Kcnj3
ENSMUSG00000034310	30.335	10.4155	50.2545	-1.67919	-5.95145	2.65785e-09	1.59107e-08	Tmem132d
ENSMUSG00000058571	128.863	57.3295	200.397	-1.67696	-10.3055	6.65533e-25	1.02017e-23	Gpc6
ENSMUSG00000047085	19.2666	5.36329	33.1699	-1.67583	-5.31501	1.0665e-07	5.48126e-07	Lrrc4b
ENSMUSG00000092627	56.5421	23.1563	89.928	-1.67256	-7.44677	9.56551e-14	7.93559e-13
ENSMUSG00000037239	321.236	149.93	492.542	-1.6622	-15.0955	1.73425e-51	6.3496e-50	Spred3
ENSMUSG00000021994	21.1305	6.37248	35.8884	-1.66059	-5.4062	6.43757e-08	3.38133e-07	Wnt5a
ENSMUSG00000026586	9.88951	0.993939	18.7851	-1.65663	-4.39745	1.09528e-05	4.4936e-05	Prrx1
ENSMUSG00000042834	333.075	156.661	509.49	-1.65379	-15.8178	2.34397e-56	9.60824e-55	Nrep
ENSMUSG00000056812	50.1278	20.1299	80.1258	-1.65305	-6.90296	5.0929e-12	3.78202e-11	St8sia3
ENSMUSG00000036306	67.8829	28.7849	106.981	-1.65033	-7.77888	7.31713e-15	6.553e-14	Lzts1
ENSMUSG00000015890	19.4509	5.34476	33.5571	-1.6497	-5.20666	1.92268e-07	9.64684e-07	Amdhd1
ENSMUSG00000051627	28.6024	9.68061	47.5242	-1.64828	-5.7124	1.11392e-08	6.28344e-08	Hist1h1e
ENSMUSG00000016458	207.603	96.7567	318.449	-1.64134	-12.6287	1.46689e-36	3.45911e-35	Wt1
ENSMUSG00000074736	84.5371	37.1889	131.885	-1.64069	-8.58735	8.90014e-18	9.46946e-17	Syndig1
ENSMUSG00000038872	218.672	102.984	334.36	-1.62967	-12.9771	1.65099e-38	4.17637e-37	Zfhx3
ENSMUSG00000104968	18.1445	5.04473	31.2442	-1.62904	-5.11342	3.16371e-07	1.55084e-06
ENSMUSG00000036834	279.722	132.986	426.458	-1.62456	-14.2995	2.20481e-46	6.8436e-45	Plch1
ENSMUSG00000033318	571.944	276.191	867.696	-1.62363	-19.8835	5.65044e-88	4.42531e-86	Gstt2
ENSMUSG00000015944	225.047	106.218	343.876	-1.62271	-12.8155	1.34231e-37	3.28656e-36	Gatsl2
ENSMUSG00000016918	1784.57	874.064	2695.07	-1.61444	-32.9928	1.02892e-238	4.12475e-236	Sulf1
ENSMUSG00000046733	109.556	49.4732	169.638	-1.60801	-8.68721	3.7145e-18	4.05611e-17	Gprc5a
ENSMUSG00000096014	949.779	465.361	1434.2	-1.60618	-24.6699	2.24845e-134	3.66761e-132	Sox1
ENSMUSG00000031297	3566.15	1760.71	5371.58	-1.6039	-44.7639	0	0	Slc7a3
ENSMUSG00000036437	25.8748	9.05097	42.6986	-1.60278	-5.52251	3.34197e-08	1.80466e-07	Npy1r
ENSMUSG00000048402	1088.13	534.206	1642.05	-1.6016	-23.7454	1.22659e-124	1.72686e-122	Gli2
ENSMUSG00000015468	171.796	81.2643	262.328	-1.60099	-11.2379	2.65718e-29	4.86436e-28	Notch4
ENSMUSG00000014773	158.634	74.4973	242.771	-1.59938	-10.5155	7.32706e-26	1.16936e-24	Dll1
ENSMUSG00000068547	30.7224	11.4444	50.0003	-1.59158	-5.71953	1.06819e-08	6.03266e-08	Clca4a
ENSMUSG00000028150	10.1832	1.34956	19.0169	-1.59015	-4.41808	9.95798e-06	4.10825e-05	Rorc
ENSMUSG00000055003	16.8083	4.71302	28.9035	-1.58224	-4.92526	8.42503e-07	3.95375e-06	Lrtm2
ENSMUSG00000030064	158.897	75.8305	241.963	-1.58164	-10.9386	7.5368e-28	1.30403e-26	Frmd4b
ENSMUSG00000028883	23.4689	7.70469	39.2331	-1.57752	-5.21532	1.83496e-07	9.22433e-07	Sema3a
ENSMUSG00000040663	106.773	49.6009	163.946	-1.57645	-8.8946	5.86277e-19	6.70533e-18	Clcf1
ENSMUSG00000109718	9.06304	1.0059	17.1202	-1.57644	-4.2364	2.27133e-05	8.9472e-05	Trim61
ENSMUSG00000063632	1465.32	731.443	2199.19	-1.57628	-29.554	5.83624e-192	1.58665e-189	Sox11
ENSMUSG00000110558	19.3245	6.02671	32.6222	-1.57521	-5.06697	4.04189e-07	1.96181e-06
ENSMUSG00000029718	301.273	147.534	455.012	-1.57504	-14.4836	1.538e-47	4.90915e-46	Pcolce
ENSMUSG00000042873	88.7796	40.5296	137.03	-1.57494	-8.18913	2.63119e-16	2.57693e-15	Lhfpl4
ENSMUSG00000068551	96.6176	44.9336	148.301	-1.56878	-8.67031	4.30939e-18	4.68194e-17	Zfp467
ENSMUSG00000059146	25.6512	8.6236	42.6788	-1.56788	-5.24227	1.58613e-07	8.02119e-07	Ntrk3
ENSMUSG00000021182	821.35	410.885	1231.82	-1.56487	-22.5904	5.38678e-113	6.27626e-111	Ccdc88c
ENSMUSG00000052396	250.495	122.775	378.215	-1.56465	-13.2361	5.42649e-40	1.42767e-38	Mogat2
ENSMUSG00000028532	864.93	434.144	1295.72	-1.55917	-23.1986	4.70475e-119	6.01496e-117	Cachd1
ENSMUSG00000100252	11.7065	2.34889	21.0641	-1.55899	-4.54517	5.48905e-06	2.33965e-05	Mir124-2hg
ENSMUSG00000046402	115.173	54.5641	175.781	-1.55526	-9.17984	4.31713e-20	5.20167e-19	Rbp1
ENSMUSG00000021699	384.122	190.994	577.25	-1.55391	-15.5678	1.20479e-54	4.79727e-53	Pde4d
ENSMUSG00000071266	96.9478	45.1912	148.704	-1.55367	-8.37961	5.31053e-17	5.42334e-16	Zfp946
ENSMUSG00000055373	310.695	153.674	467.715	-1.55239	-13.826	1.77639e-43	5.14893e-42	Fut9
ENSMUSG00000082079	98.3761	46.1594	150.593	-1.55223	-8.61938	6.73189e-18	7.22426e-17
ENSMUSG00000028064	224.515	110.462	338.568	-1.54882	-12.1724	4.35967e-34	9.56538e-33	Sema4a
ENSMUSG00000034958	47.8162	20.7455	74.8869	-1.54456	-6.54167	6.08373e-11	4.16717e-10	Atcay
ENSMUSG00000062591	105.754	49.8684	161.64	-1.54273	-8.54454	1.29054e-17	1.36024e-16	Tubb4a
ENSMUSG00000020601	231.365	114.567	348.162	-1.54103	-12.6477	1.15143e-36	2.73157e-35	Trib2
ENSMUSG00000048450	60.2405	27.1287	93.3522	-1.5401	-7.09026	1.33863e-12	1.03299e-11	Msx1
ENSMUSG00000018924	48.3373	21.0978	75.5767	-1.5377	-6.53103	6.53178e-11	4.456e-10	Alox15
ENSMUSG00000027581	174.837	86.3866	263.288	-1.52531	-11.0196	3.07281e-28	5.39555e-27	Stmn3
ENSMUSG00000054675	55.2033	24.7798	85.6268	-1.52497	-6.77803	1.21822e-11	8.81142e-11	Tmem119
ENSMUSG00000067818	96.2446	45.8256	146.664	-1.52236	-8.31559	9.12987e-17	9.19675e-16	Myl9
ENSMUSG00000022321	23.3317	8.02865	38.6347	-1.52036	-5.03268	4.83676e-07	2.3285e-06	Cdh10
ENSMUSG00000099370	417.008	211.791	622.224	-1.5185	-15.9353	3.60201e-57	1.50787e-55	Platr10
ENSMUSG00000031673	128.998	63.1136	194.883	-1.51834	-9.59497	8.39396e-22	1.10789e-20	Cdh11
ENSMUSG00000032394	219.378	109.523	329.234	-1.51766	-11.7804	4.92487e-32	1.00157e-30	Igdcc3
ENSMUSG00000081683	263.202	133.013	393.391	-1.50731	-12.8311	1.09749e-37	2.69551e-36	Fzd10
ENSMUSG00000057228	31.7393	12.6678	50.8107	-1.507	-5.47682	4.33041e-08	2.31726e-07	Aadat
ENSMUSG00000033316	91.113	43.9083	138.318	-1.50445	-8.26087	1.44619e-16	1.44266e-15	Galnt9
ENSMUSG00000042284	22.1675	7.72953	36.6056	-1.50118	-4.95751	7.14037e-07	3.37836e-06	Itga1
ENSMUSG00000039154	38.2884	16.4	60.1767	-1.49832	-5.87945	4.1164e-09	2.42433e-08	Shd
ENSMUSG00000019647	466.231	239.966	692.495	-1.49809	-16.6185	5.12258e-62	2.41353e-60	Sema6a
ENSMUSG00000027978	52.521	23.5815	81.4605	-1.49232	-6.30269	2.9253e-10	1.9008e-09	Prss12
ENSMUSG00000045179	146.113	72.877	219.349	-1.4898	-9.67284	3.93319e-22	5.26176e-21	Sox3
ENSMUSG00000033214	44.3016	19.0044	69.5989	-1.48821	-5.8285	5.59284e-09	3.25416e-08	Slitrk5
ENSMUSG00000095766	45.7949	20.455	71.1347	-1.48795	-6.20537	5.45688e-10	3.45929e-09
ENSMUSG00000033615	26.9218	10.3449	43.4987	-1.48115	-5.13727	2.78752e-07	1.37527e-06	Cplx1
ENSMUSG00000003032	795.681	416.671	1174.69	-1.47688	-21.2528	3.10902e-100	3.00141e-98	Klf4
ENSMUSG00000059325	80.9781	39.1669	122.789	-1.47596	-7.63303	2.29295e-14	1.98582e-13	Hopx
ENSMUSG00000084033	39.8059	17.4645	62.1472	-1.4756	-5.85857	4.66873e-09	2.73667e-08
ENSMUSG00000028654	729.358	381.8	1076.92	-1.47348	-19.4191	5.31976e-84	3.83607e-82	Mycl
ENSMUSG00000029126	43.0814	19.447	66.7158	-1.46441	-6.04226	1.5197e-09	9.2663e-09	Nsg1
ENSMUSG00000001300	1620.26	858.765	2381.75	-1.46059	-26.8521	7.98113e-159	1.64148e-156	Efnb2
ENSMUSG00000025732	118.868	59.6653	178.07	-1.46049	-8.8204	1.14056e-18	1.28094e-17	Fam195a
ENSMUSG00000069378	6.89345	0.328422	13.4585	-1.45899	-4.00102	6.30712e-05	0.000234369	Prdm6
ENSMUSG00000026043	7.76617	0.668802	14.8635	-1.45734	-3.85921	0.000113755	0.000408338	Col3a1
ENSMUSG00000048915	84.7717	41.6312	127.912	-1.45701	-7.62813	2.38192e-14	2.06136e-13	Efna5
ENSMUSG00000086695	424.327	222.917	625.736	-1.45691	-15.9208	4.54539e-57	1.89608e-55
ENSMUSG00000030263	214.578	110.95	318.207	-1.45607	-11.4712	1.84048e-30	3.52193e-29	Lrmp
ENSMUSG00000084989	38.6543	17.1197	60.1889	-1.45513	-5.74071	9.42803e-09	5.35395e-08	Crocc2
ENSMUSG00000022240	158.756	81.2254	236.287	-1.45455	-9.95231	2.46384e-23	3.52113e-22	Ctnnd2
ENSMUSG00000073043	10.7301	2.34889	19.1114	-1.45182	-4.26983	1.95619e-05	7.78656e-05	Atoh1
ENSMUSG00000036972	6.25999	0	12.52	-1.44924	-4.60241	4.17629e-06	1.80284e-05	Zic4
ENSMUSG00000086173	36.3342	15.8356	56.8328	-1.43833	-5.44658	5.13482e-08	2.72429e-07
ENSMUSG00000034486	188.408	98.0406	278.776	-1.43733	-10.6859	1.18516e-26	1.96161e-25	Gbx2
ENSMUSG00000018604	505.976	269.74	742.213	-1.43348	-17.1041	1.38429e-65	7.11767e-64	Tbx3
ENSMUSG00000047935	15.8112	5.05879	26.5636	-1.43294	-4.48908	7.153e-06	3.00983e-05	Gm5607
ENSMUSG00000105971	21.2299	8.04179	34.4179	-1.431	-4.77916	1.76033e-06	7.97307e-06
ENSMUSG00000040415	1716.43	925.244	2507.62	-1.42969	-29.6102	1.10524e-192	3.03966e-190	Dtx3
ENSMUSG00000031906	34.167	15.1264	53.2076	-1.42238	-5.41848	6.01085e-08	3.16563e-07	Smpd3
ENSMUSG00000019970	1947.54	1055.63	2839.45	-1.41919	-29.7819	6.71018e-195	1.8894e-192	Sgk1
ENSMUSG00000040274	326.642	174.345	478.94	-1.41637	-13.4579	2.76525e-41	7.55239e-40	Cdk6
ENSMUSG00000101355	15.0156	4.69121	25.34	-1.4158	-4.40184	1.07336e-05	4.40748e-05	Hist1h3h
ENSMUSG00000052713	333.629	178.476	488.781	-1.41451	-13.8079	2.2853e-43	6.60781e-42	Zfp608
ENSMUSG00000003283	104.062	53.3526	154.772	-1.41424	-8.245	1.65163e-16	1.64412e-15	Hck
ENSMUSG00000029376	120.163	62.0961	178.23	-1.41141	-8.58269	9.26818e-18	9.84775e-17	Mthfd2l
ENSMUSG00000005338	43.2302	20.1102	66.3502	-1.41119	-5.77847	7.5382e-09	4.32673e-08	Cadm3
ENSMUSG00000064359	56.1519	27.1332	85.1707	-1.40669	-6.26839	3.64798e-10	2.35101e-09
ENSMUSG00000027499	127.45	66.2837	188.616	-1.40649	-8.90245	5.46284e-19	6.26306e-18	Pkia
ENSMUSG00000022054	28.732	12.4285	45.0356	-1.4025	-5.10733	3.26748e-07	1.59939e-06	Nefm
ENSMUSG00000043391	29.9155	12.7231	47.1079	-1.40238	-5.03143	4.86826e-07	2.34319e-06	2510009E07Rik
ENSMUSG00000033102	493.651	267.238	720.065	-1.40161	-16.1176	1.91795e-58	8.18831e-57	Cdc14b
ENSMUSG00000046152	169.276	89.3293	249.222	-1.40009	-9.87012	5.60947e-23	7.87858e-22	Fut10
ENSMUSG00000047547	172.706	91.5345	253.877	-1.39816	-10.1765	2.52499e-24	3.76314e-23	Cltb
ENSMUSG00000049097	70.5026	35.2294	105.776	-1.39763	-6.81349	9.5259e-12	6.93251e-11	Ankrd34a
ENSMUSG00000056758	397.907	215.418	580.396	-1.39758	-14.7613	2.60145e-49	8.8787e-48	Hmga2
ENSMUSG00000097518	44.0037	20.7954	67.2121	-1.39592	-5.77605	7.64747e-09	4.38279e-08
ENSMUSG00000059049	14.0231	4.34872	23.6975	-1.39563	-4.31166	1.62035e-05	6.51998e-05	Frem1
ENSMUSG00000052133	242.985	130.006	355.965	-1.39484	-11.3438	7.96314e-30	1.48536e-28	Sema5b
ENSMUSG00000025742	2060.78	1132.46	2989.1	-1.39246	-30.0099	7.291e-198	2.10301e-195	Prps2
ENSMUSG00000023868	19.5165	7.38494	31.6481	-1.39123	-4.57416	4.78136e-06	2.05354e-05	Pde10a
ENSMUSG00000018566	125.268	65.3495	185.186	-1.39031	-8.38866	4.91721e-17	5.03471e-16	Slc2a4
ENSMUSG00000039982	287.248	155.206	419.29	-1.38934	-12.7655	2.55601e-37	6.18779e-36	Dtx4
ENSMUSG00000002341	72.9137	36.8799	108.948	-1.38902	-6.97203	3.1239e-12	2.35533e-11	Ncan
ENSMUSG00000045377	325.404	176.217	474.591	-1.38882	-13.3635	9.88363e-41	2.64742e-39	Tmem88
ENSMUSG00000002274	57.698	28.4956	86.9003	-1.38713	-6.36379	1.96837e-10	1.29502e-09	Metrn
ENSMUSG00000000957	590.908	324.071	857.745	-1.38239	-17.5137	1.12561e-68	6.09218e-67	Mmp14
ENSMUSG00000026525	41.1399	19.4426	62.8373	-1.38127	-5.61972	1.91273e-08	1.05552e-07	Opn3
ENSMUSG00000031428	98.6727	51.2745	146.071	-1.38121	-7.80896	5.76615e-15	5.19943e-14	Zcchc18
ENSMUSG00000022103	9.58106	1.99984	17.1623	-1.37956	-4.05133	5.09266e-05	0.000192047	Gfra2
ENSMUSG00000025656	69.4015	35.1846	103.618	-1.37778	-6.81625	9.34463e-12	6.81317e-11	Arhgef9
ENSMUSG00000029313	942.001	520.116	1363.89	-1.37709	-21.953	8.11172e-107	8.45191e-105	Aff1
ENSMUSG00000021469	58.9416	29.134	88.7492	-1.37354	-6.15014	7.74142e-10	4.8452e-09	Msx2
ENSMUSG00000053166	26.4307	11.3846	41.4768	-1.37137	-4.87339	1.09698e-06	5.09379e-06	Cdh22
ENSMUSG00000016179	24.0765	10.0285	38.1244	-1.36929	-4.72747	2.27333e-06	1.01508e-05	Camk1g
ENSMUSG00000042436	84.1462	43.4875	124.805	-1.36927	-7.25523	4.00991e-13	3.2063e-12	Mfap4
ENSMUSG00000043531	21.0652	8.37441	33.7561	-1.36469	-4.55651	5.20099e-06	2.22007e-05	Sorcs1
ENSMUSG00000025789	19.6244	7.68288	31.5659	-1.36275	-4.5083	6.53504e-06	2.76061e-05	St8sia2
ENSMUSG00000106099	17.1594	6.04524	28.2735	-1.35609	-4.31057	1.62832e-05	6.54984e-05
ENSMUSG00000033871	58.9284	29.8593	87.9976	-1.35344	-6.30239	2.93082e-10	1.90335e-09	Ppargc1b
ENSMUSG00000030256	415.498	230.322	600.674	-1.35335	-14.8167	1.14217e-49	3.93225e-48	Bhlhe41
ENSMUSG00000075023	46.3954	22.7713	70.0195	-1.35101	-5.72956	1.0069e-08	5.70426e-08	Accsl
ENSMUSG00000049420	10.6436	2.66864	18.6186	-1.34992	-4.04096	5.32339e-05	0.000199982	Tmem200a
ENSMUSG00000021209	73.1239	37.1458	109.102	-1.34682	-6.27668	3.45876e-10	2.2321e-09	Ppp4r4
ENSMUSG00000052957	208.28	113.463	303.097	-1.34616	-9.70874	2.76747e-22	3.73183e-21	Gas1
ENSMUSG00000001985	488.306	272.048	704.564	-1.34485	-15.3162	5.96216e-53	2.28553e-51	Grik3
ENSMUSG00000022629	483.017	269.475	696.559	-1.3442	-15.6876	1.83967e-55	7.43791e-54	Kif21a
ENSMUSG00000027993	569.952	319.003	820.9	-1.34097	-16.8401	1.23933e-63	6.11956e-62	Trim2
ENSMUSG00000020105	871.313	490.07	1252.56	-1.33917	-20.6493	9.90072e-95	8.87015e-93	Lrig3
ENSMUSG00000098061	12.11	3.36136	20.8586	-1.33858	-4.06989	4.70359e-05	0.000178256
ENSMUSG00000030717	75.882	39.6269	112.137	-1.33827	-6.77176	1.27226e-11	9.19667e-11	Nupr1
ENSMUSG00000095139	10.4655	2.35546	18.5755	-1.33507	-4.00458	6.21287e-05	0.000231194	Pou3f2
ENSMUSG00000069763	21.2183	8.40937	34.0273	-1.33311	-4.40284	1.06843e-05	4.39031e-05	Tmem100
ENSMUSG00000041119	202.837	111.858	293.817	-1.33147	-10.2752	9.11899e-25	1.38792e-23	Pde9a
ENSMUSG00000048583	392.466	219.914	565.019	-1.32972	-14.0221	1.14186e-44	3.42732e-43	Igf2
ENSMUSG00000050222	107.833	57.9864	157.68	-1.32967	-7.84676	4.26927e-15	3.88372e-14	Il17d
ENSMUSG00000027996	1162.49	658.685	1666.3	-1.32839	-23.3197	2.79934e-120	3.658e-118	Sfrp2
ENSMUSG00000037994	84.9812	44.9848	124.978	-1.32627	-6.94881	3.68371e-12	2.76594e-11	Slc9b2
ENSMUSG00000038192	6.75298	0.677475	12.8285	-1.32024	-3.62598	0.000287872	0.000974348	Cer1
ENSMUSG00000083534	74.8706	39.1083	110.633	-1.32004	-6.44704	1.14059e-10	7.65964e-10
ENSMUSG00000030785	7.42073	1.01457	13.8269	-1.31381	-3.7578	0.000171416	0.000598909	Cox6a2
ENSMUSG00000043843	180.725	100.229	261.221	-1.3135	-9.59217	8.62505e-22	1.13768e-20	Tmem145
ENSMUSG00000027401	17.3154	6.71075	27.92	-1.31237	-4.24297	2.20583e-05	8.70844e-05	Tgm3
ENSMUSG00000029438	580.34	329.578	831.102	-1.31232	-16.3553	3.98956e-60	1.7737e-58	Bcl7a
ENSMUSG00000027400	27.4029	12.3427	42.463	-1.30987	-4.67042	3.0059e-06	1.32197e-05	Pdyn
ENSMUSG00000023903	144.755	79.6618	209.849	-1.30962	-8.62128	6.62069e-18	7.10816e-17	Mmp25
ENSMUSG00000023909	80.3274	42.8916	117.763	-1.30837	-6.85173	7.29632e-12	5.3694e-11	Paqr4
ENSMUSG00000105565	30.5611	14.4143	46.708	-1.308	-4.896	9.78053e-07	4.5636e-06
ENSMUSG00000028583	277.264	156.222	398.307	-1.30769	-11.8647	1.8049e-32	3.71213e-31	Pdpn
ENSMUSG00000063804	1274.02	729.552	1818.48	-1.30645	-22.9703	9.22984e-117	1.13111e-114	Lin28b
ENSMUSG00000037211	635.25	362.736	907.764	-1.30477	-17.5176	1.05228e-68	5.70836e-67	Spry1
ENSMUSG00000029086	520.305	296.622	743.988	-1.30355	-15.865	1.10781e-56	4.58076e-55	Prom1
ENSMUSG00000097648	9.57399	2.3456	16.8024	-1.30266	-3.88665	0.000101638	0.000367576
ENSMUSG00000005148	402.833	228.9	576.766	-1.30129	-13.5413	8.92145e-42	2.46795e-40	Klf5
ENSMUSG00000036523	118.082	64.768	171.395	-1.30107	-7.89561	2.889e-15	2.64745e-14	Greb1
ENSMUSG00000028517	230.828	129.92	331.737	-1.29886	-10.5779	3.775e-26	6.1155e-25	Plpp3
ENSMUSG00000004562	356.043	202.43	509.656	-1.29879	-13.2874	2.74057e-40	7.27496e-39	Arhgef40
ENSMUSG00000031821	1523.55	877.028	2170.06	-1.29848	-25.3704	5.35567e-142	9.52423e-140	Gins2
ENSMUSG00000001211	676.986	387.913	966.059	-1.29815	-17.7197	2.95226e-70	1.65467e-68	Agpat3
ENSMUSG00000008035	345.067	196.021	494.113	-1.29792	-12.5443	4.2733e-36	9.93826e-35	Mid1ip1
ENSMUSG00000004360	9.91988	2.3728	17.467	-1.29756	-3.89509	9.81623e-05	0.000355876	9330159F19Rik
ENSMUSG00000025736	180.401	100.926	259.877	-1.29678	-9.4812	2.51369e-21	3.22767e-20	Jmjd8
ENSMUSG00000022099	1604.13	924.336	2283.92	-1.29497	-24.192	2.69899e-129	4.06602e-127	Dmtn
ENSMUSG00000008496	215.682	121.653	309.712	-1.29495	-10.5393	5.69492e-26	9.15056e-25	Pou2f2
ENSMUSG00000020644	684.673	393.111	976.235	-1.29439	-17.8087	6.05088e-71	3.44857e-69	Id2
ENSMUSG00000031075	45.4292	22.8574	68.001	-1.29271	-5.31981	1.03875e-07	5.35027e-07	Ano1
ENSMUSG00000030946	471.778	270.139	673.417	-1.29259	-15.0388	4.09156e-51	1.48199e-49	Lhpp
ENSMUSG00000038980	10.0996	2.68927	17.51	-1.28919	-3.87661	0.000105924	0.000382082	Rbbp8nl
ENSMUSG00000033737	197.575	111.21	283.94	-1.28796	-9.63216	5.84865e-22	7.77584e-21	Fndc3c1
ENSMUSG00000027075	171.619	96.4824	246.756	-1.2861	-9.3216	1.146e-20	1.41912e-19	Slc43a1
ENSMUSG00000053626	23.4911	10.4385	36.5437	-1.28261	-4.42447	9.66781e-06	3.99481e-05	Tll1
ENSMUSG00000029005	40.4772	20.429	60.5254	-1.28214	-5.25006	1.52047e-07	7.70727e-07	Draxin
ENSMUSG00000024503	48.5007	25.1322	71.8693	-1.28205	-5.60046	2.13779e-08	1.17452e-07	Spink1
ENSMUSG00000026728	3284.25	1910.37	4658.12	-1.28071	-32.6393	1.13751e-233	4.33943e-231	Vim
ENSMUSG00000085773	12.5175	4.03436	21.0006	-1.27803	-3.93195	8.42611e-05	0.000308696
ENSMUSG00000025405	9.2398	1.99984	16.4798	-1.27743	-3.82656	0.000129945	0.000462637	Inhbc
ENSMUSG00000044254	172.281	97.3697	247.192	-1.27678	-9.21005	3.25984e-20	3.94786e-19	Pcsk9
ENSMUSG00000041712	3980.52	2321.35	5639.69	-1.27669	-37.118	1e-301	9e-299	Ubr7
ENSMUSG00000029311	1216.28	707.773	1724.78	-1.27526	-23.1381	1.91641e-118	2.39825e-116	Hsd17b11
ENSMUSG00000028278	1175.22	683.459	1666.99	-1.27464	-21.7985	2.3986e-105	2.45592e-103	Rragd
ENSMUSG00000074415	37.0346	18.4292	55.6401	-1.27406	-5.01896	5.1953e-07	2.49552e-06	3110039I08Rik
ENSMUSG00000104815	10.0144	2.6806	17.3482	-1.27402	-3.83674	0.000124677	0.00044518
ENSMUSG00000040618	600.072	347.246	852.898	-1.27401	-15.8764	9.23644e-57	3.82592e-55	Pck2
ENSMUSG00000020607	26.0153	12.0675	39.9632	-1.27108	-4.52253	6.11035e-06	2.58954e-05	Fam84a
ENSMUSG00000007097	66.2544	35.4687	97.0402	-1.27097	-6.10822	1.00746e-09	6.24601e-09	Atp1a2
ENSMUSG00000069662	2821.9	1650.57	3993.24	-1.26959	-31.7499	3.18443e-221	1.06082e-218	Marcks
ENSMUSG00000022346	367.82	212.541	523.1	-1.26852	-13.2083	7.85543e-40	2.053e-38	Myc
ENSMUSG00000112883	12.5352	4.0454	21.0249	-1.26838	-3.90467	9.43532e-05	0.000343502
ENSMUSG00000030317	9.21872	2.35217	16.0853	-1.26669	-3.78876	0.000151399	0.000533587	Timp4
ENSMUSG00000039095	66.1217	35.5958	96.6476	-1.26538	-6.1006	1.05669e-09	6.53921e-09	En2
ENSMUSG00000020137	191.387	109.316	273.457	-1.26534	-9.82785	8.54212e-23	1.18567e-21	Thap2
ENSMUSG00000028137	10.3803	3.03293	17.7278	-1.26444	-3.82649	0.000129984	0.000462661	Celf3
ENSMUSG00000029570	44.7701	23.0956	66.4447	-1.26423	-5.31437	1.07024e-07	5.49932e-07	Lfng
ENSMUSG00000041378	29.72	14.411	45.029	-1.26385	-4.71614	2.40359e-06	1.07001e-05	Cldn5
ENSMUSG00000032259	12.3356	3.99967	20.6716	-1.26366	-3.88661	0.000101655	0.00036758	Drd2
ENSMUSG00000036036	4218.3	2477.43	5959.17	-1.26291	-38.723	0	0	Zfp57
ENSMUSG00000027797	58.9312	31.4362	86.4262	-1.26268	-5.8692	4.37903e-09	2.57451e-08	Dclk1
ENSMUSG00000015202	779.89	455.835	1103.94	-1.26103	-18.4898	2.49541e-76	1.59517e-74	Cnksr3
ENSMUSG00000022619	280.9	161.91	399.89	-1.26049	-11.125	9.4791e-29	1.69335e-27	Mapk8ip2
ENSMUSG00000032501	234.454	135.047	333.861	-1.25727	-10.5683	4.17793e-26	6.75899e-25	Trib1
ENSMUSG00000063919	30.195	14.746	45.6441	-1.25662	-4.70322	2.5609e-06	1.1347e-05	Srrm4
ENSMUSG00000024697	9.72795	2.70123	16.7547	-1.25435	-3.77866	0.000157676	0.00055414	Gna14
ENSMUSG00000023495	4345.98	2563.11	6128.84	-1.2537	-34.468	2.42066e-260	1.21816e-257	Pcbp4
ENSMUSG00000055102	321.568	186.809	456.326	-1.25362	-12.2283	2.19512e-34	4.85677e-33	Zfp819
ENSMUSG00000063320	191.368	109.945	272.791	-1.25294	-9.61912	6.6396e-22	8.80761e-21	1190007I07Rik
ENSMUSG00000032643	327.876	190.565	465.187	-1.25124	-12.0863	1.24767e-33	2.69744e-32	Fhl3
ENSMUSG00000024598	93.6321	52.0846	135.179	-1.24888	-6.79934	1.05097e-11	7.62501e-11	Fbn2
ENSMUSG00000028104	58.4806	31.5286	85.4326	-1.24856	-5.82819	5.60315e-09	3.25936e-08	Polr3gl
ENSMUSG00000028184	1026.88	605.503	1448.27	-1.24635	-20.5808	4.07754e-94	3.59858e-92	Adgrl2
ENSMUSG00000032849	3198.89	1893.34	4504.44	-1.24591	-33.2942	4.68564e-243	1.91077e-240	Abcc4
ENSMUSG00000071192	24.5535	11.4238	37.6832	-1.24588	-4.36663	1.2618e-05	5.13756e-05	Wfikkn1
ENSMUSG00000020589	287.057	167.268	406.846	-1.24372	-11.5553	6.93971e-31	1.3476e-29	Fam49a
ENSMUSG00000049823	435.464	255.398	615.53	-1.24271	-13.8017	2.48771e-43	7.18427e-42	Zbtb12
ENSMUSG00000040213	234.794	136.306	333.281	-1.2413	-10.3751	3.21894e-25	4.98261e-24	Kyat3
ENSMUSG00000079330	121.039	68.6433	173.434	-1.24019	-7.59711	3.02819e-14	2.60351e-13	Lemd1
ENSMUSG00000052160	57.19	30.8741	83.506	-1.24012	-5.70991	1.13039e-08	6.36874e-08	Pld4
ENSMUSG00000046844	106.179	59.7433	152.614	-1.23902	-7.05168	1.76774e-12	1.35265e-11	Vat1l
ENSMUSG00000028167	224.025	130.103	317.947	-1.23709	-9.97071	2.04753e-23	2.9386e-22	Bdh2
ENSMUSG00000031073	1028.02	609.444	1446.59	-1.2359	-20.5553	6.8987e-94	6.06572e-92	Fgf15
ENSMUSG00000009900	11.5039	3.68531	19.3225	-1.23366	-3.78079	0.000156331	0.000549821	Wnt3a
ENSMUSG00000015647	2309.9	1373.51	3246.3	-1.23332	-25.787	1.23926e-146	2.32627e-144	Lama5
ENSMUSG00000019997	145.666	83.8221	207.51	-1.23315	-8.43573	3.29152e-17	3.4011e-16	Ctgf
ENSMUSG00000029394	4196.17	2502.38	5889.97	-1.23136	-36.0871	3.61587e-285	2.13806e-282	Cdk2ap1
ENSMUSG00000029864	71.6477	39.5835	103.712	-1.22865	-6.05852	1.37381e-09	8.42018e-09	Gstk1
ENSMUSG00000044117	539.873	320.116	759.63	-1.22635	-15.3562	3.22049e-53	1.24057e-51	2900011O08Rik
ENSMUSG00000021830	205.011	119.706	290.316	-1.22489	-9.6782	3.73245e-22	5.0017e-21	Txndc16
ENSMUSG00000038777	288.738	169.881	407.595	-1.22229	-11.0878	1.43703e-28	2.55553e-27	Sema6c
ENSMUSG00000069372	6.10397	0.68076	11.5272	-1.2201	-3.45113	0.000558251	0.00180799	Ctxn3
ENSMUSG00000031273	11.2308	3.68859	18.7729	-1.2196	-3.73807	0.00018544	0.000644056	Col4a6
ENSMUSG00000039910	1368.36	819.315	1917.4	-1.21782	-22.9459	1.61961e-116	1.97459e-114	Cited2
ENSMUSG00000032625	13.0992	4.6891	21.5092	-1.21674	-3.78497	0.00015373	0.000541476	Thsd7a
ENSMUSG00000113585	19.476	8.69863	30.2533	-1.21619	-4.06917	4.71806e-05	0.000178718
ENSMUSG00000100210	15.6476	6.34974	24.9455	-1.21582	-3.89074	9.994e-05	0.000361822	Hist1h3f
ENSMUSG00000025931	155.093	90.1242	220.061	-1.21577	-8.35367	6.61761e-17	6.72335e-16	Paqr8
ENSMUSG00000027339	307.151	181.728	432.574	-1.21549	-11.581	5.14127e-31	1.00414e-29	Rassf2
ENSMUSG00000078154	1247.18	747.39	1746.98	-1.21455	-20.5029	2.02731e-93	1.75641e-91
ENSMUSG00000097023	54.221	29.5634	78.8785	-1.2142	-5.47628	4.34349e-08	2.32373e-07	Mir9-3hg
ENSMUSG00000026872	217.45	128.027	306.872	-1.21277	-10.0177	1.27389e-23	1.84621e-22	Zeb2
ENSMUSG00000039693	1032.91	619.59	1446.23	-1.21188	-20.2663	2.54888e-91	2.13025e-89	Msantd3
ENSMUSG00000105572	35.4977	18.4552	52.5402	-1.21034	-4.78186	1.73681e-06	7.87707e-06
ENSMUSG00000000617	16.5122	6.65425	26.3702	-1.20969	-3.87074	0.000108507	0.000390329	Grm6
ENSMUSG00000057777	6.57119	1.01785	12.1245	-1.20938	-3.52929	0.000416683	0.0013753	Mab21l2
ENSMUSG00000020160	53.6531	29.1286	78.1776	-1.20645	-5.30505	1.12642e-07	5.78298e-07	Meis1
ENSMUSG00000014030	9.88955	3.02636	16.7527	-1.20642	-3.66311	0.000249168	0.000852499	Pax5
ENSMUSG00000021265	26.3087	12.7156	39.9017	-1.20382	-4.27063	1.94925e-05	7.76157e-05	Slc25a29
ENSMUSG00000049422	4033.81	2447.19	5620.43	-1.19563	-34.3464	1.59406e-258	7.69444e-256	Chchd10
ENSMUSG00000000632	115.704	66.1964	165.213	-1.19542	-6.53788	6.23956e-11	4.26896e-10	Sez6
ENSMUSG00000073012	14.3549	5.67976	23.03	-1.19436	-3.77557	0.000159645	0.000560477	Fnd3c2
ENSMUSG00000026235	382.085	229.441	534.73	-1.19186	-12.54	4.50821e-36	1.04743e-34	Epha4
ENSMUSG00000025321	8.73142	2.32826	15.1346	-1.18978	-3.59072	0.000329763	0.00110601	Itgb8
ENSMUSG00000043496	19.8596	9.06293	30.6563	-1.18919	-3.98375	6.78376e-05	0.000251173	Tril
ENSMUSG00000017692	14.2123	5.71892	22.7056	-1.18744	-3.75985	0.000170012	0.000594578	Rhbdl3
ENSMUSG00000037016	190.424	113.059	267.788	-1.18722	-9.01278	2.00895e-19	2.3518e-18	Frem2
ENSMUSG00000038214	2039.97	1242.34	2837.6	-1.18543	-26.6791	8.21952e-157	1.64753e-154	Bend3
ENSMUSG00000029405	6381.62	3895.54	8867.69	-1.18382	-38.6288	0	0	G3bp2
ENSMUSG00000027273	17.3507	7.70679	26.9946	-1.1838	-3.89049	0.000100044	0.000362087	Snap25
ENSMUSG00000010175	56.4896	31.4861	81.4931	-1.18336	-5.4406	5.31008e-08	2.81159e-07	Prox1
ENSMUSG00000016382	831.727	505.626	1157.83	-1.18263	-18.1894	6.25659e-74	3.84366e-72	Pls3
ENSMUSG00000022824	27.8639	13.8118	41.916	-1.1826	-4.22578	2.38118e-05	9.35542e-05	Muc13
ENSMUSG00000007872	402.129	243.093	561.166	-1.1808	-12.8846	5.49383e-38	1.35921e-36	Id3
ENSMUSG00000075324	124.682	73.3435	176.02	-1.18027	-7.57641	3.55249e-14	3.04103e-13	Fign
ENSMUSG00000102918	44.4192	24.0438	64.7947	-1.17979	-4.9259	8.39751e-07	3.94239e-06	Pcdhgc3
ENSMUSG00000038552	472.688	286.635	658.742	-1.17828	-13.9089	5.59558e-44	1.64406e-42	Fndc4
ENSMUSG00000055980	26.5943	13.3964	39.7922	-1.17821	-4.28463	1.83044e-05	7.31927e-05	Irs1
ENSMUSG00000020629	1184.88	722.982	1646.77	-1.17728	-20.1936	1.11354e-90	9.20888e-89	Adi1
ENSMUSG00000043008	9.08792	2.68598	15.4899	-1.17456	-3.55948	0.000371593	0.00123683	Klhl6
ENSMUSG00000059493	129.263	76.4252	182.1	-1.17246	-7.56277	3.94579e-14	3.36188e-13	Nhs
ENSMUSG00000041605	309.936	187.315	432.557	-1.17206	-11.1455	7.53402e-29	1.34792e-27	5730559C18Rik
ENSMUSG00000106022	15.321	6.36499	24.2771	-1.17173	-3.73885	0.000184861	0.00064214
ENSMUSG00000025938	45.1317	24.7658	65.4977	-1.17055	-4.98853	6.08407e-07	2.9018e-06	Slco5a1
ENSMUSG00000084844	5.11021	0.34038	9.88005	-1.16529	-3.54323	0.000395255	0.00130951
ENSMUSG00000001349	104.322	61.2096	147.435	-1.16215	-6.68385	2.32739e-11	1.65308e-10	Cnn1
ENSMUSG00000101972	20.2948	9.40988	31.1797	-1.15903	-3.86789	0.000109781	0.000394731	Hist1h3i
ENSMUSG00000097640	38.5031	20.7258	56.2805	-1.15889	-4.6248	3.74961e-06	1.63235e-05
ENSMUSG00000040097	642.772	394.3	891.245	-1.15815	-14.9742	1.08189e-50	3.85374e-49	Flywch1
ENSMUSG00000022469	32.3598	17.1002	47.6195	-1.15451	-4.40295	1.06789e-05	4.38882e-05	Rapgef3
ENSMUSG00000032826	191.096	115.702	266.49	-1.15222	-9.0027	2.20224e-19	2.57349e-18	Ank2
ENSMUSG00000034675	973.017	600.996	1345.04	-1.1508	-18.456	4.66554e-76	2.95843e-74	Dbn1
ENSMUSG00000004872	33.7028	18.0942	49.3114	-1.15071	-4.50274	6.70835e-06	2.8318e-05	Pax3
ENSMUSG00000020547	3896.29	2417.17	5375.42	-1.14965	-33.6381	4.64991e-248	1.99963e-245	Bzw2
ENSMUSG00000021099	27.2799	14.0879	40.4718	-1.14951	-4.20916	2.5632e-05	0.000100372	Six6
ENSMUSG00000031626	37.5493	20.455	54.6436	-1.14875	-4.629	3.67439e-06	1.60197e-05	Sorbs2
ENSMUSG00000036913	21.683	10.4427	32.9232	-1.14608	-3.89677	9.74843e-05	0.000353689	Trim67
ENSMUSG00000047786	31.5364	16.736	46.3369	-1.14579	-4.36458	1.27365e-05	5.18044e-05	Lix1
ENSMUSG00000062980	14.3168	6.02342	22.6102	-1.14575	-3.64174	0.000270801	0.000921712	Cped1
ENSMUSG00000023927	570.146	351.957	788.336	-1.14546	-14.6994	6.50123e-49	2.17492e-47	Satb1
ENSMUSG00000079110	227.193	138.518	315.868	-1.1454	-9.55931	1.18543e-21	1.55334e-20	Capn3
ENSMUSG00000021466	1514.38	939.638	2089.12	-1.14475	-22.2593	9.16426e-110	9.98862e-108	Ptch1
ENSMUSG00000029596	30.7533	16.1018	45.4047	-1.14275	-4.24484	2.18747e-05	8.64319e-05	Sdsl
ENSMUSG00000030769	107.505	63.9165	151.093	-1.14124	-6.67558	2.46254e-11	1.74279e-10	Slc5a11
ENSMUSG00000039419	80.5351	47.351	113.719	-1.14064	-6.05928	1.36733e-09	8.3826e-09	Cntnap2
ENSMUSG00000021852	11.2356	4.05618	18.4149	-1.14024	-3.52233	0.000427769	0.00140933	Slc35f4
ENSMUSG00000007038	1103.04	685.427	1520.66	-1.13958	-19.2678	1.00107e-82	6.98943e-81	Neu1
ENSMUSG00000009092	117.452	70.3919	164.511	-1.13914	-7.06961	1.55368e-12	1.19349e-11	Derl3
ENSMUSG00000021359	42.8248	23.3977	62.2519	-1.13846	-4.57025	4.87136e-06	2.08765e-05	Tfap2a
ENSMUSG00000074868	12.5277	5.00557	20.0499	-1.13618	-3.55604	0.000376492	0.0012512
ENSMUSG00000025034	654.105	405.939	902.27	-1.13574	-15.3029	7.31625e-53	2.79554e-51	Trim8
ENSMUSG00000002006	2709.96	1691.56	3728.37	-1.13546	-28.5053	1.00577e-178	2.37885e-176	Pdzd4
ENSMUSG00000026587	31.8945	16.6773	47.1117	-1.13321	-4.17974	2.91843e-05	0.000113587	Astn1
ENSMUSG00000049288	278.181	171.093	385.268	-1.1332	-10.3011	6.96788e-25	1.06739e-23	Lix1l
ENSMUSG00000061259	7.73245	2.00641	13.4585	-1.13286	-3.42803	0.000607979	0.00195778	Tmprss11d
ENSMUSG00000029650	26.9102	14.0826	39.7379	-1.13196	-4.15057	3.31654e-05	0.000128154	Slc46a3
ENSMUSG00000004035	40.2435	22.1602	58.3267	-1.13113	-4.55758	5.17462e-06	2.20961e-05	Gstm7
ENSMUSG00000049036	210.904	128.801	293.007	-1.13058	-8.50239	1.85726e-17	1.94457e-16	Tmem121
ENSMUSG00000063531	163.254	99.524	226.985	-1.13046	-8.25999	1.4568e-16	1.45201e-15	Sema3e
ENSMUSG00000029860	1214.1	758.56	1669.63	-1.12916	-20.3694	3.12538e-92	2.65905e-90	Zyx
ENSMUSG00000022528	868.05	541.677	1194.42	-1.12782	-16.9047	4.1523e-64	2.08072e-62	Hes1
ENSMUSG00000020902	221.755	136.536	306.974	-1.12489	-9.28083	1.68163e-20	2.06404e-19	Ntn1
ENSMUSG00000022122	6.93062	1.3376	12.5236	-1.12437	-3.41642	0.000634509	0.00203794	Ednrb
ENSMUSG00000024868	68.0391	39.9421	96.1361	-1.12393	-5.59138	2.25268e-08	1.2342e-07	Dkk1
ENSMUSG00000050288	1081.82	676.799	1486.85	-1.12344	-17.6093	2.09158e-69	1.15584e-67	Fzd2
ENSMUSG00000029661	25.9246	13.4517	38.3974	-1.12329	-4.03667	5.42142e-05	0.000203471	Col1a2
ENSMUSG00000069806	820.019	512.779	1127.26	-1.12129	-15.592	8.25639e-55	3.30423e-53	Cacng7
ENSMUSG00000042638	25.9055	13.3584	38.4526	-1.12111	-4.00727	6.14235e-05	0.00022875	Gucy2c
ENSMUSG00000026443	107.068	64.4731	149.663	-1.11992	-6.55462	5.57847e-11	3.83107e-10	Lrrn2
ENSMUSG00000048636	8.38374	2.36952	14.398	-1.11977	-3.41613	0.000635175	0.00203925	A730049H05Rik
ENSMUSG00000021951	544.869	340.463	749.274	-1.11966	-14.1558	1.72073e-45	5.25824e-44	Eef1akmt1
ENSMUSG00000027452	240.338	148.608	332.068	-1.11804	-9.47236	2.73583e-21	3.5053e-20	Acss1
ENSMUSG00000099398	12.0981	4.72498	19.4713	-1.11738	-3.48154	0.000498533	0.00162661	Ms4a14
ENSMUSG00000036918	247.897	152.945	342.849	-1.11705	-9.10558	8.5807e-20	1.02345e-18	Ttc7
ENSMUSG00000025427	623.556	390.791	856.321	-1.11477	-14.4977	1.25252e-47	4.00331e-46	Rnf165
ENSMUSG00000037995	803.727	505.272	1102.18	-1.11265	-16.7342	7.38008e-63	3.5696e-61	Igsf9
ENSMUSG00000029121	1632.43	1029.26	2235.6	-1.11248	-23.0425	1.75074e-117	2.16798e-115	Crmp1
ENSMUSG00000038880	157.437	96.3982	218.476	-1.11157	-7.48069	7.39346e-14	6.19228e-13	Mrps34
ENSMUSG00000051375	1278.04	805.723	1750.35	-1.11135	-20.7947	4.83527e-96	4.44995e-94	Pcdh1
ENSMUSG00000037843	20.7812	10.3808	31.1816	-1.11078	-3.80767	0.000140282	0.000496551	Vstm2l
ENSMUSG00000027887	12.8607	5.34056	20.3808	-1.10845	-3.48496	0.000492216	0.001608	Sypl2
ENSMUSG00000055567	17.8278	8.37113	27.2844	-1.10794	-3.6428	0.000269687	0.000918053	Unc80
ENSMUSG00000022997	10.2216	3.70174	16.7415	-1.10792	-3.40954	0.000650722	0.00208661	Wnt1
ENSMUSG00000036916	657.313	413.827	900.8	-1.10662	-15.2054	3.25398e-52	1.2197e-50	Zfp280c
ENSMUSG00000030956	289.925	180.974	398.876	-1.10539	-10.2725	9.37663e-25	1.42405e-23	Fam53b
ENSMUSG00000052572	4.75882	0.328422	9.18921	-1.10528	-3.43798	0.000586065	0.00189185	Dlg2
ENSMUSG00000087009	10.0523	3.3808	16.7238	-1.105	-3.40227	0.00066828	0.00213828	Nphs1os
ENSMUSG00000028571	18.2118	8.72136	27.7023	-1.10473	-3.66577	0.000246599	0.000844197	Cyp2j13
ENSMUSG00000049532	2611.86	1654.09	3569.64	-1.10391	-25.196	4.42844e-140	7.70157e-138	Sall2
ENSMUSG00000027555	743.123	469.089	1017.16	-1.10308	-15.7795	4.30446e-56	1.75533e-54	Car13
ENSMUSG00000018909	666.873	420.763	912.983	-1.1025	-15.2417	1.86823e-52	7.07e-51	Arrb1
ENSMUSG00000002249	108.023	65.4813	150.565	-1.10213	-6.29544	3.06533e-10	1.98688e-09	Tead3
ENSMUSG00000022231	78.8502	47.2945	110.406	-1.10176	-5.82717	5.6376e-09	3.27699e-08	Sema5a
ENSMUSG00000033502	166.33	102.973	229.687	-1.10028	-7.97985	1.46509e-15	1.37074e-14	Cdc14a
ENSMUSG00000021953	3316.54	2108.53	4524.56	-1.09778	-30.5707	3.00102e-205	9.10001e-203	Tdh
ENSMUSG00000070106	51.2041	29.5407	72.8675	-1.09681	-4.74568	2.07806e-06	9.33175e-06	Mir363
ENSMUSG00000020227	129.123	79.3331	178.914	-1.09666	-7.0606	1.65785e-12	1.27103e-11	Irak3
ENSMUSG00000036585	157.404	97.5352	217.272	-1.09581	-7.86412	3.71706e-15	3.39312e-14	Fgf1
ENSMUSG00000030310	15.8352	7.05862	24.6118	-1.09564	-3.51279	0.000443426	0.00145868	Slc6a1
ENSMUSG00000061353	262.422	164.486	360.357	-1.0938	-9.76834	1.53947e-22	2.10715e-21	Cxcl12
ENSMUSG00000022053	5.26147	0.677475	9.84547	-1.08787	-3.20292	0.00136042	0.00411782	Ebf2
ENSMUSG00000025726	214.568	134.499	294.636	-1.08689	-8.865	7.65038e-19	8.69518e-18	Slc28a1
ENSMUSG00000044681	932.668	594.62	1270.72	-1.08396	-16.4829	4.86612e-61	2.22618e-59	Cnpy1
ENSMUSG00000056735	165.085	102.938	227.233	-1.0833	-7.72393	1.12792e-14	9.96161e-14	A930024E05Rik
ENSMUSG00000015461	850.09	542.463	1157.72	-1.08202	-16.7747	3.73833e-63	1.81932e-61	Atf6b
ENSMUSG00000087408	166.352	103.808	228.896	-1.08007	-7.65715	1.9011e-14	1.65738e-13	Gdf1
ENSMUSG00000028364	7.39274	1.99445	12.791	-1.07741	-3.28754	0.00101067	0.00314023	Tnc
ENSMUSG00000031517	50.8055	29.7388	71.8722	-1.07663	-4.72924	2.25358e-06	1.00683e-05	Gpm6a
ENSMUSG00000006728	11264	7250.44	15277.6	-1.07355	-40.6922	0	0	Cdk4
ENSMUSG00000078249	6723.42	4326.68	9120.15	-1.07352	-36.5359	2.98778e-292	1.81197e-289	Hmga1-rs1
ENSMUSG00000038256	929.557	596.127	1262.99	-1.07056	-16.2713	1.57876e-59	6.94069e-58	Bcl9
ENSMUSG00000023991	1272.28	817.435	1727.13	-1.07035	-19.1801	5.42476e-82	3.74783e-80	Foxp4
ENSMUSG00000050010	35.3245	20.1158	50.5331	-1.06869	-4.24871	2.15002e-05	8.50374e-05	Shisa3
ENSMUSG00000022367	208.203	131.693	284.714	-1.06803	-8.65783	4.80839e-18	5.2121e-17	Has2
ENSMUSG00000026787	8.51379	2.68388	14.3437	-1.06657	-3.27472	0.00105767	0.00327864	Gad2
ENSMUSG00000068893	7.25334	1.99984	12.5068	-1.06585	-3.25218	0.00114525	0.00351784	Sprr2a2
ENSMUSG00000015745	557.671	357.779	757.564	-1.06467	-13.495	1.6732e-41	4.59635e-40	Plekho1
ENSMUSG00000060261	6028.32	3893.88	8162.75	-1.06466	-32.1018	4.1633e-226	1.49198e-223	Gtf2i
ENSMUSG00000035946	5.08384	0.677475	9.4902	-1.06253	-3.15048	0.00163003	0.0048734	Gsx2
ENSMUSG00000029364	1237.52	798.567	1676.47	-1.06128	-19.2678	1.00178e-82	6.98943e-81	Wsb2
ENSMUSG00000050966	5588	3617.7	7558.29	-1.06061	-35.9687	2.57982e-283	1.48824e-280	Lin28a
ENSMUSG00000024209	63.8392	38.5645	89.114	-1.06053	-5.12398	2.99151e-07	1.46917e-06	1700061G19Rik
ENSMUSG00000030268	5029.42	3257.53	6801.31	-1.05953	-33.9074	5.18999e-252	2.36065e-249	Bcat1
ENSMUSG00000037771	7.21701	2.01508	12.4189	-1.05949	-3.23651	0.00121003	0.00370049	Slc32a1
ENSMUSG00000052727	3536.86	2292.75	4780.96	-1.05657	-29.0701	8.56984e-186	2.20319e-183	Map1b
ENSMUSG00000044367	196.431	123.689	269.174	-1.05583	-7.10057	1.2424e-12	9.60614e-12	Slc16a13
ENSMUSG00000047250	27.2826	14.7711	39.7941	-1.05567	-3.78776	0.000152009	0.000535576	Ptgs1
ENSMUSG00000034832	334.595	214.244	454.946	-1.0554	-10.1068	5.15489e-24	7.57759e-23	Tet3
ENSMUSG00000079560	60.0182	35.949	84.0874	-1.0545	-4.81367	1.48181e-06	6.77644e-06	Hoxa3
ENSMUSG00000026805	6.58586	1.68009	11.4916	-1.05192	-3.2084	0.00133477	0.0040495	Barhl1
ENSMUSG00000038550	246.897	157.959	335.834	-1.05186	-9.19083	3.89827e-20	4.7138e-19	Ciart
ENSMUSG00000053129	5.06569	0.665517	9.46586	-1.05144	-3.13557	0.0017152	0.00511254	Gsx1
ENSMUSG00000054256	1273.28	826.384	1720.17	-1.04984	-19.4943	1.22718e-84	9.12747e-83	Msi1
ENSMUSG00000015605	1356.67	881.254	1832.09	-1.0477	-19.2698	9.63254e-83	6.7605e-81	Srf
ENSMUSG00000041688	628.956	407.328	850.584	-1.04632	-13.9344	3.91391e-44	1.15715e-42	Amot
ENSMUSG00000023945	9.33627	3.35479	15.3177	-1.04583	-3.22213	0.00127244	0.00387631	Slc5a7
ENSMUSG00000017417	159.755	101.588	217.922	-1.04559	-7.57895	3.48355e-14	2.98417e-13	Plxdc1
ENSMUSG00000040669	11406.2	7441.56	15370.8	-1.04456	-39.3887	0	0	Phc1
ENSMUSG00000084915	11.2103	4.70973	17.711	-1.04424	-3.25622	0.00112904	0.00347393
ENSMUSG00000025255	36.585	21.114	52.056	-1.04396	-4.14632	3.37855e-05	0.000130406	Zfhx4
ENSMUSG00000039089	238.999	153.33	324.668	-1.04338	-8.77062	1.77693e-18	1.97593e-17	L3mbtl3
ENSMUSG00000028351	12.7057	5.70367	19.7078	-1.04153	-3.29232	0.000993635	0.00309189	Brinp1
ENSMUSG00000029455	3531.51	2305.37	4757.65	-1.04044	-24.2829	2.97115e-130	4.59305e-128	Aldh2
ENSMUSG00000090071	262.802	169.289	356.316	-1.03899	-9.34246	9.41181e-21	1.16977e-19	Cdk5r2
ENSMUSG00000046711	19875.5	13009.3	26741.6	-1.03804	-43.2167	0	0	Hmga1
ENSMUSG00000032717	246.1	158.538	333.662	-1.0372	-9.13216	6.7146e-20	8.0412e-19	Mdfi
ENSMUSG00000017652	63.4611	38.8265	88.0957	-1.03706	-5.02282	5.09174e-07	2.44776e-06	Cd40
ENSMUSG00000041112	428.27	278.042	578.498	-1.03468	-11.3584	6.73782e-30	1.26078e-28	Elmo1
ENSMUSG00000050822	358.874	232.982	484.767	-1.03192	-10.7615	5.23349e-27	8.79762e-26	Slc29a4
ENSMUSG00000054423	30.1357	17.1176	43.1539	-1.03175	-3.89194	9.94468e-05	0.000360187	Cadps
ENSMUSG00000097050	68.5006	42.3194	94.6817	-1.02909	-5.10554	3.29856e-07	1.61393e-06	Gm9918
ENSMUSG00000030584	235.478	152.005	318.95	-1.02808	-8.4401	3.17063e-17	3.28191e-16	Dpf1
ENSMUSG00000049916	875.332	572.937	1177.73	-1.02561	-14.6163	2.21189e-48	7.27615e-47	2610318N02Rik
ENSMUSG00000071719	244.174	158.202	330.145	-1.0249	-8.98332	2.62705e-19	3.05632e-18	Tmem28
ENSMUSG00000087177	46.8675	28.1466	65.5885	-1.02466	-4.43085	9.38603e-06	3.88313e-05	E130307A14Rik
ENSMUSG00000025374	918.32	602.967	1233.67	-1.02189	-15.9005	6.28748e-57	2.61356e-55	Nabp2
ENSMUSG00000021775	814.701	534.823	1094.58	-1.02146	-15.5511	1.56427e-54	6.20774e-53	Nr1d2
ENSMUSG00000064179	164.928	106.185	223.672	-1.02127	-7.46502	8.32886e-14	6.94865e-13	Tnnt1
ENSMUSG00000022214	907.834	597.344	1218.32	-1.01706	-15.9148	5.00063e-57	2.0823e-55	Dcaf11
ENSMUSG00000026556	731.725	481.361	982.088	-1.01619	-14.7913	1.66604e-49	5.70261e-48	Vangl2
ENSMUSG00000069227	41.6869	24.758	58.6157	-1.01612	-4.17239	3.01417e-05	0.000117101	Gprin1
ENSMUSG00000101413	72.8296	45.595	100.064	-1.01467	-5.22148	1.77495e-07	8.93598e-07
ENSMUSG00000019929	4.2685	0.328422	8.20859	-1.01387	-3.27345	0.00106244	0.00329083	Dcn
ENSMUSG00000056648	4.91277	0.677475	9.14807	-1.01376	-3.07103	0.00213322	0.00626301	Hoxb8
ENSMUSG00000086391	15.6504	7.70798	23.5928	-1.01373	-3.28889	0.00100584	0.00312659	1700042O10Rik
ENSMUSG00000037949	228.245	148.459	308.032	-1.01288	-8.38288	5.1648e-17	5.28364e-16	Ano10
ENSMUSG00000002578	39.7788	23.7512	55.8064	-1.01259	-4.18817	2.8121e-05	0.000109647	Ikzf4
ENSMUSG00000032698	24.5375	13.4484	35.6265	-1.01199	-3.54615	0.000390907	0.00129656	Lmo2
ENSMUSG00000068154	15.0334	7.38166	22.6852	-1.01145	-3.27322	0.00106328	0.00329301	Insm1
ENSMUSG00000030555	163.168	105.486	220.851	-1.01143	-7.32741	2.34651e-13	1.90393e-12	Ttc23
ENSMUSG00000050896	10.8704	4.68043	17.0603	-1.01133	-3.15355	0.00161298	0.00482425	Rtn4rl2
ENSMUSG00000032038	138.356	89.0367	187.676	-1.01079	-6.78399	1.16903e-11	8.466e-11	St3gal4
ENSMUSG00000038319	248.473	161.539	335.408	-1.01067	-8.2315	1.84889e-16	1.83508e-15	Kcnh2
ENSMUSG00000028525	26.6082	15.0592	38.1573	-1.01037	-3.7025	0.000213488	0.000736605	Pde4b
ENSMUSG00000022186	1568.99	1038.14	2099.85	-1.01033	-20.3131	9.84486e-92	8.2865e-90	Oxct1
ENSMUSG00000024403	20.1227	10.6865	29.5588	-1.01013	-3.43549	0.000591486	0.00190805	Atp6v1g2
ENSMUSG00000009075	31.4319	18.0649	44.7989	-1.00984	-3.79138	0.000149815	0.000528316	Cabp7
ENSMUSG00000036492	23.3283	12.794	33.8627	-1.00982	-3.53665	0.000405243	0.00134091	Rnf39
ENSMUSG00000028289	174.846	113.214	236.477	-1.00955	-7.37008	1.70531e-13	1.39131e-12	Epha7
ENSMUSG00000021268	4044.85	2680.83	5408.88	-1.00947	-29.5464	7.31335e-192	1.94354e-189	Meg3
ENSMUSG00000028023	537.455	354.013	720.896	-1.00943	-12.6107	1.84284e-36	4.32838e-35	Pitx2
ENSMUSG00000024247	485.24	319.05	651.431	-1.00923	-11.6443	2.45257e-31	4.84612e-30	Pkdcc
ENSMUSG00000097604	19.8055	10.4038	29.2072	-1.00896	-3.39607	0.000683617	0.00218381
ENSMUSG00000023963	131.905	84.5465	179.264	-1.00815	-6.25112	4.07526e-10	2.61143e-09	Cyp39a1
ENSMUSG00000004231	14.2483	6.72481	21.7718	-1.00769	-3.21607	0.00129961	0.00395043	Pax2
ENSMUSG00000006649	1286.88	852.007	1721.75	-1.00682	-17.2878	5.80832e-67	3.06648e-65	Nphs1
ENSMUSG00000015474	205.201	133.701	276.7	-1.00531	-7.98045	1.45807e-15	1.36471e-14	Ppt2
ENSMUSG00000020173	1000.46	662.521	1338.39	-1.00516	-16.974	1.27968e-64	6.50905e-63	Cobl
ENSMUSG00000095217	10.9094	4.71631	17.1024	-1.00474	-3.13494	0.0017189	0.00512226	Hist1h2bn
ENSMUSG00000036565	940.17	622.42	1257.92	-1.00344	-15.3167	5.91785e-53	2.27222e-51	Ttyh3
ENSMUSG00000079012	31.0849	17.8504	44.3194	-1.00242	-3.71884	0.000200142	0.000692578	Serpina3m
ENSMUSG00000021175	811.544	537.785	1085.3	-1.00106	-14.7463	3.25141e-49	1.10175e-47	Cdca7l
ENSMUSG00000036030	1721.97	1144.75	2299.18	-1.00032	-20.8862	7.14744e-97	6.65556e-95	Prtg
ENSMUSG00000044707	169.43	110.102	228.757	-1.00028	-7.14252	9.16345e-13	7.1435e-12	Ccnjl
ENSMUSG00000034168	2256.89	1501.79	3011.99	-0.998675	-22.549	1.37378e-112	1.58501e-110	Irf2bpl
ENSMUSG00000006931	493.613	326.556	660.669	-0.998205	-11.8236	2.94759e-32	6.03605e-31	P3h4
ENSMUSG00000020131	131.515	85.0978	177.932	-0.99797	-6.59077	4.37555e-11	3.03314e-10	Pcsk4
ENSMUSG00000071064	437.002	288.887	585.116	-0.997743	-11.3827	5.09937e-30	9.61805e-29	Zfp827
ENSMUSG00000031520	103.74	66.6871	140.793	-0.99718	-5.98509	2.16277e-09	1.30528e-08	Vegfc
ENSMUSG00000022421	813.086	539.886	1086.29	-0.996506	-14.5949	3.02569e-48	9.88446e-47	Nptxr
ENSMUSG00000016624	311.885	205.72	418.051	-0.995149	-9.78388	1.32043e-22	1.81574e-21	Phf21b
ENSMUSG00000022015	52.5162	32.5105	72.5219	-0.995143	-4.52939	5.91545e-06	2.51009e-05	Tnfsf11
ENSMUSG00000034648	164.761	107.517	222.005	-0.994238	-7.28904	3.12163e-13	2.51474e-12	Lrrn1
ENSMUSG00000043155	176.115	115.106	237.125	-0.993568	-7.41095	1.25394e-13	1.03016e-12	Hpdl
ENSMUSG00000020469	38.9465	23.415	54.478	-0.992197	-4.04106	5.3209e-05	0.000199921	Myl7
ENSMUSG00000029861	110.75	71.4471	150.053	-0.99096	-5.9607	2.51158e-09	1.50618e-08	Fam131b
ENSMUSG00000024039	245.098	161.431	328.765	-0.990866	-8.67743	4.04817e-18	4.41029e-17	Cbs
ENSMUSG00000064778	5.23599	0.993939	9.47803	-0.989764	-3.05396	0.00225841	0.00660189
ENSMUSG00000026360	29.6414	17.1253	42.1574	-0.989356	-3.66547	0.000246889	0.000845068	Rgs2
ENSMUSG00000105556	19.7304	10.3515	29.1093	-0.989294	-3.30379	0.000953875	0.00297404
ENSMUSG00000035799	57.3616	35.6305	79.0927	-0.989144	-4.50529	6.62816e-06	2.79845e-05	Twist1
ENSMUSG00000037605	10.0124	4.00506	16.0198	-0.98769	-3.06558	0.00217248	0.00637116	Adgrl3
ENSMUSG00000036098	3747.65	2509.13	4986.16	-0.987039	-26.1434	1.17078e-150	2.3076e-148	Myrf
ENSMUSG00000070576	37.6068	22.5266	52.687	-0.985664	-3.92171	8.79211e-05	0.000321607	Mn1
ENSMUSG00000024900	1193.73	798.411	1589.05	-0.985484	-18.08	4.57757e-73	2.75493e-71	Cpt1a
ENSMUSG00000097773	8.27024	3.02308	13.5174	-0.983937	-3.03642	0.00239409	0.00696068
ENSMUSG00000042686	404.831	269.187	540.474	-0.983198	-10.5542	4.85923e-26	7.82905e-25	Jph1
ENSMUSG00000021068	295.483	195.514	395.452	-0.982483	-8.60512	7.62359e-18	8.14423e-17	Nin
ENSMUSG00000057706	95.0421	61.3466	128.738	-0.98238	-5.68581	1.30192e-08	7.30557e-08	Mex3b
ENSMUSG00000035493	215.08	141.897	288.262	-0.981943	-7.94404	1.95704e-15	1.81308e-14	Tgfbi
ENSMUSG00000084883	924.246	618.54	1229.95	-0.981691	-15.6833	1.9688e-55	7.94642e-54	Ccdc85c
ENSMUSG00000032092	47.1741	29.145	65.2033	-0.980917	-4.29527	1.74485e-05	6.99358e-05	Mpzl2
ENSMUSG00000022309	7.71244	2.6806	12.7443	-0.980551	-3.02403	0.00249432	0.00722898	Angpt1
ENSMUSG00000029695	236.401	156.275	316.527	-0.980508	-8.12342	4.53221e-16	4.36999e-15	Aass
ENSMUSG00000042328	495.856	330.627	661.085	-0.979945	-11.3111	1.15624e-29	2.14658e-28	Hps4
ENSMUSG00000024754	1513.05	1016.33	2009.78	-0.97722	-19.4525	2.77772e-84	2.03402e-82	Tmem2
ENSMUSG00000024304	801.544	537.366	1065.72	-0.977162	-14.9176	2.53285e-50	8.91471e-49	Cdh2
ENSMUSG00000008601	41.9998	25.7944	58.2052	-0.976991	-4.14095	3.4587e-05	0.000133364	Rab25
ENSMUSG00000020061	4.11241	0.328422	7.89639	-0.976224	-3.20882	0.00133281	0.0040446	Mybpc1
ENSMUSG00000045515	16.8597	8.7692	24.9501	-0.976078	-3.20726	0.00134005	0.00406396	Pou3f3
ENSMUSG00000072568	98.8126	64.0609	133.564	-0.975745	-5.72181	1.05395e-08	5.95793e-08	Fam84b
ENSMUSG00000069273	17.7202	9.39555	26.0449	-0.975091	-3.2457	0.00117162	0.00359351	Hist1h3e
ENSMUSG00000054894	108.347	70.2225	146.471	-0.975056	-5.59933	2.15178e-08	1.18166e-07	Atp5s
ENSMUSG00000026826	15.2819	7.69274	22.871	-0.974785	-3.15155	0.00162405	0.00485615	Nr4a2
ENSMUSG00000037860	85.8746	55.394	116.355	-0.97408	-5.36319	8.17645e-08	4.26062e-07	Aim2
ENSMUSG00000022489	294.076	195.952	392.201	-0.973069	-9.22338	2.87871e-20	3.50064e-19	Pde1b
ENSMUSG00000030428	194.255	128.426	260.085	-0.971538	-7.38694	1.50246e-13	1.22963e-12	Ttyh1
ENSMUSG00000036885	111.646	72.5413	150.752	-0.971435	-5.74262	9.32215e-09	5.30273e-08	Arhgef26
ENSMUSG00000070348	2229.81	1503.06	2956.55	-0.971111	-22.3788	6.33302e-111	7.0655e-109	Ccnd1
ENSMUSG00000027684	23.9858	13.7368	34.2348	-0.970285	-3.47713	0.000506806	0.00165201	Mecom
ENSMUSG00000048997	582.795	391.26	774.329	-0.968231	-11.8701	1.69339e-32	3.48886e-31	Atxn7l2
ENSMUSG00000020684	77.6331	49.9772	105.289	-0.968146	-5.13056	2.88876e-07	1.42225e-06	Rasl10b
ENSMUSG00000108616	7.08091	2.34022	11.8216	-0.966976	-2.98499	0.00283588	0.00811839
ENSMUSG00000048540	3.8117	0	7.62341	-0.965796	-3.75264	0.000174979	0.000610413	Nhlh2
ENSMUSG00000103694	15.9895	7.97661	24.0023	-0.965411	-3.11107	0.0018641	0.00552158
ENSMUSG00000020674	1170.2	789.554	1550.84	-0.965379	-16.8647	8.18104e-64	4.06508e-62	Pxdn
ENSMUSG00000037025	40.3231	24.7996	55.8466	-0.965209	-4.01049	6.05932e-05	0.000225907	Foxa2
ENSMUSG00000104503	7.60473	2.68388	12.5256	-0.96512	-2.98052	0.00287764	0.00822699
ENSMUSG00000069265	17.0386	9.06713	25.01	-0.965093	-3.20124	0.00136837	0.00413923	Hist1h3a
ENSMUSG00000027913	6.62333	2.02047	11.2262	-0.9649	-2.98798	0.00280829	0.00804817	Crct1
ENSMUSG00000001240	121.76	79.9073	163.612	-0.964583	-6.06782	1.29661e-09	7.96349e-09	Ramp2
ENSMUSG00000042246	177.776	117.851	237.702	-0.963306	-7.2053	5.79144e-13	4.57818e-12	Tmc7
ENSMUSG00000085501	18.0151	9.42814	26.6021	-0.962188	-3.16022	0.00157648	0.00472346
ENSMUSG00000097451	4818.84	3265.21	6372.46	-0.961895	-29.4859	4.36081e-191	1.14602e-188
ENSMUSG00000035403	68.8079	44.2475	93.3682	-0.960908	-4.90685	9.25485e-07	4.332e-06	Crb2
ENSMUSG00000096847	56.0584	35.4556	76.6613	-0.960683	-4.45558	8.36683e-06	3.48893e-05	Tmem151b
ENSMUSG00000029510	97.9215	63.9838	131.859	-0.960357	-5.65422	1.56558e-08	8.71274e-08	Gpc2
ENSMUSG00000008734	291.356	195.118	387.593	-0.960149	-8.96032	3.23749e-19	3.75727e-18	Gprc5b
ENSMUSG00000052726	62.3678	39.8976	84.838	-0.959052	-4.69659	2.64538e-06	1.17016e-05	Kcnt2
ENSMUSG00000097335	9.1934	3.67664	14.7102	-0.958777	-2.97303	0.00294872	0.0084109
ENSMUSG00000045817	1541.01	1044.1	2037.93	-0.958666	-19.4585	2.46979e-84	1.81415e-82	Zfp36l2
ENSMUSG00000029475	2892.6	1962.2	3823	-0.958302	-24.7774	1.57286e-135	2.63839e-133	Kdm2b
ENSMUSG00000074653	22.0275	12.4404	31.6145	-0.958105	-3.33475	0.000853769	0.00268493	Lrrc31
ENSMUSG00000061524	3031.84	2058.02	4005.67	-0.957475	-25.9415	2.26875e-148	4.32746e-146	Zic2
ENSMUSG00000032360	10.0345	4.37264	15.6964	-0.957399	-2.97896	0.00289233	0.00826599	Hcrtr2
ENSMUSG00000024067	2360.74	1602.71	3118.78	-0.956366	-22.8739	8.44975e-116	1.00429e-113	Dpy30
ENSMUSG00000027985	891.691	603.862	1179.52	-0.955976	-15.0961	1.71817e-51	6.3005e-50	Lef1
ENSMUSG00000085492	78.6037	50.8342	106.373	-0.954189	-4.96955	6.71093e-07	3.18665e-06	Trmt61b
ENSMUSG00000074195	13.8761	7.03589	20.7164	-0.953422	-3.06766	0.00215743	0.00633017	Clca4b
ENSMUSG00000037826	131.712	87.2064	176.217	-0.953359	-6.28524	3.27351e-10	2.11949e-09	Ppm1k
ENSMUSG00000024298	88.3929	57.6308	119.155	-0.953275	-5.29829	1.16895e-07	5.99092e-07	Zfp871
ENSMUSG00000049539	32.8165	19.8167	45.8162	-0.953161	-3.68876	0.000225346	0.00077548	Hist1h1a
ENSMUSG00000029090	1865.54	1267.95	2463.12	-0.952761	-20.0102	4.49007e-89	3.58781e-87	Adgra3
ENSMUSG00000029122	625.251	423.499	827.003	-0.952084	-12.7882	1.90964e-37	4.65157e-36	Evc
ENSMUSG00000030170	83.4015	54.189	112.614	-0.951819	-5.09382	3.50916e-07	1.71237e-06	Wnt5b
ENSMUSG00000040699	2141.91	1456.89	2826.92	-0.951662	-22.1696	6.74485e-109	7.15378e-107	Limd2
ENSMUSG00000033720	159.457	106.241	212.673	-0.950556	-6.89404	5.42299e-12	4.01832e-11	Sfxn5
ENSMUSG00000024300	94.1488	61.6567	126.641	-0.949951	-5.41369	6.17383e-08	3.24569e-07	Myo1f
ENSMUSG00000108126	9.23542	3.67454	14.7963	-0.949909	-2.95074	0.00317013	0.00898825
ENSMUSG00000032456	7.92985	3.0144	12.8453	-0.949706	-2.93334	0.00335338	0.00946356	Nmnat3
ENSMUSG00000051747	28.7782	17.1164	40.44	-0.949166	-3.53565	0.000406767	0.00134539	Ttn
ENSMUSG00000114362	5.11591	0.993939	9.23789	-0.948763	-2.97528	0.00292718	0.0083555
ENSMUSG00000000942	21.8066	12.4372	31.176	-0.948296	-3.30817	0.000939078	0.00293099	Hoxa4
ENSMUSG00000006311	28.3519	16.7434	39.9603	-0.947872	-3.48055	0.000500379	0.00163218	Etv2
ENSMUSG00000064366	30.0763	18.1094	42.0433	-0.947755	-3.6122	0.000303612	0.00102294
ENSMUSG00000061731	782.298	531.64	1032.96	-0.947523	-14.3787	7.04054e-47	2.21735e-45	Ext1
ENSMUSG00000047749	126.516	83.8669	169.165	-0.946588	-6.02684	1.67199e-09	1.01713e-08	Zc3hav1l
ENSMUSG00000069601	399.548	270.422	528.674	-0.946292	-10.3944	2.62887e-25	4.09067e-24	Ank3
ENSMUSG00000081756	73.959	48.035	99.883	-0.946221	-4.88101	1.05545e-06	4.9102e-06
ENSMUSG00000025323	251.342	169.309	333.375	-0.946205	-8.48574	2.14348e-17	2.24028e-16	Sp4
ENSMUSG00000001555	922.701	627.893	1217.51	-0.94596	-14.9515	1.52191e-50	5.39673e-49	Fkbp10
ENSMUSG00000110382	13.9666	7.04128	20.892	-0.944648	-3.02575	0.00248021	0.0071916
ENSMUSG00000022286	329.743	222.973	436.514	-0.943635	-9.34979	8.7823e-21	1.09441e-19	Grhl2
ENSMUSG00000078794	430.14	291.618	568.662	-0.942983	-10.4925	9.34778e-26	1.48485e-24	Dact3
ENSMUSG00000056515	928.951	633.016	1224.89	-0.942891	-14.7254	4.43074e-49	1.48858e-47	Rab31
ENSMUSG00000002661	264.004	178.197	349.812	-0.941507	-8.47434	2.36412e-17	2.46871e-16	Alkbh7
ENSMUSG00000029070	148.394	99.0805	197.707	-0.940761	-6.52341	6.87274e-11	4.68321e-10	Mxra8
ENSMUSG00000055725	72.1105	46.9595	97.2616	-0.940699	-4.86336	1.15411e-06	5.34817e-06	Paqr3
ENSMUSG00000028958	120.459	80.0139	160.905	-0.939152	-5.92933	3.0417e-09	1.80896e-08	Tmub1
ENSMUSG00000035960	1495.14	1022.01	1968.26	-0.938221	-17.3259	2.99766e-67	1.5897e-65	Apex1
ENSMUSG00000029309	15.4694	8.0134	22.9253	-0.937709	-3.03461	0.00240849	0.00699823	Sparcl1
ENSMUSG00000020734	20.6476	11.7065	29.5888	-0.937575	-3.23072	0.00123479	0.00377036	Grin2c
ENSMUSG00000039860	12.3471	6.02132	18.6728	-0.937262	-2.9666	0.00301111	0.00856716	Srrm3
ENSMUSG00000024227	4.93971	1.01457	8.86485	-0.936935	-2.93273	0.00336001	0.00948115	Pdzph1
ENSMUSG00000060988	13.9371	7.04456	20.8296	-0.936197	-2.99925	0.00270648	0.00779228	Galnt13
ENSMUSG00000040146	51.8946	33.1163	70.6728	-0.935994	-4.23603	2.27506e-05	8.95785e-05	Rgl3
ENSMUSG00000037064	31.7242	19.1718	44.2765	-0.93581	-3.53106	0.000413891	0.00136723
ENSMUSG00000039976	508.027	345.84	670.214	-0.935723	-10.7855	4.03242e-27	6.80763e-26	Tbc1d16
ENSMUSG00000025551	12.0796	5.74612	18.413	-0.935679	-2.94879	0.00319016	0.00903744	Fgf14
ENSMUSG00000038342	954.594	652.626	1256.56	-0.935351	-14.9803	9.87916e-51	3.52964e-49	Mlxip
ENSMUSG00000090659	25.9244	15.4136	36.4352	-0.934006	-3.41636	0.00063464	0.00203809	Zfp493
ENSMUSG00000027313	113.308	75.4324	151.184	-0.933738	-5.83699	5.31514e-09	3.10022e-08	Chac1
ENSMUSG00000022483	543.141	370.368	715.914	-0.933645	-11.0754	1.65197e-28	2.92897e-27	Col2a1
ENSMUSG00000022176	67.9301	44.0345	91.8258	-0.933329	-4.53883	5.65669e-06	2.4085e-05	Rem2
ENSMUSG00000089659	747.005	510.895	983.114	-0.932548	-13.4017	5.9096e-41	1.59377e-39
ENSMUSG00000062184	45.4171	28.7786	62.0557	-0.931913	-4.03643	5.4271e-05	0.000203652	Hs6st2
ENSMUSG00000046856	19.5983	11.029	28.1677	-0.930522	-3.16494	0.00155115	0.00465346	Gpr1
ENSMUSG00000017943	65.6963	42.4556	88.9369	-0.92902	-4.40347	1.06532e-05	4.37903e-05	Gdap1l1
ENSMUSG00000056445	11.7131	5.67976	17.7465	-0.928158	-2.92804	0.00341106	0.00961718	Hoxaas2
ENSMUSG00000028101	638.35	437.316	839.384	-0.92728	-12.5912	2.35947e-36	5.50356e-35	Pias3
ENSMUSG00000085666	366.652	250.246	483.057	-0.927037	-9.71594	2.5785e-22	3.48894e-21
ENSMUSG00000039328	396.181	270.673	521.689	-0.926668	-10.1842	2.3322e-24	3.4824e-23	Rnf122
ENSMUSG00000026202	1880.37	1293.93	2466.81	-0.926123	-20.7092	2.86034e-95	2.59206e-93	Tuba4a
ENSMUSG00000113768	11.1945	5.36986	17.0192	-0.925957	-2.91095	0.00360331	0.0101098
ENSMUSG00000030669	262.528	178.612	346.444	-0.925576	-8.38204	5.20201e-17	5.31941e-16	Calca
ENSMUSG00000098183	25.7833	15.3995	36.167	-0.924745	-3.37891	0.000727736	0.00231256
ENSMUSG00000066894	329.291	224.926	433.656	-0.923607	-9.40751	5.08047e-21	6.40187e-20	Vsig10
ENSMUSG00000054263	696.242	478.183	914.301	-0.923136	-13.2357	5.45747e-40	1.43422e-38	Lifr
ENSMUSG00000098009	180.117	122.065	238.17	-0.922267	-7.12815	1.01726e-12	7.90411e-12
ENSMUSG00000035305	143.102	96.0754	190.128	-0.921971	-6.04532	1.49112e-09	9.10138e-09	Ror1
ENSMUSG00000049866	784.378	539.418	1029.34	-0.921688	-13.8537	1.20848e-43	3.52008e-42	Arl4c
ENSMUSG00000113632	11.2464	5.38392	17.109	-0.921268	-2.89612	0.00377804	0.0105624
ENSMUSG00000069310	19.0242	10.7472	27.3012	-0.91997	-3.11709	0.00182644	0.00541884	Hist1h3c
ENSMUSG00000071665	70.0332	45.9288	94.1375	-0.919917	-4.61489	3.93301e-06	1.70591e-05	Foxr2
ENSMUSG00000028986	875.895	604.032	1147.76	-0.91597	-14.1659	1.48976e-45	4.55831e-44	Klhl7
ENSMUSG00000065613	36.421	22.7941	50.048	-0.913889	-3.65727	0.000254911	0.000870762	Mir92-2
ENSMUSG00000022683	201.558	137.376	265.74	-0.913579	-7.38831	1.48704e-13	1.21827e-12	Pla2g10
ENSMUSG00000047797	13.8666	6.97939	20.7539	-0.91301	-2.90879	0.0036283	0.0101715	Gjb1
ENSMUSG00000072591	14.009	7.33711	20.6808	-0.91216	-2.93785	0.00330495	0.00933803	5930412G12Rik
ENSMUSG00000047992	37.3862	23.3977	51.3746	-0.911901	-3.64777	0.000264523	0.000901513	Fam69c
ENSMUSG00000021990	982.976	679.356	1286.6	-0.911867	-14.6044	2.63481e-48	8.64335e-47	Spata13
ENSMUSG00000097006	562.361	387.87	736.851	-0.911617	-11.8096	3.48135e-32	7.11061e-31	9530082P21Rik
ENSMUSG00000024109	8.35305	3.33087	13.3752	-0.909496	-2.82778	0.00468726	0.0128329	Nrxn1
ENSMUSG00000109617	95.4598	64.0469	126.873	-0.907372	-5.30111	1.15103e-07	5.90416e-07
ENSMUSG00000104918	5.4113	1.33432	9.48827	-0.907097	-2.8747	0.00404417	0.0112281
ENSMUSG00000066705	2905.59	2018.35	3792.82	-0.906933	-24.1244	1.38614e-128	2.06195e-126	Fxyd6
ENSMUSG00000052632	649.017	449.105	848.928	-0.906276	-12.3726	3.67594e-35	8.24107e-34	Asap2
ENSMUSG00000099871	508.844	351.137	666.551	-0.906272	-10.3582	3.84101e-25	5.93388e-24
ENSMUSG00000053024	107.556	72.4548	142.656	-0.906154	-5.51524	3.48296e-08	1.87694e-07	Cntn2
ENSMUSG00000087912	9.06906	4.03555	14.1026	-0.904932	-2.81265	0.00491346	0.0134056
ENSMUSG00000113646	24.2149	14.3859	34.0439	-0.904067	-3.20494	0.00135092	0.00409326
ENSMUSG00000033831	3.77809	0.34038	7.21579	-0.903251	-3.07378	0.00211367	0.00621101	Fgb
ENSMUSG00000025262	40.339	25.7857	54.8922	-0.902932	-3.79509	0.000147587	0.000521005	Fam120c
ENSMUSG00000037747	196.692	134.7	258.685	-0.902808	-7.20319	5.88213e-13	4.64677e-12	Phyhipl
ENSMUSG00000021198	4.94811	1.02114	8.87509	-0.901992	-2.88022	0.00397396	0.0110462	Unc79
ENSMUSG00000022048	607.759	420.65	794.869	-0.90196	-11.0264	2.85053e-28	5.0127e-27	Dpysl2
ENSMUSG00000039197	3485.25	2426.37	4544.12	-0.901948	-23.7026	3.39015e-124	4.73881e-122	Adk
ENSMUSG00000048696	850.468	590.378	1110.56	-0.901613	-13.6342	2.50856e-42	7.02158e-41	Mex3d
ENSMUSG00000055945	16.1684	8.72346	23.6133	-0.901613	-2.93536	0.00333159	0.00940882	Prr18
ENSMUSG00000030353	89.4288	59.9112	118.946	-0.901126	-5.03638	4.74427e-07	2.2863e-06	Tead4
ENSMUSG00000022019	283.349	195.084	371.615	-0.899808	-8.20382	2.32861e-16	2.29198e-15	Tdrd3
ENSMUSG00000049775	2326.1	1620.62	3031.58	-0.899222	-19.892	4.77527e-88	3.75231e-86	Tmsb4x
ENSMUSG00000029211	40.2287	25.5473	54.91	-0.897788	-3.63762	0.000275168	0.0009355	Gabra4
ENSMUSG00000000567	8.10718	3.36346	12.8509	-0.897653	-2.78625	0.00533214	0.0143935	Sox9
ENSMUSG00000074682	1197.88	834.21	1561.55	-0.897244	-16.0686	4.23478e-58	1.80146e-56	Zcchc3
ENSMUSG00000027848	9.27874	4.05946	14.498	-0.896898	-2.79542	0.00518316	0.0140475	Olfml3
ENSMUSG00000030930	304.919	210.518	399.32	-0.896524	-8.44511	3.03747e-17	3.14545e-16	Chst15
ENSMUSG00000024261	11.8833	6.02014	17.7465	-0.89631	-2.83982	0.00451383	0.0123997	Syt4
ENSMUSG00000036568	562.688	390.869	734.507	-0.895611	-11.2442	2.47444e-29	4.54391e-28	Gltscr1l
ENSMUSG00000030731	76.1951	50.9472	101.443	-0.895589	-4.7515	2.01913e-06	9.08265e-06	Syt3
ENSMUSG00000061578	56.1154	36.8419	75.3889	-0.89495	-4.18368	2.86833e-05	0.00011171	Ksr2
ENSMUSG00000032346	575.378	399.851	750.905	-0.894816	-11.3816	5.16255e-30	9.72946e-29	Ooep
ENSMUSG00000020020	718.096	499.481	936.71	-0.894406	-12.3978	2.68477e-35	6.0534e-34	Usp44
ENSMUSG00000097479	18.8687	10.769	26.9684	-0.894023	-3.00725	0.00263624	0.00760951
ENSMUSG00000034384	3.27136	0	6.54272	-0.893599	-3.56395	0.000365314	0.00121747	Barhl2
ENSMUSG00000017144	365.825	253.837	477.814	-0.8922	-9.55054	1.29017e-21	1.68499e-20	Rnd3
ENSMUSG00000035355	29.1114	18.1127	40.11	-0.891464	-3.38542	0.000710695	0.00226389	Kcnh4
ENSMUSG00000027253	484.347	336.756	631.939	-0.891463	-10.6642	1.49619e-26	2.46433e-25	Lrp4
ENSMUSG00000021504	178.115	122.435	233.796	-0.891381	-6.76881	1.29848e-11	9.37477e-11	B4galt7
ENSMUSG00000000402	19.6467	11.3434	27.9499	-0.890911	-3.02912	0.00245266	0.00711521	Egfl6
ENSMUSG00000073554	97.1204	65.6899	128.551	-0.889873	-5.17358	2.2965e-07	1.14303e-06
ENSMUSG00000057315	13.353	7.04785	19.6581	-0.88927	-2.84997	0.0043723	0.012043	Arhgap24
ENSMUSG00000006651	682.626	476.392	888.86	-0.888223	-12.3895	2.97762e-35	6.70091e-34	Aplp1
ENSMUSG00000045991	18.532	10.4481	26.616	-0.888041	-2.94988	0.00317897	0.00901113	Onecut2
ENSMUSG00000097908	547.458	381.585	713.331	-0.887802	-11.2631	1.99689e-29	3.67551e-28	4933404O12Rik
ENSMUSG00000063415	11.3998	5.71024	17.0893	-0.887376	-2.79957	0.00511705	0.0138826	Cyp26b1
ENSMUSG00000076431	508.646	354.101	663.191	-0.887034	-10.2733	9.30121e-25	1.41383e-23	Sox4
ENSMUSG00000037221	276.033	191.417	360.648	-0.88668	-8.31486	9.18644e-17	9.24979e-16	Mospd3
ENSMUSG00000102504	21.3862	12.3666	30.4057	-0.886166	-3.01293	0.00258741	0.0074777
ENSMUSG00000027562	8540.03	5995.08	11085	-0.885319	-33.6608	2.16964e-248	9.50303e-246	Car2
ENSMUSG00000020620	14.6224	7.72532	21.5195	-0.884962	-2.84286	0.00447114	0.0122938	Abca8b
ENSMUSG00000084308	5.23664	1.34299	9.1303	-0.882116	-2.80802	0.00498466	0.0135779
ENSMUSG00000024114	92.8975	63.0063	122.789	-0.879948	-5.00621	5.55134e-07	2.65736e-06	Prss41
ENSMUSG00000068917	1803.73	1266.99	2340.47	-0.879937	-18.4252	8.25001e-76	5.21736e-74	Clk2
ENSMUSG00000029810	14.1947	7.68616	20.7033	-0.879373	-2.84213	0.00448133	0.012319	Tmem176b
ENSMUSG00000055254	214.588	148.825	280.351	-0.87934	-7.35826	1.86327e-13	1.51756e-12	Ntrk2
ENSMUSG00000113642	180.703	125.075	236.33	-0.877867	-6.8035	1.02111e-11	7.41292e-11
ENSMUSG00000026200	73.1713	49.2857	97.057	-0.877291	-4.58981	4.43655e-06	1.91135e-05	Glb1l
ENSMUSG00000031209	9.54816	4.37593	14.7204	-0.877016	-2.73668	0.00620632	0.0165027	Heph
ENSMUSG00000090374	13.2596	7.04128	19.4778	-0.876355	-2.80769	0.00498975	0.0135881
ENSMUSG00000068923	393.386	275.049	511.724	-0.875601	-9.51069	1.89409e-21	2.45238e-20	Syt11
ENSMUSG00000031283	21.8117	13.0148	30.6086	-0.874912	-3.04817	0.00230238	0.00671798	Chrdl1
ENSMUSG00000097961	172.866	119.574	226.158	-0.873726	-6.42589	1.31099e-10	8.75675e-10
ENSMUSG00000033306	221.047	153.415	288.68	-0.873722	-6.93143	4.16614e-12	3.11335e-11	Lpp
ENSMUSG00000067071	572.613	401.917	743.309	-0.873639	-11.1459	7.49862e-29	1.3426e-27	Hes6
ENSMUSG00000047002	3.31347	0	6.62694	-0.873618	-3.54119	0.000398325	0.00131912	Msgn1
ENSMUSG00000037876	2257.06	1591.25	2922.88	-0.873034	-20.7788	6.73421e-96	6.17355e-94	Jmjd1c
ENSMUSG00000041650	519.332	364.399	674.265	-0.872816	-10.8326	2.41129e-27	4.09712e-26	Pcca
ENSMUSG00000024462	1202.74	847.168	1558.31	-0.871954	-15.5491	1.61312e-54	6.38017e-53	Gabbr1
ENSMUSG00000010044	19.3197	11.3748	27.2647	-0.871826	-2.97802	0.00290122	0.00828939	Zmynd10
ENSMUSG00000097660	10.8648	5.35252	16.377	-0.871596	-2.73719	0.00619671	0.016479
ENSMUSG00000021061	504.799	354.077	655.52	-0.871565	-10.3762	3.18081e-25	4.92682e-24	Sptb
ENSMUSG00000035621	2006.57	1415.45	2597.69	-0.871279	-19.0343	8.86198e-81	5.98867e-79	Midn
ENSMUSG00000020978	1546.22	1090.24	2002.2	-0.870668	-16.6151	5.42092e-62	2.54902e-60	Klhdc2
ENSMUSG00000010476	9.40857	4.37803	14.4391	-0.870539	-2.71595	0.00660852	0.0174779	Ebf3
ENSMUSG00000092465	22.1976	13.4323	30.9629	-0.869651	-3.06401	0.00218391	0.0064024
ENSMUSG00000032936	905.817	638.528	1173.11	-0.868917	-13.8	2.54786e-43	7.34901e-42	Camkv
ENSMUSG00000028690	460.164	323.187	597.14	-0.868694	-9.90373	4.01024e-23	5.65932e-22	Mmachc
ENSMUSG00000040675	2916.97	2061.81	3772.13	-0.868219	-22.9367	2.00216e-116	2.40382e-114	Mthfd1l
ENSMUSG00000021514	111.646	76.7984	146.493	-0.868189	-5.44145	5.28474e-08	2.80006e-07	Zfp369
ENSMUSG00000092564	56.4821	37.6312	75.3329	-0.867841	-4.03183	5.53441e-05	0.000207416	BC051226
ENSMUSG00000001986	28.1383	17.3689	38.9076	-0.866946	-3.14527	0.00165936	0.00495733	Gria3
ENSMUSG00000057604	8.40326	3.67992	13.1266	-0.866259	-2.6959	0.00701978	0.018448	Lmcd1
ENSMUSG00000053329	568.197	400.221	736.174	-0.865976	-11.3375	8.55177e-30	1.59265e-28	D10Jhu81e
ENSMUSG00000022371	6.07801	1.64211	10.5139	-0.865915	-2.80105	0.00509365	0.01383	Col14a1
ENSMUSG00000032776	121.933	84.0028	159.863	-0.865849	-5.50495	3.69279e-08	1.98549e-07	Mctp2
ENSMUSG00000024406	13247	9382.5	17111.5	-0.86574	-37.1055	2e-301	1e-298	Pou5f1
ENSMUSG00000069268	15.5124	8.678	22.3467	-0.865577	-2.83135	0.00463525	0.0127022	Hist1h2bf
ENSMUSG00000010047	705.396	497.403	913.388	-0.865548	-12.2273	2.22338e-34	4.91472e-33	Hyal2
ENSMUSG00000043670	38.1706	24.7517	51.5895	-0.864666	-3.54112	0.000398433	0.0013193	Diras1
ENSMUSG00000085642	69.3403	46.6923	91.9883	-0.863951	-4.24006	2.23458e-05	8.8128e-05
ENSMUSG00000113601	8.53377	3.68111	13.3864	-0.863732	-2.69395	0.00706101	0.0185458
ENSMUSG00000046814	77.0218	52.3153	101.728	-0.863419	-4.57318	4.80372e-06	2.06165e-05	Gchfr
ENSMUSG00000038781	134.047	92.7678	175.325	-0.860111	-5.64754	1.62756e-08	9.04279e-08	Stap2
ENSMUSG00000041488	2505.36	1776.94	3233.78	-0.860043	-20.4208	1.0927e-92	9.36396e-91	Stx3
ENSMUSG00000081037	170.598	118.912	222.283	-0.859997	-6.44918	1.1246e-10	7.55655e-10
ENSMUSG00000037868	5.44962	1.68009	9.21915	-0.858716	-2.71242	0.00667935	0.0176514	Egr2
ENSMUSG00000020142	307.206	216.111	398.301	-0.858356	-8.41751	3.84578e-17	3.95652e-16	Slc1a4
ENSMUSG00000112666	7.6164	3.03622	12.1966	-0.858216	-2.68836	0.00718031	0.0188238
ENSMUSG00000024654	589.26	416.656	761.865	-0.858163	-11.183	4.94045e-29	8.91996e-28	Asrgl1
ENSMUSG00000022490	450.866	318.18	583.552	-0.857554	-9.84299	7.34908e-23	1.02368e-21	Ppp1r1a
ENSMUSG00000022864	146.513	101.928	191.098	-0.857335	-6.00854	1.87196e-09	1.13469e-08	D16Ertd472e
ENSMUSG00000020955	126.25	87.1234	165.377	-0.856815	-5.25813	1.45527e-07	7.38786e-07	Ap4s1
ENSMUSG00000030854	8.37681	3.66258	13.091	-0.856739	-2.66894	0.00760899	0.0198246	Ptpn5
ENSMUSG00000069267	15.4656	8.69863	22.2325	-0.85559	-2.7923	0.00523342	0.0141642	Hist1h3b
ENSMUSG00000081309	102.143	70.3129	133.972	-0.855466	-5.00677	5.53523e-07	2.65126e-06
ENSMUSG00000057751	278.145	195.775	360.515	-0.854719	-7.99761	1.26857e-15	1.19111e-14	Megf6
ENSMUSG00000031661	198.752	138.948	258.556	-0.854494	-6.55053	5.73314e-11	3.93272e-10	Nkd1
ENSMUSG00000045045	890.822	632.563	1149.08	-0.85255	-13.6925	1.12556e-42	3.19204e-41	Lrfn4
ENSMUSG00000041995	639.772	453.625	825.919	-0.85254	-11.6809	1.59521e-31	3.17057e-30	Zbed3
ENSMUSG00000089669	26.113	16.4087	35.8174	-0.852305	-3.14172	0.00167956	0.00501388	Tnfsf13
ENSMUSG00000040867	55.4657	37.2953	73.6362	-0.852294	-3.97703	6.97806e-05	0.000257923	Begain
ENSMUSG00000033420	135.881	94.4258	177.336	-0.85159	-5.56259	2.65806e-08	1.44591e-07	Antxr1
ENSMUSG00000036377	349.911	247.176	452.647	-0.851551	-8.73072	2.53065e-18	2.78136e-17	C530008M17Rik
ENSMUSG00000109174	16.7984	9.73383	23.8629	-0.850184	-2.81905	0.00481659	0.0131565
ENSMUSG00000023911	77.6983	52.9754	102.421	-0.84939	-4.34543	1.39004e-05	5.63351e-05	Flywch2
ENSMUSG00000001436	381.578	269.978	493.178	-0.848617	-8.90093	5.53805e-19	6.34621e-18	Slc19a1
ENSMUSG00000022211	132.77	92.5383	173.001	-0.848441	-5.67851	1.3587e-08	7.61518e-08	Carmil3
ENSMUSG00000035458	83.3527	57.2611	109.444	-0.848203	-4.66191	3.13281e-06	1.37472e-05	Tnni3
ENSMUSG00000064365	24.6465	15.0266	34.2664	-0.848188	-2.97172	0.00296134	0.00843772
ENSMUSG00000075410	11.6056	6.0321	17.1791	-0.847617	-2.68095	0.00734134	0.0192013	Prcd
ENSMUSG00000025733	442.437	313.744	571.13	-0.84739	-9.84012	7.56221e-23	1.05213e-21	Rhot2
ENSMUSG00000026712	23.779	14.7525	32.8054	-0.846448	-3.02441	0.00249123	0.00722089	Mrc1
ENSMUSG00000028102	270.175	190.732	349.617	-0.846246	-7.51874	5.53085e-14	4.66865e-13	Pex11b
ENSMUSG00000001493	3.97097	0.677475	7.26447	-0.845911	-2.71683	0.00659099	0.0174354	Meox1
ENSMUSG00000022304	27.1875	17.0602	37.3148	-0.845351	-3.07976	0.00207166	0.00609818	Dpys
ENSMUSG00000010122	68.8025	46.6224	90.9825	-0.845105	-4.07988	4.50587e-05	0.000171174	Slc47a1
ENSMUSG00000039193	27.0303	17.059	37.0016	-0.843852	-3.10257	0.00191851	0.00566994	Nlrc4
ENSMUSG00000041272	3.13352	0	6.26703	-0.843757	-3.46509	0.000530062	0.00172235	Tox
ENSMUSG00000028163	872.769	622.231	1123.31	-0.843208	-13.3759	8.36202e-41	2.24493e-39	Nfkb1
ENSMUSG00000013698	1337.16	954.923	1719.39	-0.842094	-16.0035	1.20797e-57	5.09285e-56	Pea15a
ENSMUSG00000002808	303.17	214.795	391.544	-0.842068	-8.13258	4.20264e-16	4.06381e-15	Epdr1
ENSMUSG00000051951	8.45495	3.66915	13.2407	-0.841567	-2.63199	0.00848875	0.0218591	Xkr4
ENSMUSG00000102047	5.47918	1.6747	9.28367	-0.840707	-2.68025	0.00735674	0.0192309	2010010A06Rik
ENSMUSG00000025927	3.47149	0.34038	6.6026	-0.840376	-2.94521	0.00322739	0.00913199	Tfap2b
ENSMUSG00000034674	2577.89	1845.08	3310.69	-0.839745	-19.8016	2.88152e-87	2.23454e-85	Tdg
ENSMUSG00000105956	3.44494	0.328422	6.56146	-0.839706	-2.93966	0.00328573	0.00928817
ENSMUSG00000038523	27.4245	17.4059	37.443	-0.839648	-3.10965	0.0018731	0.00554407	1700003F12Rik
ENSMUSG00000112819	5.93386	2.00641	9.86131	-0.839518	-2.6581	0.00785836	0.0204155
ENSMUSG00000034157	829.778	593.067	1066.49	-0.837169	-12.7431	3.40637e-37	8.22116e-36	Cipc
ENSMUSG00000099583	19.0235	11.4357	26.6113	-0.836208	-2.84049	0.00450437	0.0123751	Hist1h3d
ENSMUSG00000083228	49.3567	33.226	65.4875	-0.836063	-3.74992	0.000176893	0.000616544
ENSMUSG00000010492	6.7747	2.67192	10.8775	-0.835931	-2.6166	0.00888094	0.0227501	Uckl1os
ENSMUSG00000038738	61.1468	41.6255	80.668	-0.834513	-3.98821	6.65743e-05	0.000246882	Shank1
ENSMUSG00000031160	518.58	370.011	667.149	-0.834423	-9.84607	7.12757e-23	9.93993e-22	Eras
ENSMUSG00000020044	57.2219	38.8905	75.5534	-0.834321	-3.93779	8.22352e-05	0.000301508	Timp3
ENSMUSG00000049791	132.858	92.9672	172.75	-0.83314	-5.24394	1.57184e-07	7.95232e-07	Fzd4
ENSMUSG00000022440	47.0693	31.5884	62.5502	-0.831645	-3.62127	0.00029316	0.000990263	C1qtnf6
ENSMUSG00000032387	7244.82	5209.51	9280.14	-0.83136	-29.3782	1.04192e-189	2.70807e-187	Rbpms2
ENSMUSG00000074480	1840.31	1321.78	2358.85	-0.831185	-17.8002	7.03767e-71	4.00132e-69	Mex3a
ENSMUSG00000019230	5.28474	1.6747	8.89479	-0.830987	-2.63791	0.00834186	0.0215207	Lhx9
ENSMUSG00000067424	28.7191	18.4585	38.9797	-0.830979	-3.11665	0.00182916	0.00542554	Zfp563
ENSMUSG00000070283	262.469	186.713	338.226	-0.830677	-7.6418	2.14207e-14	1.86197e-13	Ndufaf3
ENSMUSG00000030319	992.067	711.174	1272.96	-0.830674	-13.0541	6.0204e-39	1.54274e-37	Cand2
ENSMUSG00000054640	2.96757	0	5.93514	-0.83025	-3.41375	0.000640752	0.0020566	Slc8a1
ENSMUSG00000028736	17.5131	10.3949	24.6314	-0.829964	-2.77657	0.00549364	0.0147873	Pax7
ENSMUSG00000109448	81.1612	56.3129	106.01	-0.829243	-4.54742	5.43087e-06	2.31527e-05
ENSMUSG00000085555	151.238	106.598	195.879	-0.829125	-5.79808	6.70787e-09	3.86773e-08	2610035F20Rik
ENSMUSG00000038745	9.60226	4.69239	14.5121	-0.828467	-2.59223	0.00953561	0.0242799	Nlrp6
ENSMUSG00000040717	1778.39	1278.77	2278.01	-0.828409	-18.0783	4.72256e-73	2.83498e-71	Il17rd
ENSMUSG00000040373	14.1587	8.0385	20.2788	-0.828102	-2.68391	0.00727674	0.0190513	Cacng5
ENSMUSG00000048706	49.3634	33.2499	65.4769	-0.827929	-3.6156	0.00029965	0.00101074	Lurap1l
ENSMUSG00000002803	354.342	253.151	455.532	-0.827892	-8.6394	5.65087e-18	6.10294e-17	Btbd6
ENSMUSG00000095134	2137.34	1537	2737.67	-0.82788	-17.4615	2.81543e-68	1.52033e-66
ENSMUSG00000055235	358.923	256.463	461.382	-0.827747	-8.76718	1.832e-18	2.03334e-17	Wdr86
ENSMUSG00000070304	38.0159	25.0377	50.9941	-0.8277	-3.33521	0.000852335	0.00268113	Scn2b
ENSMUSG00000085925	90.3911	62.9659	117.816	-0.827235	-4.706	2.52627e-06	1.12083e-05	Rtl1
ENSMUSG00000044461	570.119	408.526	731.712	-0.827233	-10.6309	2.14113e-26	3.50949e-25	Shisa2
ENSMUSG00000025369	843.808	605.862	1081.75	-0.827197	-12.6713	8.52594e-37	2.02873e-35	Smarcc2
ENSMUSG00000085180	14.1974	8.05703	20.3377	-0.826836	-2.67874	0.00739001	0.0193073
ENSMUSG00000068614	5.29796	1.68337	8.91256	-0.826477	-2.63007	0.00853672	0.0219731	Actc1
ENSMUSG00000074886	2692.47	1938.51	3446.43	-0.826086	-19.683	3.01714e-86	2.32448e-84	Grk6
ENSMUSG00000022361	144.024	101.592	186.456	-0.826067	-5.66128	1.50252e-08	8.37164e-08	Zhx1
ENSMUSG00000110919	731.973	525.792	938.154	-0.82531	-12.0797	1.35271e-33	2.92185e-32
ENSMUSG00000054459	7.11063	3.02965	11.1916	-0.824901	-2.57411	0.0100498	0.0254549	Vsnl1
ENSMUSG00000045215	56.9514	38.9449	74.958	-0.823735	-3.89591	9.78325e-05	0.000354789	Asxl3
ENSMUSG00000079036	988.041	710.924	1265.16	-0.82329	-13.4696	2.36165e-41	6.4725e-40	Alkbh1
ENSMUSG00000039126	820.111	589.965	1050.26	-0.823047	-12.687	6.97904e-37	1.67243e-35	Prune2
ENSMUSG00000067203	58.7482	40.2837	77.2127	-0.822588	-3.94497	7.98096e-05	0.00029316
ENSMUSG00000053897	112.012	78.584	145.44	-0.8222	-4.95484	7.23898e-07	3.42159e-06	Slc39a8
ENSMUSG00000023411	1095.19	789.203	1401.18	-0.821593	-14.6438	1.47525e-48	4.88691e-47	Nfatc4
ENSMUSG00000020642	481.109	345.403	616.815	-0.821098	-9.82449	8.83186e-23	1.22373e-21	Rnf144a
ENSMUSG00000058966	132.85	93.8529	171.847	-0.821004	-5.51996	3.39082e-08	1.83021e-07	Fam57b
ENSMUSG00000008658	7.61824	3.34283	11.8936	-0.820843	-2.56268	0.0103867	0.026238	Rbfox1
ENSMUSG00000029001	90.4141	62.9268	117.901	-0.820825	-4.50847	6.52954e-06	2.75928e-05	Fbxo44
ENSMUSG00000022602	225.687	160.898	290.475	-0.820609	-6.94762	3.715e-12	2.78808e-11	Arc
ENSMUSG00000042097	138.751	98.106	179.396	-0.820119	-5.59804	2.16786e-08	1.19021e-07	Zfp239
ENSMUSG00000028541	471.289	338.565	604.014	-0.819503	-9.69769	3.08402e-22	4.14686e-21	B4galt2
ENSMUSG00000050157	21.0925	13.0713	29.1137	-0.819312	-2.84499	0.00444123	0.0122229	Gm867
ENSMUSG00000003199	1364.53	984.94	1744.12	-0.819133	-15.7076	1.34186e-55	5.44385e-54	Mpnd
ENSMUSG00000055809	99.6767	69.6845	129.669	-0.818636	-4.62086	3.8216e-06	1.66094e-05	Dnaaf3
ENSMUSG00000039814	569.544	409.544	729.544	-0.818248	-9.94078	2.76641e-23	3.94876e-22	Xkr5
ENSMUSG00000095478	501.844	360.796	642.893	-0.818004	-9.62387	6.34025e-22	8.4247e-21
ENSMUSG00000025358	1866.64	1348.9	2384.37	-0.817837	-18.2929	9.42879e-75	5.89973e-73	Cdk2
ENSMUSG00000043501	31.7464	20.8149	42.6779	-0.81783	-3.16734	0.00153841	0.00461817	Lgals2
ENSMUSG00000039375	71.5132	49.6479	93.3785	-0.817635	-4.2622	2.02422e-05	8.03709e-05	Wdr17
ENSMUSG00000075268	815.062	587.952	1042.17	-0.817281	-12.6971	6.13597e-37	1.47338e-35
ENSMUSG00000055610	4.79394	1.35495	8.23292	-0.817263	-2.6298	0.00854355	0.0219859	Olfr307
ENSMUSG00000062785	209.035	149.212	268.858	-0.817068	-6.76052	1.37495e-11	9.90268e-11	Kcnc3
ENSMUSG00000069835	114.14	80.5369	147.742	-0.816849	-5.13953	2.75424e-07	1.35942e-06	Sat2
ENSMUSG00000030500	4.29562	1.01457	7.57666	-0.816502	-2.64671	0.00812785	0.0210328	Slc17a6
ENSMUSG00000027358	15.4839	9.00524	21.9625	-0.81629	-2.67269	0.0075245	0.0196261	Bmp2
ENSMUSG00000061288	241.508	172.43	310.585	-0.815981	-6.83374	8.27281e-12	6.05785e-11	Taok3
ENSMUSG00000028681	508.057	365.747	650.367	-0.815742	-9.92078	3.38112e-23	4.80591e-22	Ptch2
ENSMUSG00000112237	18.206	11.0822	25.3297	-0.815582	-2.7667	0.00566272	0.0151819
ENSMUSG00000056708	361.144	259.464	462.825	-0.814814	-8.46869	2.4816e-17	2.58909e-16	Ier5
ENSMUSG00000078453	528.404	380.903	675.904	-0.814447	-10.3496	4.20143e-25	6.47797e-24	Abracl
ENSMUSG00000105712	132.252	93.6862	170.818	-0.814411	-5.36925	7.90646e-08	4.12447e-07	Pou5f1-rs4
ENSMUSG00000109613	14.2039	8.03732	20.3706	-0.814241	-2.62578	0.00864501	0.0222107
ENSMUSG00000109875	48.7497	33.2077	64.2916	-0.814145	-3.64065	0.00027195	0.000925359
ENSMUSG00000043168	3.77451	0.668802	6.88022	-0.81414	-2.64206	0.00824034	0.0212936
ENSMUSG00000081126	526.958	379.79	674.125	-0.813765	-9.85567	6.47813e-23	9.05025e-22
ENSMUSG00000039741	1352.68	977.63	1727.73	-0.813197	-13.3916	6.7661e-41	1.81854e-39	Bahcc1
ENSMUSG00000105881	21.5492	13.4583	29.6401	-0.813133	-2.83977	0.00451455	0.0124002
ENSMUSG00000028407	26.4467	17.0817	35.8118	-0.812663	-3.014	0.0025783	0.00745593	Toporsos
ENSMUSG00000058665	88.9642	62.3405	115.588	-0.812081	-4.53119	5.86518e-06	2.49099e-05	En1
ENSMUSG00000032841	70.3406	48.9453	91.736	-0.811771	-4.21386	2.51047e-05	9.84215e-05	Prr5l
ENSMUSG00000073158	63.2223	43.6884	82.7562	-0.811601	-3.938	8.21645e-05	0.000301342	9030624G23Rik
ENSMUSG00000067389	22.4646	14.0999	30.8292	-0.811057	-2.84612	0.00442556	0.0121827
ENSMUSG00000061143	68.5627	47.5598	89.5655	-0.810457	-4.09151	4.28564e-05	0.000163227	Maml3
ENSMUSG00000079481	80.6066	56.1478	105.065	-0.810451	-4.24795	2.15736e-05	8.52848e-05	Nhsl2
ENSMUSG00000033610	214.255	153.413	275.098	-0.810282	-6.70624	1.99703e-11	1.42614e-10	Pank1
ENSMUSG00000038143	885.763	641.17	1130.36	-0.810053	-12.8215	1.24222e-37	3.04466e-36	Stox2
ENSMUSG00000047347	1072.45	776.897	1368	-0.80959	-13.9141	5.20414e-44	1.53286e-42
ENSMUSG00000027239	9612.58	6988.67	12236.5	-0.806797	-31.1149	1.51477e-212	4.84154e-210	Mdk
ENSMUSG00000113407	4.76219	1.32236	8.20202	-0.806548	-2.60786	0.00911108	0.0232918
ENSMUSG00000067916	152.856	108.893	196.818	-0.806519	-5.60089	2.13259e-08	1.17221e-07	Zfp991
ENSMUSG00000099759	214.72	154.066	275.374	-0.805678	-6.71727	1.85155e-11	1.32585e-10	1700030C10Rik
ENSMUSG00000103081	11.4892	6.01357	16.9649	-0.805628	-2.53903	0.011116	0.0278695	Pcdhgb8
ENSMUSG00000046329	209.737	150.595	268.878	-0.804735	-6.67968	2.39466e-11	1.69932e-10	Slc25a23
ENSMUSG00000027777	35.0705	23.4694	46.6715	-0.804542	-3.25369	0.00113916	0.0035005	Schip1
ENSMUSG00000061482	18.3322	11.0843	25.5801	-0.804496	-2.69199	0.00710269	0.0186431	Hist1h4d
ENSMUSG00000025403	3438.08	2500.34	4375.82	-0.804463	-21.9119	2.00258e-106	2.07742e-104	Shmt2
ENSMUSG00000036602	8.69884	4.02149	13.3762	-0.804131	-2.52006	0.0117334	0.0292402	Alx1
ENSMUSG00000058385	15.8913	9.39674	22.3859	-0.803714	-2.64338	0.0082084	0.021218	Hist1h2bg
ENSMUSG00000021485	209.901	150.77	269.033	-0.802746	-6.58794	4.45974e-11	3.08878e-10	Mxd3
ENSMUSG00000056145	39.2386	26.4492	52.028	-0.802694	-3.33798	0.00084389	0.00265598	AI504432
ENSMUSG00000031274	23.5942	15.058	32.1304	-0.802468	-2.87003	0.00410433	0.0113778	Col4a5
ENSMUSG00000027168	301.511	217.397	385.624	-0.802277	-7.60529	2.84275e-14	2.449e-13	Pax6
ENSMUSG00000025871	1566.82	1139.68	1993.96	-0.801969	-16.0474	5.96327e-58	2.52766e-56	4833439L19Rik
ENSMUSG00000106192	19.0987	11.7423	26.4551	-0.801716	-2.71783	0.00657117	0.0173916
ENSMUSG00000042763	230.39	165.787	294.993	-0.801423	-6.87911	6.02276e-12	4.45018e-11	Maneal
ENSMUSG00000028165	682.624	495.495	869.754	-0.800995	-11.2413	2.55534e-29	4.68518e-28	Cisd2
ENSMUSG00000020186	2658.34	1936.15	3380.52	-0.800979	-19.4905	1.32295e-84	9.8089e-83	Csrp2
ENSMUSG00000107608	16.6692	10.0111	23.3273	-0.800308	-2.65961	0.0078231	0.0203421
ENSMUSG00000029192	1447.51	1053.13	1841.9	-0.800075	-14.587	3.39872e-48	1.10725e-46	Tbc1d14
ENSMUSG00000036315	830.48	603.226	1057.73	-0.799855	-10.9566	6.18036e-28	1.07405e-26	Znrd1
ENSMUSG00000088008	8.90188	4.34334	13.4604	-0.799716	-2.5002	0.0124123	0.0307634
ENSMUSG00000027397	3615.18	2635.29	4595.07	-0.79949	-22.3991	4.01925e-111	4.52683e-109	Slc20a1
ENSMUSG00000024459	184.754	132.728	236.781	-0.799338	-6.24818	4.15262e-10	2.65957e-09	H2-M5
ENSMUSG00000033965	110.792	78.7157	142.869	-0.799195	-4.95562	7.21014e-07	3.40864e-06	Slc16a2
ENSMUSG00000023995	8.74624	4.36397	13.1285	-0.796455	-2.48835	0.0128337	0.031652	Tspo2
ENSMUSG00000101655	11.1993	6.00489	16.3938	-0.796351	-2.51391	0.01194	0.0296986	2310040G24Rik
ENSMUSG00000030401	361.663	262.158	461.168	-0.796325	-8.42634	3.56635e-17	3.67384e-16	Rtn2
ENSMUSG00000000916	558.965	405.968	711.963	-0.795948	-9.82732	8.58769e-23	1.1913e-21	Nsun5
ENSMUSG00000063063	38.6801	26.0577	51.3026	-0.794739	-3.24425	0.0011776	0.00360972	Ctnna2
ENSMUSG00000020265	3201.02	2338.65	4063.4	-0.794243	-20.8638	1.14344e-96	1.06058e-94	Sumo3
ENSMUSG00000001228	9752.13	7133.47	12370.8	-0.792962	-31.283	7.94814e-215	2.5752e-212	Uhrf1
ENSMUSG00000109492	22.1071	14.0685	30.1457	-0.792812	-2.79133	0.00524922	0.0142022
ENSMUSG00000022210	351.057	254.832	447.281	-0.792663	-8.22831	1.89866e-16	1.88211e-15	Dhrs4
ENSMUSG00000110808	106.88	75.9123	137.848	-0.79165	-4.6867	2.77644e-06	1.2247e-05
ENSMUSG00000060510	1314.24	959.604	1668.88	-0.791553	-14.0457	8.18999e-45	2.46137e-43	Zfp266
ENSMUSG00000108352	38.2834	25.8802	50.6865	-0.790735	-3.2213	0.00127609	0.00388644
ENSMUSG00000042616	53.5785	37.1835	69.9735	-0.790683	-3.69109	0.000223293	0.000768567	Oscp1
ENSMUSG00000057880	104.498	74.4657	134.53	-0.790474	-4.7604	1.93214e-06	8.71287e-06	Abat
ENSMUSG00000067924	197.67	142.76	252.579	-0.790396	-6.41516	1.40672e-10	9.35758e-10	Cxx1b
ENSMUSG00000040877	124.784	89.1982	160.37	-0.790368	-4.99872	5.77115e-07	2.75812e-06	Wdr25
ENSMUSG00000008604	4889.81	3579.8	6199.82	-0.790341	-24.5512	4.19537e-133	6.75027e-131	Ubqln4
ENSMUSG00000004328	257.311	186.163	328.459	-0.790278	-6.83796	8.03295e-12	5.8895e-11	Hif3a
ENSMUSG00000035226	232.603	168.23	296.975	-0.790191	-6.71796	1.84293e-11	1.32087e-10	Rims4
ENSMUSG00000018474	762.769	556.249	969.288	-0.789653	-10.5193	7.03997e-26	1.1243e-24	Chd3
ENSMUSG00000074987	5.44392	2.01179	8.87605	-0.789217	-2.49783	0.0124956	0.0309376	Wt1os
ENSMUSG00000041716	159.845	114.992	204.698	-0.789169	-5.71073	1.12493e-08	6.34251e-08	Gm20604
ENSMUSG00000113536	114.884	82.1671	147.601	-0.788528	-4.99967	5.74285e-07	2.7457e-06
ENSMUSG00000032123	502.556	366.278	638.835	-0.788392	-9.44465	3.56605e-21	4.53464e-20	Dpagt1
ENSMUSG00000022610	754.813	551.262	958.365	-0.78801	-11.3415	8.17239e-30	1.52319e-28	Mapk12
ENSMUSG00000002365	414.239	301.665	526.813	-0.787813	-8.8565	8.25682e-19	9.35299e-18	Snx9
ENSMUSG00000025465	1766.46	1293.44	2239.48	-0.787675	-16.3766	2.80841e-60	1.25329e-58	Echs1
ENSMUSG00000025381	1353.8	990.846	1716.74	-0.787454	-14.5233	8.62814e-48	2.77273e-46	Cnpy2
ENSMUSG00000028134	2627.83	1925.37	3330.29	-0.787012	-18.8426	3.38158e-79	2.24666e-77	Ptbp2
ENSMUSG00000030330	33.0097	22.072	43.9473	-0.78607	-3.06357	0.00218713	0.00641096	Ing4
ENSMUSG00000084310	20.1951	12.7037	27.6864	-0.786066	-2.7138	0.00665166	0.0175841
ENSMUSG00000038963	92.9782	66.1301	119.826	-0.785411	-4.44846	8.64893e-06	3.59579e-05	Slco4a1
ENSMUSG00000025932	19.6371	12.3872	26.887	-0.785368	-2.71207	0.00668654	0.0176684	Eya1
ENSMUSG00000046532	11.8894	6.71286	17.0659	-0.785168	-2.50303	0.0123135	0.0305443	Ar
ENSMUSG00000031220	19.2266	11.6912	26.762	-0.784525	-2.61569	0.00890479	0.0227989	Awat2
ENSMUSG00000027820	83.6366	59.2839	107.989	-0.784358	-4.27346	1.92462e-05	7.66737e-05	Mme
ENSMUSG00000002307	1387.45	1017.19	1757.7	-0.783961	-15.2806	1.0298e-52	3.9222e-51	Daxx
ENSMUSG00000035187	4.12032	0.993939	7.2467	-0.78376	-2.56614	0.0102838	0.0260001	Nkx6-1
ENSMUSG00000021556	1269.59	930.739	1608.44	-0.783201	-14.7084	5.69294e-49	1.90722e-47	Golm1
ENSMUSG00000026958	1021.37	748.607	1294.14	-0.782817	-13.1521	1.65481e-39	4.29162e-38	Dpp7
ENSMUSG00000021144	3653.6	2683.61	4623.6	-0.782454	-22.3994	3.99202e-111	4.51767e-109	Mta1
ENSMUSG00000000901	681.672	499.031	864.314	-0.78232	-11.2006	4.05187e-29	7.33804e-28	Mmp11
ENSMUSG00000032014	71.2628	50.2895	92.2362	-0.782253	-4.01483	5.9489e-05	0.000222035	Oaf
ENSMUSG00000084941	7.92191	3.71369	12.1301	-0.781965	-2.44968	0.0142983	0.0348355	Gm11944
ENSMUSG00000110126	256.306	186.371	326.241	-0.781778	-7.02513	2.13869e-12	1.62913e-11
ENSMUSG00000001918	938.656	688.179	1189.13	-0.781528	-12.9097	3.96931e-38	9.88233e-37	Slc1a5
ENSMUSG00000001227	61.5108	43.0184	80.0033	-0.781446	-3.7098	0.000207425	0.00071694	Sema6b
ENSMUSG00000019837	458.624	335.007	582.241	-0.781293	-8.99645	2.33124e-19	2.72155e-18	Gtf3c6
ENSMUSG00000025875	98.4457	70.3802	126.511	-0.78088	-4.64939	3.32917e-06	1.45764e-05	Tspan17
ENSMUSG00000037568	546.336	399.841	692.831	-0.780642	-10.0811	6.69451e-24	9.81031e-23	Vash2
ENSMUSG00000028370	3.61947	0.677475	6.56146	-0.780481	-2.56849	0.0102143	0.0258495	Pappa
ENSMUSG00000030674	383.827	280.314	487.341	-0.780305	-8.40507	4.2762e-17	4.3917e-16	Qprt
ENSMUSG00000060301	13.2293	7.70351	18.7551	-0.779599	-2.51411	0.0119333	0.0296853	2610008E11Rik
ENSMUSG00000001666	422.18	308.603	535.758	-0.779456	-8.64052	5.59581e-18	6.049e-17	Ddt
ENSMUSG00000028717	9.76259	5.01963	14.5056	-0.779234	-2.44472	0.0144964	0.0352455	Tal1
ENSMUSG00000031925	32.7114	21.7448	43.678	-0.779149	-2.95437	0.00313307	0.00889337	Maml2
ENSMUSG00000062761	1293.43	950.069	1636.79	-0.779075	-14.6384	1.5988e-48	5.28877e-47	Zfp512
ENSMUSG00000043687	37.8895	25.8554	49.9236	-0.778784	-3.20339	0.00135819	0.00411257	1190005I06Rik
ENSMUSG00000053398	2194.78	1614.13	2775.42	-0.778652	-18.1387	1.57733e-73	9.59048e-72	Phgdh
ENSMUSG00000062175	212.863	154.712	271.014	-0.778513	-6.41437	1.41403e-10	9.39983e-10	Tgif2
ENSMUSG00000028613	362.027	264.465	459.589	-0.778473	-8.20846	2.24052e-16	2.20711e-15	Lrp8
ENSMUSG00000005897	191.581	138.927	244.235	-0.777865	-6.03092	1.63033e-09	9.92551e-09	Nr2c1
ENSMUSG00000038227	4.61514	1.35823	7.87205	-0.777552	-2.53152	0.0113571	0.0284011	Hoxa9
ENSMUSG00000052105	2623.41	1930.51	3316.31	-0.777205	-19.1474	1.01726e-81	6.97399e-80	Mtcl1
ENSMUSG00000081778	9.07215	4.68582	13.4585	-0.7772	-2.43296	0.0149761	0.0362962
ENSMUSG00000002103	274.758	200.582	348.933	-0.775777	-7.29201	3.0536e-13	2.46161e-12	Acp2
ENSMUSG00000020176	8890.63	6552.25	11229	-0.775764	-30.0232	4.88972e-198	1.44565e-195	Grb10
ENSMUSG00000034487	267.898	195.502	340.294	-0.775707	-7.16653	7.69218e-13	6.03634e-12	Kdelc2
ENSMUSG00000030889	4.13914	1.00261	7.27567	-0.775522	-2.55493	0.010621	0.0267614	Vwa3a
ENSMUSG00000091071	94.1158	67.3323	120.899	-0.774993	-4.48326	7.35104e-06	3.08822e-05
ENSMUSG00000039308	465.337	341.145	589.529	-0.774884	-9.30942	1.28532e-20	1.59081e-19	Ndst2
ENSMUSG00000039994	2616.68	1927.78	3305.58	-0.774501	-19.002	1.6427e-80	1.10692e-78	Timeless
ENSMUSG00000023902	2558.96	1886.15	3231.77	-0.77389	-19.3982	7.98846e-84	5.72554e-82	Zscan10
ENSMUSG00000014361	50.5259	35.2064	65.8454	-0.773889	-3.50842	0.000450781	0.00148082	Mertk
ENSMUSG00000038034	806.73	593.227	1020.23	-0.773362	-11.6221	3.1818e-31	6.2661e-30	Igsf8
ENSMUSG00000055862	48.1015	33.4752	62.7278	-0.773303	-3.47115	0.000518243	0.00168604	Izumo4
ENSMUSG00000031700	656.474	482.219	830.728	-0.773072	-9.98076	1.85045e-23	2.66061e-22	Gpt2
ENSMUSG00000112612	65.4347	46.1875	84.6819	-0.772831	-3.82797	0.000129207	0.000460241
ENSMUSG00000030934	1637.01	1206.26	2067.77	-0.772779	-16.1118	2.10863e-58	8.9862e-57	Oat
ENSMUSG00000060572	120.263	86.7432	153.783	-0.771988	-4.97586	6.49589e-07	3.08888e-06	Mfap2
ENSMUSG00000083156	11.5193	6.36262	16.6761	-0.771744	-2.4417	0.0146181	0.0355165
ENSMUSG00000019987	37.1829	25.4498	48.9159	-0.771549	-3.17063	0.0015211	0.00456968	Arg1
ENSMUSG00000034868	2619.41	1933.36	3305.46	-0.770776	-19.4588	2.45493e-84	1.80885e-82	Myl12b
ENSMUSG00000064307	11.9457	6.7281	17.1633	-0.770683	-2.45034	0.014272	0.0347751	Lrrc51
ENSMUSG00000074445	3.12443	0.337095	5.91177	-0.770581	-2.79265	0.00522779	0.0141522	Sprr2a3
ENSMUSG00000050248	516.362	379.284	653.44	-0.769952	-9.18877	3.97348e-20	4.79739e-19	Evc2
ENSMUSG00000025870	103.527	74.4842	132.571	-0.76967	-4.64195	3.45137e-06	1.50807e-05	Arl10
ENSMUSG00000024538	739.217	544.499	933.934	-0.769488	-11.2306	2.88656e-29	5.25986e-28	Ppic
ENSMUSG00000022604	377.923	277.271	478.575	-0.768784	-8.13335	4.17576e-16	4.03947e-15	Cep97
ENSMUSG00000023809	891.684	657.178	1126.19	-0.768623	-11.6938	1.37127e-31	2.73929e-30	Rps6ka2
ENSMUSG00000002221	1692.49	1248.96	2136.03	-0.768225	-13.4691	2.37796e-41	6.50966e-40	Paxip1
ENSMUSG00000066107	111.028	80.1206	141.935	-0.767554	-4.77916	1.7603e-06	7.97307e-06
ENSMUSG00000022419	466.118	342.596	589.64	-0.767011	-8.79677	1.40808e-18	1.57317e-17	Deptor
ENSMUSG00000046709	28.1263	18.7292	37.5234	-0.766806	-2.86916	0.00411559	0.0114037	Mapk10
ENSMUSG00000002660	1318.85	973.932	1663.78	-0.766726	-13.6539	1.91366e-42	5.37553e-41	Clpp
ENSMUSG00000020387	1004.58	741.405	1267.76	-0.766443	-12.5726	2.98731e-36	6.95433e-35	Jade2
ENSMUSG00000085936	33.882	23.1183	44.6457	-0.765504	-3.06467	0.00217912	0.00638986
ENSMUSG00000054814	451.795	332.46	571.13	-0.765451	-8.77255	1.74664e-18	1.94407e-17	Usp46
ENSMUSG00000046295	258.695	189.382	328.007	-0.765003	-6.71749	1.84881e-11	1.32429e-10	Ankle1
ENSMUSG00000071856	76.4785	54.6154	98.3415	-0.764813	-4.08272	4.4511e-05	0.000169202	Mcc
ENSMUSG00000038543	20.0771	12.7342	27.42	-0.764597	-2.61947	0.00880673	0.022582	BC028528
ENSMUSG00000019718	25.4147	16.7294	34.1001	-0.764487	-2.77128	0.00558356	0.0149986	L3hypdh
ENSMUSG00000104369	4.09461	1.01457	7.17465	-0.764413	-2.52999	0.0114067	0.0285102
ENSMUSG00000057789	986.64	728.927	1244.35	-0.763953	-12.0101	3.14556e-33	6.68453e-32	Bak1
ENSMUSG00000069305	18.727	11.6999	25.7542	-0.763888	-2.57384	0.0100578	0.0254723	Hist1h4n
ENSMUSG00000027533	1442.48	1067.1	1817.86	-0.763611	-15.3528	3.39238e-53	1.30466e-51	Fabp5
ENSMUSG00000033227	10.4242	5.68843	15.1599	-0.763576	-2.40643	0.0161093	0.038682	Wnt6
ENSMUSG00000074280	578.844	427.015	730.673	-0.763417	-9.84077	7.51309e-23	1.04591e-21
ENSMUSG00000027852	3084.72	2284.71	3884.74	-0.763265	-20.1418	3.17377e-90	2.59744e-88	Nras
ENSMUSG00000091512	800.85	591.65	1010.05	-0.763083	-11.2607	2.05209e-29	3.77418e-28	Lamtor3
ENSMUSG00000041592	65.0298	46.2593	83.8004	-0.762453	-3.85464	0.0001159	0.000415659	Sdk2
ENSMUSG00000011305	26.7833	17.8223	35.7443	-0.762362	-2.81123	0.00493521	0.0134556	Plin5
ENSMUSG00000037894	15423.2	11437	19409.5	-0.761683	-28.1436	2.86793e-174	6.52234e-172	H2afz
ENSMUSG00000048240	53.7477	37.8837	69.6117	-0.761525	-3.5545	0.000378703	0.00125837	Gng7
ENSMUSG00000114277	212.306	155.478	269.134	-0.761104	-6.24342	4.28111e-10	2.73815e-09
ENSMUSG00000086108	6.47021	2.6827	10.2577	-0.761088	-2.41503	0.0157341	0.0378925
ENSMUSG00000046722	1396.22	1034.12	1758.31	-0.760925	-15.1525	7.29625e-52	2.71338e-50	Cdc42se1
ENSMUSG00000067925	170.315	124.296	216.334	-0.760187	-5.62233	1.88397e-08	1.04039e-07	Cxx1a
ENSMUSG00000037685	412.291	303.814	520.769	-0.760029	-8.09189	5.8746e-16	5.63447e-15	Atp8a1
ENSMUSG00000027834	175.612	128.279	222.944	-0.759812	-5.70168	1.18633e-08	6.67118e-08	Serpini1
ENSMUSG00000006378	1746.13	1294.69	2197.58	-0.759294	-16.2884	1.19328e-59	5.26559e-58	Galr3
ENSMUSG00000053490	4.47326	1.33432	7.6122	-0.7582	-2.47532	0.0133118	0.0326981	Trim60
ENSMUSG00000025231	717.441	531.096	903.786	-0.758196	-11.1561	6.68603e-29	1.19983e-27	Sufu
ENSMUSG00000051278	484.524	357.806	611.241	-0.757604	-8.74837	2.16464e-18	2.39132e-17	Zgrf1
ENSMUSG00000035109	29.9027	20.1126	39.6929	-0.757528	-2.8563	0.00428614	0.0118347	Shc4
ENSMUSG00000032788	296.255	217.984	374.526	-0.75702	-7.0788	1.45407e-12	1.12025e-11	Pdxk
ENSMUSG00000038602	46.0508	32.1603	59.9412	-0.756047	-3.29423	0.000986919	0.0030722	Slc35f1
ENSMUSG00000024457	987.478	732.512	1242.44	-0.755601	-12.5935	2.2919e-36	5.35124e-35	Trim26
ENSMUSG00000034687	93.6895	67.6658	119.713	-0.755397	-4.38697	1.14942e-05	4.70185e-05	Fras1
ENSMUSG00000073433	255.639	188.053	323.224	-0.755316	-6.65417	2.84907e-11	2.00793e-10	Arhgdig
ENSMUSG00000062012	282.51	208.211	356.809	-0.75525	-7.14439	9.03961e-13	7.05216e-12	Zfp13
ENSMUSG00000051910	16.8262	10.3503	23.302	-0.754802	-2.49169	0.0127136	0.0313917	Sox6
ENSMUSG00000001794	4914.72	3655.2	6174.23	-0.754313	-22.3355	1.67047e-110	1.85492e-108	Capns1
ENSMUSG00000019214	1204.51	894.559	1514.47	-0.754107	-14.0143	1.27402e-44	3.81914e-43	Chtf18
ENSMUSG00000083668	434.011	321.034	546.989	-0.753892	-8.52119	1.57927e-17	1.65865e-16
ENSMUSG00000062252	7.61911	3.67454	11.5637	-0.753777	-2.36067	0.0182422	0.0431421	Lhfpl5
ENSMUSG00000047139	1724.46	1281.5	2167.41	-0.753757	-16.1946	5.50715e-59	2.38562e-57	Cd24a
ENSMUSG00000020889	199.292	146.236	252.348	-0.75371	-5.89981	3.63928e-09	2.14815e-08	Nr1d1
ENSMUSG00000028982	465.9	344.843	586.956	-0.75362	-8.75404	2.05841e-18	2.27822e-17	Slc25a33
ENSMUSG00000015806	1810.07	1345.27	2274.87	-0.753579	-15.0668	2.67685e-51	9.74044e-50	Qdpr
ENSMUSG00000031844	2.78385	0	5.5677	-0.753267	-3.25588	0.00113043	0.0034773	Hsd17b2
ENSMUSG00000108840	44.6229	31.1155	58.1303	-0.752731	-3.21884	0.0012871	0.00391593
ENSMUSG00000039835	518.21	383.993	652.428	-0.752561	-9.48347	2.45973e-21	3.1601e-20	Nhsl1
ENSMUSG00000073422	12.5534	7.38376	17.7231	-0.751751	-2.41081	0.0159173	0.0382676	H2-Ke6
ENSMUSG00000024132	434.584	321.801	547.367	-0.750882	-8.39259	4.75539e-17	4.87324e-16	Eci1
ENSMUSG00000033676	68.1859	48.7406	87.6311	-0.750791	-3.72367	0.000196348	0.000679747	Gabrb3
ENSMUSG00000098292	35.9312	24.7712	47.0913	-0.750408	-3.03862	0.00237666	0.00691253
ENSMUSG00000060096	284.365	209.959	358.771	-0.750372	-7.07528	1.49147e-12	1.14831e-11
ENSMUSG00000054520	138.952	101.511	176.393	-0.749962	-5.05116	4.39128e-07	2.12268e-06	Sh3bp2
ENSMUSG00000031714	5013	3735.5	6290.5	-0.749906	-23.7642	7.83065e-125	1.11573e-122	Gab1
ENSMUSG00000083814	5.77842	2.35546	9.20138	-0.749244	-2.38006	0.01731	0.0412136
ENSMUSG00000097234	24.3215	16.1443	32.4988	-0.749145	-2.70148	0.00690315	0.0181738
ENSMUSG00000015467	13.8881	8.07766	19.6985	-0.749086	-2.39591	0.0165793	0.0396685	Egfl8
ENSMUSG00000046798	836.026	620.952	1051.1	-0.749057	-10.1995	1.99279e-24	2.98881e-23	Cldn12
ENSMUSG00000049115	28.4204	19.15	37.6907	-0.748668	-2.79065	0.00526025	0.0142254	Agtr1a
ENSMUSG00000051251	2.62823	0	5.25647	-0.748433	-3.2158	0.00130083	0.00395364	Nhlh1
ENSMUSG00000025036	130.654	95.5145	165.794	-0.748303	-5.00549	5.57194e-07	2.66668e-06	Sfxn2
ENSMUSG00000015501	41.8138	29.1907	54.4369	-0.747853	-3.15481	0.00160605	0.00480534	Hivep2
ENSMUSG00000073424	9.92967	5.40245	14.4569	-0.747635	-2.35176	0.0186848	0.0440567	Cyp4f15
ENSMUSG00000024535	183.237	134.799	231.676	-0.747633	-5.82685	5.64833e-09	3.28241e-08	Snx24
ENSMUSG00000021532	723.192	537.757	908.628	-0.747524	-10.809	3.11896e-27	5.28814e-26	Fastkd3
ENSMUSG00000064037	1571.17	1170.66	1971.68	-0.74749	-15.2633	1.34333e-52	5.0999e-51	Gpn1
ENSMUSG00000020089	3138.88	2340.58	3937.18	-0.747207	-18.1349	1.68982e-73	1.02481e-71	Ppa1
ENSMUSG00000006442	4097.89	3057.32	5138.46	-0.746768	-20.2022	9.35706e-91	7.76537e-89	Srm
ENSMUSG00000093351	3.44474	0.665517	6.22396	-0.746353	-2.48946	0.0127939	0.0315637	Mir3072
ENSMUSG00000019467	1398.66	1042.53	1754.8	-0.746164	-14.3956	5.51715e-47	1.74221e-45	Arhgef25
ENSMUSG00000028188	32.7078	22.3984	43.0173	-0.746154	-2.91963	0.00350453	0.0098521	Spata1
ENSMUSG00000090523	25.9764	17.4592	34.4936	-0.745844	-2.75565	0.00585749	0.0156544	Gypc
ENSMUSG00000061576	52.4849	37.2062	67.7636	-0.745787	-3.43524	0.000592026	0.00190953	Dpp6
ENSMUSG00000029474	1511.12	1126.79	1895.45	-0.745705	-15.3121	6.34642e-53	2.42889e-51	Rnf34
ENSMUSG00000020091	6196.77	4626.67	7766.87	-0.745585	-25.386	3.60029e-142	6.45107e-140	Eif4ebp2
ENSMUSG00000031688	31.9883	21.8698	42.1068	-0.745562	-2.8837	0.0039303	0.0109364	Pou4f2
ENSMUSG00000022055	115.257	84.1526	146.362	-0.745009	-4.69693	2.64096e-06	1.16842e-05	Nefl
ENSMUSG00000029802	1653.05	1233.24	2072.86	-0.744573	-15.2912	8.75567e-53	3.34015e-51	Abcg2
ENSMUSG00000004945	774.671	577.11	972.233	-0.744027	-11.1682	5.83787e-29	1.05162e-27	Tmem242
ENSMUSG00000043629	617.111	459.473	774.75	-0.743046	-10.034	1.08047e-23	1.57167e-22	1700019D03Rik
ENSMUSG00000042514	4.42286	1.32236	7.52335	-0.743039	-2.44147	0.0146274	0.0355349	Klhl14
ENSMUSG00000026227	55.2181	39.2952	71.141	-0.743014	-3.44655	0.000567803	0.00183541	2810459M11Rik
ENSMUSG00000046572	1565.83	1170.18	1961.49	-0.740531	-14.8871	3.99961e-50	1.39939e-48	Zfp518b
ENSMUSG00000062687	93.265	67.5976	118.932	-0.740384	-4.06259	4.85308e-05	0.000183568	Cks1brt
ENSMUSG00000083655	9.94579	5.3926	14.499	-0.73961	-2.32646	0.0199942	0.0467357
ENSMUSG00000020363	1000.44	747.263	1253.62	-0.739485	-11.9892	4.05035e-33	8.54585e-32	Gfpt2
ENSMUSG00000029765	4.79384	1.68009	7.90759	-0.739325	-2.39087	0.0168084	0.0401447	Plxna4
ENSMUSG00000083284	7.59138	3.68649	11.4963	-0.738601	-2.31861	0.0204161	0.0476168
ENSMUSG00000041740	7474.81	5599.26	9350.35	-0.738411	-27.0528	3.53877e-161	7.60901e-159	Rnf10
ENSMUSG00000024069	425.501	316.596	534.407	-0.738175	-7.91311	2.51043e-15	2.30948e-14	Slc30a6
ENSMUSG00000050511	10.2511	5.72759	14.7747	-0.73811	-2.32705	0.0199626	0.0466926	Oprd1
ENSMUSG00000097391	830.322	620.158	1040.49	-0.738068	-11.0147	3.24551e-28	5.68614e-27	Mirg
ENSMUSG00000040183	877.066	655.217	1098.92	-0.737864	-11.5314	9.16109e-31	1.76736e-29	Ankrd6
ENSMUSG00000099517	21.8359	14.4056	29.2661	-0.737453	-2.60169	0.00927669	0.0236818	Hist1h3g
ENSMUSG00000095366	39.2153	27.4823	50.9483	-0.737297	-3.09564	0.00196388	0.0057968
ENSMUSG00000033739	106.494	77.5938	135.395	-0.736254	-4.26581	1.99177e-05	7.91752e-05	Fkbpl
ENSMUSG00000029196	282.789	210.179	355.398	-0.735803	-6.99891	2.57959e-12	1.95428e-11	Tada2b
ENSMUSG00000029563	6.12692	2.69255	9.56129	-0.735751	-2.32528	0.0200569	0.0468669	Foxp2
ENSMUSG00000113428	16.544	10.3647	22.7234	-0.735603	-2.43724	0.0147997	0.035898
ENSMUSG00000071456	126.679	92.5229	160.835	-0.73557	-4.30413	1.67643e-05	6.7319e-05	1110002L01Rik
ENSMUSG00000002996	930.526	696.292	1164.76	-0.735302	-11.7329	8.64178e-32	1.7351e-30	Hbp1
ENSMUSG00000026662	2662.27	1996.13	3328.41	-0.73491	-18.947	4.67444e-80	3.1409e-78	Sephs1
ENSMUSG00000090370	17.7085	11.3933	24.0238	-0.734701	-2.49435	0.0126188	0.0312001
ENSMUSG00000051674	580.806	433.386	728.225	-0.734365	-8.84149	9.44478e-19	1.06477e-17	Dcun1d4
ENSMUSG00000002625	946.707	708.73	1184.68	-0.73436	-11.9269	8.57294e-33	1.78492e-31	Akap8l
ENSMUSG00000053730	464.198	346.553	581.842	-0.734267	-8.63194	6.0319e-18	6.4894e-17	Tmem39b
ENSMUSG00000113199	8.12212	4.05618	12.1881	-0.73402	-2.3065	0.0210826	0.0490166
ENSMUSG00000004897	10649.5	7995.04	13304	-0.733321	-28.4676	2.95111e-178	6.91085e-176	Hdgf
ENSMUSG00000029710	1958.07	1468.62	2447.53	-0.733093	-16.6903	1.54294e-62	7.41739e-61	Ephb4
ENSMUSG00000032959	8192.07	6152.02	10232.1	-0.732418	-25.234	1.69876e-140	2.97623e-138	Pebp1
ENSMUSG00000058741	59.2492	42.5271	75.9714	-0.732126	-3.51951	0.000432347	0.00142322	Prr19
ENSMUSG00000039691	5.28656	2.02047	8.55265	-0.731957	-2.35629	0.0184585	0.0435709	Tspan10
ENSMUSG00000040563	115.805	85.0544	146.555	-0.731808	-4.64832	3.34653e-06	1.46469e-05	Plppr2
ENSMUSG00000024736	643.401	481.531	805.272	-0.731557	-9.99252	1.64357e-23	2.36603e-22	Tmem132a
ENSMUSG00000024118	446.905	333.818	559.991	-0.731519	-8.45993	2.67542e-17	2.78517e-16	1600002H07Rik
ENSMUSG00000097122	7.41751	3.67992	11.1551	-0.730705	-2.28922	0.0220668	0.0510439
ENSMUSG00000022245	7.96799	4.02359	11.9124	-0.730379	-2.29068	0.0219817	0.050857	Skor1
ENSMUSG00000038486	314.494	234.535	394.453	-0.730358	-7.17153	7.41661e-13	5.82396e-12	Sv2a
ENSMUSG00000030339	150.222	111.006	189.437	-0.730179	-5.17669	2.25855e-07	1.1258e-06	Ltbr
ENSMUSG00000039270	66.2564	47.8993	84.6135	-0.729587	-3.67041	0.000242166	0.000829864	Megf9
ENSMUSG00000002393	679.744	509.053	850.434	-0.729214	-9.5545	1.24179e-21	1.6236e-20	Nr2f6
ENSMUSG00000078903	286.985	213.857	360.114	-0.729036	-6.81821	9.21821e-12	6.72721e-11	Gm14391
ENSMUSG00000092827	41.159	28.8447	53.4733	-0.729032	-2.99035	0.00278655	0.00799071	Mir3091
ENSMUSG00000049606	1218.59	915.411	1521.77	-0.727335	-13.2737	3.28759e-40	8.68806e-39	Zfp644
ENSMUSG00000095623	6.94517	3.34283	10.5475	-0.72694	-2.28183	0.0224994	0.0519135	Gm2002
ENSMUSG00000020564	143.786	106.034	181.537	-0.726587	-4.75547	1.97981e-06	8.91422e-06	Atxn7l1
ENSMUSG00000047793	88.6935	64.797	112.59	-0.726506	-4.05247	5.06787e-05	0.000191173	Sned1
ENSMUSG00000027942	921.207	692.076	1150.34	-0.726011	-11.9357	7.71526e-33	1.6106e-31	1700094D03Rik
ENSMUSG00000024026	4849.61	3651.88	6047.33	-0.7256	-22.0892	4.01182e-108	4.21722e-106	Glo1
ENSMUSG00000037089	663.191	497.724	828.657	-0.725472	-9.91289	3.65911e-23	5.18235e-22	Slc35b2
ENSMUSG00000060680	120.498	88.9287	152.068	-0.724962	-4.67744	2.90476e-06	1.27939e-05
ENSMUSG00000008730	1348.98	1014.8	1683.15	-0.724742	-13.7426	5.64516e-43	1.6145e-41	Hipk1
ENSMUSG00000068323	426.763	319.876	533.65	-0.723649	-8.26245	1.42709e-16	1.4248e-15	Slc4a5
ENSMUSG00000008090	247.116	184.442	309.79	-0.723641	-6.40528	1.50089e-10	9.9465e-10	Fgfrl1
ENSMUSG00000029697	4.28886	1.33103	7.2467	-0.72349	-2.38303	0.0171707	0.0409068	Fezf1
ENSMUSG00000070639	215.16	159.832	270.487	-0.723452	-5.40568	6.45641e-08	3.39047e-07	Lrrc8b
ENSMUSG00000024186	305.508	228.362	382.654	-0.723338	-6.94152	3.87912e-12	2.90529e-11	Rgs11
ENSMUSG00000022324	115.368	85.0729	145.662	-0.723124	-4.54756	5.42707e-06	2.31406e-05	Matn2
ENSMUSG00000083852	230.523	171.936	289.11	-0.722815	-6.10708	1.01469e-09	6.28914e-09
ENSMUSG00000049300	463.889	348.11	579.667	-0.722621	-8.60128	7.8833e-18	8.41408e-17	Prmt6
ENSMUSG00000055435	26.65	18.1408	35.1592	-0.721977	-2.65686	0.00788731	0.0204843	Maf
ENSMUSG00000097657	168.642	125.283	212.001	-0.721963	-5.31354	1.07518e-07	5.52351e-07
ENSMUSG00000001504	37.304	26.1707	48.4372	-0.721753	-2.9146	0.0035614	0.0100005	Irx2
ENSMUSG00000054013	15.5683	9.67404	21.4625	-0.721686	-2.36137	0.0182077	0.0430691	Tmem179
ENSMUSG00000079223	17.5774	11.1169	24.0379	-0.721638	-2.38769	0.0169546	0.0404408
ENSMUSG00000077212	77.161	56.2423	98.0797	-0.721513	-3.83577	0.000125174	0.000446682
ENSMUSG00000067786	741.38	557.763	924.997	-0.721476	-10.8391	2.24664e-27	3.82285e-26	Nnat
ENSMUSG00000066687	16.3399	10.3742	22.3056	-0.721447	-2.39369	0.0166799	0.039874	Zbtb16
ENSMUSG00000106019	45.1779	32.1899	58.166	-0.721181	-3.15474	0.00160639	0.00480577
ENSMUSG00000052544	246.307	184.025	308.588	-0.721173	-6.4197	1.36542e-10	9.10232e-10	St6galnac3
ENSMUSG00000114918	17.1712	11.0496	23.2928	-0.721004	-2.42183	0.0154428	0.0372668
ENSMUSG00000030431	104.63	77.0724	132.187	-0.720931	-4.39644	1.10043e-05	4.51394e-05	Tmem238
ENSMUSG00000049265	4.75501	1.68009	7.82994	-0.72063	-2.34853	0.0188477	0.0444294	Kcnk3
ENSMUSG00000004105	53.6851	38.5492	68.8209	-0.720582	-3.32068	0.000897971	0.00281048	Angptl2
ENSMUSG00000082826	47.3831	33.8622	60.9041	-0.720248	-3.20842	0.00133468	0.0040495
ENSMUSG00000068740	190.265	141.706	238.823	-0.720056	-5.66545	1.46643e-08	8.1802e-08	Celsr2
ENSMUSG00000096718	47.3635	33.8828	60.8442	-0.719777	-3.21315	0.00131289	0.00398824	Zfp781
ENSMUSG00000056493	650.577	489.293	811.862	-0.719711	-9.56504	1.12163e-21	1.47056e-20	Foxk1
ENSMUSG00000095253	198.566	148.147	248.985	-0.719468	-5.85465	4.78006e-09	2.79639e-08	Zfp799
ENSMUSG00000030067	1216.39	916.726	1516.05	-0.719347	-12.444	1.50822e-35	3.43664e-34	Foxp1
ENSMUSG00000058101	64.2063	46.5518	81.8608	-0.71905	-3.55907	0.000372167	0.00123839	1700084J12Rik
ENSMUSG00000034532	125.091	92.5467	157.636	-0.718987	-4.67646	2.91874e-06	1.28531e-05	Fbxo16
ENSMUSG00000034881	31.7387	22.1157	41.3617	-0.718859	-2.82212	0.00477068	0.0130446	Tbxa2r
ENSMUSG00000091735	10.5742	6.04944	15.099	-0.718558	-2.26965	0.0232286	0.0533453	Gpr62
ENSMUSG00000010311	4.43957	1.31369	7.56546	-0.718439	-2.39843	0.0164657	0.0394344	Optc
ENSMUSG00000087263	68.4394	49.6736	87.2051	-0.718116	-3.55943	0.000371661	0.00123688
ENSMUSG00000022106	1163.34	877.511	1449.18	-0.718008	-13.1276	2.28723e-39	5.91878e-38	Rcbtb2
ENSMUSG00000097819	84.1013	61.6621	106.54	-0.717839	-3.95044	7.80084e-05	0.000286989
ENSMUSG00000029504	839.314	632.719	1045.91	-0.717528	-11.3496	7.45166e-30	1.39215e-28	Ddx51
ENSMUSG00000021203	160.354	119.149	201.56	-0.717211	-4.9916	5.9882e-07	2.85896e-06	Otub2
ENSMUSG00000066441	664.169	500.342	827.996	-0.716949	-10.0818	6.64782e-24	9.74794e-23	Rdh11
ENSMUSG00000022816	1941.23	1466.16	2416.31	-0.716928	-16.1488	1.15852e-58	4.99115e-57	Fstl1
ENSMUSG00000045934	40.1712	28.4164	51.926	-0.716918	-2.9968	0.00272825	0.00784639	Mtmr11
ENSMUSG00000076252	2.964	0.328422	5.59957	-0.716785	-2.68787	0.00719092	0.0188475	Mir302b
ENSMUSG00000048039	1317.97	994.845	1641.1	-0.716414	-13.3227	1.70909e-40	4.54707e-39	Isg20l2
ENSMUSG00000024426	215.162	160.859	269.465	-0.716395	-6.00877	1.86938e-09	1.13342e-08	Atat1
ENSMUSG00000050447	80.6138	59.0012	102.226	-0.715733	-3.83036	0.000127956	0.000456075	Lypd6
ENSMUSG00000103039	24.1755	16.4075	31.9435	-0.715204	-2.59804	0.00937582	0.0239143
ENSMUSG00000033713	914.161	689.708	1138.61	-0.715134	-11.2424	2.52556e-29	4.63418e-28	Foxn3
ENSMUSG00000001761	1257.25	949.837	1564.66	-0.71484	-13.44	3.52666e-41	9.59868e-40	Smo
ENSMUSG00000026668	8.73097	4.71302	12.7489	-0.714673	-2.24214	0.0249524	0.0568131	Ucma
ENSMUSG00000028059	1723.38	1302.89	2143.87	-0.714575	-15.1135	1.31991e-51	4.85513e-50	Arhgef2
ENSMUSG00000021952	3232.92	2445.9	4019.93	-0.714173	-19.5156	8.0955e-85	6.05933e-83	Xpo4
ENSMUSG00000084013	215.246	161.087	269.404	-0.713734	-5.78753	7.14286e-09	4.11053e-08
ENSMUSG00000026278	483.366	364.121	602.611	-0.713426	-8.46002	2.67333e-17	2.78422e-16	Bok
ENSMUSG00000094840	21.5376	14.4316	28.6437	-0.712918	-2.5137	0.0119471	0.0297101
ENSMUSG00000056870	225.795	169.228	282.362	-0.712428	-6.09729	1.07881e-09	6.67085e-09	Gulp1
ENSMUSG00000078580	76.3103	55.9713	96.6494	-0.712207	-3.83588	0.000125113	0.000446534	E430018J23Rik
ENSMUSG00000069274	7.46358	3.68978	11.2374	-0.712194	-2.24199	0.0249617	0.0568288	Hist1h4f
ENSMUSG00000052013	2.45668	0	4.91337	-0.711927	-3.11716	0.00182604	0.00541832	Btla
ENSMUSG00000029544	119.624	88.8515	150.396	-0.711285	-4.61332	3.96285e-06	1.71823e-05	Cabp1
ENSMUSG00000025534	609.131	459.815	758.447	-0.710795	-9.29623	1.45516e-20	1.79444e-19	Gusb
ENSMUSG00000075031	11.7158	7.04995	16.3816	-0.710509	-2.26916	0.0232585	0.0534036	Hist1h2bb
ENSMUSG00000020167	4316.01	3271.12	5360.9	-0.710286	-20.3242	7.85376e-92	6.63418e-90	Tcf3
ENSMUSG00000045232	41.0329	29.1665	52.8993	-0.710142	-2.9718	0.00296061	0.00843767	Rln3
ENSMUSG00000031972	139.255	103.682	174.828	-0.709926	-4.78216	1.73425e-06	7.86701e-06	Acta1
ENSMUSG00000030888	797.97	603.885	992.054	-0.708329	-10.761	5.26186e-27	8.83902e-26	Rrp8
ENSMUSG00000006445	2594.26	1967.27	3221.25	-0.70797	-16.5495	1.61468e-61	7.51779e-60	Epha2
ENSMUSG00000019338	1385.26	1049.62	1720.89	-0.707865	-13.0154	1.00078e-38	2.54247e-37	Zfp687
ENSMUSG00000047407	3764.46	2856.44	4672.48	-0.707806	-20.7777	6.89478e-96	6.29635e-94	Tgif1
ENSMUSG00000091898	7.7609	4.03016	11.4916	-0.707677	-2.21981	0.0264315	0.059795	Tnnc1
ENSMUSG00000039759	216.647	162.606	270.688	-0.707386	-5.8538	4.8047e-09	2.81011e-08	Thap3
ENSMUSG00000029352	17.8584	11.7163	24.0004	-0.706644	-2.40122	0.0163404	0.0391852	Crybb3
ENSMUSG00000083921	20.9806	14.0805	27.8808	-0.705433	-2.47086	0.0134787	0.033067
ENSMUSG00000060969	10.4247	6.04944	14.8	-0.705328	-2.22909	0.0258079	0.0584907	Irx1
ENSMUSG00000025366	704.213	533.141	875.286	-0.705062	-9.70708	2.81293e-22	3.79097e-21	Esyt1
ENSMUSG00000028044	2901.09	2203.98	3598.19	-0.704723	-18.4813	2.92296e-76	1.86345e-74	Cks1b
ENSMUSG00000071337	1628.97	1237	2020.94	-0.703826	-14.7561	2.81114e-49	9.56678e-48	Tia1
ENSMUSG00000029310	1004.11	761.799	1246.43	-0.703798	-11.6559	2.14178e-31	4.23557e-30	Nudt9
ENSMUSG00000062480	366.285	276.725	455.846	-0.703356	-7.52648	5.21278e-14	4.41277e-13	Acat3
ENSMUSG00000048763	5.93337	2.66535	9.20138	-0.703149	-2.23157	0.0256436	0.0581517	Hoxb3
ENSMUSG00000105929	16.0318	10.3787	21.6848	-0.703115	-2.34685	0.018933	0.044593
ENSMUSG00000022488	179.643	134.712	224.574	-0.703107	-5.34488	9.04777e-08	4.69293e-07	Nckap1l
ENSMUSG00000114144	14.0952	8.77248	19.418	-0.702819	-2.27628	0.0228291	0.05254
ENSMUSG00000009216	54.5335	39.5028	69.5641	-0.702029	-3.2076	0.00133847	0.0040597	Fam163b
ENSMUSG00000109104	73.9989	54.3911	93.6067	-0.70198	-3.62622	0.000287597	0.000973697
ENSMUSG00000032216	24148.9	18380.7	29917.1	-0.701803	-31.0044	4.70181e-211	1.46325e-208	Nedd4
ENSMUSG00000112976	19.3431	12.6732	26.013	-0.701616	-2.37649	0.0174783	0.0415684
ENSMUSG00000072844	252.45	190.261	314.638	-0.701337	-6.2787	3.41411e-10	2.20529e-09	G530011O06Rik
ENSMUSG00000032902	4389.65	3340.85	5438.45	-0.701174	-21.5677	3.61425e-103	3.65317e-101	Slc16a1
ENSMUSG00000035842	947.964	719.986	1175.94	-0.700854	-11.4535	2.25818e-30	4.30383e-29	Ddx11
ENSMUSG00000064364	49.3098	35.3018	63.3177	-0.700823	-2.96615	0.00301554	0.00857873
ENSMUSG00000040356	1030.01	782.698	1277.33	-0.700284	-12.0193	2.81332e-33	5.98387e-32	Skiv2l
ENSMUSG00000060461	17699.2	13479.7	21918.6	-0.700102	-25.5105	1.50731e-143	2.74237e-141	Dppa5a
ENSMUSG00000001552	1890.08	1437.7	2342.47	-0.69996	-14.55	5.83769e-48	1.89661e-46	Jup
ENSMUSG00000015714	1316.92	1001.42	1632.42	-0.699692	-12.6279	1.48143e-36	3.48993e-35	Cers2
ENSMUSG00000041658	1292	982.576	1601.42	-0.699294	-12.908	4.05762e-38	1.00916e-36	Rragb
ENSMUSG00000027298	2376.93	1809.3	2944.55	-0.699224	-16.9072	3.97927e-64	2.0025e-62	Tyro3
ENSMUSG00000057497	2100.67	1599.19	2602.15	-0.698834	-15.4619	6.27299e-54	2.45238e-52	Fam136a
ENSMUSG00000020893	756.134	574.475	937.793	-0.698691	-10.4648	1.25405e-25	1.98135e-24	Per1
ENSMUSG00000082431	511.623	387.906	635.34	-0.698318	-8.09104	5.91568e-16	5.67157e-15
ENSMUSG00000103509	17.4859	11.338	23.6339	-0.698299	-2.33062	0.0197732	0.0463228
ENSMUSG00000001576	2043.41	1556.42	2530.4	-0.697951	-16.2173	3.8084e-59	1.65581e-57	Ergic1
ENSMUSG00000028047	426.275	322.911	529.639	-0.697898	-7.42215	1.15233e-13	9.49314e-13	Thbs3
ENSMUSG00000007122	8.07665	4.36068	11.7926	-0.6978	-2.18735	0.0287172	0.0643505	Casq1
ENSMUSG00000028121	803.896	611.103	996.689	-0.697547	-10.6202	2.39965e-26	3.92236e-25	Bcar3
ENSMUSG00000082308	34.1467	23.7749	44.5186	-0.697546	-2.62512	0.00866194	0.0222518
ENSMUSG00000021109	2244.05	1709.56	2778.55	-0.697513	-16.87	7.4777e-64	3.72342e-62	Hif1a
ENSMUSG00000026295	2.80238	0.337095	5.26767	-0.697472	-2.6281	0.00858644	0.0220866	Spp2
ENSMUSG00000081669	340.024	257.5	422.547	-0.697254	-7.09394	1.30345e-12	1.00618e-11
ENSMUSG00000045699	154.718	115.718	193.717	-0.696993	-4.61936	3.84918e-06	1.67201e-05
ENSMUSG00000030284	592.234	449.763	734.705	-0.696676	-8.84646	9.03363e-19	1.02085e-17	Creld1
ENSMUSG00000069094	1303.2	992.32	1614.08	-0.696374	-12.9651	1.92938e-38	4.87019e-37	Pde7a
ENSMUSG00000112523	148.817	111.451	186.184	-0.695325	-4.68826	2.75541e-06	1.2161e-05
ENSMUSG00000113174	24.531	16.8119	32.2501	-0.694048	-2.49635	0.0125478	0.0310471
ENSMUSG00000025867	103.035	76.7709	129.3	-0.693887	-4.09704	4.18475e-05	0.000159642	Cplx2
ENSMUSG00000086171	16.4896	10.668	22.3112	-0.693498	-2.30171	0.0213516	0.0495446	Pcsk2os1
ENSMUSG00000045333	1039.68	791.983	1287.37	-0.693132	-10.7967	3.56823e-27	6.04122e-26	Zfp423
ENSMUSG00000072381	77.5297	57.4154	97.6441	-0.692315	-3.703	0.000213063	0.000735353
ENSMUSG00000089814	785.822	598.708	972.937	-0.692307	-9.7151	2.59987e-22	3.51584e-21
ENSMUSG00000061991	6.27347	3.00902	9.53791	-0.692306	-2.1853	0.0288671	0.0646436	Hist1h2af
ENSMUSG00000032714	90.5751	67.3395	113.811	-0.692288	-3.94831	7.87054e-05	0.000289329	Syde1
ENSMUSG00000029346	113.198	84.5635	141.832	-0.692244	-4.24469	2.18891e-05	8.64743e-05	Srrd
ENSMUSG00000021957	15054.7	11507.5	18601.9	-0.691991	-30.9089	9.05933e-210	2.78274e-207	Tkt
ENSMUSG00000001910	7719.86	5899.55	9540.18	-0.691835	-23.5868	5.25919e-123	7.14888e-121	Nacc1
ENSMUSG00000000317	214.555	162.045	267.065	-0.691759	-5.57431	2.48519e-08	1.35656e-07	Bcl6b
ENSMUSG00000026124	6.2805	3.02965	9.53135	-0.691276	-2.18265	0.0290617	0.0650423	Cfc1
ENSMUSG00000035299	34659.2	26465.3	42853.1	-0.691213	-14.352	1.03509e-46	3.24694e-45	Mid1
ENSMUSG00000040701	381.645	289.914	473.376	-0.690738	-7.2184	5.26032e-13	4.16948e-12	Ap1g2
ENSMUSG00000035413	177.662	134.135	221.189	-0.690003	-5.33916	9.33766e-08	4.83587e-07	Tmem98
ENSMUSG00000000340	469.929	357.652	582.206	-0.689468	-8.14446	3.80963e-16	3.70043e-15	Dbt
ENSMUSG00000057156	251.923	191.023	312.824	-0.688868	-6.17038	6.81252e-10	4.28536e-09	Homez
ENSMUSG00000015709	418.939	318.883	518.995	-0.688534	-7.68687	1.50784e-14	1.32184e-13	Arnt2
ENSMUSG00000092887	12.0388	7.38376	16.6938	-0.688128	-2.20002	0.0278053	0.0625678	Snord53
ENSMUSG00000029705	755.449	576.625	934.274	-0.687727	-10.1902	2.19234e-24	3.28185e-23	Cux1
ENSMUSG00000030525	78.9433	58.5879	99.2987	-0.687396	-3.70952	0.000207649	0.000717506	Chrna7
ENSMUSG00000029600	339.396	258.084	420.708	-0.687334	-7.02783	2.09775e-12	1.6e-11	Rita1
ENSMUSG00000024672	8.60041	4.65652	12.5443	-0.686958	-2.15811	0.0309194	0.0686865	Ms4a7
ENSMUSG00000049295	2430.87	1860.85	3000.88	-0.68637	-16.9045	4.17194e-64	2.08615e-62	Zfp219
ENSMUSG00000092008	3.28912	0.665517	5.91273	-0.686229	-2.37364	0.0176135	0.0418436	Cyp2c69
ENSMUSG00000026600	2461.16	1884.91	3037.4	-0.685681	-17.4498	3.45645e-68	1.858e-66	Soat1
ENSMUSG00000026031	131.732	99.1077	164.357	-0.685594	-4.60904	4.0454e-06	1.75145e-05	Cflar
ENSMUSG00000090273	36.876	26.2054	47.5466	-0.685465	-2.70684	0.00679275	0.0179131	Prr22
ENSMUSG00000049971	766.14	585.613	946.668	-0.685403	-10.4122	2.18122e-25	3.4008e-24	Glt1d1
ENSMUSG00000019139	4819.89	3693.22	5946.57	-0.685363	-21.5398	6.60037e-103	6.64306e-101	Isyna1
ENSMUSG00000008028	4.10283	1.3376	6.86805	-0.684211	-2.27932	0.0226481	0.0521996	1700008O03Rik
ENSMUSG00000032118	201.786	153.01	250.562	-0.683826	-5.51591	3.46973e-08	1.87066e-07	Fez1
ENSMUSG00000027488	338.052	257.319	418.785	-0.683494	-6.81627	9.34315e-12	6.81317e-11	Snta1
ENSMUSG00000057541	1392.28	1066.68	1717.89	-0.683169	-13.4499	3.08257e-41	8.39964e-40	Pus7
ENSMUSG00000106664	105.667	79.2092	132.125	-0.68316	-4.10267	4.08417e-05	0.000156031
ENSMUSG00000029208	608.285	464.999	751.572	-0.683088	-9.27779	1.73026e-20	2.12262e-19	Guf1
ENSMUSG00000030650	23.1319	15.7516	30.5122	-0.682352	-2.3918	0.0167659	0.0400552	Tmc5
ENSMUSG00000078182	958.085	733.653	1182.52	-0.68207	-10.6564	1.62736e-26	2.67852e-25
ENSMUSG00000079657	96.7329	72.2401	121.226	-0.681857	-3.87216	0.000107877	0.000388416	Rab26
ENSMUSG00000031284	54.0123	39.614	68.4106	-0.68184	-3.15691	0.0015945	0.00477371	Pak3
ENSMUSG00000109707	6.44521	2.99916	9.89125	-0.681689	-2.17315	0.0297691	0.0663993
ENSMUSG00000027944	1703.33	1306.33	2100.33	-0.681593	-14.3531	1.01816e-46	3.19809e-45	Hax1
ENSMUSG00000021457	513.389	392.462	634.315	-0.68121	-8.5855	9.04456e-18	9.61447e-17	Syk
ENSMUSG00000024142	377.544	288.092	466.995	-0.681014	-7.37377	1.65872e-13	1.35423e-12	Mlst8
ENSMUSG00000028159	127.144	95.74	158.549	-0.680879	-4.41772	9.97469e-06	4.11443e-05	Dapp1
ENSMUSG00000047824	1320.9	1012.96	1628.83	-0.680269	-13.0513	6.2497e-39	1.59803e-37	Pygo2
ENSMUSG00000040943	1105.66	847.048	1364.27	-0.680207	-11.0428	2.37464e-28	4.19768e-27	Tet2
ENSMUSG00000061950	2537.43	1947.63	3127.23	-0.67994	-16.651	2.97743e-62	1.42267e-60	Ppp4r1
ENSMUSG00000068747	1184	907.889	1460.11	-0.679827	-12.1429	6.25678e-34	1.36518e-32	Sort1
ENSMUSG00000019952	412.435	315.133	509.737	-0.679405	-7.57866	3.49137e-14	2.98979e-13	Poc1b
ENSMUSG00000027840	10.5828	6.38443	14.7812	-0.679363	-2.15486	0.0311725	0.0691513	Wnt2b
ENSMUSG00000002059	827.095	633.956	1020.24	-0.679096	-10.3076	6.51019e-25	9.99215e-24	Rab34
ENSMUSG00000046598	380.767	290.899	470.635	-0.678949	-7.44559	9.65122e-14	8.00388e-13	Bdh1
ENSMUSG00000067629	469.894	359.306	580.483	-0.678923	-8.07342	6.83551e-16	6.5349e-15	Syngap1
ENSMUSG00000019961	6585.83	5061.22	8110.44	-0.678871	-23.8045	2.99709e-125	4.32239e-123	Tmpo
ENSMUSG00000043004	782.532	599.504	965.56	-0.678733	-9.92252	3.32259e-23	4.7284e-22	Gng2
ENSMUSG00000063623	765.358	586.761	943.954	-0.678521	-10.2908	7.75038e-25	1.1819e-23
ENSMUSG00000003410	192.882	146.574	239.191	-0.678349	-5.45839	4.80462e-08	2.5577e-07	Elavl3
ENSMUSG00000092029	308.532	235.319	381.745	-0.678251	-6.54804	5.82976e-11	3.99784e-10
ENSMUSG00000022893	33.2389	23.799	42.6788	-0.678179	-2.70747	0.00677982	0.0178849	Adamts1
ENSMUSG00000113356	43.3605	31.4287	55.2923	-0.677934	-2.89071	0.00384369	0.0107257
ENSMUSG00000019838	126.499	95.4493	157.548	-0.677281	-4.4657	7.9807e-06	3.34029e-05	Slc16a10
ENSMUSG00000040354	2248.47	1728.16	2768.78	-0.677154	-16.6132	5.58879e-62	2.61755e-60	Mars
ENSMUSG00000019432	9643.54	7418.24	11868.8	-0.676925	-26.8979	2.32371e-159	4.86375e-157	Ddx39b
ENSMUSG00000102411	21.0228	14.4023	27.6434	-0.676402	-2.38325	0.0171606	0.0408979
ENSMUSG00000091002	45.8891	33.5263	58.252	-0.676345	-2.99671	0.00272915	0.00784753	Tcerg1l
ENSMUSG00000021025	563.917	432.175	695.659	-0.676335	-8.84546	9.11481e-19	1.02953e-17	Nfkbia
ENSMUSG00000006736	771.646	591.872	951.419	-0.676089	-9.91697	3.5127e-23	4.98395e-22	Tspan31
ENSMUSG00000094338	13.2219	8.38966	18.0541	-0.67604	-2.1877	0.0286917	0.0643239	Hist1h2bl
ENSMUSG00000028832	6461.94	4973.24	7950.63	-0.675657	-24.1924	2.6764e-129	4.05783e-127	Stmn1
ENSMUSG00000049882	233.886	178.371	289.4	-0.675048	-5.94772	2.71896e-09	1.62519e-08	Vcpkmt
ENSMUSG00000025877	3.61165	1.0059	6.21739	-0.674865	-2.29393	0.0217944	0.0504632	Hk3
ENSMUSG00000027200	15.4042	10.0611	20.7473	-0.674414	-2.22843	0.0258521	0.0585685	Sema6d
ENSMUSG00000027419	4.63319	1.68876	7.57763	-0.674361	-2.23582	0.0253634	0.0576039	Pcsk2
ENSMUSG00000039887	208.191	158.547	257.835	-0.674305	-5.52317	3.32936e-08	1.79827e-07	Alg14
ENSMUSG00000005718	778.515	597.823	959.206	-0.674302	-10.2392	1.32342e-24	1.99881e-23	Tfap4
ENSMUSG00000103569	5.76992	2.6806	8.85924	-0.673827	-2.14591	0.0318802	0.0705031
ENSMUSG00000005667	1355.69	1043	1668.39	-0.673374	-12.96	2.0622e-38	5.19991e-37	Mthfd2
ENSMUSG00000029089	261.511	199.65	323.372	-0.673126	-6.02979	1.64169e-09	9.99212e-09	Pacrgl
ENSMUSG00000006720	77.7456	58.0471	97.4441	-0.672926	-3.56938	0.000357826	0.0011937	Zfp184
ENSMUSG00000038025	326.647	249.67	403.625	-0.672569	-6.47591	9.42401e-11	6.3849e-10	Phf2
ENSMUSG00000097971	8949.05	6847.21	11050.9	-0.672202	-6.6317	3.31837e-11	2.32828e-10
ENSMUSG00000009734	28.4692	20.1311	36.8073	-0.672086	-2.5344	0.0112639	0.0282039	Pou6f2
ENSMUSG00000073164	63.8794	47.3388	80.42	-0.672003	-3.24568	0.0011717	0.00359351	2410018L13Rik
ENSMUSG00000054074	586.869	450.644	723.093	-0.671913	-8.8657	7.60217e-19	8.64455e-18	Skida1
ENSMUSG00000023169	3314.01	2553.11	4074.91	-0.67176	-17.183	3.56249e-66	1.85595e-64	Slc38a1
ENSMUSG00000069729	694.342	533.474	855.21	-0.671522	-9.45217	3.31887e-21	4.2317e-20	Arid1b
ENSMUSG00000047146	3893.22	3000.6	4785.84	-0.671434	-20.0417	2.38423e-89	1.91809e-87	Tet1
ENSMUSG00000086719	3.12635	0.677475	5.57523	-0.671364	-2.31794	0.0204527	0.0476927
ENSMUSG00000082615	6.39979	3.03832	9.76125	-0.671041	-2.14216	0.0321809	0.0710698
ENSMUSG00000059791	558.005	428.694	687.317	-0.670263	-8.63488	5.87866e-18	6.33161e-17	Nrm
ENSMUSG00000104156	28.7458	20.4171	37.0746	-0.670113	-2.55607	0.0105862	0.0266848
ENSMUSG00000037716	10.0795	6.0321	14.1269	-0.670103	-2.11822	0.0341567	0.0747356	Ccdc33
ENSMUSG00000049907	168.386	128.093	208.68	-0.669942	-4.93624	7.96447e-07	3.74802e-06	Rasl11b
ENSMUSG00000043323	1656.9	1276.71	2037.09	-0.669758	-13.8709	9.51362e-44	2.78485e-42	Fbrsl1
ENSMUSG00000004561	939.434	723.368	1155.5	-0.669567	-10.921	9.14496e-28	1.57651e-26	Mettl17
ENSMUSG00000074802	482	370.186	593.814	-0.669558	-8.06474	7.33903e-16	6.9993e-15	Gas2l3
ENSMUSG00000105633	52.7619	38.9297	66.5941	-0.669287	-3.07784	0.00208504	0.00613298
ENSMUSG00000003282	150.356	114.311	186.402	-0.669224	-4.82599	1.39311e-06	6.39679e-06	Plag1
ENSMUSG00000084408	6.25427	2.98839	9.52014	-0.668971	-2.12683	0.0334339	0.0734174
ENSMUSG00000005378	973.396	749.265	1197.53	-0.668764	-10.2091	1.80565e-24	2.71501e-23	Wbscr22
ENSMUSG00000094626	5.77011	2.67731	8.86292	-0.668636	-2.13368	0.0328688	0.0723511	Cecr6
ENSMUSG00000019889	1380.78	1064.41	1697.16	-0.668185	-12.6763	8.00267e-37	1.90998e-35	Ptprk
ENSMUSG00000038193	2.93734	0.328422	5.54626	-0.667872	-2.61414	0.00894527	0.0228951	Hand2
ENSMUSG00000095562	1513.48	1166.84	1860.12	-0.667573	-11.9864	4.18793e-33	8.82824e-32
ENSMUSG00000028973	757.521	583.476	931.567	-0.667483	-9.97534	1.95437e-23	2.80661e-22	Abcb8
ENSMUSG00000038679	224.941	171.891	277.992	-0.667438	-5.59575	2.19674e-08	1.20467e-07	Trps1
ENSMUSG00000029814	1467.45	1131.78	1803.12	-0.66707	-12.6725	8.39886e-37	2.0005e-35	Igf2bp3
ENSMUSG00000018509	1169.45	901.751	1437.16	-0.666652	-11.4794	1.67475e-30	3.21519e-29	Cenpv
ENSMUSG00000021238	425.236	326.622	523.851	-0.666624	-7.21338	5.45811e-13	4.31901e-12	Aldh6a1
ENSMUSG00000106009	12.2259	7.69155	16.7603	-0.666567	-2.14054	0.0323115	0.0713236
ENSMUSG00000114616	48.039	35.1523	60.9257	-0.666496	-2.89672	0.00377088	0.0105462
ENSMUSG00000103585	13.4244	8.35917	18.4897	-0.666128	-2.13427	0.032821	0.0722594	Pcdhgb4
ENSMUSG00000049001	88.9414	66.8067	111.076	-0.666086	-3.63679	0.000276058	0.00093812	Ndnf
ENSMUSG00000031628	2715.87	2097.45	3334.29	-0.666033	-16.8073	2.15802e-63	1.06337e-61	Casp3
ENSMUSG00000085355	18.3071	12.3905	24.2237	-0.665753	-2.27019	0.0231958	0.0532803
ENSMUSG00000103472	21.9598	15.0385	28.8811	-0.665413	-2.31519	0.0206024	0.0480086	Pcdhga7
ENSMUSG00000027520	2204.12	1701.43	2706.8	-0.665305	-13.5823	5.10184e-42	1.41796e-40	Zdbf2
ENSMUSG00000031730	1537.79	1187.64	1887.94	-0.664698	-13.5358	9.61282e-42	2.6561e-40	Dhodh
ENSMUSG00000020471	3104.74	2399.59	3809.89	-0.6646	-17.811	5.80821e-71	3.32127e-69	Pold2
ENSMUSG00000083823	45.2221	33.214	57.2302	-0.664528	-2.92116	0.00348734	0.00980652
ENSMUSG00000072694	129.228	98.2026	160.254	-0.664365	-4.43854	9.05724e-06	3.75762e-05	1500011B03Rik
ENSMUSG00000020577	1101.88	850.505	1353.26	-0.664115	-11.4008	4.14375e-30	7.83437e-29	Tspan13
ENSMUSG00000082496	1279.2	987.431	1570.97	-0.664078	-11.8525	2.08866e-32	4.28829e-31
ENSMUSG00000006732	467.577	359.841	575.312	-0.66395	-7.74289	9.71841e-15	8.6219e-14	Mettl1
ENSMUSG00000096361	416.945	320.335	513.555	-0.663594	-6.52523	6.78963e-11	4.62791e-10
ENSMUSG00000029762	267.445	205.101	329.789	-0.663463	-6.00675	1.89277e-09	1.14672e-08	Akr1b8
ENSMUSG00000114139	62.8791	46.9487	78.8094	-0.663394	-3.32102	0.000896892	0.00280748
ENSMUSG00000035215	1276.03	985.794	1566.27	-0.663278	-11.7523	6.87584e-32	1.3876e-30	Lsm7
ENSMUSG00000020079	1286.75	993.911	1579.58	-0.663245	-12.3994	2.63204e-35	5.94017e-34	Supv3l1
ENSMUSG00000061603	6.11667	3.02636	9.20698	-0.663194	-2.09979	0.0357477	0.0777547	Akap6
ENSMUSG00000045842	72.1152	53.9694	90.261	-0.663178	-3.4366	0.000589065	0.0019005
ENSMUSG00000033450	180.29	137.793	222.787	-0.663124	-5.09984	3.39942e-07	1.66019e-06	Tagap
ENSMUSG00000059658	562.85	433.871	691.829	-0.662832	-8.55125	1.21762e-17	1.2851e-16
ENSMUSG00000081999	3560.23	2754.11	4366.35	-0.662637	-18.1284	1.90268e-73	1.15095e-71
ENSMUSG00000086475	12.7218	8.04389	17.3997	-0.662408	-2.1292	0.0332379	0.0730819
ENSMUSG00000050490	1068.47	825.538	1311.41	-0.662312	-11.7247	9.52031e-32	1.90664e-30
ENSMUSG00000024387	2594.07	2006.68	3181.46	-0.662214	-16.5096	3.12978e-61	1.44581e-59	Csnk2b
ENSMUSG00000027671	3523.03	2726.19	4319.88	-0.662097	-18.703	4.67543e-78	3.04637e-76	Actl6a
ENSMUSG00000002769	26.4598	18.7391	34.1805	-0.66199	-2.47017	0.0135049	0.033114	Gnmt
ENSMUSG00000036009	169.103	129.202	209.005	-0.661747	-4.94348	7.67408e-07	3.6164e-06	Mettl25
ENSMUSG00000051390	487.499	375.586	599.412	-0.661745	-7.60303	2.89266e-14	2.4888e-13	Zbtb22
ENSMUSG00000075334	129.839	98.7145	160.963	-0.661743	-4.30333	1.6825e-05	6.75398e-05	Rprm
ENSMUSG00000048376	1622.68	1254.76	1990.6	-0.661559	-13.613	3.35352e-42	9.35347e-41	F2r
ENSMUSG00000035020	3.98052	1.34628	6.61477	-0.661374	-2.21362	0.0268547	0.0606358	Epgn
ENSMUSG00000095812	27.4517	19.4871	35.4163	-0.660921	-2.46579	0.013671	0.0334761
ENSMUSG00000114041	29.9355	21.4457	38.4254	-0.660541	-2.54621	0.0108899	0.02736
ENSMUSG00000081455	163.978	125.294	202.663	-0.660462	-4.91749	8.76595e-07	4.11047e-06
ENSMUSG00000045053	22.3686	15.4692	29.2681	-0.660036	-2.3169	0.0205093	0.0478104	Kcng3
ENSMUSG00000024174	174.309	133.349	215.27	-0.659401	-5.0471	4.48566e-07	2.16609e-06	Pot1b
ENSMUSG00000037251	250.456	192.366	308.545	-0.659351	-5.76572	8.13116e-09	4.64537e-08	Pomk
ENSMUSG00000113983	20.6588	14.0921	27.2255	-0.659324	-2.26151	0.023728	0.0543602
ENSMUSG00000045409	499.312	385.245	613.379	-0.659311	-8.02051	1.05304e-15	9.93871e-15	Trim39
ENSMUSG00000081467	92.2211	69.7003	114.742	-0.659146	-3.79434	0.000148039	0.00052252
ENSMUSG00000053395	75.0385	56.3368	93.7401	-0.659071	-3.44582	0.00056933	0.00184009	Cacng8
ENSMUSG00000037373	2644.1	2048.32	3239.88	-0.658942	-16.5143	2.89298e-61	1.33904e-59	Ctbp1
ENSMUSG00000018581	21.6781	15.0744	28.2818	-0.658921	-2.33894	0.0193384	0.0454439	Dnah11
ENSMUSG00000097061	57.2082	42.5088	71.9075	-0.65874	-3.09831	0.00194627	0.0057484	9330151L19Rik
ENSMUSG00000086046	10.1143	6.04734	14.1812	-0.658556	-2.08024	0.0375038	0.0810229	1700095A21Rik
ENSMUSG00000039218	10976.6	8508.99	13444.1	-0.658537	-24.2028	2.08003e-129	3.17399e-127	Srrm2
ENSMUSG00000108084	3.63232	0.993939	6.27071	-0.658272	-2.26925	0.023253	0.053396
ENSMUSG00000070509	94.1079	71.2044	117.011	-0.658243	-3.78395	0.000154359	0.00054337	Rgma
ENSMUSG00000026576	1325.53	1026.46	1624.6	-0.658199	-12.5947	2.25911e-36	5.27989e-35	Atp1b1
ENSMUSG00000024007	3154.79	2445.58	3864.01	-0.657829	-18.4025	1.25367e-75	7.88609e-74	Ppil1
ENSMUSG00000039671	3617.6	2804.36	4430.84	-0.657792	-19.1067	2.22086e-81	1.50942e-79	Zmynd8
ENSMUSG00000021488	4725.09	3663.51	5786.67	-0.657621	-20.3862	2.2163e-92	1.89242e-90	Nsd1
ENSMUSG00000114160	8.26356	4.68582	11.8413	-0.657443	-2.06483	0.0389395	0.0836205
ENSMUSG00000053137	400.89	309.252	492.528	-0.657418	-7.38742	1.497e-13	1.22558e-12	Mapk11
ENSMUSG00000023348	864.6	669.062	1060.14	-0.657411	-10.5835	3.555e-26	5.77097e-25	Trip6
ENSMUSG00000097703	1060.27	820.516	1300.02	-0.657364	-10.5749	3.89494e-26	6.30548e-25
ENSMUSG00000114733	146.486	111.937	181.035	-0.657295	-4.68951	2.73865e-06	1.20893e-05
ENSMUSG00000030036	1289.64	999.083	1580.21	-0.656782	-12.4192	2.05538e-35	4.65205e-34	Mogs
ENSMUSG00000040841	205.217	157.418	253.017	-0.656711	-5.32074	1.03346e-07	5.32538e-07	Six5
ENSMUSG00000038418	209.552	160.914	258.19	-0.6567	-5.47808	4.29974e-08	2.30189e-07	Egr1
ENSMUSG00000001663	76.9119	57.9409	95.8828	-0.656516	-3.52945	0.000416429	0.00137465	Gstt1
ENSMUSG00000041193	59.2014	44.217	74.1858	-0.656463	-3.19382	0.00140402	0.00424274	Pla2g5
ENSMUSG00000052981	26.4639	18.8042	34.1235	-0.655933	-2.4354	0.0148752	0.0360627	Ube2ql1
ENSMUSG00000097559	11.0211	6.64768	15.3944	-0.655255	-2.07301	0.0381716	0.0821505
ENSMUSG00000063888	3482.33	2702.63	4262.02	-0.655226	-18.7712	1.30019e-78	8.54226e-77	Rpl7l1
ENSMUSG00000037169	3404.53	2642.17	4166.89	-0.654952	-18.009	1.65695e-72	9.77313e-71	Mycn
ENSMUSG00000075389	59.7367	44.5968	74.8766	-0.654736	-3.14056	0.00168624	0.00503129
ENSMUSG00000050917	1940.14	1505.31	2374.97	-0.65472	-14.9767	1.0426e-50	3.71938e-49	Fgf4
ENSMUSG00000015340	10.2543	6.02552	14.4832	-0.654598	-2.06491	0.0389315	0.083611	Cybb
ENSMUSG00000027999	1034.15	801.387	1266.91	-0.654365	-10.7929	3.71935e-27	6.28806e-26	Pla2g12a
ENSMUSG00000007817	1445.95	1120.52	1771.39	-0.654265	-11.0349	2.59305e-28	4.57011e-27	Zmiz1
ENSMUSG00000007570	758.819	587.854	929.784	-0.654214	-9.79624	1.16855e-22	1.61063e-21	Fance
ENSMUSG00000022577	13.0852	8.36035	17.8101	-0.654173	-2.10942	0.0349086	0.0761958	Ly6h
ENSMUSG00000040591	306.547	236.305	376.789	-0.654154	-6.07456	1.24329e-09	7.65192e-09	1110051M20Rik
ENSMUSG00000033307	10311.8	8009.22	12614.4	-0.65409	-23.1647	1.03368e-118	1.30742e-116	Mif
ENSMUSG00000024502	79.0281	59.6644	98.3919	-0.653335	-3.55658	0.00037571	0.0012493	Jakmip2
ENSMUSG00000032470	85.1453	64.4306	105.86	-0.653315	-3.64585	0.000266508	0.000907885	Mras
ENSMUSG00000081168	20.3062	14.0554	26.5571	-0.653136	-2.28002	0.0226067	0.0521246
ENSMUSG00000003279	49.647	36.8616	62.4324	-0.652741	-2.97196	0.00295903	0.0084342	Dlgap1
ENSMUSG00000019836	150.32	115.086	185.554	-0.652656	-4.62571	3.73325e-06	1.62613e-05
ENSMUSG00000113300	53.9405	40.1901	67.6908	-0.652592	-3.05993	0.0022139	0.00648299
ENSMUSG00000064417	10.5886	6.41374	14.7635	-0.652551	-2.06444	0.0389757	0.0836907	DQ267102
ENSMUSG00000061979	778.591	603.666	953.517	-0.65229	-9.86297	6.02399e-23	8.44072e-22	Rcc1l
ENSMUSG00000026494	4.76324	2.00312	7.52335	-0.652267	-2.12006	0.0340007	0.0744753	Kif26b
ENSMUSG00000020441	230.096	176.976	283.216	-0.65204	-5.30102	1.15157e-07	5.90566e-07	2310033P09Rik
ENSMUSG00000081262	23.3537	16.4521	30.2553	-0.651525	-2.35277	0.0186344	0.0439553
ENSMUSG00000103801	11.0776	6.74754	15.4076	-0.651406	-2.06349	0.0390657	0.0838764
ENSMUSG00000050271	368.342	284.722	451.961	-0.650955	-6.87078	6.38506e-12	4.71493e-11	Prag1
ENSMUSG00000021013	149.558	114.592	184.524	-0.650913	-4.60608	4.10337e-06	1.77331e-05	Ttc8
ENSMUSG00000104360	334.922	258.902	410.943	-0.650752	-6.70126	2.06624e-11	1.47334e-10
ENSMUSG00000003949	20.8269	14.3404	27.3134	-0.650567	-2.25274	0.0242753	0.0555011	Hlf
ENSMUSG00000008822	197.063	151.477	242.649	-0.650451	-5.06481	4.08799e-07	1.98296e-06	Acyp1
ENSMUSG00000018822	40.6178	29.8518	51.3839	-0.650443	-2.75111	0.00593936	0.0158535	Sfrp5
ENSMUSG00000090559	5.59509	2.6806	8.50958	-0.649676	-2.0715	0.0383124	0.082446
ENSMUSG00000055782	17.3794	11.7184	23.0404	-0.649623	-2.17979	0.0292732	0.0654476	Abcd2
ENSMUSG00000018654	31.6179	22.7313	40.5045	-0.649603	-2.49313	0.0126624	0.031285	Ikzf1
ENSMUSG00000028538	322.985	249.747	396.223	-0.649449	-6.63234	3.30408e-11	2.31893e-10	St3gal3
ENSMUSG00000027692	47.1975	34.9539	59.4411	-0.649089	-2.8429	0.00447052	0.0122935	Tnik
ENSMUSG00000075327	426.303	330.285	522.32	-0.648776	-7.48228	7.30437e-14	6.12417e-13	Zbtb2
ENSMUSG00000047414	10.0814	6.05273	14.1101	-0.64871	-2.04802	0.0405579	0.0866137	Flrt2
ENSMUSG00000039546	27.2511	19.3514	35.1509	-0.64866	-2.391	0.0168028	0.0401352	Ajap1
ENSMUSG00000069308	18.5332	12.7417	24.3248	-0.648374	-2.22699	0.0259482	0.0587579	Hist1h2bp
ENSMUSG00000025868	636.162	493.649	778.675	-0.648274	-8.68454	3.80289e-18	4.1488e-17	Higd2a
ENSMUSG00000087610	4.47577	1.66274	7.2888	-0.648098	-2.16099	0.0306964	0.0682488
ENSMUSG00000038712	846.096	657.282	1034.91	-0.648093	-10.2752	9.11399e-25	1.38792e-23	Fam63a
ENSMUSG00000101431	578.918	449.132	708.704	-0.648062	-8.54394	1.29717e-17	1.36662e-16
ENSMUSG00000042626	2197.57	1710.19	2684.94	-0.647866	-15.0967	1.7023e-51	6.252e-50	Shc1
ENSMUSG00000091542	77.0638	58.3366	95.7911	-0.647711	-3.48588	0.000490518	0.00160341
ENSMUSG00000080985	21.1609	14.7786	27.5433	-0.647693	-2.27984	0.022617	0.0521431
ENSMUSG00000053931	5688.89	4431.3	6946.49	-0.647289	-22.2344	1.59658e-109	1.7243e-107	Cnn3
ENSMUSG00000112784	10.1141	5.76675	14.4615	-0.647161	-2.04458	0.040896	0.0872756
ENSMUSG00000109325	51.6654	38.5417	64.7891	-0.647048	-2.99404	0.0027531	0.0079028
ENSMUSG00000065637	21.1844	14.7732	27.5956	-0.647019	-2.27208	0.0230814	0.0530535
ENSMUSG00000040938	20.0316	13.7912	26.2719	-0.646603	-2.21914	0.0264774	0.0598817	Slc16a11
ENSMUSG00000041075	4904.77	3821.22	5988.33	-0.646247	-20.1779	1.53243e-90	1.2629e-88	Fzd7
ENSMUSG00000029049	35.8348	26.0535	45.6161	-0.646104	-2.56499	0.0103178	0.0260806	Morn1
ENSMUSG00000032850	124.062	94.9793	153.145	-0.64606	-4.19843	2.68776e-05	0.000104989	Rnft2
ENSMUSG00000032519	464.541	360.404	568.678	-0.646005	-7.70719	1.28622e-14	1.1305e-13	Slc25a38
ENSMUSG00000056209	1566.17	1219.26	1913.08	-0.645909	-12.7729	2.32397e-37	5.63182e-36	Npm3
ENSMUSG00000021102	938.245	729.745	1146.74	-0.64575	-10.4764	1.10865e-25	1.75513e-24	Glrx5
ENSMUSG00000061046	146.208	112.177	180.238	-0.645735	-4.4655	7.98815e-06	3.34222e-05	Haghl
ENSMUSG00000100235	7.76979	4.34334	11.1962	-0.645621	-2.02906	0.0424517	0.0901965	Zfp708
ENSMUSG00000099397	840.283	652.935	1027.63	-0.645477	-9.3335	1.02428e-20	1.27106e-19
ENSMUSG00000021678	1902.23	1481.7	2322.77	-0.645473	-14.4979	1.24976e-47	3.99992e-46	F2rl1
ENSMUSG00000021177	1300.11	1012.35	1587.86	-0.644939	-12.5245	5.48514e-36	1.26694e-34	Tdp1
ENSMUSG00000036890	416.961	323.49	510.433	-0.644792	-7.24733	4.25074e-13	3.3897e-12	Gtdc1
ENSMUSG00000106086	10.4459	6.40506	14.4868	-0.644719	-2.04163	0.0411885	0.0877885
ENSMUSG00000020143	16.3844	11.0616	21.7073	-0.644507	-2.15529	0.0311388	0.0690896	Dock2
ENSMUSG00000071658	519.465	403.327	635.603	-0.644451	-7.63722	2.21958e-14	1.9251e-13	Gng3
ENSMUSG00000023045	89.4364	67.8625	111.01	-0.644216	-3.51881	0.000433486	0.00142678	Soat2
ENSMUSG00000102428	19.3816	13.3812	25.3821	-0.643651	-2.22032	0.0263974	0.0597293	Pcdhga12
ENSMUSG00000090936	5.11782	2.34022	7.89542	-0.643485	-2.0685	0.0385929	0.0829666
ENSMUSG00000022560	371.607	288.376	454.838	-0.643162	-6.98425	2.86383e-12	2.16407e-11	Slc52a2
ENSMUSG00000020974	736.389	573.005	899.774	-0.643157	-9.22752	2.76962e-20	3.37144e-19	Pole2
ENSMUSG00000028467	515.871	400.963	630.778	-0.643124	-8.048	8.41579e-16	8.00041e-15	Gba2
ENSMUSG00000001604	292.261	226.418	358.105	-0.642812	-6.16759	6.93393e-10	4.35594e-09	Tcea3
ENSMUSG00000027030	602.34	468.704	735.976	-0.642137	-8.74167	2.29682e-18	2.52906e-17	Stk39
ENSMUSG00000034667	2724.08	2126.05	3322.11	-0.641629	-16.8035	2.29918e-63	1.13057e-61	Xpot
ENSMUSG00000037347	24.3383	17.1828	31.4938	-0.641534	-2.28911	0.022073	0.0510501	Chst7
ENSMUSG00000031493	6.44086	3.3494	9.53231	-0.641471	-2.02821	0.0425389	0.0903258	Ggn
ENSMUSG00000030560	454.478	353.259	555.697	-0.641159	-7.42142	1.1587e-13	9.53904e-13	Ctsc
ENSMUSG00000060519	672.258	523.476	821.039	-0.641049	-8.82269	1.11738e-18	1.25669e-17	Tor3a
ENSMUSG00000110932	4.30972	1.6747	6.94474	-0.641033	-2.12059	0.0339561	0.0743942
ENSMUSG00000101856	24.961	17.7233	32.1987	-0.640996	-2.32975	0.0198193	0.0464033	1700096K18Rik
ENSMUSG00000028066	1988.53	1552.15	2424.92	-0.640717	-14.533	7.4817e-48	2.41745e-46	Pmf1
ENSMUSG00000066647	35.2914	25.8641	44.7187	-0.640272	-2.58268	0.00980371	0.0248849	Gm5113
ENSMUSG00000033126	87.5654	66.758	108.373	-0.640122	-3.63321	0.00027992	0.000949879	Ybey
ENSMUSG00000030098	39.7307	29.2338	50.2275	-0.640052	-2.62589	0.00864233	0.0222062	Grip2
ENSMUSG00000052058	3.45999	1.00918	5.9108	-0.639939	-2.20362	0.0275513	0.0620435	Olfr901
ENSMUSG00000024170	766.811	597.484	936.139	-0.639839	-9.34268	9.39277e-21	1.16802e-19	Telo2
ENSMUSG00000056468	5.12428	2.35217	7.89639	-0.639751	-2.05991	0.0394068	0.0845397	5730596B20Rik
ENSMUSG00000046341	855.623	667.013	1044.23	-0.63961	-9.95349	2.43498e-23	3.48199e-22
ENSMUSG00000043003	15.0311	10.0611	20.0012	-0.638899	-2.10756	0.0350691	0.0765039	Rasef
ENSMUSG00000022114	3008.82	2350.83	3666.81	-0.63889	-17.1167	1.11337e-65	5.74967e-64	Spry2
ENSMUSG00000022519	538.415	419.31	657.52	-0.638643	-8.02451	1.01933e-15	9.63213e-15	Srl
ENSMUSG00000029430	22798.5	17831.2	27765.7	-0.638164	-28.6785	7.07189e-181	1.74234e-178	Ran
ENSMUSG00000029446	467.554	363.987	571.121	-0.638105	-7.54218	4.62184e-14	3.92517e-13	Psph
ENSMUSG00000060206	1591.3	1242.83	1939.76	-0.638018	-12.801	1.61849e-37	3.94646e-36	Zfp462
ENSMUSG00000047832	2144.07	1675.73	2612.42	-0.637634	-14.6375	1.61856e-48	5.34668e-47	Cdca4
ENSMUSG00000030826	2329.1	1820.62	2837.57	-0.637573	-15.1285	1.05046e-51	3.87606e-50	Bcat2
ENSMUSG00000048701	1651.97	1290.82	2013.11	-0.637483	-13.5153	1.27049e-41	3.50229e-40	Ccdc6
ENSMUSG00000046719	110.836	84.9293	136.743	-0.637477	-3.87929	0.000104761	0.000378176	Nxph3
ENSMUSG00000030796	4386.75	3430.59	5342.91	-0.637359	-19.744	9.0406e-87	6.98785e-85	Tead2
ENSMUSG00000050840	5.59482	2.65668	8.53295	-0.637275	-2.04303	0.041049	0.0875229	Cdh20
ENSMUSG00000038500	666.657	519.749	813.565	-0.637246	-8.84152	9.44233e-19	1.06477e-17	Prr3
ENSMUSG00000048445	88.2464	67.4103	109.082	-0.636854	-3.65343	0.000258755	0.000882874	Ccdc57
ENSMUSG00000019437	448.973	349.689	548.258	-0.636806	-7.53057	5.05186e-14	4.28114e-13	Tlcd1
ENSMUSG00000097666	15.0831	10.0808	20.0854	-0.636489	-2.0953	0.0361442	0.0785304
ENSMUSG00000044595	284.188	220.688	347.687	-0.636288	-5.97565	2.29171e-09	1.38063e-08	Dnd1
ENSMUSG00000055917	874.858	683.376	1066.34	-0.635746	-10.2253	1.52803e-24	2.30197e-23	Zfp277
ENSMUSG00000009108	43.2904	32.0942	54.4865	-0.635701	-2.70667	0.00679628	0.0179183	Gnat2
ENSMUSG00000019792	476.157	371.146	581.168	-0.635527	-7.41867	1.18301e-13	9.72897e-13	Trmt11
ENSMUSG00000055612	5409.73	4235.65	6583.81	-0.635	-21.6819	3.03821e-104	3.08411e-102	Cdca7
ENSMUSG00000081173	21.5091	15.0992	27.919	-0.634729	-2.22542	0.0260532	0.0589731
ENSMUSG00000024713	13.7559	9.08566	18.4261	-0.63466	-2.06659	0.0387727	0.0833179	Pcsk5
ENSMUSG00000031398	523.596	408.17	639.021	-0.634342	-7.45423	9.03951e-14	7.51238e-13	Plxna3
ENSMUSG00000021499	3.48818	1.01785	5.95851	-0.633713	-2.19638	0.0280645	0.0631031	Catsper3
ENSMUSG00000048216	25.4912	18.0918	32.8905	-0.633257	-2.27227	0.0230704	0.0530437	Gpr85
ENSMUSG00000036188	710.624	555.35	865.898	-0.633222	-9.29446	1.47956e-20	1.82073e-19	Ankmy2
ENSMUSG00000033256	185.581	143.745	227.417	-0.633181	-4.96877	6.73798e-07	3.19628e-06	Shf
ENSMUSG00000015942	39.7365	29.494	49.9789	-0.632837	-2.68357	0.00728413	0.0190664	Gtf2ird2
ENSMUSG00000092349	55.1357	41.5355	68.7359	-0.632587	-2.9985	0.0027131	0.00780565	Platr17
ENSMUSG00000079659	195.195	151.314	239.076	-0.632586	-5.02269	5.09531e-07	2.44898e-06	Tmem243
ENSMUSG00000087235	272.297	211.833	332.761	-0.632534	-5.8759	4.20545e-09	2.47492e-08
ENSMUSG00000050144	401.744	313.206	490.282	-0.632463	-6.92193	4.45543e-12	3.3201e-11	Slc25a44
ENSMUSG00000030019	1167.67	913.891	1421.46	-0.632433	-11.3659	6.1828e-30	1.15876e-28	Fbxl14
ENSMUSG00000021760	85.9165	65.7204	106.113	-0.632309	-3.584	0.000338372	0.00113327	Gpx8
ENSMUSG00000021986	15.7876	10.382	21.1932	-0.632256	-2.05715	0.039672	0.0850237	Amer2
ENSMUSG00000097051	5.12073	2.32826	7.9132	-0.632063	-2.04333	0.0410193	0.0874675
ENSMUSG00000029012	1625.23	1272.81	1977.66	-0.631957	-13.26	3.95082e-40	1.04175e-38	Orc5
ENSMUSG00000033107	55.2768	41.6506	68.9031	-0.631948	-2.95528	0.00312386	0.00886982	Rnf125
ENSMUSG00000048826	538.404	420.082	656.726	-0.631917	-7.42198	1.15382e-13	9.50211e-13	Dact2
ENSMUSG00000049504	1075.54	841.249	1309.83	-0.631805	-10.0413	1.00336e-23	1.4613e-22	Proser1
ENSMUSG00000007836	7881.51	6179.91	9583.11	-0.631546	-21.3753	2.26789e-101	2.21653e-99	Hnrnpa0
ENSMUSG00000020255	1047.34	819.91	1274.77	-0.631317	-11.0697	1.75954e-28	3.11736e-27	D10Wsu102e
ENSMUSG00000068699	750.797	587.002	914.592	-0.631149	-9.08806	1.00824e-19	1.19833e-18	Flnc
ENSMUSG00000020092	2332.41	1827.7	2837.13	-0.631138	-14.3261	1.50434e-46	4.70023e-45	Pald1
ENSMUSG00000091345	88.3894	67.6963	109.082	-0.630963	-3.62535	0.000288573	0.000976301	Col6a5
ENSMUSG00000022353	1869.77	1465.68	2273.87	-0.630442	-14.0596	6.73061e-45	2.02535e-43	Mtss1
ENSMUSG00000093908	225.465	175.167	275.763	-0.630284	-5.35644	8.48796e-08	4.41807e-07
ENSMUSG00000109750	35.5083	26.1252	44.8915	-0.630214	-2.52473	0.0115786	0.028888
ENSMUSG00000042063	128.685	99.3116	158.059	-0.629523	-4.14602	3.38311e-05	0.000130555	Zfp386
ENSMUSG00000000959	2171.9	1703.33	2640.46	-0.62938	-14.624	1.97519e-48	6.50656e-47	Oxa1l
ENSMUSG00000033434	376.695	294.007	459.384	-0.629343	-6.57581	4.83881e-11	3.34251e-10	Gtpbp6
ENSMUSG00000052955	6.43334	3.32877	9.53791	-0.629042	-1.99647	0.0458824	0.0962501	Cpvl
ENSMUSG00000030209	14.5901	9.76313	19.417	-0.628953	-2.06208	0.0391999	0.0841263	Grin2b
ENSMUSG00000112937	2.13464	0	4.26928	-0.628729	-2.89066	0.00384429	0.0107261
ENSMUSG00000026047	606.629	474.713	738.544	-0.628708	-8.4359	3.28658e-17	3.39748e-16	Kdelc1
ENSMUSG00000114374	12.8777	8.37441	17.381	-0.62857	-2.02295	0.0430786	0.0913234
ENSMUSG00000002732	30.7181	22.4321	39.004	-0.628396	-2.43031	0.015086	0.0365197	Fkbp7
ENSMUSG00000023938	754.861	591.154	918.568	-0.627855	-9.09363	9.57862e-20	1.1396e-18	Aars2
ENSMUSG00000034663	214.581	166.904	262.257	-0.627798	-5.29795	1.17111e-07	6.00069e-07	Bmp2k
ENSMUSG00000053338	6.91648	3.69306	10.1399	-0.627692	-1.98786	0.0468267	0.0978572	Tarm1
ENSMUSG00000028807	497.084	388.849	605.318	-0.627488	-7.68182	1.56843e-14	1.37293e-13	Zbtb8a
ENSMUSG00000096006	930.011	728.837	1131.18	-0.627401	-9.70373	2.90683e-22	3.91305e-21
ENSMUSG00000081932	33.2551	24.4547	42.0554	-0.627391	-2.49641	0.0125459	0.0310457
ENSMUSG00000078880	17.8761	12.4025	23.3497	-0.62726	-2.14031	0.03233	0.0713577	Gm14308
ENSMUSG00000023391	4.61882	2.00312	7.23453	-0.627167	-2.04548	0.0408071	0.0871091	Dlx2
ENSMUSG00000045932	74.1603	56.6293	91.6912	-0.62691	-3.34655	0.000818251	0.0025825	Ifit2
ENSMUSG00000029581	7110.41	5585.61	8635.21	-0.626847	-19.3281	3.11439e-83	2.21206e-81	Fscn1
ENSMUSG00000024925	572.598	448.352	696.845	-0.626815	-8.2246	1.95844e-16	1.93731e-15	Rnaseh2c
ENSMUSG00000041313	884.474	692.92	1076.03	-0.62666	-8.86097	7.93183e-19	9.00641e-18	Slc7a1
ENSMUSG00000075609	857.942	672.602	1043.28	-0.626439	-9.73198	2.20263e-22	2.98548e-21
ENSMUSG00000067931	148.981	115.4	182.562	-0.626079	-4.40167	1.07421e-05	4.4102e-05	Zfp948
ENSMUSG00000101939	4064.82	3193.19	4936.45	-0.625557	-14.3296	1.42925e-46	4.47151e-45
ENSMUSG00000010048	1261.36	989.517	1533.19	-0.625483	-10.3879	2.81607e-25	4.37332e-24	Ifrd2
ENSMUSG00000052584	32.5074	23.7521	41.2626	-0.625189	-2.4076	0.0160576	0.0385656	Serp2
ENSMUSG00000086430	7.26275	4.02569	10.4998	-0.624724	-1.97	0.048838	0.101424
ENSMUSG00000058239	1373.13	1078.47	1667.8	-0.624695	-11.9997	3.56467e-33	7.54804e-32	Usf2
ENSMUSG00000035678	31.6112	23.19	40.0324	-0.62449	-2.42972	0.0151105	0.0365695	Tnfsf9
ENSMUSG00000034684	157.453	122.07	192.836	-0.624276	-4.42193	9.78235e-06	4.03861e-05	Sema3f
ENSMUSG00000024325	341.672	267.15	416.194	-0.624101	-6.4207	1.35651e-10	9.05057e-10	Ring1
ENSMUSG00000033222	1387.94	1090.68	1685.19	-0.623796	-12.3936	2.82951e-35	6.37367e-34	Ttf2
ENSMUSG00000003208	267.361	208.745	325.977	-0.623421	-5.80513	6.4317e-09	3.71483e-08	Ccdc94
ENSMUSG00000084221	130.27	100.898	159.642	-0.623205	-4.20424	2.61956e-05	0.000102461
ENSMUSG00000069620	312.537	244.328	380.746	-0.623065	-5.94904	2.69726e-09	1.61304e-08
ENSMUSG00000045534	5.45173	2.68927	8.21419	-0.622985	-1.99259	0.046306	0.0970002	Kcna5
ENSMUSG00000100720	145.503	112.839	178.167	-0.622763	-4.23674	2.26785e-05	8.9354e-05
ENSMUSG00000017453	1249.62	982.188	1517.06	-0.622527	-11.6406	2.56258e-31	5.05505e-30	Pipox
ENSMUSG00000020312	299.711	234.029	365.394	-0.622411	-5.74591	9.1426e-09	5.2056e-08	Shc2
ENSMUSG00000007603	1182.91	929.452	1436.36	-0.622359	-10.9236	8.88825e-28	1.53337e-26	Dus3l
ENSMUSG00000090841	5447.32	4287.67	6606.97	-0.622354	-19.1641	7.38726e-82	5.07917e-80	Myl6
ENSMUSG00000040969	18.6661	13.0495	24.2827	-0.622324	-2.13794	0.0325213	0.0717197	Arhgef38
ENSMUSG00000048078	782.439	614.566	950.312	-0.622033	-9.49132	2.28121e-21	2.93714e-20	Tenm4
ENSMUSG00000071267	85.0654	65.3226	104.808	-0.621304	-3.46791	0.000524527	0.00170549	Zfp942
ENSMUSG00000041199	262.522	205.009	320.035	-0.621022	-5.47064	4.48421e-08	2.39522e-07	Rpusd1
ENSMUSG00000032303	4.29725	1.68337	6.91113	-0.620886	-2.0766	0.0378386	0.0816228	Chrna3
ENSMUSG00000103409	14.4205	9.73055	19.1104	-0.620717	-2.04103	0.0412474	0.0878906
ENSMUSG00000034645	74.4994	56.9787	92.0202	-0.620455	-3.24304	0.00118261	0.00362368	Zyg11a
ENSMUSG00000031665	5423.92	4271.73	6576.11	-0.620314	-17.7982	7.29468e-71	4.1375e-69	Sall1
ENSMUSG00000022475	307.012	240.309	373.714	-0.620268	-6.20046	5.62972e-10	3.56504e-09	Hdac7
ENSMUSG00000104346	27.305	19.8143	34.7956	-0.619996	-2.30399	0.0212233	0.0492945	Pcdhga3
ENSMUSG00000029149	129.328	100.289	158.367	-0.619894	-4.13569	3.53894e-05	0.000136257	Krtcap3
ENSMUSG00000021258	1554.15	1223.23	1885.08	-0.619474	-12.2056	2.90317e-34	6.39943e-33	Ccnk
ENSMUSG00000074052	13.5573	9.0737	18.0409	-0.6193	-2.01833	0.043557	0.0921063
ENSMUSG00000024127	601.905	472.746	731.063	-0.619094	-7.86746	3.61907e-15	3.30495e-14	Prepl
ENSMUSG00000075232	2452.03	1932.37	2971.69	-0.618419	-15.136	9.37188e-52	3.47435e-50	Amd1
ENSMUSG00000034295	513.628	403.204	624.052	-0.618412	-7.46876	8.09556e-14	6.76355e-13	Fhod3
ENSMUSG00000097683	12.0151	7.71875	16.3115	-0.618152	-1.97131	0.0486883	0.101175
ENSMUSG00000005161	8816.7	6953.77	10679.6	-0.618045	-24.0226	1.61476e-127	2.37219e-125	Prdx2
ENSMUSG00000027845	222.709	174.037	271.382	-0.617792	-5.2249	1.74253e-07	8.77649e-07	Dclre1b
ENSMUSG00000096403	1172.39	923.293	1421.49	-0.617722	-10.6901	1.13266e-26	1.87734e-25
ENSMUSG00000059409	2628.05	2071.67	3184.42	-0.617699	-15.4345	9.58686e-54	3.73556e-52	Ppp2r5d
ENSMUSG00000069301	9.26581	5.68633	12.8453	-0.617625	-1.94787	0.051431	0.105983	Hist1h2ag
ENSMUSG00000024213	1389.82	1094.45	1685.19	-0.617623	-11.0789	1.58743e-28	2.81875e-27	Nudt3
ENSMUSG00000025431	2.96592	0.668802	5.26304	-0.617541	-2.20344	0.0275635	0.0620652	Crisp1
ENSMUSG00000031996	5673.85	4475.31	6872.38	-0.617175	-19.4156	5.70089e-84	4.0984e-82	Aplp2
ENSMUSG00000039552	22.4996	16.0629	28.9362	-0.617167	-2.19571	0.0281128	0.0631994	Rsph4a
ENSMUSG00000085066	12.7675	8.41476	17.1202	-0.616961	-1.9902	0.0465691	0.0974393
ENSMUSG00000103945	12.7146	8.3735	17.0557	-0.616804	-1.98859	0.0467464	0.0977582
ENSMUSG00000030630	532.875	418.984	646.767	-0.616699	-7.79939	6.22088e-15	5.59453e-14	Fah
ENSMUSG00000041703	1820.39	1435.05	2205.74	-0.616532	-13.3675	9.35862e-41	2.50964e-39	Zic5
ENSMUSG00000022621	218.793	171.116	266.47	-0.616236	-5.20612	1.92829e-07	9.67292e-07	Rabl2
ENSMUSG00000109582	7.10522	4.01163	10.1988	-0.615883	-1.93862	0.0525472	0.107914
ENSMUSG00000015478	436.754	343.301	530.208	-0.615638	-7.14393	9.06976e-13	7.0728e-12	Rnf5
ENSMUSG00000021594	148.192	115.276	181.109	-0.615613	-4.23825	2.25273e-05	8.8788e-05	Srd5a1
ENSMUSG00000019796	1265.5	997.328	1533.66	-0.615585	-11.2378	2.65987e-29	4.86553e-28	Lrp11
ENSMUSG00000023942	4793.33	3783.7	5802.97	-0.615402	-20.0778	1.15443e-89	9.31897e-88	Slc29a1
ENSMUSG00000032446	526.168	413.489	638.847	-0.615393	-7.29518	2.98264e-13	2.40687e-12	Eomes
ENSMUSG00000005674	146.502	114.034	178.97	-0.615261	-4.34197	1.41211e-05	5.72001e-05	Tomm40l
ENSMUSG00000069306	11.9663	7.71547	16.2172	-0.61508	-1.96558	0.0493473	0.102356	Hist1h4m
ENSMUSG00000023367	12.5003	8.04599	16.9546	-0.61458	-1.96036	0.0499532	0.103331	Tmem176a
ENSMUSG00000079478	742.637	585.08	900.193	-0.61453	-9.18911	3.96114e-20	4.78493e-19	Sssca1
ENSMUSG00000026042	53.9238	40.8114	67.0363	-0.614401	-2.80563	0.0050219	0.0136668	Col5a2
ENSMUSG00000081429	52.1433	39.5976	64.689	-0.6144	-2.8612	0.00422046	0.0116742
ENSMUSG00000109115	30.0689	22.119	38.0188	-0.614033	-2.3653	0.0180156	0.0426703
ENSMUSG00000042631	5.62635	2.70661	8.54608	-0.613664	-1.98724	0.0468955	0.0979748	Xkr7
ENSMUSG00000086418	2.97723	0.656844	5.29761	-0.613522	-2.20015	0.0277964	0.0625598
ENSMUSG00000060397	54.6804	41.5038	67.8569	-0.613365	-2.84124	0.00449387	0.0123491	Zfp128
ENSMUSG00000065715	20.817	14.7134	26.9206	-0.613212	-2.12702	0.0334187	0.0733977	Snord7
ENSMUSG00000029247	10530.1	8321.82	12738.5	-0.613142	-24.5373	5.90478e-133	9.43647e-131	Paics
ENSMUSG00000055818	22.0502	15.7952	28.3052	-0.613072	-2.18018	0.0292439	0.0653945	A230083G16Rik
ENSMUSG00000020627	29.0806	20.8695	37.2918	-0.612559	-2.18922	0.0285808	0.0641056	Klhl29
ENSMUSG00000095277	116.349	90.3012	142.396	-0.612027	-3.82193	0.00013241	0.000470587
ENSMUSG00000113110	9.2436	5.68304	12.8042	-0.611993	-1.92947	0.053673	0.10994
ENSMUSG00000042155	227.297	178.134	276.46	-0.611952	-5.1899	2.10405e-07	1.051e-06	Klhl23
ENSMUSG00000041975	399.181	313.998	484.363	-0.611917	-6.60239	4.04584e-11	2.8178e-10	Mettl8
ENSMUSG00000100215	3014.14	2381.78	3646.51	-0.611766	-13.5195	1.19954e-41	3.31056e-40
ENSMUSG00000066621	294.445	231.182	357.708	-0.611363	-5.71455	1.09993e-08	6.20746e-08	Tecpr1
ENSMUSG00000027175	104.636	80.9483	128.323	-0.611196	-3.62437	0.000289665	0.000979296	Tcp11l1
ENSMUSG00000057378	56.0384	42.5154	69.5614	-0.611053	-2.8208	0.00479033	0.0130863	Ryr3
ENSMUSG00000045136	2583.54	2042.51	3124.58	-0.611008	-15.5827	9.53907e-55	3.81112e-53	Tubb2b
ENSMUSG00000039810	434.764	342.327	527.2	-0.610844	-7.02343	2.16492e-12	1.64804e-11	Zc3h10
ENSMUSG00000078664	2.45263	0.328422	4.57683	-0.610827	-2.42282	0.0154007	0.0371842	Sprr2a1
ENSMUSG00000039985	9572.78	7573.9	11571.7	-0.610455	-23.7587	8.92559e-125	1.26412e-122	Fam60a
ENSMUSG00000038347	76.9878	59.2555	94.72	-0.610384	-3.28403	0.00102335	0.0031785	Tcte2
ENSMUSG00000111149	30.4132	22.4701	38.3563	-0.610371	-2.37142	0.0177197	0.0420579
ENSMUSG00000048355	426.962	336.368	517.557	-0.61027	-7.0428	1.88415e-12	1.43987e-11	Arxes1
ENSMUSG00000029595	39.3218	29.4734	49.1702	-0.610021	-2.54601	0.0108963	0.0273704	Lhx5
ENSMUSG00000021010	21.5328	15.4288	27.6368	-0.609884	-2.16308	0.0305351	0.0679285	Npas3
ENSMUSG00000046314	81.8617	63.0649	100.658	-0.609393	-3.2405	0.0011932	0.00365185	Stxbp6
ENSMUSG00000114279	7.94421	4.69778	11.1906	-0.609283	-1.91656	0.0552935	0.112819
ENSMUSG00000114064	19.8387	14.0999	25.5774	-0.609213	-2.11845	0.0341369	0.0747113
ENSMUSG00000035783	60.4411	46.2288	74.6533	-0.609042	-2.99403	0.00275322	0.0079028	Acta2
ENSMUSG00000033542	119.282	92.5838	145.981	-0.60875	-3.73458	0.000188029	0.000652473	Arhgef5
ENSMUSG00000021493	1076.97	851.186	1302.75	-0.60871	-10.5058	8.12575e-26	1.29421e-24	Pdlim7
ENSMUSG00000037787	291.923	229.482	354.363	-0.608694	-5.78408	7.29092e-09	4.19166e-08	Apopt1
ENSMUSG00000029101	575.045	453.786	696.303	-0.608496	-7.94087	2.00776e-15	1.85716e-14	Rgs12
ENSMUSG00000091401	72.7859	55.9812	89.5907	-0.608344	-3.15737	0.00159202	0.00476698
ENSMUSG00000037033	23.3846	16.8337	29.9355	-0.608285	-2.17049	0.0299699	0.0667906	Clca3b
ENSMUSG00000020211	1805.86	1428.43	2183.28	-0.608196	-12.8941	4.86109e-38	1.20392e-36	Sf3a2
ENSMUSG00000038026	9.27702	5.67976	12.8743	-0.608143	-1.91744	0.0551824	0.112641	Kcnj9
ENSMUSG00000050394	174.725	136.756	212.694	-0.607702	-4.6131	3.967e-06	1.71971e-05	Armcx6
ENSMUSG00000027550	405.888	319.875	491.902	-0.6076	-6.49057	8.55145e-11	5.80703e-10	Lrrcc1
ENSMUSG00000028327	11.4132	7.40767	15.4188	-0.607537	-1.93847	0.0525659	0.107936	Stra6l
ENSMUSG00000068922	1719.51	1361.2	2077.82	-0.606906	-12.9358	2.82735e-38	7.08395e-37	Msto1
ENSMUSG00000034336	1439.11	1138.59	1739.63	-0.606883	-11.6689	1.83803e-31	3.64401e-30	Ina
ENSMUSG00000039316	97.6757	75.8152	119.536	-0.606881	-3.60362	0.000313811	0.00105535	Rftn1
ENSMUSG00000025352	117.44	91.4768	143.404	-0.6068	-3.90163	9.5548e-05	0.000347357	Gdf11
ENSMUSG00000044617	474.297	373.831	574.764	-0.606495	-6.68681	2.28085e-11	1.62148e-10	Zbtb39
ENSMUSG00000019054	1162.45	919.793	1405.12	-0.606459	-10.939	7.50568e-28	1.29959e-26	Fis1
ENSMUSG00000079487	1248.61	987.356	1509.86	-0.606416	-9.89032	4.58583e-23	6.46003e-22	Med12
ENSMUSG00000064340	148.684	116.17	181.199	-0.606297	-4.19844	2.68757e-05	0.000104989
ENSMUSG00000035376	1102.48	872.449	1332.51	-0.606203	-10.5374	5.81105e-26	9.32449e-25	Hacd2
ENSMUSG00000027751	1638.01	1296.48	1979.53	-0.606151	-11.9898	4.01964e-33	8.48862e-32	Supt20
ENSMUSG00000019864	211.231	165.845	256.618	-0.606142	-5.09624	3.46471e-07	1.69138e-06	Rtn4ip1
ENSMUSG00000056367	265.035	208.338	321.733	-0.606119	-5.44377	5.21635e-08	2.76506e-07	Actr3b
ENSMUSG00000064360	4027.26	3190.95	4863.56	-0.605974	-15.9971	1.33895e-57	5.63503e-56	ND3
ENSMUSG00000097320	25.3425	18.477	32.208	-0.605938	-2.22936	0.0257902	0.0584561
ENSMUSG00000021732	53.6381	40.8015	66.4746	-0.605782	-2.7945	0.00519796	0.0140811	Fgf10
ENSMUSG00000094777	20.3945	14.4394	26.3496	-0.605696	-2.08843	0.0367588	0.0796317	Hist1h2ap
ENSMUSG00000096999	11.8889	7.73728	16.0405	-0.605438	-1.93302	0.0532338	0.109116
ENSMUSG00000001016	4801.11	3806.85	5795.36	-0.604959	-18.641	1.49398e-77	9.65451e-76	Ilf2
ENSMUSG00000038240	219.601	172.537	266.665	-0.604936	-5.10207	3.35954e-07	1.64275e-06	Pdss2
ENSMUSG00000083649	207.356	162.707	252.006	-0.604849	-4.81213	1.49332e-06	6.82514e-06	Rasl2-9
ENSMUSG00000102995	2.97634	0.677475	5.2752	-0.604794	-2.18503	0.0288866	0.0646749
ENSMUSG00000040189	753.857	596.233	911.482	-0.604572	-8.85995	8.00487e-19	9.08063e-18	Ccdc114
ENSMUSG00000023236	42.9539	32.4759	53.4319	-0.603241	-2.60268	0.0092499	0.0236185	Scg5
ENSMUSG00000040021	640.972	506.709	775.234	-0.603008	-7.67739	1.62359e-14	1.42069e-13	Lats1
ENSMUSG00000029580	44451.2	35286.2	53616.2	-0.602408	-21.5317	7.8625e-103	7.84658e-101	Actb
ENSMUSG00000020099	700.94	554.71	847.169	-0.602379	-8.12414	4.50542e-16	4.34948e-15	Unc5b
ENSMUSG00000015750	1282.01	1016.4	1547.61	-0.602363	-11.2369	2.6876e-29	4.90866e-28	Aph1a
ENSMUSG00000027070	2939.46	2332.36	3546.56	-0.602284	-15.5699	1.16607e-54	4.65092e-53	Lrp2
ENSMUSG00000040666	20.2038	14.3805	26.0271	-0.601864	-2.09018	0.0366016	0.0794147	Sh3bgr
ENSMUSG00000023018	4907.82	3896.11	5919.52	-0.601839	-19.563	3.19439e-85	2.42159e-83	Smarcd1
ENSMUSG00000037992	1240.57	983.479	1497.66	-0.601703	-10.8915	1.26596e-27	2.1729e-26	Rara
ENSMUSG00000041530	2150.96	1706.71	2595.21	-0.601592	-13.7049	9.48831e-43	2.70383e-41	Ago1
ENSMUSG00000008958	1316.33	1043.88	1588.78	-0.601473	-11.4338	2.83569e-30	5.37848e-29	Vps72
ENSMUSG00000034880	1365.25	1082.83	1647.68	-0.601085	-10.8733	1.54487e-27	2.64203e-26	Mrpl34
ENSMUSG00000051557	331.63	261.954	401.307	-0.600835	-6.13866	8.3219e-10	5.19339e-09	Pusl1
ENSMUSG00000050332	602.198	476.977	727.418	-0.600435	-8.16519	3.20937e-16	3.13152e-15	Amer1
ENSMUSG00000034462	627.413	496.742	758.084	-0.600394	-8.02329	1.02948e-15	9.72413e-15	Pkd2
ENSMUSG00000028919	104.541	81.446	127.637	-0.6003	-3.6661	0.000246276	0.000843213	Arhgef19
ENSMUSG00000087502	31.933	23.7793	40.0866	-0.600296	-2.366	0.0179814	0.0426039
ENSMUSG00000003604	584.529	463.088	705.97	-0.599516	-8.0422	8.82418e-16	8.37182e-15	Aven
ENSMUSG00000090643	84.1965	65.3507	103.042	-0.599487	-3.35165	0.000803311	0.00253908
ENSMUSG00000008575	313.541	247.643	379.439	-0.599364	-5.87993	4.10443e-09	2.41788e-08	Nfib
ENSMUSG00000108042	2.49415	0.34038	4.64792	-0.599243	-2.41402	0.0157776	0.0379848
ENSMUSG00000023873	13.0465	8.74199	17.3511	-0.599028	-1.93454	0.0530474	0.108818	1700010I14Rik
ENSMUSG00000068466	176.596	138.786	214.407	-0.598689	-4.5672	4.94285e-06	2.11714e-05
ENSMUSG00000052751	406.967	322.018	491.917	-0.598575	-6.41807	1.38015e-10	9.19527e-10	Repin1
ENSMUSG00000058392	2921.45	2321.48	3521.42	-0.59848	-14.8718	5.02604e-50	1.75075e-48	Rrp1b
ENSMUSG00000020057	48.1064	36.5754	59.6375	-0.598475	-2.65252	0.00798941	0.0207176	Dram1
ENSMUSG00000079741	4.6468	2.03571	7.2579	-0.598473	-1.9834	0.0473228	0.0987018
ENSMUSG00000043439	2731.71	2170.61	3292.81	-0.598431	-13.9658	2.52215e-44	7.5131e-43	Epop
ENSMUSG00000000902	3156.56	2508.86	3804.25	-0.598318	-15.6653	2.61062e-55	1.05011e-53	Smarcb1
ENSMUSG00000109724	689.466	546.795	832.136	-0.597824	-8.23652	1.77299e-16	1.7627e-15
ENSMUSG00000036853	71.5741	55.3058	87.8425	-0.597725	-3.11153	0.0018612	0.00551368	Mcoln3
ENSMUSG00000028443	221.475	174.567	268.383	-0.597506	-4.97263	6.60499e-07	3.13823e-06	Nudt2
ENSMUSG00000111423	722.308	573.003	871.614	-0.597465	-8.37914	5.33137e-17	5.43993e-16
ENSMUSG00000041355	4329.76	3443.75	5215.76	-0.597335	-18.7007	4.88254e-78	3.17258e-76	Ssr2
ENSMUSG00000035521	319.494	252.597	386.391	-0.597156	-5.9219	3.18246e-09	1.88793e-08	Gnptg
ENSMUSG00000028093	2155.92	1714.17	2597.67	-0.597024	-14.011	1.33481e-44	3.99631e-43	Acp6
ENSMUSG00000025202	66.4701	51.1423	81.798	-0.596842	-2.94607	0.00321841	0.00911093	Scd3
ENSMUSG00000051705	253.419	200.137	306.701	-0.596719	-5.40787	6.37782e-08	3.35218e-07	Senp8
ENSMUSG00000031595	89.2594	69.4523	109.066	-0.596406	-3.39036	0.000698001	0.00222615	Pdgfrl
ENSMUSG00000029913	920.861	731.436	1110.29	-0.596215	-9.30314	1.36354e-20	1.68233e-19	Prdm5
ENSMUSG00000042406	1577.12	1253.7	1900.54	-0.596137	-12.0247	2.63703e-33	5.61395e-32	Atf4
ENSMUSG00000052031	225.574	177.903	273.245	-0.595967	-4.93674	7.94403e-07	3.73915e-06	Tagap1
ENSMUSG00000087365	11.4918	7.33501	15.6487	-0.595894	-1.88913	0.058874	0.119118
ENSMUSG00000020069	1551.79	1233.98	1869.6	-0.59579	-12.0458	2.0401e-33	4.37465e-32	Hnrnph3
ENSMUSG00000043259	51.6423	39.565	63.7196	-0.595761	-2.77248	0.00556314	0.0149556	Fam13c
ENSMUSG00000012520	2.45812	0.34038	4.57587	-0.595473	-2.40113	0.0163446	0.0391912	Phox2b
ENSMUSG00000028546	36.1037	27.1428	45.0645	-0.594905	-2.42411	0.0153459	0.037067	Elavl4
ENSMUSG00000003992	150.595	118.389	182.801	-0.594778	-4.23102	2.32637e-05	9.14769e-05	Ssbp2
ENSMUSG00000031822	1113.67	884.73	1342.61	-0.594704	-9.3342	1.01761e-20	1.26343e-19	Gse1
ENSMUSG00000003812	251.611	198.582	304.64	-0.594456	-4.95656	7.17539e-07	3.39357e-06	Dnase2a
ENSMUSG00000082838	36.1442	27.1939	45.0945	-0.594363	-2.42273	0.0154042	0.0371852
ENSMUSG00000022112	2.785	0.668802	4.9012	-0.594074	-2.12738	0.0333885	0.0733601	Gpc5
ENSMUSG00000081627	13.0199	8.70283	17.337	-0.593882	-1.91242	0.0558224	0.113712
ENSMUSG00000024037	1208.02	961.271	1454.76	-0.593564	-10.5635	4.40014e-26	7.10389e-25	Wdr4
ENSMUSG00000031388	907.301	721.472	1093.13	-0.593412	-9.59909	8.06504e-22	1.06626e-20	Naa10
ENSMUSG00000069300	19.7137	14.0434	25.384	-0.593297	-2.04437	0.0409174	0.0873131	Hist1h2bj
ENSMUSG00000040430	1259.7	1002.25	1517.16	-0.593283	-10.9352	7.82604e-28	1.35209e-26	Pitpnc1
ENSMUSG00000024369	978.998	778.853	1179.14	-0.593255	-9.76089	1.65697e-22	2.26143e-21	Nelfe
ENSMUSG00000060467	178.334	140.517	216.151	-0.593038	-4.43105	9.3775e-06	3.88096e-05
ENSMUSG00000024302	319.144	252.615	385.673	-0.592955	-5.6165	1.94866e-08	1.07435e-07	Dtna
ENSMUSG00000021395	3169.13	2524.89	3813.36	-0.59287	-16.0625	4.67261e-58	1.98414e-56	Spin1
ENSMUSG00000051579	1293.33	1029.44	1557.22	-0.592866	-10.5088	7.87019e-26	1.25435e-24	Tceal8
ENSMUSG00000046675	264.065	208.894	319.237	-0.592764	-5.35709	8.45751e-08	4.40319e-07	Tmem251
ENSMUSG00000068749	3147.27	2507.28	3787.25	-0.592753	-15.1997	3.55438e-52	1.33019e-50	Psma5
ENSMUSG00000084998	49.2332	37.6184	60.848	-0.592675	-2.65495	0.00793191	0.0205866
ENSMUSG00000098051	19.0772	13.481	24.6735	-0.592516	-2.00636	0.0448174	0.0943666
ENSMUSG00000092066	4.46214	2.01508	6.9092	-0.592041	-1.94549	0.0517161	0.106503	1700121N20Rik
ENSMUSG00000081749	59.7016	45.9895	73.4138	-0.591955	-2.86118	0.00422061	0.0116742
ENSMUSG00000105813	5.79029	3.01112	8.56946	-0.591942	-1.89549	0.0580269	0.117666
ENSMUSG00000082420	68.1562	52.7101	83.6024	-0.591915	-2.99091	0.00278149	0.00797815
ENSMUSG00000031561	1431.26	1139.75	1722.77	-0.591756	-11.5354	8.75195e-31	1.68981e-29	Tenm3
ENSMUSG00000107952	240.126	189.948	290.303	-0.591568	-5.24713	1.5449e-07	7.82103e-07
ENSMUSG00000022263	593.841	472.1	715.581	-0.591499	-7.95112	1.84829e-15	1.71704e-14	Trio
ENSMUSG00000066640	820.579	652.193	988.965	-0.591265	-7.99657	1.27936e-15	1.20077e-14	Fbxl18
ENSMUSG00000059741	3.49168	0.993939	5.98942	-0.591166	-2.12317	0.0337397	0.0739721	Myl3
ENSMUSG00000069011	426.958	339.028	514.888	-0.591106	-6.81485	9.436e-12	6.87343e-11
ENSMUSG00000001642	4156.9	3315.52	4998.28	-0.590704	-18.2079	4.47074e-74	2.76811e-72	Akr1b3
ENSMUSG00000040323	172.05	135.626	208.473	-0.590409	-4.39449	1.11034e-05	4.54985e-05
ENSMUSG00000068270	220.299	173.864	266.733	-0.590106	-4.66301	3.11621e-06	1.36794e-05	Shroom4
ENSMUSG00000001420	56.5712	43.5494	69.5929	-0.589924	-2.80131	0.00508956	0.0138236	Tmem79
ENSMUSG00000025492	1349.73	1075.86	1623.6	-0.589839	-11.1781	5.22081e-29	9.41179e-28	Ifitm3
ENSMUSG00000020015	1230.68	980.515	1480.85	-0.589763	-10.7595	5.34556e-27	8.97325e-26	Cdk17
ENSMUSG00000098043	25.6278	18.7914	32.4642	-0.589725	-2.14546	0.0319161	0.070556
ENSMUSG00000024978	312.894	248.053	377.736	-0.589655	-5.77911	7.50948e-09	4.31312e-08	Gpam
ENSMUSG00000024197	1604.9	1279.74	1930.06	-0.589436	-12.446	1.4698e-35	3.35234e-34	Plin3
ENSMUSG00000031258	8.3952	5.05011	11.7403	-0.589166	-1.85718	0.0632852	0.12676	Xkrx
ENSMUSG00000081416	101.895	79.7291	124.06	-0.589035	-3.55372	0.000379821	0.00126173
ENSMUSG00000050751	214.593	169.635	259.551	-0.588985	-4.75256	2.00854e-06	9.03673e-06	Pgbd5
ENSMUSG00000082032	71.2432	55.2298	87.2565	-0.588066	-3.03088	0.00243842	0.00707825
ENSMUSG00000024165	4470.21	3569.6	5370.82	-0.588054	-18.1735	8.36134e-74	5.12338e-72	Hn1l
ENSMUSG00000054716	205.056	161.903	248.209	-0.587786	-4.36604	1.26522e-05	5.14971e-05	Zfp771
ENSMUSG00000086496	1.96965	0	3.93931	-0.587762	-2.76866	0.00562876	0.0151063	Gm14204
ENSMUSG00000090015	4.11606	1.66603	6.5661	-0.587757	-1.98118	0.0475706	0.0991706	Gm15446
ENSMUSG00000081676	78.5433	61.043	96.0436	-0.587743	-3.06268	0.00219362	0.0064268
ENSMUSG00000039477	824.428	657.026	991.829	-0.587546	-9.08459	1.04092e-19	1.23346e-18	Tnrc18
ENSMUSG00000001082	1680.25	1340.84	2019.67	-0.587216	-12.0502	1.93384e-33	4.16189e-32	Mfsd10
ENSMUSG00000078938	30.5685	22.8192	38.3178	-0.587116	-2.25459	0.0241593	0.0552574	Syce3
ENSMUSG00000097545	196.152	155.143	237.161	-0.58694	-4.62468	3.75174e-06	1.63298e-05	Mir124a-1hg
ENSMUSG00000097448	101.306	79.3397	123.272	-0.586626	-3.52107	0.000429805	0.00141545
ENSMUSG00000040840	106.726	83.4031	130.049	-0.586241	-3.36569	0.000763515	0.00242008
ENSMUSG00000026483	104.907	82.243	127.572	-0.586234	-3.48392	0.000494129	0.00161402	Fam129a
ENSMUSG00000009575	6816.27	5449.86	8182.68	-0.585282	-21.0344	3.17784e-98	3.00649e-96	Cbx5
ENSMUSG00000031548	1586.77	1267.39	1906.16	-0.585282	-12.0099	3.1526e-33	6.69347e-32	Sfrp1
ENSMUSG00000021262	793.048	632.75	953.346	-0.584994	-8.9122	5.00306e-19	5.73872e-18	Evl
ENSMUSG00000027601	1069.75	854.034	1285.47	-0.584755	-10.1907	2.1822e-24	3.26874e-23	Mtfr1
ENSMUSG00000109290	17.4271	12.1467	22.7076	-0.584427	-1.93385	0.0531318	0.108963
ENSMUSG00000037326	617.434	492.226	742.642	-0.584388	-7.73698	1.01808e-14	9.02537e-14	Capn15
ENSMUSG00000032396	446.498	355.069	537.928	-0.58431	-6.07066	1.27382e-09	7.83372e-09	Dis3l
ENSMUSG00000112332	14.2498	9.76313	18.7364	-0.584257	-1.90309	0.057029	0.115851
ENSMUSG00000028995	361.449	287.663	435.236	-0.584252	-6.25387	4.00394e-10	2.56921e-09	Fam126a
ENSMUSG00000081024	7.7632	4.6891	10.8373	-0.584168	-1.8385	0.0659892	0.131246
ENSMUSG00000064441	10.4235	6.73887	14.1082	-0.58405	-1.85161	0.0640825	0.128111	Snord37
ENSMUSG00000035397	1216.47	971.78	1461.17	-0.584017	-10.5207	6.93204e-26	1.10781e-24	Klf16
ENSMUSG00000019777	3399.57	2719.26	4079.88	-0.583659	-16.2674	1.68038e-59	7.37373e-58	Hdac2
ENSMUSG00000029326	1163.27	929.49	1397.06	-0.583338	-10.4888	9.72326e-26	1.54138e-24	Enoph1
ENSMUSG00000085322	3.64922	1.33432	5.96411	-0.583058	-2.00433	0.0450345	0.0947312
ENSMUSG00000024391	20.8898	15.1178	26.6618	-0.582955	-2.03758	0.041592	0.0885449	Apom
ENSMUSG00000110964	292.234	232.393	352.075	-0.58294	-5.67398	1.39514e-08	7.80646e-08
ENSMUSG00000030117	1298.51	1038.12	1558.9	-0.582796	-11.1122	1.09479e-28	1.9528e-27	Gdf3
ENSMUSG00000097321	7.05635	4.00834	10.1044	-0.58248	-1.84509	0.0650247	0.129702	1700028E10Rik
ENSMUSG00000026342	395.142	314.696	475.588	-0.582258	-6.27775	3.43513e-10	2.21807e-09	Slc35f5
ENSMUSG00000049792	414.191	330.065	498.316	-0.582176	-6.65935	2.75049e-11	1.94019e-10	Bag5
ENSMUSG00000046897	3205.19	2565.05	3845.32	-0.581994	-15.942	3.24042e-57	1.36132e-55	Zfp740
ENSMUSG00000057182	71.8235	55.9465	87.7005	-0.581408	-3.03039	0.00244237	0.00708796	Scn3a
ENSMUSG00000005078	519.307	414.449	624.166	-0.581161	-7.29617	2.96082e-13	2.39056e-12	Jkamp
ENSMUSG00000000708	1009.6	806.739	1212.46	-0.580606	-8.79268	1.46035e-18	1.62925e-17	Kat2b
ENSMUSG00000029071	1257.48	1005.71	1509.25	-0.580401	-10.3916	2.70733e-25	4.20721e-24	Dvl1
ENSMUSG00000045598	948.477	758.667	1138.29	-0.57984	-9.42729	4.20821e-21	5.32545e-20	Zfp553
ENSMUSG00000025854	56.2393	43.5614	68.9172	-0.579773	-2.78353	0.00537701	0.0145097	Fam20c
ENSMUSG00000021281	3.62447	1.35495	5.89399	-0.579574	-1.99165	0.046409	0.0971815	Tnfaip2
ENSMUSG00000050195	23.8829	17.5124	30.2533	-0.579572	-2.07336	0.0381392	0.0820981	Scd4
ENSMUSG00000014767	1000.77	800.795	1200.74	-0.579479	-9.99694	1.57174e-23	2.26538e-22	Tbp
ENSMUSG00000035311	956.96	765.202	1148.72	-0.579397	-9.14586	5.91591e-20	7.0991e-19	Gnptab
ENSMUSG00000021266	1841.52	1474.8	2208.23	-0.579353	-12.9106	3.92063e-38	9.77142e-37	Wars
ENSMUSG00000041354	1464.52	1172.81	1756.23	-0.578998	-11.6888	1.4545e-31	2.90066e-30	Rgl2
ENSMUSG00000084350	113.471	89.3661	137.575	-0.578844	-3.62152	0.000292875	0.00098944
ENSMUSG00000029386	299.298	238.355	360.241	-0.578822	-5.61006	2.02262e-08	1.11383e-07
ENSMUSG00000031111	152.091	120.259	183.923	-0.578743	-4.06166	4.87248e-05	0.000184272	Igsf1
ENSMUSG00000064267	225.547	179.243	271.85	-0.578667	-4.9277	8.32024e-07	3.90689e-06	Hvcn1
ENSMUSG00000113793	57.6149	44.5562	70.6736	-0.578578	-2.72905	0.00635168	0.0168684
ENSMUSG00000028158	291.019	231.638	350.4	-0.578562	-5.37797	7.53319e-08	3.93931e-07	Mttp
ENSMUSG00000024251	925.191	739.9	1110.48	-0.578319	-8.47023	2.44917e-17	2.55639e-16	Thada
ENSMUSG00000110315	7.77352	4.70973	10.8373	-0.578241	-1.82145	0.0685379	0.135653
ENSMUSG00000079575	197.523	156.426	238.62	-0.577991	-4.27015	1.95342e-05	7.77687e-05
ENSMUSG00000025578	12.373	8.38217	16.3639	-0.577639	-1.86026	0.0628491	0.125986	Cbx8
ENSMUSG00000058153	17.8885	12.7928	22.9842	-0.577582	-1.96042	0.049947	0.103331	Sez6l
ENSMUSG00000099875	311.825	248.653	374.997	-0.577519	-5.76927	7.96173e-09	4.55297e-08
ENSMUSG00000027489	123.837	97.8221	149.851	-0.577136	-3.81814	0.000134461	0.000477375	Necab3
ENSMUSG00000026311	206.642	164.246	249.037	-0.576255	-4.70684	2.5159e-06	1.11665e-05	Asb1
ENSMUSG00000096944	7.78049	4.69568	10.8653	-0.576089	-1.81546	0.0694539	0.137114
ENSMUSG00000007610	923.259	739.573	1106.94	-0.576074	-9.42876	4.14967e-21	5.25417e-20	Gtpbp3
ENSMUSG00000036790	16.552	11.7435	21.3605	-0.576059	-1.93362	0.0531596	0.109001	Slitrk2
ENSMUSG00000050410	266.158	211.851	320.465	-0.575755	-5.04668	4.49555e-07	2.16953e-06	Tcf19
ENSMUSG00000056459	296.975	236.962	356.987	-0.575437	-5.63756	1.72482e-08	9.56066e-08	Zbtb25
ENSMUSG00000051517	413.176	330.246	496.107	-0.575231	-6.35815	2.04203e-10	1.34049e-09	Arhgef39
ENSMUSG00000078500	88.2718	69.3504	107.193	-0.575101	-3.29856	0.000971825	0.00302801
ENSMUSG00000029433	1235.87	991.242	1480.5	-0.574935	-10.6461	1.81779e-26	2.98571e-25	Diablo
ENSMUSG00000114443	25.647	19.0795	32.2146	-0.574933	-2.13832	0.0324904	0.0716642
ENSMUSG00000032633	1818.1	1458.93	2177.27	-0.574832	-12.7355	3.75667e-37	9.04815e-36	Flcn
ENSMUSG00000024371	27.4472	20.4942	34.4001	-0.57444	-2.14771	0.0317367	0.0702317	C2
ENSMUSG00000035278	833.999	668.537	999.46	-0.574434	-8.89024	6.09752e-19	6.96708e-18	Plekhj1
ENSMUSG00000039055	854.167	684.555	1023.78	-0.574424	-8.79509	1.42934e-18	1.59542e-17	Eme1
ENSMUSG00000066245	340.252	271.823	408.68	-0.574334	-5.90144	3.60352e-09	2.1281e-08
ENSMUSG00000035620	433.212	346.263	520.162	-0.574147	-6.36499	1.95305e-10	1.28533e-09	Ric8b
ENSMUSG00000067215	112.295	88.374	136.216	-0.574117	-3.39495	0.000686405	0.00219242	Usp51
ENSMUSG00000021127	425.114	339.999	510.228	-0.574057	-6.58295	4.61199e-11	3.18769e-10	Zfp36l1
ENSMUSG00000091426	50.1813	38.6763	61.6863	-0.573775	-2.53605	0.0112111	0.0280839
ENSMUSG00000097994	42.0625	32.1737	51.9513	-0.57377	-2.42446	0.015331	0.0370386
ENSMUSG00000108381	55.2482	42.8187	67.6776	-0.573697	-2.70848	0.0067593	0.0178348
ENSMUSG00000084288	157.889	125.358	190.42	-0.5736	-4.19237	2.7605e-05	0.000107724
ENSMUSG00000087569	238.785	190.195	287.376	-0.573528	-4.82327	1.41225e-06	6.47713e-06
ENSMUSG00000049764	1270.86	1019.73	1522	-0.573491	-10.9036	1.10767e-27	1.90396e-26	Zfp280b
ENSMUSG00000020811	215.453	171.523	259.382	-0.572978	-4.71942	2.36514e-06	1.05408e-05	Wscd1
ENSMUSG00000079215	2059.42	1653.57	2465.27	-0.572894	-12.838	1.00461e-37	2.46996e-36	Zfp664
ENSMUSG00000040913	188.92	150.301	227.54	-0.572882	-4.43468	9.221e-06	3.8202e-05	Fbxw4
ENSMUSG00000058070	223.332	178.007	268.657	-0.572508	-4.92573	8.40449e-07	3.94489e-06	Eml1
ENSMUSG00000068329	566.061	453.553	678.57	-0.572194	-7.26616	3.69858e-13	2.96438e-12	Htra2
ENSMUSG00000025353	419.158	335.63	502.686	-0.571619	-6.46993	9.80486e-11	6.62584e-10	Ormdl2
ENSMUSG00000055866	74.4423	58.2843	90.6003	-0.571572	-2.99579	0.00273734	0.00786487	Per2
ENSMUSG00000049038	117.67	93.0505	142.29	-0.5712	-3.64542	0.000266958	0.000909288	Mterf2
ENSMUSG00000061175	1384.37	1111.87	1656.87	-0.571185	-11.0221	2.99165e-28	5.25695e-27	Fnip2
ENSMUSG00000113854	306.826	245.175	368.477	-0.570863	-5.46294	4.68313e-08	2.49584e-07
[truncated: 25,366 more rows]
