# Supplementary material for: Tnfaip2/exoc3‐driven lipid metabolism is essential for stem cell differentiation and organ homeostasis
Source: EMBO Rep. 2020 Dec 10;22(1):e49328. doi: 10.15252/embr.201949328 (PMC7788457; doi:10.15252/embr.201949328)
Supplement: Supplementary file 9 — Dataset EV7 [file EMBR-22-e49328-s009.xlsx]

## Sheet: ES Cells
List of identified and quantified proteins in Tnfaip2-/- ES cells as compared to WT ES cells
Comparison (group1/group2)	Group	ProteinGroups	AVG Log2 Ratio	Absolute AVG Log2 Ratio	Qvalue	# of Ratios	[DEPRECATED] AVG Log2 Ratio	[DEPRECATED] Absolute AVG Log2 Ratio	UniProtIds	Genes	ProteinDescriptions	ProteinNames	# Unique Total Peptides	% Change	Ratio	Condition Numerator	Condition Denominator	GO Cellular Component	GO Molecular Function	GO Biological Process
ES_KO / ES_WT	Q5F285	Q5F285	3.14143	3.14143	0.0495206	5	1.35041	1.35041	Q5F285	Tmem256	Transmembrane protein 256	TM256_MOUSE	2	782.4	8.824	ES_KO	ES_WT	mitochondrial inner membrane,integral component of membrane,extracellular exosome	molecular_function	biological_process
ES_KO / ES_WT	P16015	P16015	2.71927	2.71927	0.078399	6	1.41136	1.41136	P16015	Ca3	Carbonic anhydrase 3	CAH3_MOUSE	3	558.54	6.5854	ES_KO	ES_WT	cytosol	carbonate dehydratase activity,zinc ion binding,nickel cation binding,phosphatase activity	one-carbon metabolic process,response to oxidative stress,dephosphorylation,response to ethanol
ES_KO / ES_WT	P70452	P70452	2.56411	2.56411	0.0297626	19	0.638811	0.638811	P70452	Stx4	Syntaxin-4	STX4_MOUSE	5	491.389	5.91389	ES_KO	ES_WT	storage vacuole,extracellular space,intracellular,cytoplasm,endosome,trans-Golgi network,plasma membrane,synaptic vesicle,cell surface,membrane,integral component of membrane,basolateral plasma membrane,lamellipodium,SNARE complex,myelin sheath adaxonal region,somatodendritic compartment,specific granule,dendritic spine,lateral loop,synapse,perinuclear region of cytoplasm,extracellular exosome	SNARE binding,SNAP receptor activity,protein binding,sphingomyelin phosphodiesterase activator activity	intracellular protein transport,positive regulation of cell proliferation,synaptic vesicle exocytosis,regulation of exocytosis,positive regulation of cell migration,synaptic vesicle fusion to presynaptic active zone membrane,response to hydroperoxide,SNARE complex assembly,positive regulation of insulin secretion involved in cellular response to glucose stimulus,positive regulation of catalytic a…
ES_KO / ES_WT	P70696	P70696	1.88355	1.88355	4.98e-10	15	1.77329	1.77329	P70696	Hist1h2ba	Histone H2B type 1-A	H2B1A_MOUSE	3	268.982	3.68982	ES_KO	ES_WT	nuclear chromosome, telomeric region,nucleosome,nuclear nucleosome,nucleus,nucleoplasm,extrinsic component of plasma membrane	DNA binding,histone binding,protein heterodimerization activity	chromatin organization,nucleosome assembly,nucleosome disassembly,inflammatory response,plasminogen activation,spermatogenesis, exchange of chromosomal proteins,positive regulation of binding,mononuclear cell migration
ES_KO / ES_WT	Q6PIC6	Q6PIC6	1.86301	1.86301	0.000208631	6	2.12484	2.12484	Q6PIC6	Atp1a3	Sodium/potassium-transporting ATPase subunit alpha-3	AT1A3_MOUSE	11	263.765	3.63765	ES_KO	ES_WT	nucleus,cytoplasm,endoplasmic reticulum,Golgi apparatus,plasma membrane,sodium:potassium-exchanging ATPase complex,axon,sarcolemma,neuronal cell body,myelin sheath,dendritic spine neck,dendritic spine head,synapse,extracellular vesicle	beta-amyloid binding,sodium:potassium-exchanging ATPase activity,ATP binding,D1 dopamine receptor binding,heparan sulfate proteoglycan binding,metal ion binding,chaperone binding,sodium:potassium-exchanging ATPase activity involved in regulation of cardiac muscle cell membrane potential	cellular sodium ion homeostasis,memory,adult locomotory behavior,visual learning,potassium ion import,establishment or maintenance of transmembrane electrochemical gradient,cerebral cortex development,cellular potassium ion homeostasis,ionotropic glutamate receptor signaling pathway,sodium ion export from cell,response to drug,cardiac muscle contraction,cellular response to retinoic acid,regulati…
ES_KO / ES_WT	Q9D289	Q9D289	1.83252	1.83252	0.157194	9	0.472826	0.472826	Q9D289	Trappc6b	Trafficking protein particle complex subunit 6B	TPC6B_MOUSE	3	256.159	3.56159	ES_KO	ES_WT	endoplasmic reticulum,cis-Golgi network,trans-Golgi network,TRAPP complex	molecular_function	ER to Golgi vesicle-mediated transport
ES_KO / ES_WT	Q9JK30	Q9JK30	1.69907	1.69907	0.200305	75	-0.0290162	0.0290162	Q9JK30	Orc3	Origin recognition complex subunit 3	ORC3_MOUSE	23	224.693	3.24693	ES_KO	ES_WT	nuclear chromosome, telomeric region,origin recognition complex,nucleoplasm,nuclear pre-replicative complex,nuclear origin of replication recognition complex,nuclear body,DNA replication preinitiation complex	DNA replication origin binding	DNA replication,pre-replicative complex assembly involved in nuclear cell cycle DNA replication,DNA replication initiation,neural precursor cell proliferation
ES_KO / ES_WT	D3Z6Q9	D3Z6Q9	1.68299	1.68299	1.07e-11	18	1.55376	1.55376	D3Z6Q9	Bin2	Bridging integrator 2	BIN2_MOUSE	7	221.094	3.21094	ES_KO	ES_WT	podosome,cell cortex,cell junction,cell projection,phagocytic cup	phospholipid binding	phagocytosis, engulfment,cell chemotaxis,podosome assembly,membrane tubulation
ES_KO / ES_WT	O54983	O54983	1.48413	1.48413	0.0534481	3	2.19982	2.19982	O54983	Crym	Ketimine reductase mu-crystallin	CRYM_MOUSE	3	179.749	2.79749	ES_KO	ES_WT	nucleus,cytoplasm,mitochondrion,cytosol,extracellular exosome	transcription corepressor activity,oxidoreductase activity, acting on the CH-NH2 group of donors, NAD or NADP as acceptor,hormone binding,protein homodimerization activity,thiomorpholine-carboxylate dehydrogenase activity,NADP binding,thyroid hormone binding	negative regulation of transcription from RNA polymerase II promoter,sensory perception of sound,thyroid hormone metabolic process,oxidation-reduction process,thyroid hormone transport
ES_KO / ES_WT	Q9WUR9	Q9WUR9	1.4841	1.4841	1.21e-27	58	1.37107	1.37107	Q9WUR9	Ak4	Adenylate kinase 4, mitochondrial	KAD4_MOUSE	10	179.743	2.79743	ES_KO	ES_WT	mitochondrion,mitochondrial matrix,extracellular exosome	adenylate kinase activity,nucleoside diphosphate kinase activity,ATP binding,GTP binding,nucleoside triphosphate adenylate kinase activity	liver development,nucleoside diphosphate phosphorylation,brain development,nucleoside triphosphate biosynthetic process,response to drug,AMP metabolic process,ATP metabolic process,GTP metabolic process
ES_KO / ES_WT	Q8C0D0	Q8C0D0	1.42561	1.42561	0.0290174	21	0.566674	0.566674	Q8C0D0	Trub1	Probable tRNA pseudouridine synthase 1	TRUB1_MOUSE	5	168.628	2.68628	ES_KO	ES_WT	mitochondrion	RNA binding,pseudouridine synthase activity	tRNA modification,mRNA pseudouridine synthesis
ES_KO / ES_WT	Q8VC88	Q8VC88	1.39146	1.39146	1.81e-05	9	1.33546	1.33546	Q8VC88	Gca	Grancalcin	GRAN_MOUSE	3	162.343	2.62343	ES_KO	ES_WT	cytosol,plasma membrane,extracellular exosome	calcium-dependent cysteine-type endopeptidase activity,calcium ion binding,protein homodimerization activity,protein heterodimerization activity	proteolysis
ES_KO / ES_WT	Q9Z2H5	Q9Z2H5	1.38664	1.38664	5.42e-18	41	1.23126	1.23126	Q9Z2H5	Epb41l1	Band 4.1-like protein 1	E41L1_MOUSE	12	161.469	2.61469	ES_KO	ES_WT	cytoplasm,cytoskeleton,plasma membrane,postsynaptic density	actin binding,structural constituent of cytoskeleton,protein binding,cadherin binding	cortical actin cytoskeleton organization,actomyosin structure organization
ES_KO / ES_WT	Q7TPH6	Q7TPH6	1.3587	1.3587	0.0791483	6	0.590516	0.590516	Q7TPH6	Mycbp2	E3 ubiquitin-protein ligase MYCBP2	MYCB2_MOUSE	4	156.454	2.56454	ES_KO	ES_WT	nucleus,microtubule cytoskeleton,membrane,axon	protein binding,transferase activity,protein homodimerization activity,metal ion binding	transcription, DNA-templated,regulation of transcription, DNA-templated,motor neuron axon guidance,protein ubiquitination,branchiomotor neuron axon guidance,central nervous system projection neuron axonogenesis,regulation of protein localization,negative regulation of protein catabolic process,cell morphogenesis involved in neuron differentiation,regulation of cytoskeleton organization
ES_KO / ES_WT	P51569	P51569	1.19387	1.19387	0.174758	11	0.0487192	0.0487192	P51569	Gla	Alpha-galactosidase A	AGAL_MOUSE	3	128.765	2.28765	ES_KO	ES_WT	extracellular region,extracellular space,cytoplasm,lysosome,Golgi apparatus,extracellular exosome	catalytic activity,alpha-galactosidase activity,receptor binding,hydrolase activity,protein homodimerization activity,raffinose alpha-galactosidase activity	oligosaccharide metabolic process,glycoside catabolic process,negative regulation of nitric oxide biosynthetic process,glycosylceramide catabolic process,negative regulation of nitric-oxide synthase activity,bone mineralization
ES_KO / ES_WT	O70401	O70401	1.17477	1.17477	0.0941353	3	1.75047	1.75047	O70401	Tspan6	Tetraspanin-6	TSN6_MOUSE	1	125.757	2.25757	ES_KO	ES_WT	integral component of plasma membrane,extracellular exosome	signal transducer activity	cell surface receptor signaling pathway,negative regulation of viral-induced cytoplasmic pattern recognition receptor signaling pathway,positive regulation of I-kappaB kinase/NF-kappaB signaling,negative regulation of NIK/NF-kappaB signaling
ES_KO / ES_WT	P00860	P00860	1.0858	1.0858	5.95e-11	22	1.02937	1.02937	P00860	Odc1	Ornithine decarboxylase	DCOR_MOUSE	6	112.255	2.12255	ES_KO	ES_WT	cytoplasm,cytosol,perinuclear region of cytoplasm	ornithine decarboxylase activity,protein homodimerization activity	kidney development,positive regulation of cell proliferation,response to virus,putrescine biosynthetic process from ornithine,regulation of protein catabolic process
ES_KO / ES_WT	Q9JKA5	Q9JKA5	1.04057	1.04057	0.0989033	2	0.887077	0.887077	Q9JKA5	Gpa33	Cell surface A33 antigen	GPA33_MOUSE	1	105.705	2.05705	ES_KO	ES_WT	plasma membrane,integral component of membrane,extracellular exosome
ES_KO / ES_WT	Q8BK75	Q8BK75	1.0348	1.0348	0.197517	5	-0.0781285	0.0781285	Q8BK75	Elp6	Elongator complex protein 6	ELP6_MOUSE	2	104.884	2.04884	ES_KO	ES_WT	Elongator holoenzyme complex	molecular_function	transcription, DNA-templated,regulation of transcription, DNA-templated,positive regulation of cell migration
ES_KO / ES_WT	Q9Z0F7	Q9Z0F7	1.01433	1.01433	2.53e-08	14	1.0052	1.0052	Q9Z0F7	Sncg	Gamma-synuclein	SYUG_MOUSE	3	101.996	2.01996	ES_KO	ES_WT	cytoplasm,microtubule organizing center,spindle,axon,neuronal cell body,perinuclear region of cytoplasm,extracellular exosome	protein binding	chemical synaptic transmission,adult locomotory behavior,protein secretion,regulation of dopamine secretion,regulation of neurotransmitter secretion,synapse organization
ES_KO / ES_WT	Q8BVA5	Q8BVA5	1.0088	1.0088	0.0875404	11	-0.234002	0.234002	Q8BVA5	Ldah	Lipid droplet-associated hydrolase	LDAH_MOUSE	3	101.224	2.01224	ES_KO	ES_WT	endoplasmic reticulum,lipid particle	lipase activity	lipid storage,foam cell differentiation
ES_KO / ES_WT	Q9CZP7	Q9CZP7	1.00094	1.00094	0.0890495	6	-0.848902	0.848902	Q9CZP7	Cdc37l1	Hsp90 co-chaperone Cdc37-like 1	CD37L_MOUSE	3	100.13	2.0013	ES_KO	ES_WT	cytoplasm,cytosol	heat shock protein binding,unfolded protein binding,chaperone binding	protein folding,protein stabilization
ES_KO / ES_WT	Q8CFZ4	Q8CFZ4	0.987834	0.987834	0.237108	7	0.232895	0.232895	Q8CFZ4	Gpc3	Glypican-3	GPC3_MOUSE	7	98.3206	1.98321	ES_KO	ES_WT	proteinaceous extracellular matrix,lysosome,Golgi lumen,plasma membrane,integral component of plasma membrane,anchored component of plasma membrane,extracellular exosome	protein binding,heparan sulfate proteoglycan binding,peptidyl-dipeptidase inhibitor activity	branching involved in ureteric bud morphogenesis,kidney development,glycosaminoglycan biosynthetic process,negative regulation of cell proliferation,animal organ morphogenesis,anterior/posterior axis specification,body morphogenesis,negative regulation of peptidase activity,bone mineralization,osteoclast differentiation,lung development,positive regulation of BMP signaling pathway,embryonic hindl…
ES_KO / ES_WT	Q5SF07	Q5SF07	0.978902	0.978902	7.47e-13	45	0.890563	0.890563	Q5SF07	Igf2bp2	Insulin-like growth factor 2 mRNA-binding protein 2	IF2B2_MOUSE	22	97.0965	1.97097	ES_KO	ES_WT	nucleus,cytoplasm,cytosol,cytoskeleton	RNA binding,mRNA 3'-UTR binding,mRNA 5'-UTR binding	regulation of translation,mRNA transport
ES_KO / ES_WT	Q8BQR4	Q8BQR4	0.978317	0.978317	0.257179	15	0.00673967	0.00673967	Q8BQR4	Kansl2	KAT8 regulatory NSL complex subunit 2	KANL2_MOUSE	3	97.0166	1.97017	ES_KO	ES_WT	histone acetyltransferase complex,nucleoplasm,cytosol,plasma membrane,actin cytoskeleton	histone acetyltransferase activity (H4-K5 specific),histone acetyltransferase activity (H4-K8 specific),histone acetyltransferase activity (H4-K16 specific)	histone H4-K5 acetylation,histone H4-K8 acetylation,histone H4-K16 acetylation
ES_KO / ES_WT	Q9EPB4	Q9EPB4	0.976801	0.976801	9.82e-13	33	0.731055	0.731055	Q9EPB4	Pycard	Apoptosis-associated speck-like protein containing a CARD	ASC_MOUSE	8	96.8096	1.9681	ES_KO	ES_WT	extracellular region,nucleus,nucleolus,cytoplasm,mitochondrion,endoplasmic reticulum,cytosol,neuronal cell body,NLRP1 inflammasome complex,NLRP3 inflammasome complex,AIM2 inflammasome complex,IkappaB kinase complex	protease binding,interleukin-6 receptor binding,protein binding,tropomyosin binding,peptidase activator activity involved in apoptotic process,myosin I binding,enzyme binding,Pyrin domain binding,identical protein binding,protein homodimerization activity,ion channel binding,protein dimerization activity,BMP receptor binding,cysteine-type endopeptidase activity involved in apoptotic process	myeloid dendritic cell activation,activation of innate immune response,positive regulation of defense response to virus by host,myeloid dendritic cell activation involved in immune response,positive regulation of antigen processing and presentation of peptide antigen via MHC class II,positive regulation of adaptive immune response,apoptotic process,activation of cysteine-type endopeptidase activi…
ES_KO / ES_WT	Q8CF02	Q8CF02	0.961946	0.961946	6.6e-09	20	0.994604	0.994604	Q8CF02	Fam25c	Protein FAM25C	FM25C_MOUSE	3	94.7936	1.94794	ES_KO	ES_WT	cellular_component	molecular_function	biological_process
ES_KO / ES_WT	Q8BZS9	Q8BZS9	0.955	0.955	1.89e-07	23	0.69584	0.69584	Q8BZS9	Dhx32	Putative pre-mRNA-splicing factor ATP-dependent RNA helicase DHX32	DHX32_MOUSE	6	93.8579	1.93858	ES_KO	ES_WT	spliceosomal complex,cytoplasm,mitochondrion	RNA binding,ATP-dependent RNA helicase activity,ATP binding	mRNA splicing, via spliceosome
ES_KO / ES_WT	Q9ERI2	Q9ERI2	0.951977	0.951977	0.0281236	5	0.547456	0.547456	Q9ERI2	Rab27a	Ras-related protein Rab-27A	RB27A_MOUSE	3	93.4522	1.93452	ES_KO	ES_WT	photoreceptor outer segment,intracellular,lysosome,late endosome,Golgi apparatus,cytosol,apical plasma membrane,secretory granule,dendrite,secretory granule membrane,multivesicular body membrane,Weibel-Palade body,melanosome,extracellular exosome,exocytic vesicle	GTPase activity,protein binding,GTP binding,GDP binding,protein domain specific binding,myosin V binding	protein targeting,exocytosis,blood coagulation,positive regulation of gene expression,vesicle-mediated transport,antigen processing and presentation,melanocyte differentiation,melanosome localization,melanosome transport,multivesicular body organization,cytotoxic T cell degranulation,natural killer cell degranulation,pigmentation,positive regulation of exocytosis,positive regulation of phagocytos…
ES_KO / ES_WT	P31254	P31254	0.946731	0.946731	0.153348	2	-0.238687	0.238687	P31254	Uba1y	Ubiquitin-like modifier-activating enzyme 1 Y	UBA1Y_MOUSE	2	92.7501	1.9275	ES_KO	ES_WT	cytoplasm	ubiquitin activating enzyme activity,ATP binding	ubiquitin-dependent protein catabolic process,cellular response to DNA damage stimulus,spermatogenesis,protein ubiquitination
ES_KO / ES_WT	Q9WVS8	Q9WVS8	0.93426	0.93426	0.0226892	13	0.191943	0.191943	Q9WVS8	Mapk7	Mitogen-activated protein kinase 7	MK07_MOUSE	5	91.091	1.91091	ES_KO	ES_WT	nucleus,nucleoplasm,cytoplasm,cytosol,PML body	protein kinase activity,protein serine/threonine kinase activity,protein binding,ATP binding,mitogen-activated protein kinase binding	protein phosphorylation,cell cycle,regulation of gene expression,peptidyl-serine phosphorylation,cell differentiation,negative regulation of heterotypic cell-cell adhesion,positive regulation of transcription from RNA polymerase II promoter in response to stress,negative regulation of apoptotic process,negative regulation of MAP kinase activity,regulation of angiogenesis,positive regulation of tr…
ES_KO / ES_WT	Q9QUH0	Q9QUH0	0.933662	0.933662	7.5e-06	5	0.932401	0.932401	Q9QUH0	Glrx	Glutaredoxin-1	GLRX1_MOUSE	2	91.0118	1.91012	ES_KO	ES_WT	nucleus,cytoplasm,mitochondrion,extracellular exosome	electron carrier activity,protein disulfide oxidoreductase activity,glutathione disulfide oxidoreductase activity,protein-disulfide reductase (glutathione) activity,protein N-terminus binding	cell redox homeostasis,positive regulation of membrane potential,oxidation-reduction process,positive regulation of sodium ion transmembrane transporter activity
ES_KO / ES_WT	Q61001	Q61001	0.917904	0.917904	0.047854	20	0.161471	0.161471	Q61001	Lama5	Laminin subunit alpha-5	LAMA5_MOUSE	15	88.9368	1.88937	ES_KO	ES_WT	extracellular region,proteinaceous extracellular matrix,basement membrane,basal lamina,laminin-5 complex,extracellular space,nucleus,extracellular matrix,synaptic cleft,laminin-10 complex,extracellular exosome	integrin binding,protein binding	branching involved in ureteric bud morphogenesis,morphogenesis of a polarized epithelium,neural crest cell migration,hair follicle development,receptor-mediated endocytosis,integrin-mediated signaling pathway,muscle organ development,animal organ morphogenesis,morphogenesis of embryonic epithelium,cell migration,regulation of cell adhesion,extracellular matrix organization,lung development,regula…
ES_KO / ES_WT	Q8VDJ3	Q8VDJ3	0.916472	0.916472	0.00363253	262	0.149965	0.149965	Q8VDJ3	Hdlbp	Vigilin	VIGLN_MOUSE	55	88.7493	1.88749	ES_KO	ES_WT	nucleus,cytosol,high-density lipoprotein particle	RNA binding,cadherin binding	lipid transport,cholesterol metabolic process
ES_KO / ES_WT	Q570Y9	Q570Y9	0.912347	0.912347	0.0125498	17	0.424051	0.424051	Q570Y9	Deptor	DEP domain-containing mTOR-interacting protein	DPTOR_MOUSE	3	88.2104	1.8821	ES_KO	ES_WT	intracellular,cytoplasm		negative regulation of protein kinase activity,negative regulation of TOR signaling,intracellular signal transduction,negative regulation of cell size,regulation of extrinsic apoptotic signaling pathway
ES_KO / ES_WT	Q07133	Q07133	0.910777	0.910777	0.00296153	5	0.895918	0.895918	Q07133	Hist1h1t	Histone H1t	H1T_MOUSE	2	88.0058	1.88006	ES_KO	ES_WT	nucleosome,condensed nuclear chromosome,intracellular,nucleus	DNA binding,double-stranded DNA binding	nucleosome assembly,multicellular organism development,spermatogenesis,binding of sperm to zona pellucida,cell differentiation,flagellated sperm motility
ES_KO / ES_WT	P19182	P19182	0.894635	0.894635	7.37e-05	12	1.07476	1.07476	P19182	Ifrd1	Interferon-related developmental regulator 1	IFRD1_MOUSE	5	85.9139	1.85914	ES_KO	ES_WT	nucleus,cytoplasm	RNA polymerase II sequence-specific DNA binding transcription factor binding	striated muscle tissue development,negative regulation of axon extension,muscle cell differentiation,skeletal muscle tissue regeneration,positive regulation of transcription from RNA polymerase II promoter,negative regulation of collateral sprouting,positive regulation of sequence-specific DNA binding transcription factor activity
ES_KO / ES_WT	Q9D1M7	Q9D1M7	0.892468	0.892468	8.29e-12	20	0.804526	0.804526	Q9D1M7	Fkbp11	Peptidyl-prolyl cis-trans isomerase FKBP11	FKB11_MOUSE	6	85.6349	1.85635	ES_KO	ES_WT	cytoplasm,membrane,integral component of membrane	peptidyl-prolyl cis-trans isomerase activity,FK506 binding	protein peptidyl-prolyl isomerization,chaperone-mediated protein folding
ES_KO / ES_WT	Q9Z0R9	Q9Z0R9	0.891968	0.891968	4.53e-20	36	0.794196	0.794196	Q9Z0R9	Fads2	Fatty acid desaturase 2	FADS2_MOUSE	11	85.5706	1.85571	ES_KO	ES_WT	endoplasmic reticulum membrane,membrane,integral component of membrane	stearoyl-CoA 9-desaturase activity	unsaturated fatty acid biosynthetic process,oxidation-reduction process
ES_KO / ES_WT	P52431	P52431	0.883216	0.883216	3.89e-07	130	0.4199	0.4199	P52431	Pold1	DNA polymerase delta catalytic subunit	DPOD1_MOUSE	37	84.4482	1.84448	ES_KO	ES_WT	nucleotide-excision repair complex,nucleus,nucleoplasm,cytosol,membrane,aggresome,delta DNA polymerase complex,nuclear chromosome, telomeric region	nucleotide binding,DNA binding,chromatin binding,damaged DNA binding,DNA-directed DNA polymerase activity,3'-5'-exodeoxyribonuclease activity,3'-5' exonuclease activity,enzyme binding,metal ion binding,4 iron, 4 sulfur cluster binding	DNA synthesis involved in DNA repair,DNA replication,base-excision repair, gap-filling,nucleotide-excision repair, DNA gap filling,cellular response to UV,DNA replication proofreading,fatty acid homeostasis,nucleic acid phosphodiester bond hydrolysis
ES_KO / ES_WT	O35490	O35490	0.87977	0.87977	0.0130362	4	0.707248	0.707248	O35490	Bhmt	Betaine--homocysteine S-methyltransferase 1	BHMT1_MOUSE	7	84.0082	1.84008	ES_KO	ES_WT	cytosol,extracellular exosome	zinc ion binding,betaine-homocysteine S-methyltransferase activity	amino-acid betaine metabolic process,amino-acid betaine catabolic process,methionine biosynthetic process,methylation,L-methionine salvage
ES_KO / ES_WT	P11881	P11881	0.875787	0.875787	0.0278569	3	1.14269	1.14269	P11881	Itpr1	Inositol 1,4,5-trisphosphate receptor type 1	ITPR1_MOUSE	5	83.5008	1.83501	ES_KO	ES_WT	nuclear envelope,nuclear inner membrane,nucleolus,cytoplasm,endoplasmic reticulum,endoplasmic reticulum membrane,plasma membrane,calcineurin complex,postsynaptic density,membrane,integral component of membrane,sarcoplasmic reticulum,transport vesicle membrane,platelet dense granule membrane,platelet dense tubular network,protein complex,perinuclear region of cytoplasm	inositol 1,4,5-trisphosphate-sensitive calcium-release channel activity,calcium ion binding,protein binding,calcium-release channel activity,calcium channel inhibitor activity,phosphatidylinositol binding	response to hypoxia,calcium ion transport,post-embryonic development,endoplasmic reticulum calcium ion homeostasis,epithelial fluid transport,inositol phosphate-mediated signaling,negative regulation of calcium-mediated signaling,voluntary musculoskeletal movement,release of sequestered calcium ion into cytosol,regulation of molecular function,intrinsic apoptotic signaling pathway in response to …
ES_KO / ES_WT	Q9Z0Y1	Q9Z0Y1	0.840274	0.840274	0.101819	12	0.134424	0.134424	Q9Z0Y1	Dctn3	Dynactin subunit 3	DCTN3_MOUSE	5	79.039	1.79039	ES_KO	ES_WT	condensed chromosome kinetochore,nucleolus,centrosome,spindle,cytosol,dynactin complex,microtubule associated complex,midbody,cleavage furrow,perinuclear region of cytoplasm	molecular_function	cytokinesis,microtubule-based process
ES_KO / ES_WT	P16125	P16125	0.83366	0.83366	1.97e-24	114	0.77532	0.77532	P16125	Ldhb	L-lactate dehydrogenase B chain	LDHB_MOUSE	24	78.22	1.7822	ES_KO	ES_WT	mitochondrion,cytosol,membrane,myelin sheath,membrane raft,extracellular exosome	L-lactate dehydrogenase activity,kinase binding,identical protein binding,NAD binding	carbohydrate metabolic process,lactate biosynthetic process from pyruvate,NAD metabolic process,oxidation-reduction process
ES_KO / ES_WT	P70280	P70280	0.826659	0.826659	0.0201826	25	0.327817	0.327817	P70280	Vamp7	Vesicle-associated membrane protein 7	VAMP7_MOUSE	7	77.3573	1.77357	ES_KO	ES_WT	cytoplasm,lysosomal membrane,endoplasmic reticulum membrane,Golgi apparatus,trans-Golgi network,plasma membrane,cell surface,membrane,lamellipodium,cell junction,transport vesicle,secretory granule,integral component of synaptic vesicle membrane,secretory granule membrane,phagocytic vesicle membrane,platelet alpha granule,pseudopodium,SNARE complex,late endosome membrane,azurophil granule membran…	SNARE binding,SNAP receptor activity,protein binding,syntaxin binding	exocytosis,ER to Golgi vesicle-mediated transport,endocytosis,vesicle fusion,phagocytosis, engulfment,endosome to lysosome transport,vesicle-mediated transport,calcium ion regulated exocytosis,triglyceride transport,SNARE complex assembly,Golgi to plasma membrane protein transport,eosinophil degranulation,neutrophil degranulation,natural killer cell degranulation,vesicle transport along microtubu…
ES_KO / ES_WT	P97864	P97864	0.82107	0.82107	0.011765	5	0.844696	0.844696	P97864	Casp7	Caspase-7	CASP7_MOUSE	1	76.6716	1.76672	ES_KO	ES_WT	nucleus,cytoplasm,cytosol	aspartic-type endopeptidase activity,cysteine-type endopeptidase activity,protein binding,peptidase activity,cysteine-type endopeptidase activity involved in apoptotic process,cysteine-type endopeptidase activity involved in execution phase of apoptosis	proteolysis,apoptotic process,heart development,aging,response to UV,protein processing,neuron apoptotic process,cellular response to staurosporine,execution phase of apoptosis
ES_KO / ES_WT	P97355	P97355	0.819039	0.819039	5.24e-12	39	0.851377	0.851377	P97355	Sms	Spermine synthase	SPSY_MOUSE	11	76.423	1.76423	ES_KO	ES_WT	extracellular exosome	spermine synthase activity	spermine biosynthetic process,spermine metabolic process
ES_KO / ES_WT	P62965	P62965	0.806792	0.806792	7.27e-13	29	0.762626	0.762626	P62965	Crabp1	Cellular retinoic acid-binding protein 1	RABP1_MOUSE	10	74.9318	1.74932	ES_KO	ES_WT	cytoplasm,cytosol	retinoic acid binding,transporter activity,retinoid binding,retinal binding,retinol binding	transport,retinoic acid catabolic process
ES_KO / ES_WT	Q91W43	Q91W43	0.796784	0.796784	5.63e-22	99	0.689488	0.689488	Q91W43	Gldc	Glycine dehydrogenase (decarboxylating), mitochondrial	GCSP_MOUSE	31	73.7224	1.73722	ES_KO	ES_WT	nucleus,mitochondrion,plasma membrane,glycine cleavage complex	glycine dehydrogenase (decarboxylating) activity,glycine binding,lyase activity,enzyme binding,pyridoxal phosphate binding,protein homodimerization activity,pyridoxal binding	glycine catabolic process,glycine decarboxylation via glycine cleavage system,response to methylamine,oxidation-reduction process,response to lipoic acid
ES_KO / ES_WT	Q9ER39	Q9ER39	0.796518	0.796518	0.032878	3	0.506504	0.506504	Q9ER39	Tor1a	Torsin-1A	TOR1A_MOUSE	4	73.6903	1.7369	ES_KO	ES_WT	nucleus,nuclear envelope,cytoplasm,endoplasmic reticulum,endoplasmic reticulum lumen,cytoskeleton,synaptic vesicle,membrane,cell junction,secretory granule,growth cone,cytoplasmic vesicle membrane,nuclear membrane,extrinsic component of endoplasmic reticulum membrane,intracellular membrane-bounded organelle,extracellular exosome	protein binding,ATP binding,cytoskeletal protein binding,ATPase activity,kinesin binding,unfolded protein binding,misfolded protein binding	protein deneddylation,response to oxidative stress,organelle organization,nuclear envelope organization,cell adhesion,neuron projection development,protein localization to nucleus,wound healing, spreading of cells,intermediate filament cytoskeleton organization,synaptic vesicle transport,chaperone mediated protein folding requiring cofactor,protein homooligomerization,regulation of dopamine uptak…
ES_KO / ES_WT	Q91X91	Q91X91	0.795	0.795	7.23e-17	35	0.755494	0.755494	Q91X91	Qprt	Nicotinate-nucleotide pyrophosphorylase [carboxylating]	NADC_MOUSE	8	73.5078	1.73508	ES_KO	ES_WT	cytoplasm,extracellular exosome	nicotinate-nucleotide diphosphorylase (carboxylating) activity,protein homodimerization activity	NAD biosynthetic process,quinolinate catabolic process,protein oligomerization
ES_KO / ES_WT	P97346	P97346	0.793604	0.793604	1.41e-24	51	0.792184	0.792184	P97346	Nxn	Nucleoredoxin	NXN_MOUSE	16	73.3399	1.7334	ES_KO	ES_WT	nucleus,cytoplasm,cytosol	thioredoxin-disulfide reductase activity,protein binding,protein-disulfide reductase activity	Wnt signaling pathway,cell differentiation,negative regulation of Wnt signaling pathway,negative regulation of protein ubiquitination,cell redox homeostasis,oxidation-reduction process,cardiovascular system development,cellular oxidant detoxification
ES_KO / ES_WT	Q9CQS9	Q9CQS9	0.789125	0.789125	0.100243	3	-0.64119	0.64119	Q9CQS9	Haus2	HAUS augmin-like complex subunit 2	HAUS2_MOUSE	3	72.8026	1.72803	ES_KO	ES_WT	cytoplasm,centrosome,spindle microtubule,HAUS complex	molecular_function	centrosome cycle,spindle assembly,cell division
ES_KO / ES_WT	Q8CI12	Q8CI12	0.773551	0.773551	2.61e-05	10	0.891244	0.891244	Q8CI12	Smtnl2	Smoothelin-like protein 2	SMTL2_MOUSE	3	70.9472	1.70947	ES_KO	ES_WT	cellular_component	molecular_function	biological_process
ES_KO / ES_WT	Q8R0K4	Q8R0K4	0.76502	0.76502	0.00517003	12	0.433402	0.433402	Q8R0K4	Ccdc137	Coiled-coil domain-containing protein 137	CC137_MOUSE	3	69.9394	1.69939	ES_KO	ES_WT	fibrillar center,chromosome,nucleolus	RNA binding	biological_process
ES_KO / ES_WT	P57787	P57787	0.76181	0.76181	0.227107	14	-0.0312944	0.0312944	P57787	Slc16a3	Monocarboxylate transporter 4	MOT4_MOUSE	12	69.5617	1.69562	ES_KO	ES_WT	plasma membrane,integral component of plasma membrane,integral component of membrane,nuclear membrane	RNA binding,monocarboxylic acid transmembrane transporter activity,lactate transmembrane transporter activity,symporter activity	plasma membrane lactate transport
ES_KO / ES_WT	P70188	P70188	0.752701	0.752701	0.0454935	3	0.884126	0.884126	P70188	Kifap3	Kinesin-associated protein 3	KIFA3_MOUSE	3	68.4945	1.68494	ES_KO	ES_WT	condensed nuclear chromosome,endoplasmic reticulum,Golgi apparatus,centrosome,cytosol,axoneme,microtubule cytoskeleton,kinesin II complex,photoreceptor connecting cilium,ciliary basal body,extracellular exosome,periciliary membrane compartment,spindle microtubule,intraciliary transport particle	protein binding,kinesin binding	microtubule-based process,microtubule-based movement,protein localization,negative regulation of cell proliferation,negative regulation of apoptotic process,positive regulation of calcium-dependent cell-cell adhesion,membrane organization
ES_KO / ES_WT	Q78XF5	Q78XF5	0.746719	0.746719	0.0657928	5	0.569729	0.569729	Q78XF5	Ostc	Oligosaccharyltransferase complex subunit OSTC	OSTC_MOUSE	1	67.7972	1.67797	ES_KO	ES_WT	oligosaccharyltransferase complex,integral component of membrane	molecular_function	protein glycosylation,biological_process
ES_KO / ES_WT	O08539	O08539	0.746176	0.746176	0.072139	13	0.218453	0.218453	O08539	Bin1	Myc box-dependent-interacting protein 1	BIN1_MOUSE	3	67.7341	1.67734	ES_KO	ES_WT	nucleus,nuclear envelope,cytoplasm,cytosol,microtubule,membrane,Z disc,T-tubule,axon,I band,node of Ranvier,axon initial segment,lipid tube	protein binding,identical protein binding,tau protein binding,actin filament binding,RNA polymerase binding	endocytosis,nucleus organization,regulation of endocytosis,muscle cell differentiation,positive regulation of apoptotic process,regulation of neuron differentiation,positive regulation of astrocyte differentiation,nucleus localization,lipid tube assembly,regulation of cell cycle arrest
ES_KO / ES_WT	Q9CYG7	Q9CYG7	0.738719	0.738719	1.21e-32	97	0.703067	0.703067	Q9CYG7	Tomm34	Mitochondrial import receptor subunit TOM34	TOM34_MOUSE	18	66.8694	1.66869	ES_KO	ES_WT	nucleus,nucleoplasm,mitochondrion,mitochondrial outer membrane,cytosol,membrane	protein binding,heat shock protein binding	protein targeting to mitochondrion
ES_KO / ES_WT	Q921Z5	Q921Z5	0.736446	0.736446	0.0472208	4	0.752643	0.752643	Q921Z5	Tnfaip8	Tumor necrosis factor alpha-induced protein 8	TFIP8_MOUSE	2	66.6066	1.66607	ES_KO	ES_WT	cytoplasm	cysteine-type endopeptidase inhibitor activity involved in apoptotic process	apoptotic process,interleukin-1 beta production,positive regulation of apoptotic process,negative regulation of cysteine-type endopeptidase activity involved in apoptotic process,defense response to Gram-positive bacterium
ES_KO / ES_WT	Q6P9J9	Q6P9J9	0.733768	0.733768	0.0349118	2	1.11269	1.11269	Q6P9J9	Ano6	Anoctamin-6	ANO6_MOUSE	3	66.2977	1.66298	ES_KO	ES_WT	intracellular,cytosol,plasma membrane,cell surface,membrane,chloride channel complex,extracellular exosome	calcium activated cation channel activity,intracellular calcium activated chloride channel activity,voltage-gated ion channel activity,voltage-gated chloride channel activity,phospholipid scramblase activity,protein homodimerization activity	dendritic cell chemotaxis,activation of blood coagulation via clotting cascade,cation transport,chloride transport,lipid transport,blood coagulation,phospholipid scrambling,positive regulation of bone mineralization,bleb assembly,positive regulation of ion transmembrane transport,purinergic nucleotide receptor signaling pathway,bone mineralization involved in bone maturation,sodium ion transmembr…
ES_KO / ES_WT	P85094	P85094	0.712927	0.712927	0.000949144	17	0.430486	0.430486	P85094	Isoc2a	Isochorismatase domain-containing protein 2A	ISC2A_MOUSE	4	63.9126	1.63913	ES_KO	ES_WT	nucleus,cytoplasm,mitochondrion	molecular_function,catalytic activity	metabolic process,protein destabilization
ES_KO / ES_WT	Q62361	Q62361	0.71133	0.71133	0.0241585	5	0.70078	0.70078	Q62361	Trh	Pro-thyrotropin-releasing hormone	TRH_MOUSE	3	63.7313	1.63731	ES_KO	ES_WT	extracellular region,nucleus,plasma membrane,secretory granule	protein binding,thyrotropin-releasing hormone activity	response to hypoxia,histamine metabolic process,signal transduction,adult walking behavior,response to cold,response to glucose,hormone-mediated signaling pathway,negative regulation of glutamate secretion,positive regulation of gamma-aminobutyric acid secretion,positive regulation of insulin secretion,eating behavior,response to ethanol,response to corticosterone,negative regulation of feeding b…
ES_KO / ES_WT	Q99LW6	Q99LW6	0.704015	0.704015	0.00125213	5	0.707681	0.707681	Q99LW6	Yaf2	YY1-associated factor 2	YAF2_MOUSE	1	62.9032	1.62903	ES_KO	ES_WT	nucleus,nucleoplasm,cytosol	transcription coactivator activity,transcription corepressor activity,protein binding,metal ion binding	transcription, DNA-templated,negative regulation of transcription, DNA-templated,positive regulation of transcription, DNA-templated
ES_KO / ES_WT	Q3V0K9	Q3V0K9	0.701181	0.701181	3.51e-07	20	0.662419	0.662419	Q3V0K9	Pls1	Plastin-1	PLSI_MOUSE	8	62.5836	1.62584	ES_KO	ES_WT	cytoplasm,actin filament,brush border,actin filament bundle,extracellular exosome,terminal web	calcium ion binding,protein binding,actin filament binding	intestinal D-glucose absorption,regulation of microvillus length,positive regulation of multicellular organism growth,actin filament bundle assembly,actin filament network formation,actin crosslink formation,positive regulation of establishment of protein localization to plasma membrane,terminal web assembly,microvillus assembly
ES_KO / ES_WT	Q61194	Q61194	0.697237	0.697237	0.0309166	14	0.196456	0.196456	Q61194	Pik3c2a	Phosphatidylinositol 4-phosphate 3-kinase C2 domain-containing subunit alpha	P3C2A_MOUSE	4	62.1396	1.6214	ES_KO	ES_WT	nucleus,cytoplasm,Golgi apparatus,plasma membrane,phosphatidylinositol 3-kinase complex,membrane,clathrin-coated vesicle,vesicle,extracellular exosome	ATP binding,1-phosphatidylinositol-3-kinase activity,1-phosphatidylinositol-4-phosphate 3-kinase activity,phosphatidylinositol binding	exocytosis,endocytosis,cellular response to starvation,phosphatidylinositol 3-kinase signaling,macroautophagy,cell migration,phosphatidylinositol-3-phosphate biosynthetic process,phosphatidylinositol phosphorylation,clathrin coat assembly,negative regulation of zinc ion transmembrane transport,autophagosome organization
ES_KO / ES_WT	P26187	P26187	0.695476	0.695476	4.49e-07	12	0.597331	0.597331	P26187	Mgmt	Methylated-DNA--protein-cysteine methyltransferase	MGMT_MOUSE	4	61.9418	1.61942	ES_KO	ES_WT	nucleus,nucleoplasm,membrane	DNA binding,methylated-DNA-[protein]-cysteine S-methyltransferase activity,calcium ion binding,methyltransferase activity	DNA repair,DNA dealkylation involved in DNA repair,cellular response to DNA damage stimulus,response to toxic substance,methylation,cellular response to oxidative stress,response to drug,negative regulation of apoptotic process,regulation of cysteine-type endopeptidase activity involved in apoptotic process,response to ethanol,response to folic acid,mammary gland epithelial cell differentiation,c…
ES_KO / ES_WT	P52196	P52196	0.692567	0.692567	1.14e-08	35	0.605295	0.605295	P52196	Tst	Thiosulfate sulfurtransferase	THTR_MOUSE	8	61.6157	1.61616	ES_KO	ES_WT	extracellular space,mitochondrion,mitochondrial inner membrane,mitochondrial matrix,extracellular exosome	thiosulfate sulfurtransferase activity,5S rRNA binding	epithelial cell differentiation,rRNA import into mitochondrion,rRNA transport
ES_KO / ES_WT	P10922	P10922	0.691549	0.691549	3.37e-18	30	0.691155	0.691155	P10922	H1f0	Histone H1.0	H10_MOUSE	7	61.5017	1.61502	ES_KO	ES_WT	nucleosome,nuclear chromatin,nucleus,nuclear euchromatin,Golgi apparatus,actin cytoskeleton,nuclear body,nucleolus	AT DNA binding,double-stranded DNA binding,RNA binding,chromatin DNA binding	nucleosome assembly
ES_KO / ES_WT	P61804	P61804	0.690395	0.690395	1.32e-07	20	0.717007	0.717007	P61804	Dad1	Dolichyl-diphosphooligosaccharide--protein glycosyltransferase subunit DAD1	DAD1_MOUSE	7	61.3726	1.61373	ES_KO	ES_WT	oligosaccharyltransferase complex,membrane,integral component of membrane,extracellular exosome	dolichyl-diphosphooligosaccharide-protein glycotransferase activity,oligosaccharyl transferase activity	blastocyst development,protein glycosylation,protein N-linked glycosylation,apoptotic process,response to nutrient,response to drug,negative regulation of apoptotic process
ES_KO / ES_WT	Q8CGP0;Q9D2U9	Q8CGP0;Q9D2U9	0.685886	0.685886	0.000430767	6	0.522871	0.522871	Q8CGP0;Q9D2U9	Hist3h2bb;Hist3h2ba	Histone H2B type 3-B;Histone H2B type 3-A	H2B3B_MOUSE;H2B3A_MOUSE	4	60.869	1.60869	ES_KO	ES_WT	nucleosome,nucleoplasm;nucleosome,nucleus,nucleoplasm,cytosol,extracellular exosome	DNA binding,protein heterodimerization activity;DNA binding,protein heterodimerization activity	nucleosome assembly;nucleosome assembly
ES_KO / ES_WT	Q9JIB0	Q9JIB0	0.684443	0.684443	0.0139992	6	0.62611	0.62611	Q9JIB0	Rangrf	Ran guanine nucleotide release factor	MOG1_MOUSE	2	60.7082	1.60708	ES_KO	ES_WT	nucleus,nucleoplasm,cytoplasm,rough endoplasmic reticulum,cytosol,caveola,intercalated disc,host cell	guanyl-nucleotide exchange factor activity,Ran guanyl-nucleotide exchange factor activity,Ran GTPase binding,protein transporter activity,sodium channel regulator activity,ion channel binding	regulation of membrane depolarization,ER to Golgi vesicle-mediated transport,nucleocytoplasmic transport,protein exit from endoplasmic reticulum,regulation of membrane potential,positive regulation of GTPase activity,positive regulation of establishment of protein localization to plasma membrane,regulation of bundle of His cell action potential,regulation of cardiac muscle cell action potential i…
ES_KO / ES_WT	Q9CWR8	Q9CWR8	0.68265	0.68265	0.000607904	36	0.439537	0.439537	Q9CWR8	Dnmt3l	DNA (cytosine-5)-methyltransferase 3-like	DNM3L_MOUSE	7	60.5086	1.60509	ES_KO	ES_WT	condensed nuclear chromosome,nucleus,nucleoplasm,nuclear heterochromatin,cytoplasm,cytosol,ESC/E(Z) complex	protein binding,enzyme activator activity,enzyme binding,metal ion binding	in utero embryonic development,placenta development,DNA methylation,male meiosis I,spermatogenesis,negative regulation of transposition,methylation,DNA methylation on cytosine,DNA methylation involved in gamete generation,positive regulation of catalytic activity,negative regulation of transcription, DNA-templated,stem cell differentiation,chorionic trophoblast cell differentiation,genetic imprin…
ES_KO / ES_WT	Q6Y7W8	Q6Y7W8	0.680722	0.680722	0.14658	107	0.0397487	0.0397487	Q6Y7W8	Gigyf2	PERQ amino acid-rich with GYF domain-containing protein 2	PERQ2_MOUSE	23	60.2941	1.60294	ES_KO	ES_WT	cytoplasm,endosome,endoplasmic reticulum,Golgi apparatus,cytosol,cytoplasmic stress granule,membrane,integral component of membrane,vesicle,perikaryon,protein complex,proximal dendrite	RNA binding,protein binding,cadherin binding,proline-rich region binding	feeding behavior,adult locomotory behavior,post-embryonic development,posttranscriptional gene silencing,negative regulation of translation,spinal cord motor neuron differentiation,mitotic G1 DNA damage checkpoint,multicellular organism growth,cellular protein metabolic process,insulin-like growth factor receptor signaling pathway,homeostasis of number of cells within a tissue,musculoskeletal mov…
ES_KO / ES_WT	A2AG58	A2AG58	0.665897	0.665897	2.04e-06	23	0.718433	0.718433	A2AG58	NaN	Uncharacterized protein CXorf23 homolog	CX023_MOUSE	6	58.6555	1.58655	ES_KO	ES_WT	cellular_component,mitochondrion	molecular_function	biological_process
ES_KO / ES_WT	P42209	P42209	0.661786	0.661786	1.45e-10	64	0.530157	0.530157	P42209	2017-09-01	Septin-1	SEPT1_MOUSE	12	58.204	1.58204	ES_KO	ES_WT	cytoplasm,microtubule organizing center,midbody,meiotic spindle	GTP binding,identical protein binding	spindle assembly involved in female meiosis,cell division,meiotic metaphase plate congression
ES_KO / ES_WT	P06837	P06837	0.661624	0.661624	4.68e-07	16	0.547233	0.547233	P06837	Gap43	Neuromodulin	NEUM_MOUSE	4	58.1863	1.58186	ES_KO	ES_WT	cytoplasm,plasma membrane,postsynaptic density,cell junction,axon,filopodium membrane,growth cone membrane,cell periphery	phosphatidylserine binding,calmodulin binding,lysophosphatidic acid binding,phosphatidylinositol phosphate binding	axon guidance,glial cell differentiation,axon choice point recognition,regulation of growth,tissue regeneration,cell fate commitment,regulation of filopodium assembly
ES_KO / ES_WT	Q91WU5	Q91WU5	0.658991	0.658991	8.59e-14	25	0.719439	0.719439	Q91WU5	As3mt	Arsenite methyltransferase	AS3MT_MOUSE	8	57.8978	1.57898	ES_KO	ES_WT	mitochondrion,cytosol	arsenite methyltransferase activity,methylarsonite methyltransferase activity	toxin metabolic process,arsonoacetate metabolic process,methylation,response to arsenic-containing substance
ES_KO / ES_WT	O08638	O08638	0.657576	0.657576	0.00575751	8	0.329749	0.329749	O08638	Myh11	Myosin-11	MYH11_MOUSE	3	57.743	1.57743	ES_KO	ES_WT	stress fiber,muscle myosin complex,brush border,myosin complex,myofibril,smooth muscle contractile fiber,myosin filament,melanosome,extracellular exosome	motor activity,actin binding,calmodulin binding,ATP binding,structural constituent of muscle	smooth muscle contraction,skeletal muscle myosin thick filament assembly,elastic fiber assembly,cardiac muscle fiber development
ES_KO / ES_WT	Q6PHU5	Q6PHU5	0.654645	0.654645	0.0397481	5	0.43759	0.43759	Q6PHU5	Sort1	Sortilin	SORT_MOUSE	4	57.4228	1.57423	ES_KO	ES_WT	lysosomal membrane,early endosome,endoplasmic reticulum membrane,Golgi apparatus,cytosol,plasma membrane,clathrin-coated pit,cell surface,endosome membrane,integral component of membrane,clathrin-coated vesicle,trans-Golgi network transport vesicle,dendrite,cytoplasmic vesicle membrane,cytoplasmic vesicle,nuclear membrane,Golgi cisterna membrane,neuronal cell body,perinuclear region of cytoplasm	protein binding,nerve growth factor receptor activity,enzyme binding,neurotensin receptor activity, non-G-protein coupled,nerve growth factor binding	ossification,Golgi to endosome transport,endocytosis,G-protein coupled receptor signaling pathway,neuropeptide signaling pathway,multicellular organism development,endosome to lysosome transport,extrinsic apoptotic signaling pathway via death domain receptors,regulation of gene expression,myotube differentiation,vesicle organization,endosome transport via multivesicular body sorting pathway,respo…
ES_KO / ES_WT	Q8R2N1	Q8R2N1	0.652663	0.652663	0.034011	3	0.549748	0.549748	Q8R2N1	Aqp3	Aquaporin-3	AQP3_MOUSE	1	57.2067	1.57207	ES_KO	ES_WT	nucleus,cytoplasm,plasma membrane,integral component of plasma membrane,cell-cell junction,basolateral plasma membrane	water channel activity,glycerol channel activity	positive regulation of immune system process,water transport,glycerol transport,urea transport,response to retinoic acid,odontogenesis,renal water absorption,cellular response to hypoxia,cellular response to oxygen-glucose deprivation
ES_KO / ES_WT	P11260	P11260	0.649547	0.649547	1.02e-13	31	0.79306	0.79306	P11260	NaN	LINE-1 retrotransposable element ORF1 protein	LORF1_MOUSE	7	56.8675	1.56868	ES_KO	ES_WT	nucleolus,cytoplasm	nucleotide binding
ES_KO / ES_WT	Q8K1L5	Q8K1L5	0.642966	0.642966	0.26561	24	-0.0103249	0.0103249	Q8K1L5	Ppp1r11	Protein phosphatase 1 regulatory subunit 11	PP1RB_MOUSE	5	56.1537	1.56154	ES_KO	ES_WT	protein phosphatase type 1 complex,nucleus,cytoplasm	protein phosphatase inhibitor activity,protein serine/threonine phosphatase inhibitor activity,protein phosphatase 1 binding	negative regulation of phosphoprotein phosphatase activity
ES_KO / ES_WT	Q64280	Q64280	0.639133	0.639133	6.78e-06	11	0.719598	0.719598	Q64280	Lefty1	Left-right determination factor 1	LFTY1_MOUSE	12	55.7393	1.55739	ES_KO	ES_WT	extracellular region,extracellular space	cytokine activity,transforming growth factor beta receptor binding,growth factor activity,nodal binding	negative regulation of transcription from RNA polymerase II promoter,heart morphogenesis,determination of left/right symmetry,negative regulation of cell proliferation,anterior/posterior axis specification,positive regulation of pathway-restricted SMAD protein phosphorylation,cell growth,BMP signaling pathway,response to retinoic acid,cell migration involved in gastrulation,regulation of apoptoti…
ES_KO / ES_WT	P97300	P97300	0.634509	0.634509	0.0213638	15	0.618675	0.618675	P97300	Nptn	Neuroplastin	NPTN_MOUSE	4	55.241	1.55241	ES_KO	ES_WT	cell surface,postsynaptic density,integral component of membrane,dendrite,presynaptic membrane,inhibitory synapse	type 1 fibroblast growth factor receptor binding,ion channel binding,cell adhesion molecule binding	positive regulation of protein phosphorylation,homophilic cell adhesion via plasma membrane adhesion molecules,positive regulation of cytosolic calcium ion concentration,visual learning,positive regulation of neuron projection development,positive regulation of fibroblast growth factor receptor signaling pathway,positive regulation of long-term neuronal synaptic plasticity,modulation of synaptic …
ES_KO / ES_WT	Q9QZN0	Q9QZN0	0.613159	0.613159	2.99e-11	20	0.58617	0.58617	Q9QZN0	Fbxo15	F-box only protein 15	FBX15_MOUSE	5	52.9604	1.5296	ES_KO	ES_WT	SCF ubiquitin ligase complex	ubiquitin-protein transferase activity,ubiquitin protein ligase activity	protein ubiquitination,proteasome-mediated ubiquitin-dependent protein catabolic process
ES_KO / ES_WT	Q925E7	Q925E7	0.611181	0.611181	0.0923903	11	0.515469	0.515469	Q925E7	Ppp2r2d	Serine/threonine-protein phosphatase 2A 55 kDa regulatory subunit B delta isoform	2ABD_MOUSE	4	52.7509	1.52751	ES_KO	ES_WT	protein phosphatase type 2A complex,cytosol	protein phosphatase regulator activity,protein serine/threonine phosphatase activity	mitotic cell cycle,exit from mitosis,developmental process,regulation of catalytic activity,cell division,peptidyl-serine dephosphorylation
ES_KO / ES_WT	P59759	P59759	0.608951	0.608951	0.136533	5	0.141529	0.141529	P59759	Mkl2	MKL/myocardin-like protein 2	MKL2_MOUSE	2	52.515	1.52515	ES_KO	ES_WT	nucleus,cytoplasm	RNA polymerase II transcription coactivator activity,transcription factor activity, sequence-specific DNA binding,transcription coactivator activity,actin binding,protein binding,cadherin binding	in utero embryonic development,neuron migration,liver development,heart morphogenesis,transcription, DNA-templated,heart development,muscle organ development,gene expression,regulation of gene expression,actin cytoskeleton organization,forebrain development,neuron projection development,positive regulation of striated muscle tissue development,positive regulation of transcription, DNA-templated,p…
ES_KO / ES_WT	A2CG63	A2CG63	0.608309	0.608309	0.049616	8	0.369711	0.369711	A2CG63	Arid4b	AT-rich interactive domain-containing protein 4B	ARI4B_MOUSE	5	52.4471	1.52447	ES_KO	ES_WT	nucleus	protein binding,transcription regulatory region DNA binding	regulation of gene expression by genetic imprinting,transcription, DNA-templated,spermatogenesis,histone H4-K20 trimethylation,histone H3-K9 trimethylation,positive regulation of transcription from RNA polymerase II promoter,establishment of Sertoli cell barrier
ES_KO / ES_WT	Q9Z1K6	Q9Z1K6	0.607887	0.607887	2.15e-06	25	0.510133	0.510133	Q9Z1K6	Arih2	E3 ubiquitin-protein ligase ARIH2	ARI2_MOUSE	8	52.4025	1.52403	ES_KO	ES_WT	ubiquitin ligase complex,nucleus,nucleoplasm,cytoplasm,Cul5-RING ubiquitin ligase complex	ubiquitin-protein transferase activity,protein binding,ubiquitin conjugating enzyme binding,metal ion binding,ubiquitin protein ligase activity	protein polyubiquitination,ubiquitin-dependent protein catabolic process,protein ubiquitination,positive regulation of proteasomal ubiquitin-dependent protein catabolic process,protein ubiquitination involved in ubiquitin-dependent protein catabolic process,developmental cell growth,protein K63-linked ubiquitination,protein K48-linked ubiquitination,hematopoietic stem cell proliferation,positive …
ES_KO / ES_WT	Q9D495	Q9D495	0.606323	0.606323	0.00124393	5	0.652171	0.652171	Q9D495	Syce1	Synaptonemal complex central element protein 1	SYCE1_MOUSE	3	52.2374	1.52237	ES_KO	ES_WT	synaptonemal complex,central element,nucleoplasm	protein binding	synaptonemal complex assembly,cell division
ES_KO / ES_WT	Q80W54	Q80W54	0.605899	0.605899	0.10224	70	0.0768775	0.0768775	Q80W54	Zmpste24	CAAX prenyl protease 1 homolog	FACE1_MOUSE	15	52.1926	1.52193	ES_KO	ES_WT	nuclear inner membrane,membrane,integral component of endoplasmic reticulum membrane,extracellular exosome	metalloendopeptidase activity,metal ion binding	nuclear envelope organization,prenylated protein catabolic process,CAAX-box protein processing
ES_KO / ES_WT	Q9CR29	Q9CR29	0.605795	0.605795	6.31e-19	43	0.5366	0.5366	Q9CR29	Ccdc43	Coiled-coil domain-containing protein 43	CCD43_MOUSE	9	52.1817	1.52182	ES_KO	ES_WT	cellular_component	molecular_function	biological_process
ES_KO / ES_WT	Q8K1A0	Q8K1A0	0.599058	0.599058	0.0613138	4	0.540877	0.540877	Q8K1A0	Mettl5	Methyltransferase-like protein 5	METL5_MOUSE	1	51.4727	1.51473	ES_KO	ES_WT	cellular_component	nucleic acid binding,methyltransferase activity	biological_process,methylation
ES_KO / ES_WT	Q9JMH9	Q9JMH9	0.598007	0.598007	1.5e-06	64	0.361022	0.361022	Q9JMH9	Myo18a	Unconventional myosin-XVIIIa	MY18A_MOUSE	17	51.3624	1.51362	ES_KO	ES_WT	Golgi membrane,endoplasmic reticulum-Golgi intermediate compartment,trans-Golgi network,cytoskeleton,brush border,membrane,myosin complex,actomyosin	RNA binding,ATP binding,ADP binding,actin filament binding	Golgi organization,cell migration,actomyosin structure organization,regulation of macrophage activation,negative regulation of apoptotic process,Golgi vesicle budding,positive regulation of protein secretion,Golgi ribbon formation,asymmetric Golgi ribbon formation,positive regulation of opsonization
ES_KO / ES_WT	Q5U4C1	Q5U4C1	0.594463	0.594463	0.0683372	7	0.195001	0.195001	Q5U4C1	Gprasp1	G-protein coupled receptor-associated sorting protein 1	GASP1_MOUSE	5	50.991	1.50991	ES_KO	ES_WT	cytosol		endosome to lysosome transport,G-protein coupled receptor catabolic process
ES_KO / ES_WT	Q9JJZ2	Q9JJZ2	0.594449	0.594449	0.238257	2	0.441763	0.441763	Q9JJZ2	Tuba8	Tubulin alpha-8 chain	TBA8_MOUSE	2	50.9895	1.5099	ES_KO	ES_WT	cytoplasm,microtubule,microtubule cytoskeleton	GTPase activity,structural constituent of cytoskeleton,GTP binding	microtubule cytoskeleton organization
ES_KO / ES_WT	Q8R3I3	Q8R3I3	0.592788	0.592788	0.0583661	5	-0.184823	0.184823	Q8R3I3	Cog6	Conserved oligomeric Golgi complex subunit 6	COG6_MOUSE	7	50.8159	1.50816	ES_KO	ES_WT	Golgi membrane,Golgi transport complex	molecular_function	intra-Golgi vesicle-mediated transport,protein transport,glycosylation
ES_KO / ES_WT	P45448	P45448	0.592194	0.592194	0.232926	5	-0.0318576	0.0318576	P45448	Nr5a2	Nuclear receptor subfamily 5 group A member 2	NR5A2_MOUSE	3	50.7538	1.50754	ES_KO	ES_WT	nucleus,cytoplasm,cytosol,RNA polymerase II transcription factor complex	RNA polymerase II core promoter proximal region sequence-specific DNA binding,RNA polymerase II distal enhancer sequence-specific DNA binding,transcriptional activator activity, RNA polymerase II core promoter proximal region sequence-specific binding,DNA binding,chromatin binding,transcription factor activity, sequence-specific DNA binding,steroid hormone receptor activity,RNA polymerase II tran…	regulation of transcription, DNA-templated,transcription from RNA polymerase II promoter,bile acid metabolic process,hormone-mediated signaling pathway,intracellular receptor signaling pathway,epithelial cell differentiation,endocrine pancreas development,regulation of cell proliferation,cholesterol homeostasis,steroid hormone mediated signaling pathway,positive regulation of viral genome replica…
ES_KO / ES_WT	Q8K0C9	Q8K0C9	0.591701	0.591701	0.000660423	11	0.454655	0.454655	Q8K0C9	Gmds	GDP-mannose 4,6 dehydratase	GMDS_MOUSE	3	50.7023	1.50702	ES_KO	ES_WT	cellular_component,extracellular exosome	GDP-mannose 4,6-dehydratase activity,identical protein binding,NADP+ binding	Notch signaling pathway,GDP-mannose metabolic process,'de novo' GDP-L-fucose biosynthetic process
ES_KO / ES_WT	Q9CRB3	Q9CRB3	0.591269	0.591269	0.0607887	4	0.804476	0.804476	Q9CRB3	Urah	5-hydroxyisourate hydrolase	HIUH_MOUSE	1	50.6571	1.50657	ES_KO	ES_WT	mitochondrion,peroxisome	hydrolase activity,hydroxyisourate hydrolase activity	purine nucleobase metabolic process,urate catabolic process
ES_KO / ES_WT	Q9EQC4	Q9EQC4	0.579259	0.579259	0.0475182	10	0.716639	0.716639	Q9EQC4	Elovl4	Elongation of very long chain fatty acids protein 4	ELOV4_MOUSE	3	49.4082	1.49408	ES_KO	ES_WT	endoplasmic reticulum,endoplasmic reticulum membrane,integral component of endoplasmic reticulum membrane	fatty acid elongase activity,3-oxo-arachidoyl-CoA synthase activity,3-oxo-cerotoyl-CoA synthase activity,3-oxo-lignoceronyl-CoA synthase activity	fatty acid elongation, saturated fatty acid,sphingolipid biosynthetic process,fatty acid elongation, monounsaturated fatty acid,fatty acid elongation, polyunsaturated fatty acid,long-chain fatty-acyl-CoA biosynthetic process,very long-chain fatty acid biosynthetic process
ES_KO / ES_WT	Q8C0L6	Q8C0L6	0.571865	0.571865	0.0109231	17	0.416411	0.416411	Q8C0L6	Paox	Peroxisomal N(1)-acetyl-spermine/spermidine oxidase	PAOX_MOUSE	8	48.6444	1.48644	ES_KO	ES_WT	peroxisomal matrix	receptor binding,polyamine oxidase activity,N(1),N(12)-diacetylspermine:oxygen oxidoreductase (3-acetamidopropanal-forming) activity,spermine:oxygen oxidoreductase (spermidine-forming) activity,spermidine:oxygen oxidoreductase (3-aminopropanal-forming) activity,N1-acetylspermine:oxygen oxidoreductase (3-acetamidopropanal-forming) activity,N1-acetylspermidine:oxygen oxidoreductase (3-acetamidoprop…	polyamine catabolic process,putrescine biosynthetic process,putrescine catabolic process,spermidine catabolic process,spermine catabolic process,oxidation-reduction process,positive regulation of spermidine biosynthetic process
ES_KO / ES_WT	Q91YI4	Q91YI4	0.571566	0.571566	5.97e-05	35	0.545149	0.545149	Q91YI4	Arrb2	Beta-arrestin-2	ARRB2_MOUSE	8	48.6136	1.48614	ES_KO	ES_WT	intracellular,nucleus,cytoplasm,cytosol,plasma membrane,clathrin-coated pit,postsynaptic density,basolateral plasma membrane,endocytic vesicle,cytoplasmic vesicle,dendritic spine,intracellular membrane-bounded organelle,postsynaptic membrane	G-protein coupled receptor binding,receptor binding,protein binding,enzyme binding,protein domain specific binding,ubiquitin protein ligase binding,alpha-1A adrenergic receptor binding,alpha-1B adrenergic receptor binding,angiotensin receptor binding,type 1 angiotensin receptor binding,D1 dopamine receptor binding,follicle-stimulating hormone receptor binding,type 2A serotonin receptor binding,pl…	regulation of protein phosphorylation,negative regulation of protein phosphorylation,positive regulation of protein phosphorylation,G-protein coupled receptor internalization,desensitization of G-protein coupled receptor protein signaling pathway by arrestin,positive regulation of receptor internalization,transcription from RNA polymerase II promoter,transforming growth factor beta receptor signa…
ES_KO / ES_WT	Q62394	Q62394	0.569752	0.569752	0.0970991	7	0.0818313	0.0818313	Q62394	Znf185	Zinc finger protein 185	ZN185_MOUSE	2	48.4269	1.48427	ES_KO	ES_WT	cytoplasm,cytoskeleton,focal adhesion	metal ion binding
ES_KO / ES_WT	Q8C166	Q8C166	0.567448	0.567448	8.05e-15	51	0.67724	0.67724	Q8C166	Cpne1	Copine-1	CPNE1_MOUSE	11	48.19	1.4819	ES_KO	ES_WT	nucleus,nucleoplasm,cytoplasm,cytosol,plasma membrane,membrane,nuclear membrane,extracellular exosome	phosphatidylserine binding,endopeptidase activity,calcium ion binding,protein binding,protein homodimerization activity,NF-kappaB binding	transcription, DNA-templated,regulation of transcription, DNA-templated,proteolysis,negative regulation of gene expression,regulation of I-kappaB kinase/NF-kappaB signaling,negative regulation of DNA binding,positive regulation of neuron differentiation,positive regulation of protein kinase B signaling,cellular response to calcium ion,negative regulation of NIK/NF-kappaB signaling,positive regula…
ES_KO / ES_WT	P59672	P59672	0.567284	0.567284	0.134388	8	0.188059	0.188059	P59672	Anks1a	Ankyrin repeat and SAM domain-containing protein 1A	ANS1A_MOUSE	2	48.1732	1.48173	ES_KO	ES_WT	nucleoplasm,cytosol,neuron projection	ephrin receptor binding	substrate-dependent cell migration,neuron remodeling,ephrin receptor signaling pathway,regulation of ephrin receptor signaling pathway,negative regulation of protein ubiquitination involved in ubiquitin-dependent protein catabolic process
ES_KO / ES_WT	Q80VC9	Q80VC9	0.567115	0.567115	1.49e-12	51	0.789195	0.789195	Q80VC9	Camsap3	Calmodulin-regulated spectrin-associated protein 3	CAMP3_MOUSE	13	48.1558	1.48156	ES_KO	ES_WT	cytoplasm,zonula adherens,microtubule minus-end,centrosome	protein binding,calmodulin binding,spectrin binding,microtubule minus-end binding	microtubule cytoskeleton organization,negative regulation of phosphatase activity,neuron projection development,regulation of organelle organization,microtubule anchoring,zonula adherens maintenance,regulation of microtubule cytoskeleton organization,epithelial cell-cell adhesion
ES_KO / ES_WT	Q60767	Q60767	0.565479	0.565479	0.0251187	5	-0.126694	0.126694	Q60767	Ly75	Lymphocyte antigen 75	LY75_MOUSE	3	47.9879	1.47988	ES_KO	ES_WT	integral component of plasma membrane,external side of plasma membrane,extracellular exosome	transmembrane signaling receptor activity,carbohydrate binding	endocytosis,signal transduction
ES_KO / ES_WT	Q8BHZ0	Q8BHZ0	0.564593	0.564593	0.263692	15	0.0176549	0.0176549	Q8BHZ0	Fam49a	Protein FAM49A	FA49A_MOUSE	4	47.897	1.47897	ES_KO	ES_WT	intracellular	molecular_function	biological_process
ES_KO / ES_WT	B1AY10	B1AY10	0.564373	0.564373	0.000731074	18	0.458666	0.458666	B1AY10	Nfx1	Transcriptional repressor NF-X1	NFX1_MOUSE	7	47.8744	1.47874	ES_KO	ES_WT	nucleus,nucleolus,cytosol,plasma membrane	RNA polymerase II regulatory region sequence-specific DNA binding,transcriptional repressor activity, RNA polymerase II core promoter proximal region sequence-specific binding,RNA binding,protein binding,zinc ion binding,ligase activity	negative regulation of transcription from RNA polymerase II promoter,transcription, DNA-templated,negative regulation of MHC class II biosynthetic process
ES_KO / ES_WT	Q9JLV1	Q9JLV1	0.556192	0.556192	5.77e-05	32	0.450306	0.450306	Q9JLV1	Bag3	BAG family molecular chaperone regulator 3	BAG3_MOUSE	9	47.0384	1.47038	ES_KO	ES_WT	nucleus,cytoplasm,cytosol,plasma membrane,Z disc,neuron projection	adenyl-nucleotide exchange factor activity,protein binding,protein complex binding,cadherin binding,chaperone binding	brain development,extrinsic apoptotic signaling pathway via death domain receptors,negative regulation of striated muscle cell apoptotic process,spinal cord development,cellular response to heat,positive regulation of transcription factor import into nucleus,positive regulation of protein export from nucleus,regulation of catalytic activity,protein stabilization,cellular response to mechanical st…
ES_KO / ES_WT	Q7TPS0	Q7TPS0	0.554945	0.554945	0.160154	7	0.113849	0.113849	Q7TPS0	Rps6ka6	Ribosomal protein S6 kinase alpha-6	KS6A6_MOUSE	2	46.9113	1.46911	ES_KO	ES_WT	fibrillar center,nucleus,nucleolus,cytoplasm,mitochondrion,cytosol	magnesium ion binding,protein serine/threonine kinase activity,ATP binding	protein phosphorylation,DNA damage response, signal transduction by p53 class mediator resulting in transcription of p21 class mediator,negative regulation of embryonic development,negative regulation of ERK1 and ERK2 cascade,negative regulation of mesoderm development
ES_KO / ES_WT	Q9EP89	Q9EP89	0.553807	0.553807	0.0311125	3	0.577499	0.577499	Q9EP89	Lactb	Serine beta-lactamase-like protein LACTB, mitochondrial	LACTB_MOUSE	1	46.7955	1.46795	ES_KO	ES_WT	mitochondrion,cytosol	peptidase activity	proteolysis,lipid metabolic process,regulation of lipid metabolic process
ES_KO / ES_WT	Q78PY7	Q78PY7	0.55369	0.55369	3.17e-37	325	0.372389	0.372389	Q78PY7	Snd1	Staphylococcal nuclease domain-containing protein 1	SND1_MOUSE	54	46.7835	1.46784	ES_KO	ES_WT	nucleus,cytoplasm,mitochondrion,cytosol,membrane,RISC complex,melanosome,extracellular exosome,dense body	RNA binding,nuclease activity,protein binding,cadherin binding	osteoblast differentiation,transcription, DNA-templated,regulation of transcription, DNA-templated,RNA catabolic process,gene silencing by RNA,nucleic acid phosphodiester bond hydrolysis
ES_KO / ES_WT	Q3URE1	Q3URE1	0.551812	0.551812	0.0134864	11	0.269103	0.269103	Q3URE1	Acsf3	Acyl-CoA synthetase family member 3, mitochondrial	ACSF3_MOUSE	3	46.5926	1.46593	ES_KO	ES_WT	mitochondrion	ATP binding,acid-thiol ligase activity,malonyl-CoA synthetase activity	fatty acid metabolic process,fatty acid biosynthetic process,malonate catabolic process
ES_KO / ES_WT	O35074	O35074	0.548832	0.548832	0.00640923	5	0.546272	0.546272	O35074	Ptgis	Prostacyclin synthase	PTGIS_MOUSE	3	46.2901	1.4629	ES_KO	ES_WT	extracellular space,nucleus,cytoplasm,endoplasmic reticulum,endoplasmic reticulum membrane,caveola,integral component of membrane	monooxygenase activity,iron ion binding,prostaglandin-I synthase activity,oxidoreductase activity, acting on paired donors, with incorporation or reduction of molecular oxygen,heme binding	prostaglandin biosynthetic process,embryo implantation,negative regulation of NF-kappaB transcription factor activity,positive regulation of peroxisome proliferator activated receptor signaling pathway,regulation of apoptotic process,negative regulation of nitric oxide biosynthetic process,positive regulation of angiogenesis,decidualization,negative regulation of inflammatory response,oxidation-r…
ES_KO / ES_WT	Q61646	Q61646	0.546993	0.546993	0.252599	2	0.0275259	0.0275259	Q61646	Hp	Haptoglobin	HPT_MOUSE	3	46.1037	1.46104	ES_KO	ES_WT	extracellular space,haptoglobin-hemoglobin complex,extracellular exosome,blood microparticle	antioxidant activity,hemoglobin binding	immune system process,acute-phase response,Notch signaling pathway,positive regulation of cell death,response to hydrogen peroxide,defense response to bacterium,negative regulation of oxidoreductase activity,cellular oxidant detoxification,negative regulation of hydrogen peroxide catabolic process
ES_KO / ES_WT	Q61496	Q61496	0.544162	0.544162	1.09e-11	30	0.624245	0.624245	Q61496	Ddx4	Probable ATP-dependent RNA helicase DDX4	DDX4_MOUSE	7	45.8173	1.45817	ES_KO	ES_WT	nucleus,nucleolus,cytoplasm,cytosol,intracellular ribonucleoprotein complex,chromatoid body,perinuclear region of cytoplasm,pi-body,piP-body	nucleic acid binding,ATP-dependent RNA helicase activity,protein binding,ATP binding	male meiosis,male meiosis I,multicellular organism development,spermatogenesis,RNA secondary structure unwinding,cell differentiation,flagellated sperm motility,gene silencing by RNA,regulation of protein localization,piRNA metabolic process,DNA methylation involved in gamete generation
ES_KO / ES_WT	O35473	O35473	0.543796	0.543796	0.162635	8	0.043058	0.043058	O35473	C1d	Nuclear nucleic acid-binding protein C1D	C1D_MOUSE	3	45.7803	1.4578	ES_KO	ES_WT	nucleus,nucleolus,cytoplasm,transcriptional repressor complex,exosome (RNase complex)	DNA binding,transcription corepressor activity,RNA binding,protein binding,ligand-dependent nuclear receptor binding	maturation of 5.8S rRNA,transcription, DNA-templated,apoptotic process,negative regulation of transcription, DNA-templated
ES_KO / ES_WT	P48771	P48771	0.543742	0.543742	0.0115321	18	0.507466	0.507466	P48771	Cox7a2	Cytochrome c oxidase subunit 7A2, mitochondrial	CX7A2_MOUSE	2	45.7749	1.45775	ES_KO	ES_WT	mitochondrion,mitochondrial inner membrane,mitochondrial respiratory chain,extracellular exosome	molecular_function,cytochrome-c oxidase activity	biological_process,hydrogen ion transmembrane transport
ES_KO / ES_WT	Q9CQ21	Q9CQ21	0.543539	0.543539	4.37e-09	20	0.601898	0.601898	Q9CQ21	Mcts2	Malignant T-cell-amplified sequence 2	MCTS2_MOUSE	3	45.7544	1.45754	ES_KO	ES_WT	cytosolic small ribosomal subunit	RNA binding	formation of translation preinitiation complex,translation reinitiation,transcription, DNA-templated,regulation of transcription, DNA-templated
ES_KO / ES_WT	Q9CXJ1	Q9CXJ1	0.542793	0.542793	0.0196781	20	0.51044	0.51044	Q9CXJ1	Ears2	Probable glutamate--tRNA ligase, mitochondrial	SYEM_MOUSE	4	45.679	1.45679	ES_KO	ES_WT	mitochondrion,mitochondrial matrix	tRNA binding,glutamate-tRNA ligase activity,ATP binding,zinc ion binding,glutamate-tRNA(Gln) ligase activity	glutamyl-tRNA aminoacylation,tRNA aminoacylation for mitochondrial protein translation
ES_KO / ES_WT	Q8BYU6	Q8BYU6	0.538936	0.538936	8.73e-14	24	0.530328	0.530328	Q8BYU6	Tor1aip2	Torsin-1A-interacting protein 2	TOIP2_MOUSE	10	45.29	1.4529	ES_KO	ES_WT	nuclear envelope,endoplasmic reticulum,endoplasmic reticulum membrane,integral component of membrane	ATPase activator activity,protein binding,ATPase binding	endoplasmic reticulum organization,positive regulation of ATPase activity,protein localization to nuclear envelope
ES_KO / ES_WT	B1AUR6	B1AUR6	0.538435	0.538435	0.0198123	9	0.384059	0.384059	B1AUR6	Mms22l	Protein MMS22-like	MMS22_MOUSE	4	45.2396	1.4524	ES_KO	ES_WT	nucleoplasm,cytosol,nuclear replication fork,FACT complex,MCM complex	molecular_function	double-strand break repair via homologous recombination,replication fork processing
ES_KO / ES_WT	Q3TYS2	Q3TYS2	0.533709	0.533709	0.0311337	9	0.379324	0.379324	Q3TYS2	NaN	Uncharacterized protein C17orf62 homolog	CQ062_MOUSE	3	44.7646	1.44765	ES_KO	ES_WT	cellular_component,integral component of membrane	molecular_function	biological_process
ES_KO / ES_WT	P45377	P45377	0.533535	0.533535	1.41e-08	23	0.485719	0.485719	P45377	Akr1b8	Aldose reductase-related protein 2	ALD2_MOUSE	7	44.7472	1.44747	ES_KO	ES_WT	cytoplasm,extracellular exosome	retinal dehydrogenase activity,alditol:NADP+ 1-oxidoreductase activity,geranylgeranyl reductase activity,indanol dehydrogenase activity	farnesol catabolic process,daunorubicin metabolic process,doxorubicin metabolic process,oxidation-reduction process
ES_KO / ES_WT	Q9CPX8	Q9CPX8	0.533021	0.533021	0.0106758	5	0.546154	0.546154	Q9CPX8	Uqcr11	Cytochrome b-c1 complex subunit 10	QCR10_MOUSE	1	44.6956	1.44696	ES_KO	ES_WT	mitochondrion,mitochondrial inner membrane,integral component of membrane,respiratory chain	ubiquinol-cytochrome-c reductase activity,electron carrier activity	oxidation-reduction process,hydrogen ion transmembrane transport
ES_KO / ES_WT	P09803	P09803	0.532066	0.532066	2.13e-28	94	0.496303	0.496303	P09803	Cdh1	Cadherin-1	CADH1_MOUSE	17	44.5998	1.446	ES_KO	ES_WT	cytoplasm,endosome,trans-Golgi network,plasma membrane,cell-cell junction,adherens junction,cell-cell adherens junction,cytoplasmic side of plasma membrane,cell surface,actin cytoskeleton,integral component of membrane,basolateral plasma membrane,lateral plasma membrane,catenin complex,flotillin complex,lamellipodium,cell junction,axon,node of Ranvier,lateral loop,Schmidt-Lanterman incisure,apica…	glycoprotein binding,calcium ion binding,protein binding,beta-catenin binding,cytoskeletal protein binding,protein phosphatase binding,protein domain specific binding,ankyrin binding,GTPase activating protein binding,alpha-catenin binding,gamma-catenin binding,cadherin binding,cell adhesion molecule binding	in utero embryonic development,trophectodermal cell differentiation,epithelial cell morphogenesis,homophilic cell adhesion via plasma membrane adhesion molecules,embryo implantation,sensory perception of sound,negative regulation of protein processing,single organismal cell-cell adhesion,calcium-dependent cell-cell adhesion via plasma membrane cell adhesion molecules,protein metabolic process,neg…
ES_KO / ES_WT	Q9D8C3	Q9D8C3	0.530774	0.530774	2.76e-20	47	0.534924	0.534924	Q9D8C3	Alg13	Putative bifunctional UDP-N-acetylglucosamine transferase and deubiquitinase ALG13	ALG13_MOUSE	9	44.4704	1.4447	ES_KO	ES_WT	UDP-N-acetylglucosamine transferase complex	thiol-dependent ubiquitinyl hydrolase activity,N-acetylglucosaminyldiphosphodolichol N-acetylglucosaminyltransferase activity	dolichol-linked oligosaccharide biosynthetic process,proteolysis
ES_KO / ES_WT	Q922E4	Q922E4	0.530365	0.530365	1.59e-05	16	0.516381	0.516381	Q922E4	Pcyt2	Ethanolamine-phosphate cytidylyltransferase	PCY2_MOUSE	5	44.4295	1.44429	ES_KO	ES_WT		ethanolamine-phosphate cytidylyltransferase activity	phosphatidylethanolamine biosynthetic process
ES_KO / ES_WT	P19324	P19324	0.527829	0.527829	3.33e-40	148	0.535358	0.535358	P19324	Serpinh1	Serpin H1	SERPH_MOUSE	27	44.1758	1.44176	ES_KO	ES_WT	cytoplasm,endoplasmic reticulum,endoplasmic reticulum lumen,endoplasmic reticulum-Golgi intermediate compartment,membrane raft,extracellular exosome,extracellular space	RNA binding,serine-type endopeptidase inhibitor activity,protein binding,collagen binding,unfolded protein binding	chondrocyte development involved in endochondral bone morphogenesis,negative regulation of endopeptidase activity,collagen fibril organization,collagen biosynthetic process,protein maturation
ES_KO / ES_WT	Q9D7I8	Q9D7I8	0.52747	0.52747	0.00179088	10	0.238025	0.238025	Q9D7I8	Fam83d	Protein FAM83D	FA83D_MOUSE	3	44.14	1.4414	ES_KO	ES_WT	cytoplasm,mitotic spindle pole	microtubule binding,kinesin binding,protein kinase binding	epithelial to mesenchymal transition,cell proliferation,cell migration,regulation of TOR signaling,regulation of protein catabolic process,cell division,metaphase plate congression,regulation of ERK1 and ERK2 cascade,protein localization to mitotic spindle,positive regulation of cell cycle G1/S phase transition
ES_KO / ES_WT	Q8CIB9	Q8CIB9	0.52665	0.52665	0.00981301	9	0.266056	0.266056	Q8CIB9	Esco2	N-acetyltransferase ESCO2	ESCO2_MOUSE	2	44.0581	1.44058	ES_KO	ES_WT	chromatin,XY body,nucleus,Golgi apparatus,chromocenter,cell junction,nuclear pericentric heterochromatin,site of double-strand break	lysine N-acetyltransferase activity, acting on acetyl phosphate as donor,metal ion binding	hematopoietic progenitor cell differentiation,regulation of DNA replication,double-strand break repair,cell cycle,chromosome segregation,post-translational protein acetylation,protein localization to chromatin
ES_KO / ES_WT	Q3UQ28	Q3UQ28	0.525212	0.525212	0.271461	11	0.00322148	0.00322148	Q3UQ28	Pxdn	Peroxidasin homolog	PXDN_MOUSE	9	43.9145	1.43915	ES_KO	ES_WT	proteinaceous extracellular matrix,extracellular space,endoplasmic reticulum,extracellular matrix,extracellular exosome	peroxidase activity,extracellular matrix structural constituent,heme binding,metal ion binding	response to oxidative stress,extracellular matrix organization,hydrogen peroxide catabolic process,oxidation-reduction process,cellular oxidant detoxification
ES_KO / ES_WT	P19157	P19157	0.52367	0.52367	8.8e-24	105	0.557157	0.557157	P19157	Gstp1	Glutathione S-transferase P 1	GSTP1_MOUSE	17	43.7607	1.43761	ES_KO	ES_WT	extracellular space,intracellular,nucleus,cytoplasm,mitochondrion,cytosol,plasma membrane,vesicle,protein complex,extracellular exosome,TRAF2-GSTP1 complex	glutathione transferase activity,glutathione peroxidase activity,protein binding,drug binding,JUN kinase binding,kinase regulator activity,S-nitrosoglutathione binding,dinitrosyl-iron complex binding	response to reactive oxygen species,negative regulation of acute inflammatory response,glutathione metabolic process,xenobiotic metabolic process,response to toxic substance,negative regulation of biosynthetic process,oligodendrocyte development,animal organ regeneration,response to nutrient levels,response to estradiol,negative regulation of interleukin-1 beta production,negative regulation of t…
ES_KO / ES_WT	Q9R1T4	Q9R1T4	0.521949	0.521949	8.44e-09	16	0.545604	0.545604	Q9R1T4	2017-09-06	Septin-6	SEPT6_MOUSE	5	43.5893	1.43589	ES_KO	ES_WT	condensed chromosome kinetochore,spindle,septin ring,synaptic vesicle,midbody,septin complex,cleavage furrow,septin collar,axon terminus,sperm annulus	protein binding,GTP binding	cell cycle,spermatogenesis,cell differentiation,cell division
ES_KO / ES_WT	Q8K3G5	Q8K3G5	0.521818	0.521818	0.02111	17	0.342013	0.342013	Q8K3G5	Vrk3	Inactive serine/threonine-protein kinase VRK3	VRK3_MOUSE	5	43.5763	1.43576	ES_KO	ES_WT	nucleus,nucleolus,cytoplasm,intracellular membrane-bounded organelle	protein serine/threonine kinase activity,ATP binding,protein phosphatase binding	regulation of cell shape,peptidyl-serine phosphorylation,positive regulation of phosphoprotein phosphatase activity,negative regulation of ERK1 and ERK2 cascade
ES_KO / ES_WT	P09242	P09242	0.517854	0.517854	3.73e-27	105	0.395636	0.395636	P09242	Alpl	Alkaline phosphatase, tissue-nonspecific isozyme	PPBT_MOUSE	25	43.1824	1.43182	ES_KO	ES_WT	proteinaceous extracellular matrix,plasma membrane,membrane,anchored component of membrane,extracellular membrane-bounded organelle,extracellular exosome	alkaline phosphatase activity,protein binding,pyrophosphatase activity,metal ion binding	osteoblast differentiation,endochondral ossification,developmental process involved in reproduction,dephosphorylation,response to lipopolysaccharide,response to vitamin D,response to antibiotic,response to glucocorticoid,cellular response to organic cyclic compound,cementum mineralization
ES_KO / ES_WT	P03958	P03958	0.511257	0.511257	4.7e-09	38	0.51453	0.51453	P03958	Ada	Adenosine deaminase	ADA_MOUSE	11	42.5291	1.42529	ES_KO	ES_WT	extracellular space,cytoplasm,lysosome,cytosol,external side of plasma membrane,cell surface,membrane,cell junction,dendrite cytoplasm,neuronal cell body,cytoplasmic membrane-bounded vesicle lumen	purine nucleoside binding,adenosine deaminase activity,zinc ion binding	response to hypoxia,in utero embryonic development,histamine secretion,trophectodermal cell differentiation,liver development,placenta development,germinal center B cell differentiation,positive regulation of germinal center formation,negative regulation of leukocyte migration,negative regulation of mature B cell apoptotic process,adenosine catabolic process,deoxyadenosine catabolic process,cell …
ES_KO / ES_WT	Q99L28	Q99L28	0.510337	0.510337	0.000732234	11	0.297361	0.297361	Q99L28	Rsl24d1	Probable ribosome biogenesis protein RLP24	RLP24_MOUSE	3	42.4383	1.42438	ES_KO	ES_WT	nucleus,nucleolus,cytosolic large ribosomal subunit	RNA binding,structural constituent of ribosome	ribosomal large subunit assembly,translation,assembly of large subunit precursor of preribosome
ES_KO / ES_WT	Q9JKC6	Q9JKC6	0.50584	0.50584	2.6e-05	10	0.585479	0.585479	Q9JKC6	Cend1	Cell cycle exit and neuronal differentiation protein 1	CEND_MOUSE	2	41.995	1.41995	ES_KO	ES_WT	integral component of membrane	protein binding	adult walking behavior,cerebellar granular layer maturation,cerebellar Purkinje cell differentiation,radial glia guided migration of cerebellar granule cell,negative regulation of cerebellar granule cell precursor proliferation,neuron differentiation
ES_KO / ES_WT	Q62172	Q62172	0.505544	0.505544	0.0958018	6	-0.14576	0.14576	Q62172	Ralbp1	RalA-binding protein 1	RBP1_MOUSE	3	41.9659	1.41966	ES_KO	ES_WT	intracellular,membrane	GTPase activator activity,protein binding,ATPase activity,Ral GTPase binding,transmembrane transporter activity,Rac GTPase binding	transport,endocytosis,small GTPase mediated signal transduction,regulation of GTPase activity,positive regulation of GTPase activity,transmembrane transport
ES_KO / ES_WT	Q9ESY9	Q9ESY9	0.505221	0.505221	0.210531	3	0.0386043	0.0386043	Q9ESY9	Ifi30	Gamma-interferon-inducible lysosomal thiol reductase	GILT_MOUSE	6	41.9341	1.41934	ES_KO	ES_WT	extracellular region,lysosome,cytosol,cell junction,intracellular membrane-bounded organelle	disulfide oxidoreductase activity,oxidoreductase activity, acting on a sulfur group of donors	antigen processing and presentation of exogenous peptide antigen via MHC class II,antigen processing and presentation of exogenous peptide antigen via MHC class I,negative regulation of fibroblast proliferation,protein stabilization,oxidation-reduction process
ES_KO / ES_WT	Q80VA0	Q80VA0	0.505146	0.505146	0.0268994	16	0.278211	0.278211	Q80VA0	Galnt7	N-acetylgalactosaminyltransferase 7	GALT7_MOUSE	9	41.9267	1.41927	ES_KO	ES_WT	Golgi membrane,membrane,integral component of membrane,extracellular exosome	polypeptide N-acetylgalactosaminyltransferase activity,carbohydrate binding,metal ion binding	protein O-linked glycosylation
ES_KO / ES_WT	Q8K3A9	Q8K3A9	0.502593	0.502593	0.0349863	36	-0.216576	0.216576	Q8K3A9	Mepce	7SK snRNA methylphosphate capping enzyme	MEPCE_MOUSE	9	41.6757	1.41676	ES_KO	ES_WT	cellular_component	RNA binding,RNA methyltransferase activity,S-adenosylmethionine-dependent methyltransferase activity	negative regulation of transcription from RNA polymerase II promoter,RNA methylation,snRNA metabolic process,negative regulation of chromatin binding,snRNA modification,positive regulation of G1/S transition of mitotic cell cycle
ES_KO / ES_WT	Q8BMA5	Q8BMA5	0.499272	0.499272	0.0743486	17	0.203223	0.203223	Q8BMA5	Npat	Protein NPAT	NPAT_MOUSE	4	41.35	1.4135	ES_KO	ES_WT	nucleus,nucleoplasm,cytoplasm,Cajal body,Gemini of coiled bodies	transcription coactivator activity,transcription corepressor activity,protein C-terminus binding,protein N-terminus binding	regulation of transcription involved in G1/S transition of mitotic cell cycle,transcription, DNA-templated,regulation of gene expression,positive regulation of transcription, DNA-templated,negative regulation of nucleic acid-templated transcription
ES_KO / ES_WT	O54879	O54879	0.498474	0.498474	2.68e-07	19	0.352093	0.352093	O54879	Hmgb3	High mobility group protein B3	HMGB3_MOUSE	6	41.2719	1.41272	ES_KO	ES_WT	nucleus,chromosome,cytoplasm	four-way junction DNA binding,DNA binding,RNA binding,DNA binding, bending	transcription, DNA-templated,regulation of transcription, DNA-templated,DNA geometric change,innate immune response,negative regulation of B cell differentiation,negative regulation of myeloid cell differentiation
ES_KO / ES_WT	Q9D7X3	Q9D7X3	0.497678	0.497678	0.228294	9	0.135124	0.135124	Q9D7X3	Dusp3	Dual specificity protein phosphatase 3	DUS3_MOUSE	2	41.1939	1.41194	ES_KO	ES_WT	immunological synapse,nucleus,nucleoplasm,cytosol,extracellular exosome	phosphoprotein phosphatase activity,protein tyrosine phosphatase activity,protein tyrosine/serine/threonine phosphatase activity,phosphatase activity,protein kinase binding,MAP kinase phosphatase activity	inactivation of MAPK activity,in utero embryonic development,protein dephosphorylation,dephosphorylation,peptidyl-tyrosine dephosphorylation,negative regulation of MAPK cascade,positive regulation of mitotic cell cycle,negative regulation of JNK cascade,negative regulation of T cell receptor signaling pathway,negative regulation of T cell activation,negative regulation of ERK1 and ERK2 cascade
ES_KO / ES_WT	O88587	O88587	0.491273	0.491273	0.269714	27	-0.00198064	0.00198064	O88587	Comt	Catechol O-methyltransferase	COMT_MOUSE	7	40.5685	1.40568	ES_KO	ES_WT	mitochondrion,cytosol,membrane,integral component of membrane,axon,dendritic spine,cell body,postsynaptic membrane,extracellular exosome	magnesium ion binding,catechol O-methyltransferase activity,Requires Ontology	female pregnancy,learning,short-term memory,estrogen metabolic process,catechol-containing compound metabolic process,response to organic cyclic compound,cellular response to phosphate starvation,methylation,response to lipopolysaccharide,developmental process,negative regulation of renal sodium excretion,neurotransmitter catabolic process,dopamine metabolic process,dopamine catabolic process,res…
ES_KO / ES_WT	Q9D2N9	Q9D2N9	0.491218	0.491218	0.0658419	11	0.511232	0.511232	Q9D2N9	Vps33a	Vacuolar protein sorting-associated protein 33A	VP33A_MOUSE	2	40.5631	1.40563	ES_KO	ES_WT	lysosome,lysosomal membrane,early endosome,late endosome,autophagosome,clathrin-coated vesicle,HOPS complex,late endosome membrane,CORVET complex,perinuclear region of cytoplasm,AP-3 adaptor complex,clathrin complex		vesicle docking involved in exocytosis,endosome to lysosome transport,protein transport,vesicle-mediated transport,platelet formation,melanosome localization,lysosome localization,regulation of lysosomal lumen pH,pigmentation,regulation of developmental pigmentation,autophagosome maturation
ES_KO / ES_WT	Q9JK42	Q9JK42	0.489195	0.489195	0.010042	5	0.393682	0.393682	Q9JK42	Pdk2	[Pyruvate dehydrogenase (acetyl-transferring)] kinase isozyme 2, mitochondrial	PDK2_MOUSE	1	40.3661	1.40366	ES_KO	ES_WT	nucleoplasm,mitochondrion,cytosol,mitochondrial pyruvate dehydrogenase complex	pyruvate dehydrogenase (acetyl-transferring) kinase activity,protein binding,ATP binding,protein homodimerization activity	glucose metabolic process,regulation of gluconeogenesis,protein phosphorylation,regulation of pH,insulin receptor signaling pathway,regulation of acetyl-CoA biosynthetic process from pyruvate,regulation of cellular ketone metabolic process,regulation of glucose metabolic process,cellular response to nutrient,cellular response to reactive oxygen species,glucose homeostasis,intrinsic apoptotic sign…
ES_KO / ES_WT	Q8BSK8	Q8BSK8	0.484889	0.484889	0.00142474	10	0.477766	0.477766	Q8BSK8	Rps6kb1	Ribosomal protein S6 kinase beta-1	KS6B1_MOUSE	2	39.9478	1.39948	ES_KO	ES_WT	nucleus,nucleoplasm,cytoplasm,mitochondrion,mitochondrial outer membrane,cytosol,cell surface,cell junction,neuron projection,synapse,perinuclear region of cytoplasm	protein kinase activity,protein serine/threonine kinase activity,ribosomal protein S6 kinase activity,protein serine/threonine/tyrosine kinase activity,protein binding,ATP binding,PDZ domain binding,peptide binding,identical protein binding,protein phosphatase 2A binding	G1/S transition of mitotic cell cycle,behavioral fear response,skeletal muscle contraction,protein phosphorylation,apoptotic process,germ cell development,aging,response to nutrient,long-term memory,response to heat,response to wounding,response to mechanical stimulus,response to toxic substance,response to glucose,skeletal muscle atrophy,response to electrical stimulus involved in regulation of …
ES_KO / ES_WT	P47877	P47877	0.4834	0.4834	0.0942787	9	0.400975	0.400975	P47877	Igfbp2	Insulin-like growth factor-binding protein 2	IBP2_MOUSE	13	39.8035	1.39803	ES_KO	ES_WT	extracellular region,extracellular space,apical plasma membrane,cytoplasmic vesicle,extracellular exosome	insulin-like growth factor binding,insulin-like growth factor I binding,insulin-like growth factor II binding	regulation of cell growth,signal transduction,female pregnancy,aging,response to nutrient,response to mechanical stimulus,response to lithium ion,response to estradiol,response to retinoic acid,cellular response to hormone stimulus,positive regulation of activated T cell proliferation,response to drug,regulation of insulin-like growth factor receptor signaling pathway,response to estrogen,respons…
ES_KO / ES_WT	Q78IK2	Q78IK2	0.482284	0.482284	0.000659578	10	0.514684	0.514684	Q78IK2	Usmg5	Up-regulated during skeletal muscle growth protein 5	USMG5_MOUSE	4	39.6953	1.39695	ES_KO	ES_WT	mitochondrion,mitochondrial inner membrane,mitochondrial proton-transporting ATP synthase complex,integral component of membrane,extracellular exosome	molecular_function	biological_process
ES_KO / ES_WT	Q9D4F8	Q9D4F8	0.47942	0.47942	0.0267308	17	0.324975	0.324975	Q9D4F8	Tubgcp4	Gamma-tubulin complex component 4	GCP4_MOUSE	7	39.4183	1.39418	ES_KO	ES_WT	spindle pole,equatorial microtubule organizing center,gamma-tubulin complex,centrosome,microtubule,membrane,recycling endosome,spindle pole body	structural constituent of cytoskeleton,gamma-tubulin binding,microtubule minus-end binding	cytoplasmic microtubule organization,centrosome duplication,meiotic cell cycle,interphase microtubule nucleation by interphase microtubule organizing center,mitotic spindle assembly
ES_KO / ES_WT	Q64430	Q64430	0.478131	0.478131	0.204965	4	0.288919	0.288919	Q64430	Atp7a	Copper-transporting ATPase 1	ATP7A_MOUSE	2	39.2938	1.39294	ES_KO	ES_WT	late endosome,endoplasmic reticulum,Golgi apparatus,trans-Golgi network,plasma membrane,membrane,integral component of membrane,basolateral plasma membrane,trans-Golgi network transport vesicle,cytoplasmic vesicle,neuron projection,neuronal cell body,perinuclear region of cytoplasm	copper-exporting ATPase activity,copper ion transmembrane transporter activity,copper ion binding,protein binding,ATP binding,superoxide dismutase copper chaperone activity,copper-dependent protein binding,cuprous ion binding	blood vessel development,release of cytochrome c from mitochondria,blood vessel remodeling,regulation of oxidative phosphorylation,tryptophan metabolic process,tyrosine metabolic process,catecholamine metabolic process,copper ion transport,cellular copper ion homeostasis,mitochondrion organization,locomotory behavior,detoxification of copper ion,regulation of gene expression,copper ion import,pep…
ES_KO / ES_WT	O08901	O08901	0.475917	0.475917	5.72e-05	22	0.403722	0.403722	O08901	Bub1	Mitotic checkpoint serine/threonine-protein kinase BUB1	BUB1_MOUSE	7	39.0802	1.3908	ES_KO	ES_WT	chromosome, centromeric region,kinetochore,condensed chromosome kinetochore,condensed nuclear chromosome kinetochore,condensed nuclear chromosome, centromeric region,condensed nuclear chromosome outer kinetochore,nucleoplasm,cytosol,membrane	protein kinase activity,protein serine/threonine kinase activity,ATP binding	protein phosphorylation,apoptotic process,chromosome segregation,regulation of sister chromatid cohesion,mitotic spindle assembly checkpoint,embryo development,cell division,meiotic sister chromatid cohesion, centromeric,regulation of chromosome segregation,spindle assembly checkpoint,positive regulation of intrinsic apoptotic signaling pathway
ES_KO / ES_WT	Q03160	Q03160	0.472972	0.472972	1.17e-07	20	0.463916	0.463916	Q03160	Grb7	Growth factor receptor-bound protein 7	GRB7_MOUSE	4	38.7966	1.38797	ES_KO	ES_WT	cytosol,plasma membrane,focal adhesion,cytoplasmic stress granule,cell projection	RNA binding,SH3/SH2 adaptor activity,protein binding,protein kinase binding,phosphatidylinositol binding,identical protein binding	signal transduction,positive regulation of signal transduction,negative regulation of translation,positive regulation of cell migration,stress granule assembly
ES_KO / ES_WT	Q80UW2	Q80UW2	0.469407	0.469407	3.47e-06	15	0.484713	0.484713	Q80UW2	Fbxo2	F-box only protein 2	FBX2_MOUSE	3	38.454	1.38454	ES_KO	ES_WT	cytoplasm,endoplasmic reticulum,cytosol,SCF ubiquitin ligase complex,organelle membrane,dendritic spine,extracellular exosome	beta-amyloid binding,glycoprotein binding,ubiquitin-protein transferase activity,protein binding,carbohydrate binding	ubiquitin-dependent protein catabolic process,glycoprotein catabolic process,negative regulation of cell proliferation,protein ubiquitination,ER-associated ubiquitin-dependent protein catabolic process,SCF-dependent proteasomal ubiquitin-dependent protein catabolic process,regulation of protein ubiquitination
ES_KO / ES_WT	Q80Y55	Q80Y55	0.466849	0.466849	0.00192932	11	0.2048	0.2048	Q80Y55	Bsdc1	BSD domain-containing protein 1	BSDC1_MOUSE	3	38.2087	1.38209	ES_KO	ES_WT	cellular_component	molecular_function	biological_process
ES_KO / ES_WT	Q9D1E8	Q9D1E8	0.462919	0.462919	0.00613004	25	0.196545	0.196545	Q9D1E8	Agpat5	1-acyl-sn-glycerol-3-phosphate acyltransferase epsilon	PLCE_MOUSE	8	37.8327	1.37833	ES_KO	ES_WT	nuclear envelope,mitochondrion,endoplasmic reticulum membrane,integral component of membrane	1-acylglycerol-3-phosphate O-acyltransferase activity	hematopoietic progenitor cell differentiation,acylglycerol metabolic process,CDP-diacylglycerol biosynthetic process
ES_KO / ES_WT	Q9JJZ6	Q9JJZ6	0.461626	0.461626	0.00120907	5	0.463722	0.463722	Q9JJZ6	Klf13	Krueppel-like factor 13	KLF13_MOUSE	1	37.7093	1.37709	ES_KO	ES_WT	nucleus	RNA polymerase II core promoter proximal region sequence-specific DNA binding,transcriptional activator activity, RNA polymerase II core promoter proximal region sequence-specific binding,DNA binding,metal ion binding	regulation of transcription from RNA polymerase II promoter,transcription from RNA polymerase II promoter,negative regulation of cell proliferation,negative regulation of erythrocyte differentiation,positive regulation of transcription from RNA polymerase II promoter
ES_KO / ES_WT	P23780	P23780	0.456403	0.456403	0.000294312	12	0.374099	0.374099	P23780	Glb1	Beta-galactosidase	BGAL_MOUSE	7	37.2117	1.37212	ES_KO	ES_WT	extracellular space,cytoplasm,lysosome,vacuole,Golgi apparatus,intracellular membrane-bounded organelle,extracellular exosome	beta-galactosidase activity,hydrolase activity,galactoside binding	galactose catabolic process,cellular carbohydrate metabolic process
ES_KO / ES_WT	P97447	P97447	0.455896	0.455896	0.00118247	7	0.330332	0.330332	P97447	Fhl1	Four and a half LIM domains protein 1	FHL1_MOUSE	5	37.1635	1.37163	ES_KO	ES_WT	nucleus,cytoplasm,cytosol,plasma membrane,focal adhesion	ion channel binding,metal ion binding	regulation of membrane depolarization,multicellular organism development,negative regulation of G2/M transition of mitotic cell cycle,cell differentiation,negative regulation of cell growth,positive regulation of potassium ion transport,regulation of potassium ion transmembrane transporter activity,negative regulation of G1/S transition of mitotic cell cycle
ES_KO / ES_WT	O55242	O55242	0.455742	0.455742	0.025076	17	0.137523	0.137523	O55242	Sigmar1	Sigma non-opioid intracellular receptor 1	SGMR1_MOUSE	5	37.1488	1.37149	ES_KO	ES_WT	nuclear envelope,nuclear inner membrane,nuclear outer membrane,endoplasmic reticulum,endoplasmic reticulum membrane,lipid particle,postsynaptic density,integral component of membrane,cell junction,growth cone,cytoplasmic vesicle,postsynaptic membrane	receptor activity,opioid receptor activity,protein binding	lipid transport,nervous system development,opioid receptor signaling pathway,regulation of neuron apoptotic process,protein homotrimerization
ES_KO / ES_WT	P14824	P14824	0.455486	0.455486	4.39e-27	202	0.358884	0.358884	P14824	Anxa6	Annexin A6	ANXA6_MOUSE	48	37.1244	1.37124	ES_KO	ES_WT	mitochondrion,lysosomal membrane,cytosol,focal adhesion,membrane,late endosome membrane,melanosome,perinuclear region of cytoplasm,extracellular exosome	calcium ion binding,GTP binding,calcium-dependent phospholipid binding,lipid binding,ligand-gated ion channel activity,cholesterol binding,protein homodimerization activity,calcium-dependent protein binding	calcium ion transport,muscle contraction,regulation of muscle contraction,ion transmembrane transport,protein homooligomerization,mitochondrial calcium ion homeostasis,apoptotic signaling pathway
ES_KO / ES_WT	P28740	P28740	0.454515	0.454515	8.13e-12	119	0.341521	0.341521	P28740	Kif2a	Kinesin-like protein KIF2A	KIF2A_MOUSE	27	37.0322	1.37032	ES_KO	ES_WT	nucleus,nucleolus,lysosome,centrosome,kinesin complex,membrane,nuclear body,sperm principal piece,spindle pole,spindle microtubule	microtubule motor activity,ATP binding,microtubule binding,ATPase activity	microtubule-based movement,mitotic spindle organization,nervous system development,cell differentiation,cell division,mitotic spindle assembly
ES_KO / ES_WT	P63216	P63216	0.454498	0.454498	0.00076966	5	0.4534	0.4534	P63216	Gng3	Guanine nucleotide-binding protein G(I)/G(S)/G(O) subunit gamma-3	GBG3_MOUSE	1	37.0306	1.37031	ES_KO	ES_WT	heterotrimeric G-protein complex,postsynaptic density,dendrite,cell body	GTPase activity,signal transducer activity,type 1 angiotensin receptor binding	G-protein coupled receptor signaling pathway,positive regulation of cytosolic calcium ion concentration
ES_KO / ES_WT	Q9CR64	Q9CR64	0.454113	0.454113	0.00481073	10	0.555109	0.555109	Q9CR64	Tmem167a	Protein kish-A	KISHA_MOUSE	2	36.9941	1.36994	ES_KO	ES_WT	Golgi membrane,endomembrane system,integral component of membrane	molecular_function	protein secretion,intracellular transport
ES_KO / ES_WT	P98203	P98203	0.45135	0.45135	6.37e-05	8	0.380418	0.380418	P98203	Arvcf	Armadillo repeat protein deleted in velo-cardio-facial syndrome homolog	ARVC_MOUSE	2	36.7319	1.36732	ES_KO	ES_WT	nucleus,cytoplasm,plasma membrane	protein binding	multicellular organism development,single organismal cell-cell adhesion,calcium-dependent cell-cell adhesion via plasma membrane cell adhesion molecules
ES_KO / ES_WT	Q8VCH5	Q8VCH5	0.448221	0.448221	0.142328	8	0.132816	0.132816	Q8VCH5	Rabepk	Rab9 effector protein with kelch motifs	RABEK_MOUSE	2	36.4357	1.36436	ES_KO	ES_WT	endosome membrane
ES_KO / ES_WT	Q80TY0	Q80TY0	0.44394	0.44394	0.00771449	25	0.224164	0.224164	Q80TY0	Fnbp1	Formin-binding protein 1	FNBP1_MOUSE	7	36.0315	1.36031	ES_KO	ES_WT	lysosome,cytoskeleton,plasma membrane,clathrin-coated pit,cell cortex,cytoplasmic vesicle	lipid binding,identical protein binding	endocytosis
ES_KO / ES_WT	Q8C0L9	Q8C0L9	0.442744	0.442744	0.0313859	7	0.193162	0.193162	Q8C0L9	Gpcpd1	Glycerophosphocholine phosphodiesterase GPCPD1	GPCP1_MOUSE	3	35.9187	1.35919	ES_KO	ES_WT	cytoplasm,cytosol	glycerophosphodiester phosphodiesterase activity,glycerophosphocholine phosphodiesterase activity,starch binding	phospholipid metabolic process,skeletal muscle tissue development,cellular phosphate ion homeostasis,glycerophospholipid catabolic process
ES_KO / ES_WT	Q3TIU4	Q3TIU4	0.442492	0.442492	0.108827	11	-0.0836331	0.0836331	Q3TIU4	Pde12	2',5'-phosphodiesterase 12	PDE12_MOUSE	3	35.8949	1.35895	ES_KO	ES_WT	mitochondrion,mitochondrial matrix	molecular_function,poly(A)-specific ribonuclease activity,metal ion binding	mRNA processing,biological_process,RNA phosphodiester bond hydrolysis, exonucleolytic
ES_KO / ES_WT	Q62388	Q62388	0.442321	0.442321	0.244064	18	-0.0434808	0.0434808	Q62388	Atm	Serine-protein kinase ATM	ATM_MOUSE	5	35.8789	1.35879	ES_KO	ES_WT	nucleus,nucleoplasm,nucleolus,spindle,cytoplasmic vesicle,DNA repair complex,chromosome, telomeric region	DNA binding,protein kinase activity,protein serine/threonine kinase activity,DNA-dependent protein kinase activity,protein binding,ATP binding,kinase activity,1-phosphatidylinositol-3-kinase activity,protein complex binding,protein dimerization activity,protein N-terminus binding	DNA damage checkpoint,double-strand break repair via homologous recombination,ovarian follicle development,response to hypoxia,somitogenesis,pre-B cell allelic exclusion,immune system process,immunoglobulin production,DNA repair,protein phosphorylation,cellular response to DNA damage stimulus,DNA damage induced protein phosphorylation,cell cycle arrest,mitotic spindle assembly checkpoint,male mei…
ES_KO / ES_WT	O08599	O08599	0.441092	0.441092	0.0072136	15	0.308564	0.308564	O08599	Stxbp1	Syntaxin-binding protein 1	STXB1_MOUSE	7	35.7631	1.35763	ES_KO	ES_WT	nucleoplasm,mitochondrion,cytosol,cytoskeleton,plasma membrane,platelet alpha granule,terminal bouton,myelin sheath,protein complex,perinuclear region of cytoplasm,presynaptic active zone membrane,extracellular exosome,postsynapse	RNA binding,protein binding,syntaxin-1 binding,protein kinase binding,protein domain specific binding,syntaxin binding,identical protein binding,phospholipase binding,protein N-terminus binding	platelet degranulation,developmental process involved in reproduction,exocytosis,vesicle docking involved in exocytosis,neurotransmitter secretion,neuromuscular synaptic transmission,axon target recognition,regulation of synaptic vesicle priming,protein transport,synaptic vesicle maturation,negative regulation of protein complex assembly,regulation of vesicle fusion,synaptic vesicle fusion to pre…
ES_KO / ES_WT	Q9D2R6	Q9D2R6	0.437148	0.437148	5.38e-08	25	0.449571	0.449571	Q9D2R6	Coa3	Cytochrome c oxidase assembly factor 3 homolog, mitochondrial	COA3_MOUSE	5	35.3925	1.35393	ES_KO	ES_WT	mitochondrion,integral component of mitochondrial inner membrane	molecular_function	mitochondrial respiratory chain complex IV assembly,positive regulation of mitochondrial translation
ES_KO / ES_WT	Q6ZPJ3	Q6ZPJ3	0.436484	0.436484	2.33e-08	115	0.324629	0.324629	Q6ZPJ3	Ube2o	(E3-independent) E2 ubiquitin-conjugating enzyme UBE2O	UBE2O_MOUSE	29	35.3302	1.3533	ES_KO	ES_WT	nucleus,cytoplasm,cytosol,nuclear body	RNA binding,ubiquitin-protein transferase activity,protein binding,ATP binding,ubiquitin protein ligase binding,ubiquitin protein ligase activity,ubiquitin conjugating enzyme activity	protein monoubiquitination,positive regulation of BMP signaling pathway,retrograde transport, endosome to Golgi,protein K63-linked ubiquitination
ES_KO / ES_WT	Q9DBE0	Q9DBE0	0.434214	0.434214	0.0442954	5	0.471718	0.471718	Q9DBE0	Csad	Cysteine sulfinic acid decarboxylase	CSAD_MOUSE	2	35.1174	1.35117	ES_KO	ES_WT	cellular_component	sulfinoalanine decarboxylase activity,carboxy-lyase activity,pyridoxal phosphate binding	L-cysteine catabolic process to taurine,taurine metabolic process,taurine biosynthetic process
ES_KO / ES_WT	Q922W5	Q922W5	0.433609	0.433609	1.36e-07	39	0.424625	0.424625	Q922W5	Pycr1	Pyrroline-5-carboxylate reductase 1, mitochondrial	P5CR1_MOUSE	11	35.0608	1.35061	ES_KO	ES_WT	mitochondrion	pyrroline-5-carboxylate reductase activity,identical protein binding	proline biosynthetic process,cellular response to oxidative stress,regulation of mitochondrial membrane potential,oxidation-reduction process,L-proline biosynthetic process,negative regulation of hydrogen peroxide-induced cell death
ES_KO / ES_WT	Q9QXX4	Q9QXX4	0.431116	0.431116	9.87e-09	180	0.34769	0.34769	Q9QXX4	Slc25a13	Calcium-binding mitochondrial carrier protein Aralar2	CMC2_MOUSE	36	34.8277	1.34828	ES_KO	ES_WT	mitochondrion,mitochondrial inner membrane,integral component of membrane	L-glutamate transmembrane transporter activity,calcium ion binding,L-aspartate transmembrane transporter activity	ATP biosynthetic process,aspartate transport,L-glutamate transport,malate-aspartate shuttle,cellular respiration,response to calcium ion,L-glutamate transmembrane transport,L-aspartate transmembrane transport
ES_KO / ES_WT	Q62384	Q62384	0.430647	0.430647	3.18e-22	85	0.39113	0.39113	Q62384	Zpr1	Zinc finger protein ZPR1	ZPR1_MOUSE	15	34.7838	1.34784	ES_KO	ES_WT	nucleus,nucleoplasm,nucleolus,cytoplasm,Cajal body,axon,growth cone,SMN complex,neuronal cell body,perikaryon,perinuclear region of cytoplasm,Gemini of coiled bodies	protein binding,zinc ion binding,receptor tyrosine kinase binding,translation initiation factor binding	microtubule cytoskeleton organization,inner cell mass cell proliferation,trophectodermal cell proliferation,mRNA processing,RNA splicing,positive regulation of gene expression,spinal cord development,Cajal body organization,regulation of myelination,positive regulation of RNA splicing,DNA endoreduplication,positive regulation of protein import into nucleus,positive regulation of growth,axon devel…
ES_KO / ES_WT	Q9WV92	Q9WV92	0.430042	0.430042	0.0240776	4	0.352682	0.352682	Q9WV92	Epb41l3	Band 4.1-like protein 3	E41L3_MOUSE	2	34.7273	1.34727	ES_KO	ES_WT	cytoplasm,cytoskeleton,plasma membrane,cell-cell junction,postsynaptic density,paranode region of axon,juxtaparanode region of axon,axolemma	actin binding,structural constituent of cytoskeleton	regulation of cell growth,protein localization to paranode region of axon,apoptotic process,cytoskeletal anchoring at plasma membrane,regulation of cell shape,cortical cytoskeleton organization,cortical actin cytoskeleton organization,paranodal junction assembly,actomyosin structure organization,myelin maintenance,neuron projection morphogenesis,protein localization to juxtaparanode region of axo…
ES_KO / ES_WT	Q6NVG5	Q6NVG5	0.429419	0.429419	0.0307991	17	0.223856	0.223856	Q6NVG5	Mreg	Melanoregulin	MREG_MOUSE	5	34.6691	1.34669	ES_KO	ES_WT	apical plasma membrane,melanosome,protein complex	protein binding	melanocyte differentiation,melanosome transport,pigmentation,developmental pigmentation
ES_KO / ES_WT	Q9ERI5	Q9ERI5	0.42909	0.42909	2.01e-11	42	0.390089	0.390089	Q9ERI5	Jmjd6	Bifunctional arginine demethylase and lysyl-hydroxylase JMJD6	JMJD6_MOUSE	11	34.6384	1.34638	ES_KO	ES_WT	nucleus,nucleoplasm,nucleolus,cytosol,plasma membrane,intracellular ribonucleoprotein complex	RNA binding,single-stranded RNA binding,receptor activity,iron ion binding,protein binding,histone demethylase activity (H3-R2 specific),histone demethylase activity (H4-R3 specific),identical protein binding,protein homodimerization activity,peptidyl-lysine 5-dioxygenase activity	blood vessel development,kidney development,sprouting angiogenesis,transcription, DNA-templated,regulation of transcription, DNA-templated,mRNA processing,cell surface receptor signaling pathway,heart development,RNA splicing,peptidyl-lysine hydroxylation to 5-hydroxy-L-lysine,lung development,T cell differentiation in thymus,macrophage activation,apoptotic cell clearance,recognition of apoptotic…
ES_KO / ES_WT	Q3UI43	Q3UI43	0.428791	0.428791	0.205057	33	-0.0355665	0.0355665	Q3UI43	Babam1	BRISC and BRCA1-A complex member 1	BABA1_MOUSE	8	34.6105	1.34611	ES_KO	ES_WT	nucleus,cytoplasm,cytosol,nuclear body,BRCA1-A complex,BRISC complex	molecular_function	double-strand break repair,cell cycle,response to ionizing radiation,chromatin modification,G2 DNA damage checkpoint,positive regulation of DNA repair,cell division,protein K63-linked deubiquitination,hematopoietic stem cell proliferation
ES_KO / ES_WT	Q9JJA2	Q9JJA2	0.428126	0.428126	0.213803	15	-0.0263478	0.0263478	Q9JJA2	Cog8	Conserved oligomeric Golgi complex subunit 8	COG8_MOUSE	3	34.5485	1.34548	ES_KO	ES_WT	Golgi membrane,Golgi apparatus,membrane,Golgi transport complex	molecular_function	intra-Golgi vesicle-mediated transport,protein transport
ES_KO / ES_WT	Q9JJG9	Q9JJG9	0.426458	0.426458	0.00261434	12	0.382897	0.382897	Q9JJG9	Noa1	Nitric oxide-associated protein 1	NOA1_MOUSE	3	34.393	1.34393	ES_KO	ES_WT	mitochondrion,mitochondrial inner membrane,extrinsic component of mitochondrial inner membrane	RNA binding,GTPase activity,GTP binding	apoptotic process,regulation of cell death,mitochondrial translation,ribosome biogenesis,regulation of cellular respiration
ES_KO / ES_WT	P15702	P15702	0.425363	0.425363	0.0266526	7	1.02475	1.02475	P15702	Spn	Leukosialin	LEUK_MOUSE	2	34.2911	1.34291	ES_KO	ES_WT	uropod,basement membrane,extracellular space,integral component of plasma membrane,external side of plasma membrane,cell surface,membrane,extracellular exosome	protein binding,Hsp70 protein binding,heat shock protein binding	response to protozoan,negative regulation of type IV hypersensitivity,positive regulation of protein phosphorylation,negative regulation of cell adhesion,cell surface receptor signaling pathway,T cell costimulation,positive regulation of T cell proliferation,negative regulation of T cell proliferation,positive regulation of tumor necrosis factor biosynthetic process,defense response to bacterium,…
ES_KO / ES_WT	Q6PE15	Q6PE15	0.425104	0.425104	0.000834093	13	0.466537	0.466537	Q6PE15	Abhd10	Mycophenolic acid acyl-glucuronide esterase, mitochondrial	ABHDA_MOUSE	2	34.2669	1.34267	ES_KO	ES_WT	mitochondrion,cytosol	hydrolase activity, hydrolyzing O-glycosyl compounds,mycophenolic acid acyl-glucuronide esterase activity	glucuronoside catabolic process
ES_KO / ES_WT	Q9D842	Q9D842	0.424418	0.424418	0.0132146	5	0.407656	0.407656	Q9D842	Aplf	Aprataxin and PNK-like factor	APLF_MOUSE	1	34.2031	1.34203	ES_KO	ES_WT	nucleus,nucleoplasm,cytosol,site of double-strand break	nucleotide binding,DNA-(apurinic or apyrimidinic site) lyase activity,endodeoxyribonuclease activity,3'-5' exonuclease activity,metal ion binding	single strand break repair,double-strand break repair,cellular response to DNA damage stimulus,regulation of isotype switching,positive regulation of DNA ligation,nucleic acid phosphodiester bond hydrolysis
ES_KO / ES_WT	O08585	O08585	0.422253	0.422253	3.7e-08	35	0.359569	0.359569	O08585	Clta	Clathrin light chain A	CLCA_MOUSE	7	34.0019	1.34002	ES_KO	ES_WT	spindle,membrane,clathrin coat,clathrin vesicle coat,clathrin coat of trans-Golgi network vesicle,clathrin coat of coated pit,cytoplasmic vesicle,clathrin complex,postsynaptic endocytic zone cytoplasmic component	structural molecule activity,clathrin heavy chain binding	intracellular protein transport,cell cycle,clathrin coat assembly,cell division,clathrin-dependent endocytosis
ES_KO / ES_WT	Q8BXN9	Q8BXN9	0.4221	0.4221	5.32e-06	30	0.340471	0.340471	Q8BXN9	Tmem87a	Transmembrane protein 87A	TM87A_MOUSE	6	33.9876	1.33988	ES_KO	ES_WT	cellular_component,integral component of membrane	molecular_function	biological_process
ES_KO / ES_WT	Q9EP53	Q9EP53	0.421929	0.421929	0.0225843	5	0.409361	0.409361	Q9EP53	Tsc1	Hamartin	TSC1_MOUSE	1	33.9718	1.33972	ES_KO	ES_WT	nucleus,cytoplasm,lipid particle,cytosol,cell cortex,membrane,lamellipodium,growth cone,TSC1-TSC2 complex,protein complex,perinuclear region of cytoplasm,actin filament	protein binding,GTPase activating protein binding,protein N-terminus binding,chaperone binding	kidney development,neural tube closure,regulation of cell-matrix adhesion,adaptive immune response,rRNA export from nucleus,regulation of translation,potassium ion transport,cell-matrix adhesion,nervous system development,negative regulation of cell proliferation,adult locomotory behavior,negative regulation of neuron projection development,positive regulation of macroautophagy,negative regulatio…
ES_KO / ES_WT	O70400	O70400	0.421039	0.421039	8.42e-24	94	0.471388	0.471388	O70400	Pdlim1	PDZ and LIM domain protein 1	PDLI1_MOUSE	17	33.8891	1.33889	ES_KO	ES_WT	transcription factor complex,cytoplasm,cytoskeleton,cell-cell adherens junction,focal adhesion	transcription coactivator activity,protein binding,metal ion binding,cadherin binding involved in cell-cell adhesion	response to hypoxia,regulation of transcription, DNA-templated,cell-cell adhesion
ES_KO / ES_WT	Q8BHL8	Q8BHL8	0.419444	0.419444	7.78e-08	15	0.439085	0.439085	Q8BHL8	Psmf1	Proteasome inhibitor PI31 subunit	PSMF1_MOUSE	4	33.7412	1.33741	ES_KO	ES_WT	proteasome complex,endoplasmic reticulum,cytosol,membrane,perinuclear region of cytoplasm	protein homodimerization activity,protein heterodimerization activity,proteasome binding	ubiquitin-dependent protein catabolic process,negative regulation of proteasomal protein catabolic process
ES_KO / ES_WT	Q8BMJ3	Q8BMJ3	0.418794	0.418794	3.15e-11	26	0.479933	0.479933	Q8BMJ3	Eif1ax	Eukaryotic translation initiation factor 1A, X-chromosomal	IF1AX_MOUSE	6	33.681	1.33681	ES_KO	ES_WT	cellular_component	translation initiation factor activity	translational initiation
ES_KO / ES_WT	Q9DBW3	Q9DBW3	0.418321	0.418321	0.0332622	12	0.192429	0.192429	Q9DBW3	Natd1	Protein NATD1	NATD1_MOUSE	3	33.6371	1.33637	ES_KO	ES_WT	cellular_component	molecular_function	biological_process
ES_KO / ES_WT	Q9D7P6	Q9D7P6	0.417149	0.417149	0.00367008	11	-0.256644	0.256644	Q9D7P6	Iscu	Iron-sulfur cluster assembly enzyme ISCU, mitochondrial	ISCU_MOUSE	3	33.5286	1.33529	ES_KO	ES_WT	cytoplasm,mitochondrion,mitochondrial matrix,cytosol	ferrous iron binding,protein complex scaffold,iron-sulfur transferase activity,2 iron, 2 sulfur cluster binding,4 iron, 4 sulfur cluster binding	cellular iron ion homeostasis,iron-sulfur cluster assembly,protein maturation by iron-sulfur cluster transfer
ES_KO / ES_WT	Q922H2	Q922H2	0.416925	0.416925	7.73e-05	33	0.417854	0.417854	Q922H2	Pdk3	[Pyruvate dehydrogenase (acetyl-transferring)] kinase isozyme 3, mitochondrial	PDK3_MOUSE	9	33.5079	1.33508	ES_KO	ES_WT	nucleolus,mitochondrion,mitochondrial matrix	protein kinase activity,protein serine/threonine kinase activity,pyruvate dehydrogenase (acetyl-transferring) kinase activity,ATP binding	glucose metabolic process,regulation of acetyl-CoA biosynthetic process from pyruvate,regulation of glucose metabolic process,peptidyl-serine phosphorylation,peroxisome proliferator activated receptor signaling pathway,cellular response to glucose stimulus,cellular response to fatty acid,hypoxia-inducible factor-1alpha signaling pathway,regulation of reactive oxygen species metabolic process
ES_KO / ES_WT	A2ATU0	A2ATU0	0.416805	0.416805	2.83e-11	77	0.325122	0.325122	A2ATU0	Dhtkd1	Probable 2-oxoglutarate dehydrogenase E1 component DHKTD1, mitochondrial	DHTK1_MOUSE	22	33.4968	1.33497	ES_KO	ES_WT	mitochondrion,oxoglutarate dehydrogenase complex,cytosol	oxoglutarate dehydrogenase (succinyl-transferring) activity,thiamine pyrophosphate binding	hematopoietic progenitor cell differentiation,generation of precursor metabolites and energy,glycolytic process,tricarboxylic acid cycle
ES_KO / ES_WT	Q9JLR9	Q9JLR9	0.416781	0.416781	0.00896471	10	0.30273	0.30273	Q9JLR9	Higd1a	HIG1 domain family member 1A, mitochondrial	HIG1A_MOUSE	3	33.4946	1.33495	ES_KO	ES_WT	nucleus,nucleoplasm,mitochondrion,mitochondrial inner membrane,membrane,integral component of membrane,protein complex,respiratory chain	molecular_function	cellular response to glucose starvation,negative regulation of apoptotic process,oxidation-reduction process,cellular response to hypoxia,positive regulation of protein serine/threonine kinase activity,negative regulation of release of cytochrome c from mitochondria
ES_KO / ES_WT	Q920Q8	Q920Q8	0.415788	0.415788	2.94e-07	24	0.620231	0.620231	Q920Q8	Ivns1abp	Influenza virus NS1A-binding protein homolog	NS1BP_MOUSE	5	33.4027	1.33403	ES_KO	ES_WT	nucleus,cytosol,actin cytoskeleton	protein binding	negative regulation of intrinsic apoptotic signaling pathway
ES_KO / ES_WT	Q9CWW6	Q9CWW6	0.414258	0.414258	7.56e-09	40	0.361303	0.361303	Q9CWW6	Pin4	Peptidyl-prolyl cis-trans isomerase NIMA-interacting 4	PIN4_MOUSE	8	33.2613	1.33261	ES_KO	ES_WT	nucleus,nucleolus,cytoplasm,mitochondrial matrix,spindle,preribosome,extracellular exosome	bent DNA binding,double-stranded DNA binding,RNA binding,peptidyl-prolyl cis-trans isomerase activity	protein peptidyl-prolyl isomerization,rRNA processing
ES_KO / ES_WT	Q8R570	Q8R570	0.413473	0.413473	2.35e-13	59	0.334409	0.334409	Q8R570	Snap47	Synaptosomal-associated protein 47	SNP47_MOUSE	10	33.1889	1.33189	ES_KO	ES_WT	plasma membrane,membrane,dendrite,synaptic vesicle membrane,SNARE complex,neuronal cell body,perinuclear region of cytoplasm,BLOC-1 complex	SNAP receptor activity,syntaxin binding	synaptic vesicle priming,synaptic vesicle fusion to presynaptic active zone membrane,long-term synaptic potentiation,exocytic insertion of neurotransmitter receptor to postsynaptic membrane
ES_KO / ES_WT	P59325	P59325	0.412162	0.412162	1.33e-17	100	0.44983	0.44983	P59325	Eif5	Eukaryotic translation initiation factor 5	IF5_MOUSE	22	33.0679	1.33068	ES_KO	ES_WT	cytoplasm,cytosol,plasma membrane	RNA binding,translation initiation factor activity,GTP binding,cadherin binding,eukaryotic initiation factor eIF2 binding	formation of translation preinitiation complex,regulation of translational initiation,activation of GTPase activity
ES_KO / ES_WT	Q9CZU4	Q9CZU4	0.40893	0.40893	3.19e-05	24	0.460804	0.460804	Q9CZU4	Eral1	GTPase Era, mitochondrial	ERAL1_MOUSE	6	32.7701	1.3277	ES_KO	ES_WT	mitochondrion,mitochondrial inner membrane,mitochondrial matrix,cytosol	RNA binding,GTP binding,rRNA binding,ribosomal small subunit binding	ribosomal small subunit assembly
ES_KO / ES_WT	Q08509	Q08509	0.40867	0.40867	5.36e-07	30	0.483884	0.483884	Q08509	Eps8	Epidermal growth factor receptor kinase substrate 8	EPS8_MOUSE	7	32.7462	1.32746	ES_KO	ES_WT	brush border,cell cortex,postsynaptic density,NMDA selective glutamate receptor complex,cell junction,growth cone,vesicle,stereocilium,ruffle membrane,synapse,extracellular exosome	actin binding,protein binding,signaling adaptor activity,Rac GTPase binding	adult locomotory behavior,regulation of cell shape,positive regulation of signal transduction,exit from mitosis,Rac protein signal transduction,regulation of actin filament length,actin cytoskeleton reorganization,dendritic cell migration,behavioral response to ethanol,barbed-end actin filament capping,actin filament bundle assembly,actin crosslink formation,actin polymerization-dependent cell mo…
ES_KO / ES_WT	Q9D379	Q9D379	0.408519	0.408519	0.00530043	19	0.250857	0.250857	Q9D379	Ephx1	Epoxide hydrolase 1	HYEP_MOUSE	8	32.7322	1.32732	ES_KO	ES_WT	endoplasmic reticulum membrane,integral component of membrane,organelle membrane	cis-stilbene-oxide hydrolase activity	cellular aromatic compound metabolic process,response to toxic substance,response to organic cyclic compound,aromatic compound catabolic process
ES_KO / ES_WT	Q61216	Q61216	0.407635	0.407635	3.05e-20	75	0.396387	0.396387	Q61216	Mre11a	Double-strand break repair protein MRE11A	MRE11_MOUSE	21	32.6509	1.32651	ES_KO	ES_WT	nuclear chromosome, telomeric region,nucleus,nucleoplasm,cytoplasm,PML body,Mre11 complex,site of double-strand break,chromosome, telomeric region	single-stranded DNA endodeoxyribonuclease activity,endodeoxyribonuclease activity,protein C-terminus binding,3'-5' exonuclease activity,manganese ion binding,cadherin binding,DNA binding,ATP-dependent DNA helicase activity	double-strand break repair,double-strand break repair via nonhomologous end joining,cellular response to DNA damage stimulus,sister chromatid cohesion,mitotic G2 DNA damage checkpoint,synapsis,cell proliferation,intra-S DNA damage checkpoint,telomeric 3' overhang formation,positive regulation of protein autophosphorylation,positive regulation of telomere maintenance,DNA duplex unwinding,negative …
ES_KO / ES_WT	Q3UJP5	Q3UJP5	0.407137	0.407137	0.106874	3	0.473072	0.473072	Q3UJP5	NaN	Protein C8orf37 homolog	CH037_MOUSE	1	32.6052	1.32605	ES_KO	ES_WT	cytoplasm,cytosol,plasma membrane,cell junction,ciliary base	molecular_function	biological_process
ES_KO / ES_WT	Q8BGE7	Q8BGE7	0.406431	0.406431	0.00492697	14	0.262424	0.262424	Q8BGE7	Trim6	Tripartite motif-containing protein 6	TRIM6_MOUSE	2	32.5403	1.3254	ES_KO	ES_WT	nucleus,cytoplasm,cytosol	transcription factor binding,zinc ion binding,protein kinase binding,protein binding, bridging,ubiquitin protein ligase activity,protein tyrosine kinase binding	protein polyubiquitination,positive regulation of defense response to virus by host,positive regulation of cytokine secretion involved in immune response,positive regulation of gene expression,negative regulation of gene expression,positive regulation of peptidyl-threonine phosphorylation,free ubiquitin chain polymerization,response to lipopolysaccharide,positive regulation of peptidyl-serine pho…
ES_KO / ES_WT	Q9EQ28	Q9EQ28	0.405898	0.405898	0.000143939	29	0.40418	0.40418	Q9EQ28	Pold3	DNA polymerase delta subunit 3	DPOD3_MOUSE	9	32.4914	1.32491	ES_KO	ES_WT	nucleus,cytoplasm		DNA replication,nucleotide-excision repair, DNA gap filling
ES_KO / ES_WT	Q66JX5	Q66JX5	0.404572	0.404572	0.11419	19	-0.144468	0.144468	Q66JX5	Fgfr1op	FGFR1 oncogene partner	FR1OP_MOUSE	5	32.3697	1.3237	ES_KO	ES_WT	nucleus,centrosome,perinuclear region of cytoplasm	protein kinase binding,protein tyrosine kinase inhibitor activity,protein homodimerization activity	negative regulation of protein kinase activity,positive regulation of cell proliferation,positive regulation of cell growth,positive regulation of cell migration,microtubule anchoring,negative regulation of protein tyrosine kinase activity
ES_KO / ES_WT	Q920L1	Q920L1	0.404092	0.404092	3.19e-06	30	0.486202	0.486202	Q920L1	Fads1	Fatty acid desaturase 1	FADS1_MOUSE	12	32.3256	1.32326	ES_KO	ES_WT	nucleus,mitochondrion,endoplasmic reticulum membrane,membrane,integral component of membrane	linoleoyl-CoA desaturase activity,oxidoreductase activity	unsaturated fatty acid biosynthetic process,aging,cellular response to starvation,response to sucrose,response to organic cyclic compound,arachidonic acid metabolic process,response to insulin,response to vitamin A,response to isolation stress,long-chain fatty acid biosynthetic process,oxidation-reduction process
ES_KO / ES_WT	O70310	O70310	0.403535	0.403535	1.88e-11	100	0.305241	0.305241	O70310	Nmt1	Glycylpeptide N-tetradecanoyltransferase 1	NMT1_MOUSE	20	32.2745	1.32274	ES_KO	ES_WT	cytoplasm,cytosol,plasma membrane,extrinsic component of membrane	glycylpeptide N-tetradecanoyltransferase activity	in utero embryonic development,N-terminal protein myristoylation,N-terminal peptidyl-glycine N-myristoylation
ES_KO / ES_WT	Q9CWH0	Q9CWH0	0.403354	0.403354	9.08e-10	37	0.378683	0.378683	Q9CWH0	Dppa2	Developmental pluripotency-associated protein 2	DPPA2_MOUSE	8	32.2579	1.32258	ES_KO	ES_WT	nucleus	chromatin binding	transcription, DNA-templated,regulation of transcription, DNA-templated,stem cell population maintenance,regulation of histone methylation,lung-associated mesenchyme development,positive regulation of stem cell proliferation
ES_KO / ES_WT	O70445	O70445	0.402563	0.402563	0.000492405	5	0.405092	0.405092	O70445	Bard1	BRCA1-associated RING domain protein 1	BARD1_MOUSE	1	32.1854	1.32185	ES_KO	ES_WT	cytoplasmic mRNA processing body,nucleus,cytoplasm,nuclear speck,BRCA1-BARD1 complex,BRCA1-A complex	RNA binding,protein homodimerization activity,metal ion binding,protein heterodimerization activity,ubiquitin-protein transferase activity	DNA repair,regulation of phosphorylation,positive regulation of apoptotic process,negative regulation of apoptotic process,negative regulation of protein export from nucleus,protein K6-linked ubiquitination
ES_KO / ES_WT	Q6EDY6	Q6EDY6	0.402297	0.402297	0.00273185	19	0.392962	0.392962	Q6EDY6	Lrrc16a	Leucine-rich repeat-containing protein 16A	LR16A_MOUSE	9	32.161	1.32161	ES_KO	ES_WT	nucleus,cytoplasm,cytosol,plasma membrane,nuclear speck,lamellipodium,cell leading edge,filamentous actin,macropinosome,intermediate filament cytoskeleton,extracellular exosome	protein complex binding	establishment or maintenance of cell polarity,cell migration,lamellipodium assembly,positive regulation of cell migration,positive regulation of actin filament polymerization,ruffle organization,macropinocytosis,urate metabolic process,positive regulation of stress fiber assembly,barbed-end actin filament uncapping,actin filament network formation,positive regulation of substrate adhesion-depende…
ES_KO / ES_WT	Q9QZ59	Q9QZ59	0.399921	0.399921	8.73e-06	7	1.15968	1.15968	Q9QZ59	Dmrt1	Doublesex- and mab-3-related transcription factor 1	DMRT1_MOUSE	5	31.9436	1.31944	ES_KO	ES_WT	nucleus,cytoplasm	RNA polymerase II regulatory region sequence-specific DNA binding,core promoter proximal region sequence-specific DNA binding,transcriptional activator activity, RNA polymerase II transcription regulatory region sequence-specific binding,chromatin binding,protein homodimerization activity,sequence-specific DNA binding,metal ion binding,protein heterodimerization activity	negative regulation of transcription from RNA polymerase II promoter,cell morphogenesis,male germ cell proliferation,developmental process involved in reproduction,transcription from RNA polymerase II promoter,spermatogenesis,germ cell migration,male gonad development,male sex determination,intracellular signal transduction,negative regulation of meiotic nuclear division,positive regulation of mi…
ES_KO / ES_WT	Q8VDL4	Q8VDL4	0.399463	0.399463	4.26e-07	58	0.296428	0.296428	Q8VDL4	Adpgk	ADP-dependent glucokinase	ADPGK_MOUSE	11	31.9017	1.31902	ES_KO	ES_WT	extracellular region,endoplasmic reticulum,membrane	ADP-specific glucokinase activity,metal ion binding	glucose metabolic process,glycolytic process
ES_KO / ES_WT	Q5XJY4	Q5XJY4	0.397574	0.397574	0.0868586	4	0.311016	0.311016	Q5XJY4	Parl	Presenilins-associated rhomboid-like protein, mitochondrial	PARL_MOUSE	2	31.7291	1.31729	ES_KO	ES_WT	nucleus,mitochondrion,mitochondrial inner membrane,integral component of membrane	endopeptidase activity,serine-type endopeptidase activity	proteolysis,regulation of mitochondrion organization,regulation of proteolysis,negative regulation of release of cytochrome c from mitochondria,regulation of mitophagy,regulation of protein targeting to mitochondrion,regulation of reactive oxygen species metabolic process,negative regulation of intrinsic apoptotic signaling pathway
ES_KO / ES_WT	Q99LH1	Q99LH1	0.397358	0.397358	8.12e-36	105	0.403062	0.403062	Q99LH1	Gnl2	Nucleolar GTP-binding protein 2	NOG2_MOUSE	20	31.7093	1.31709	ES_KO	ES_WT	nucleolus,membrane	RNA binding,GTPase activity,GTP binding	ribosome biogenesis
ES_KO / ES_WT	Q91V01	Q91V01	0.397115	0.397115	3.16e-05	19	0.312538	0.312538	Q91V01	Lpcat3	Lysophospholipid acyltransferase 5	MBOA5_MOUSE	4	31.6872	1.31687	ES_KO	ES_WT	endoplasmic reticulum membrane,membrane,integral component of membrane	1-acylglycerophosphocholine O-acyltransferase activity	phospholipid biosynthetic process,regulation of plasma lipoprotein particle levels
ES_KO / ES_WT	P51865	P51865	0.396902	0.396902	0.0001123	5	0.39704	0.39704	P51865	Tdgf1	Teratocarcinoma-derived growth factor	TDGF1_MOUSE	1	31.6677	1.31668	ES_KO	ES_WT	extracellular region,extracellular space,nucleus,cytoplasm,Golgi apparatus,plasma membrane,cell surface,apical plasma membrane,extrinsic component of plasma membrane,anchored component of membrane,membrane raft,perinuclear region of cytoplasm	receptor binding,protein binding,growth factor activity,coreceptor activity,Wnt-protein binding,nodal binding,type I activin receptor binding	activation of MAPK activity,vasculogenesis,in utero embryonic development,morphogenesis of a branching structure,positive regulation of cell-matrix adhesion,cell migration involved in sprouting angiogenesis,gastrulation,heart development,positive regulation of cell proliferation,anterior/posterior axis specification, embryo,anterior/posterior axis specification,regulation of signal transduction,p…
ES_KO / ES_WT	A2AHC3	A2AHC3	0.396618	0.396618	5.48e-05	20	0.393696	0.393696	A2AHC3	Camsap1	Calmodulin-regulated spectrin-associated protein 1	CAMP1_MOUSE	4	31.6418	1.31642	ES_KO	ES_WT	cytoplasm,microtubule	calmodulin binding,microtubule binding,spectrin binding	cytoskeleton organization,regulation of cell morphogenesis,neuron projection development
ES_KO / ES_WT	Q9CXU1	Q9CXU1	0.396548	0.396548	0.123293	7	0.316886	0.316886	Q9CXU1	Med31	Mediator of RNA polymerase II transcription subunit 31	MED31_MOUSE	1	31.6354	1.31635	ES_KO	ES_WT	ubiquitin ligase complex,nucleoplasm,mediator complex,core mediator complex	RNA polymerase II transcription cofactor activity,transcription coactivator activity,protein binding,ubiquitin protein ligase activity	transcription, DNA-templated,regulation of transcription from RNA polymerase II promoter,protein ubiquitination,negative regulation of fibroblast proliferation,limb development
ES_KO / ES_WT	A6H5X4	A6H5X4	0.395377	0.395377	0.0155448	15	0.227303	0.227303	A6H5X4	Phf11	PHD finger protein 11	PHF11_MOUSE	2	31.5286	1.31529	ES_KO	ES_WT	nucleoplasm,nuclear membrane	molecular_function,metal ion binding	transcription, DNA-templated,regulation of transcription, DNA-templated,biological_process
ES_KO / ES_WT	Q6NZQ2	Q6NZQ2	0.395103	0.395103	8.72e-08	30	0.397003	0.397003	Q6NZQ2	Ddx31	Probable ATP-dependent RNA helicase DDX31	DDX31_MOUSE	9	31.5036	1.31504	ES_KO	ES_WT	nucleolus,cytoplasm,Golgi apparatus,intracellular membrane-bounded organelle	RNA binding,ATP-dependent RNA helicase activity,ATP binding	RNA secondary structure unwinding,ribosome biogenesis
ES_KO / ES_WT	Q8VDV8	Q8VDV8	0.39406	0.39406	1.61e-07	9	0.424424	0.424424	Q8VDV8	Mitd1	MIT domain-containing protein 1	MITD1_MOUSE	3	31.4086	1.31409	ES_KO	ES_WT	extrinsic component of membrane,midbody,late endosome membrane,intracellular membrane-bounded organelle,extracellular exosome	protein domain specific binding,phosphatidylinositol binding,protein homodimerization activity	mitotic cytokinesis,cell separation after cytokinesis,transport,negative regulation of protein binding
ES_KO / ES_WT	P62046	P62046	0.39174	0.39174	0.054597	4	-0.126681	0.126681	P62046	Lrch1	Leucine-rich repeat and calponin homology domain-containing protein 1	LRCH1_MOUSE	3	31.1975	1.31197	ES_KO	ES_WT	plasma membrane	molecular_function	signal transduction
ES_KO / ES_WT	Q8C2P3	Q8C2P3	0.390669	0.390669	1.82e-06	10	0.381858	0.381858	Q8C2P3	Dus1l	tRNA-dihydrouridine(16/17) synthase [NAD(P)(+)]-like	DUS1L_MOUSE	2	31.1002	1.311	ES_KO	ES_WT		tRNA dihydrouridine synthase activity,flavin adenine dinucleotide binding	tRNA dihydrouridine synthesis,oxidation-reduction process
ES_KO / ES_WT	P35689	P35689	0.389655	0.389655	0.00194434	5	0.385126	0.385126	P35689	Ercc5	DNA repair protein complementing XP-G cells homolog	ERCC5_MOUSE	2	31.008	1.31008	ES_KO	ES_WT	nucleus,nucleoplasm,DNA replication factor A complex,holo TFIIH complex,DNA-directed RNA polymerase II, holoenzyme	bubble DNA binding,double-stranded DNA binding,single-stranded DNA binding,endodeoxyribonuclease activity,protein homodimerization activity,metal ion binding,protein N-terminus binding	DNA repair,transcription-coupled nucleotide-excision repair,nucleotide-excision repair,nucleotide-excision repair, DNA incision, 3'-to lesion,determination of adult lifespan,response to UV,UV protection,response to UV-C,multicellular organism growth,negative regulation of apoptotic process
ES_KO / ES_WT	Q3ULJ0	Q3ULJ0	0.388052	0.388052	1.47e-05	19	0.444957	0.444957	Q3ULJ0	Gpd1l	Glycerol-3-phosphate dehydrogenase 1-like protein	GPD1L_MOUSE	6	30.8625	1.30863	ES_KO	ES_WT	plasma membrane,glycerol-3-phosphate dehydrogenase complex,membrane,extracellular exosome	glycerol-3-phosphate dehydrogenase [NAD+] activity,sodium channel regulator activity,protein homodimerization activity,ion channel binding,NAD binding	regulation of heart rate,carbohydrate metabolic process,NADH metabolic process,positive regulation of sodium ion transport,NAD metabolic process,negative regulation of peptidyl-serine phosphorylation,glycerol-3-phosphate catabolic process,oxidation-reduction process,regulation of ventricular cardiac muscle cell membrane depolarization,ventricular cardiac muscle cell action potential,negative regu…
ES_KO / ES_WT	Q6PGC1	Q6PGC1	0.388036	0.388036	1.61e-15	119	0.301991	0.301991	Q6PGC1	Dhx29	ATP-dependent RNA helicase Dhx29	DHX29_MOUSE	32	30.8611	1.30861	ES_KO	ES_WT	mitochondrion,eukaryotic 43S preinitiation complex	RNA binding,translation initiation factor activity,ATP-dependent RNA helicase activity,ATP binding,ribosomal small subunit binding,cadherin binding	RNA processing,translational initiation
ES_KO / ES_WT	Q9D7B6	Q9D7B6	0.387565	0.387565	7.24e-10	46	0.400414	0.400414	Q9D7B6	Acad8	Isobutyryl-CoA dehydrogenase, mitochondrial	ACAD8_MOUSE	11	30.8184	1.30818	ES_KO	ES_WT	mitochondrion	acyl-CoA dehydrogenase activity,flavin adenine dinucleotide binding	valine catabolic process,lipid metabolic process,oxidation-reduction process
ES_KO / ES_WT	Q9JJ94	Q9JJ94	0.38664	0.38664	0.00360854	5	0.387816	0.387816	Q9JJ94	Ssna1	Sjoegren syndrome nuclear autoantigen 1 homolog	SSNA1_MOUSE	1	30.7345	1.30735	ES_KO	ES_WT	nucleus,cytoplasm,centrosome,ciliary basal body	identical protein binding	intraciliary transport,ciliary receptor clustering involved in smoothened signaling pathway
ES_KO / ES_WT	Q5DU02	Q5DU02	0.386361	0.386361	0.00049557	15	0.422104	0.422104	Q5DU02	Usp22	Ubiquitin carboxyl-terminal hydrolase 22	UBP22_MOUSE	3	30.7092	1.30709	ES_KO	ES_WT	SAGA complex,SAGA-type complex	transcription coactivator activity,thiol-dependent ubiquitin-specific protease activity,zinc ion binding,enzyme binding,ligand-dependent nuclear receptor transcription coactivator activity,H4 histone acetyltransferase activity	transcription, DNA-templated,ubiquitin-dependent protein catabolic process,cell cycle,histone ubiquitination,histone deubiquitination,protein deubiquitination,histone H4 acetylation,positive regulation of transcription, DNA-templated,positive regulation of mitotic cell cycle
ES_KO / ES_WT	Q925B0	Q925B0	0.385876	0.385876	0.000414435	24	0.365348	0.365348	Q925B0	Pawr	PRKC apoptosis WT1 regulator protein	PAWR_MOUSE	5	30.6653	1.30665	ES_KO	ES_WT	nuclear chromatin,nucleus,cytoplasm,actin filament	protein binding,enzyme binding,leucine zipper domain binding	negative regulation of transcription from RNA polymerase II promoter,transcription, DNA-templated,positive regulation of gene expression,negative regulation of gene expression,negative regulation of epithelial to mesenchymal transition,negative regulation of B cell proliferation,interleukin-2 biosynthetic process,negative regulation of T cell proliferation,positive regulation of amyloid precursor…
ES_KO / ES_WT	P13011	P13011	0.38438	0.38438	0.00551913	17	0.320693	0.320693	P13011	Scd2	Acyl-CoA desaturase 2	ACOD2_MOUSE	6	30.5299	1.3053	ES_KO	ES_WT	endoplasmic reticulum,endoplasmic reticulum membrane,integral component of membrane,organelle membrane	stearoyl-CoA 9-desaturase activity,palmitoyl-CoA 9-desaturase activity,metal ion binding	oxidation-reduction process,monounsaturated fatty acid biosynthetic process
ES_KO / ES_WT	Q99PL5	Q99PL5	0.383738	0.383738	4.33e-30	167	0.390706	0.390706	Q99PL5	Rrbp1	Ribosome-binding protein 1	RRBP1_MOUSE	37	30.4718	1.30472	ES_KO	ES_WT	ribosome,integral component of endoplasmic reticulum membrane	receptor activity,protein binding	translation,signal transduction,protein transport
ES_KO / ES_WT	Q02248	Q02248	0.383431	0.383431	4.15e-28	155	0.435472	0.435472	Q02248	Ctnnb1	Catenin beta-1	CTNB1_MOUSE	27	30.4441	1.30444	ES_KO	ES_WT	spindle pole,intracellular,nucleus,transcription factor complex,nuclear euchromatin,cytoplasm,centrosome,cytosol,plasma membrane,cell-cell junction,adherens junction,cell-cell adherens junction,fascia adherens,bicellular tight junction,focal adhesion,cell cortex,intercalated disc,membrane,basolateral plasma membrane,lateral plasma membrane,catenin complex,flotillin complex,Z disc,lamellipodium,ce…	RNA polymerase II core promoter proximal region sequence-specific DNA binding,RNA polymerase II core promoter sequence-specific DNA binding,RNA polymerase II transcription factor binding,RNA polymerase II activating transcription factor binding,DNA binding,chromatin binding,double-stranded DNA binding,transcription factor activity, sequence-specific DNA binding,transcription coactivator activity,…	negative regulation of transcription from RNA polymerase II promoter,embryonic axis specification,cell morphogenesis involved in differentiation,skeletal system development,patterning of blood vessels,vasculogenesis,branching involved in ureteric bud morphogenesis,in utero embryonic development,gastrulation with mouth forming second,endoderm formation,cell fate specification,cell fate determinati…
ES_KO / ES_WT	Q8R2U4	Q8R2U4	0.383392	0.383392	0.0427509	30	0.287498	0.287498	Q8R2U4	Ntmt1	N-terminal Xaa-Pro-Lys N-methyltransferase 1	NTM1A_MOUSE	10	30.4406	1.30441	ES_KO	ES_WT	nucleus,nucleoplasm,cytoplasm,cytosol	protein methyltransferase activity,histone methyltransferase activity,N-terminal protein N-methyltransferase activity	spindle organization,chromosome segregation,histone methylation,N-terminal peptidyl-alanine trimethylation,N-terminal peptidyl-glycine methylation,N-terminal peptidyl-proline dimethylation,N-terminal peptidyl-serine methylation,N-terminal peptidyl-serine dimethylation,N-terminal peptidyl-serine trimethylation
ES_KO / ES_WT	Q8BRT1	Q8BRT1	0.382889	0.382889	4.28e-18	63	0.335048	0.335048	Q8BRT1	Clasp2	CLIP-associating protein 2	CLAP2_MOUSE	17	30.395	1.30395	ES_KO	ES_WT	condensed chromosome kinetochore,spindle pole,Golgi apparatus,trans-Golgi network,microtubule organizing center,cytosol,microtubule,cytoplasmic microtubule,plasma membrane,cell cortex,membrane,cell leading edge,ruffle membrane,axonal growth cone,basal cortex,cortical microtubule plus-end,kinetochore,focal adhesion,mitotic spindle	dystroglycan binding,protein binding,microtubule binding,microtubule plus-end binding,actin filament binding,protein tyrosine kinase binding	microtubule cytoskeleton organization,vesicle targeting,microtubule nucleation,negative regulation of microtubule depolymerization,Golgi organization,mitotic spindle organization,establishment or maintenance of cell polarity,exit from mitosis,regulation of gastrulation,positive regulation of epithelial cell migration,regulation of epithelial to mesenchymal transition,cell migration,regulation of …
ES_KO / ES_WT	Q9CQN6	Q9CQN6	0.382762	0.382762	0.107703	13	0.153429	0.153429	Q9CQN6	Tmem14c	Transmembrane protein 14C	TM14C_MOUSE	3	30.3836	1.30384	ES_KO	ES_WT	mitochondrion,mitochondrial inner membrane,integral component of membrane	molecular_function	heme biosynthetic process,mitochondrial transport,erythrocyte differentiation,regulation of heme biosynthetic process
ES_KO / ES_WT	Q921M4	Q921M4	0.382363	0.382363	0.264203	42	0.0110297	0.0110297	Q921M4	Golga2	Golgin subfamily A member 2	GOGA2_MOUSE	10	30.3475	1.30347	ES_KO	ES_WT	Golgi cis cisterna,Golgi membrane,spindle pole,nucleus,Golgi apparatus,cis-Golgi network,microtubule,ER to Golgi transport vesicle,Golgi cisterna membrane,mitotic spindle	protein binding,microtubule binding,protein kinase binding,syntaxin binding,cadherin binding,importin-alpha family protein binding	protein glycosylation,ER to Golgi vesicle-mediated transport,microtubule nucleation,centrosome cycle,asymmetric cell division,negative regulation of autophagy,negative regulation of protein binding,positive regulation of axonogenesis,spindle assembly,protein homotetramerization,Golgi localization,positive regulation of protein glycosylation,Golgi ribbon formation,Golgi disassembly,spindle assembl…
ES_KO / ES_WT	Q9CY25	Q9CY25	0.380829	0.380829	0.0118547	5	0.37636	0.37636	Q9CY25	Mis12	Protein MIS12 homolog	MIS12_MOUSE	1	30.209	1.30209	ES_KO	ES_WT	MIS12/MIND type complex,chromosome, centromeric region,nuclear MIS12/MIND complex,nucleus	molecular_function	mitotic sister chromatid segregation,chromosome segregation,protein localization to kinetochore,cell division,attachment of mitotic spindle microtubules to kinetochore,kinetochore assembly
ES_KO / ES_WT	Q9JHQ5	Q9JHQ5	0.377861	0.377861	0.0498261	11	0.148596	0.148596	Q9JHQ5	Lztfl1	Leucine zipper transcription factor-like protein 1	LZTL1_MOUSE	3	29.9414	1.29941	ES_KO	ES_WT	cytosol	protein binding,protein complex binding,identical protein binding	negative regulation of protein localization to cilium,negative regulation of protein localization to ciliary membrane
ES_KO / ES_WT	Q3UHL1	Q3UHL1	0.377232	0.377232	7.51e-05	10	0.351273	0.351273	Q3UHL1	Camkv	CaM kinase-like vesicle-associated protein	CAMKV_MOUSE	2	29.8847	1.29885	ES_KO	ES_WT	intracellular,plasma membrane,cytoplasmic vesicle membrane	calmodulin-dependent protein kinase activity,calmodulin binding,ATP binding	peptidyl-serine phosphorylation,peptidyl-threonine phosphorylation,intracellular signal transduction
ES_KO / ES_WT	Q9QYI3	Q9QYI3	0.377012	0.377012	6.52e-25	148	0.421891	0.421891	Q9QYI3	Dnajc7	DnaJ homolog subfamily C member 7	DNJC7_MOUSE	30	29.8649	1.29865	ES_KO	ES_WT	nucleoplasm,cytoplasm,cytosol,cytoskeleton,membrane,extracellular exosome	heat shock protein binding	chaperone cofactor-dependent protein refolding
ES_KO / ES_WT	P28798	P28798	0.377006	0.377006	0.00209424	5	0.367562	0.367562	P28798	Grn	Granulins	GRN_MOUSE	8	29.8644	1.29864	ES_KO	ES_WT	extracellular space,mitochondrion,lysosome,endosome,endoplasmic reticulum,extracellular exosome	RNA binding,cytokine activity	blastocyst hatching,embryo implantation,positive regulation of epithelial cell proliferation
ES_KO / ES_WT	P52734	P52734	0.37485	0.37485	0.110964	10	0.266736	0.266736	P52734	Fgd1	FYVE, RhoGEF and PH domain-containing protein 1	FGD1_MOUSE	5	29.6704	1.2967	ES_KO	ES_WT	ruffle,cytoplasm,Golgi apparatus,cytoskeleton,lamellipodium	guanyl-nucleotide exchange factor activity,Rho guanyl-nucleotide exchange factor activity,protein binding,small GTPase binding,metal ion binding	cytoskeleton organization,regulation of cell shape,actin cytoskeleton organization,regulation of Rho protein signal transduction,regulation of GTPase activity,positive regulation of GTPase activity,filopodium assembly
ES_KO / ES_WT	Q9R0Q4	Q9R0Q4	0.374265	0.374265	2.93e-14	80	0.392277	0.392277	Q9R0Q4	Morf4l2	Mortality factor 4-like protein 2	MO4L2_MOUSE	16	29.6179	1.29618	ES_KO	ES_WT	nucleus,nucleoplasm,nucleolus,plasma membrane,NuA4 histone acetyltransferase complex		DNA repair,chromatin remodeling,chromatin silencing,transcription, DNA-templated,histone deacetylation,regulation of growth,histone H4 acetylation,histone H2A acetylation,positive regulation of transcription from RNA polymerase II promoter,positive regulation of striated muscle cell differentiation
ES_KO / ES_WT	Q9JIP4	Q9JIP4	0.372833	0.372833	0.00495866	5	0.374931	0.374931	Q9JIP4	Panx1	Pannexin-1	PANX1_MOUSE	2	29.4893	1.29489	ES_KO	ES_WT	endoplasmic reticulum,endoplasmic reticulum membrane,plasma membrane,gap junction,endomembrane system,membrane,integral component of membrane,bleb,protein complex	protease binding,actin binding,receptor binding,calcium channel activity,protein binding,channel activity,wide pore channel activity,leak channel activity,ion channel binding,protein heterodimerization activity,actin filament binding,gap junction hemi-channel activity,scaffold protein binding	response to ischemia,cation transport,calcium ion transport,cell-cell signaling,response to ATP,protein hexamerization,positive regulation of cytokine secretion,positive regulation of interleukin-1 alpha secretion,positive regulation of interleukin-1 beta secretion,transmembrane transport,calcium ion transmembrane transport
ES_KO / ES_WT	Q9ESP1	Q9ESP1	0.372189	0.372189	0.0373866	21	0.250792	0.250792	Q9ESP1	Sdf2l1	Stromal cell-derived factor 2-like protein 1	SDF2L_MOUSE	7	29.4315	1.29431	ES_KO	ES_WT	endoplasmic reticulum,endoplasmic reticulum lumen,endoplasmic reticulum membrane,membrane,endoplasmic reticulum chaperone complex	dolichyl-phosphate-mannose-protein mannosyltransferase activity,chaperone binding,ATPase binding,misfolded protein binding	response to endoplasmic reticulum stress,protein O-linked mannosylation,regulation of apoptotic process,cellular response to misfolded protein,ER-associated misfolded protein catabolic process
ES_KO / ES_WT	Q8BHL3	Q8BHL3	0.370179	0.370179	0.0326224	9	0.437495	0.437495	Q8BHL3	Tbc1d10b	TBC1 domain family member 10B	TB10B_MOUSE	5	29.2513	1.29251	ES_KO	ES_WT	intracellular,cytosol,plasma membrane,endomembrane system	GTPase activator activity,Rab GTPase binding	intracellular protein transport,regulation of vesicle fusion,retrograde transport, endosome to Golgi,regulation of GTPase activity,activation of GTPase activity
ES_KO / ES_WT	B2RR83	B2RR83	0.370061	0.370061	0.0036226	10	0.200583	0.200583	B2RR83	Ythdc2	Probable ATP-dependent RNA helicase YTHDC2	YTDC2_MOUSE	3	29.2408	1.29241	ES_KO	ES_WT	cytoplasm,endoplasmic reticulum	RNA binding,ATP-dependent RNA helicase activity,protein binding,ATP binding,RNA-dependent ATPase activity,RNA polymerase binding,N6-methyladenosine-containing RNA binding	RNA processing,response to tumor necrosis factor,positive regulation by host of viral genome replication,response to interleukin-1
ES_KO / ES_WT	Q9D1Q4	Q9D1Q4	0.369843	0.369843	0.00349402	5	0.374506	0.374506	Q9D1Q4	Dpm3	Dolichol-phosphate mannosyltransferase subunit 3	DPM3_MOUSE	1	29.2212	1.29221	ES_KO	ES_WT	endoplasmic reticulum,endoplasmic reticulum membrane,membrane,integral component of endoplasmic reticulum membrane,dolichol-phosphate-mannose synthase complex	dolichyl-phosphate beta-D-mannosyltransferase activity	GPI anchor biosynthetic process,regulation of protein stability,protein O-linked mannosylation
ES_KO / ES_WT	Q9DBN5	Q9DBN5	0.369513	0.369513	0.243791	54	0.00914822	0.00914822	Q9DBN5	Lonp2	Lon protease homolog 2, peroxisomal	LONP2_MOUSE	16	29.1917	1.29192	ES_KO	ES_WT	nucleus,cytoplasm,peroxisome,peroxisomal matrix,membrane	protease binding,ATP-dependent peptidase activity,serine-type endopeptidase activity,receptor binding,protein binding,ATP binding,peptidase activity,enzyme binding	misfolded or incompletely synthesized protein catabolic process,protein targeting to peroxisome,response to organic cyclic compound,protein processing,regulation of fatty acid beta-oxidation
ES_KO / ES_WT	Q8C7D2	Q8C7D2	0.368905	0.368905	0.000160347	14	0.251495	0.251495	Q8C7D2	Crbn	Protein cereblon	CRBN_MOUSE	4	29.1372	1.29137	ES_KO	ES_WT	nucleus,nucleolus,cytoplasm,membrane,Cul4A-RING E3 ubiquitin ligase complex	metal ion binding	protein ubiquitination,negative regulation of protein homooligomerization,negative regulation of ion transmembrane transport,proteasome-mediated ubiquitin-dependent protein catabolic process,positive regulation of protein homodimerization activity
ES_KO / ES_WT	Q7TPV4	Q7TPV4	0.368024	0.368024	5.03e-39	554	0.412709	0.412709	Q7TPV4	Mybbp1a	Myb-binding protein 1A	MBB1A_MOUSE	93	29.0584	1.29058	ES_KO	ES_WT	nucleus,nucleolus,cytoplasm,membrane,NLS-dependent protein nuclear import complex,intracellular membrane-bounded organelle,host cell	core promoter binding,transcription corepressor activity,RNA binding,DNA-directed DNA polymerase activity,protein binding,transcription factor binding,zinc ion binding,sequence-specific DNA binding	osteoblast differentiation,transcription, DNA-templated,nucleocytoplasmic transport,respiratory electron transport chain,circadian regulation of gene expression,cellular response to glucose starvation,negative regulation of transcription, DNA-templated,positive regulation of cell cycle arrest,DNA biosynthetic process,intrinsic apoptotic signaling pathway by p53 class mediator,positive regulation …
ES_KO / ES_WT	Q8R1S9	Q8R1S9	0.366563	0.366563	1.38e-06	20	0.328125	0.328125	Q8R1S9	Slc38a4	Sodium-coupled neutral amino acid transporter 4	S38A4_MOUSE	4	28.9278	1.28928	ES_KO	ES_WT	integral component of plasma membrane	amino acid transmembrane transporter activity,symporter activity	amino acid transmembrane transport,sodium ion transport
ES_KO / ES_WT	Q6P1G0	Q6P1G0	0.365758	0.365758	0.203891	17	0.0568608	0.0568608	Q6P1G0	Heatr6	HEAT repeat-containing protein 6	HEAT6_MOUSE	5	28.8559	1.28856	ES_KO	ES_WT	cellular_component	RNA binding	biological_process
ES_KO / ES_WT	Q9CR47	Q9CR47	0.365155	0.365155	9.6e-11	35	0.387057	0.387057	Q9CR47	Nsa2	Ribosome biogenesis protein NSA2 homolog	NSA2_MOUSE	5	28.802	1.28802	ES_KO	ES_WT	nucleolus,preribosome, large subunit precursor	RNA binding	maturation of 5.8S rRNA,maturation of LSU-rRNA
ES_KO / ES_WT	Q91XU0	Q91XU0	0.364961	0.364961	3.52e-16	53	0.339121	0.339121	Q91XU0	Wrnip1	ATPase WRNIP1	WRIP1_MOUSE	13	28.7847	1.28785	ES_KO	ES_WT	nucleus,membrane,perinuclear region of cytoplasm,nuclear chromosome, telomeric region	DNA binding,protein binding,ATP binding,ATPase activity,identical protein binding,metal ion binding	DNA synthesis involved in DNA repair,DNA replication,regulation of DNA-dependent DNA replication initiation
ES_KO / ES_WT	Q9WTL4	Q9WTL4	0.364957	0.364957	0.106641	8	-0.319964	0.319964	Q9WTL4	Insrr	Insulin receptor-related protein	INSRR_MOUSE	2	28.7844	1.28784	ES_KO	ES_WT	integral component of plasma membrane,receptor complex	transmembrane receptor protein tyrosine kinase activity,ATP binding,phosphatidylinositol 3-kinase binding,insulin receptor substrate binding	transmembrane receptor protein tyrosine kinase signaling pathway,peptidyl-tyrosine phosphorylation,male sex determination,actin cytoskeleton reorganization,protein autophosphorylation,cellular response to alkaline pH
ES_KO / ES_WT	Q148V7	Q148V7	0.364687	0.364687	0.000640313	48	0.263887	0.263887	Q148V7	Kiaa1468	LisH domain and HEAT repeat-containing protein KIAA1468	K1468_MOUSE	14	28.7603	1.2876	ES_KO	ES_WT	cellular_component	molecular_function	biological_process
ES_KO / ES_WT	Q9Z2R6	Q9Z2R6	0.364492	0.364492	0.00130387	5	0.364722	0.364722	Q9Z2R6	Unc119	Protein unc-119 homolog A	U119A_MOUSE	3	28.7428	1.28743	ES_KO	ES_WT	spindle pole,intracellular,cytoplasm,centrosome,intercellular bridge,spindle midzone	protein binding,lipid binding	mitotic cytokinesis,endocytosis,visual perception,neuron differentiation,lipoprotein transport,response to stimulus,positive regulation of protein tyrosine kinase activity,negative regulation of clathrin-dependent endocytosis,negative regulation of caveolin-mediated endocytosis
ES_KO / ES_WT	Q8K1C9	Q8K1C9	0.364198	0.364198	0.00141372	5	-0.422296	0.422296	Q8K1C9	Lrrc41	Leucine-rich repeat-containing protein 41	LRC41_MOUSE	3	28.7166	1.28717	ES_KO	ES_WT	nucleus,cytoplasm,membrane	protein binding,protein homodimerization activity	biological_process,protein ubiquitination
ES_KO / ES_WT	Q9D1K7	Q9D1K7	0.364048	0.364048	7.12e-06	22	0.35504	0.35504	Q9D1K7	NaN	UPF0687 protein C20orf27 homolog	CT027_MOUSE	4	28.7032	1.28703	ES_KO	ES_WT	cellular_component	molecular_function	biological_process
ES_KO / ES_WT	Q62393	Q62393	0.363874	0.363874	3.36e-10	43	0.446196	0.446196	Q62393	Tpd52	Tumor protein D52	TPD52_MOUSE	12	28.6877	1.28688	ES_KO	ES_WT	cytoplasm,endoplasmic reticulum,perinuclear region of cytoplasm	calcium ion binding,protein binding,protein homodimerization activity,protein heterodimerization activity	positive regulation of cell proliferation,B cell differentiation
ES_KO / ES_WT	P43275	P43275	0.363774	0.363774	0.00330903	77	0.334825	0.334825	P43275	Hist1h1a	Histone H1.1	H11_MOUSE	11	28.6787	1.28679	ES_KO	ES_WT	nucleosome,nucleus,nuclear euchromatin,cell surface,vesicle	DNA binding,protein binding,heparin binding,chromatin DNA binding	nucleosome assembly,spermatogenesis,positive regulation of receptor-mediated endocytosis
ES_KO / ES_WT	Q149F3	Q149F3	0.362854	0.362854	0.00847089	5	0.360661	0.360661	Q149F3	Gspt2	Eukaryotic peptide chain release factor GTP-binding subunit ERF3B	ERF3B_MOUSE	1	28.5968	1.28597	ES_KO	ES_WT	cytosol,translation release factor complex	RNA binding,translation release factor activity,GTPase activity,GTP binding	nuclear-transcribed mRNA catabolic process, nonsense-mediated decay,cytoplasmic translational termination,cell cycle
ES_KO / ES_WT	Q7TN89	Q7TN89	0.361253	0.361253	4.23e-10	30	0.384273	0.384273	Q7TN89	Eras	GTPase ERas	RASE_MOUSE	8	28.4541	1.28454	ES_KO	ES_WT	cellular_component,plasma membrane	GTPase activity,GTP binding	signal transduction,biological_process
ES_KO / ES_WT	Q8BPB0;Q921Y0	Q8BPB0;Q921Y0	0.360561	0.360561	0.0661083	15	0.353571	0.353571	Q8BPB0;Q921Y0	Mob1b;Mob1a	MOB kinase activator 1B;MOB kinase activator 1A	MOB1B_MOUSE;MOB1A_MOUSE	4	28.3925	1.28392	ES_KO	ES_WT	nucleus,nucleolus,cytoplasm,cytosol,extracellular exosome;nucleus,nucleolus,cytosol,extracellular exosome	kinase activator activity,kinase binding,metal ion binding;metal ion binding	regulation of protein autophosphorylation,hippo signaling,positive regulation of phosphorylation;hippo signaling
ES_KO / ES_WT	O54818	O54818	0.358478	0.358478	0.000321689	10	0.350448	0.350448	O54818	Tpd52l1	Tumor protein D53	TPD53_MOUSE	2	28.2072	1.28207	ES_KO	ES_WT	cytoplasm,early endosome,perinuclear region of cytoplasm	identical protein binding,protein homodimerization activity,protein heterodimerization activity	G2/M transition of mitotic cell cycle,positive regulation of MAP kinase activity,positive regulation of JNK cascade,positive regulation of apoptotic signaling pathway
ES_KO / ES_WT	Q61160	Q61160	0.357609	0.357609	0.077318	5	0.185641	0.185641	Q61160	Fadd	FAS-associated death domain protein	FADD_MOUSE	2	28.13	1.2813	ES_KO	ES_WT	nucleus,cytoplasm,cytosol,plasma membrane,death-inducing signaling complex,CD95 death-inducing signaling complex,neuron projection,cell body,membrane raft,ripoptosome	protease binding,death receptor binding,tumor necrosis factor receptor binding,protein binding,protein complex binding,tumor necrosis factor receptor superfamily binding,receptor serine/threonine kinase binding,death effector domain binding,identical protein binding,caspase binding	positive regulation of T cell mediated cytotoxicity,positive regulation of adaptive immune response,apoptotic process,T cell differentiation,positive regulation of interferon-gamma production,positive regulation of interleukin-8 production,positive regulation of tumor necrosis factor production,T cell differentiation in thymus,TRAIL-activated apoptotic signaling pathway,positive regulation of act…
ES_KO / ES_WT	Q9JJ48	Q9JJ48	0.357482	0.357482	0.00655563	25	0.288055	0.288055	Q9JJ48	Zc3h8	Zinc finger CCCH domain-containing protein 8	ZC3H8_MOUSE	5	28.1188	1.28119	ES_KO	ES_WT	nucleus,nucleoplasm,transcription elongation factor complex,Cajal body,nuclear body,transcriptionally active chromatin,histone locus body	RNA polymerase II intronic transcription regulatory region sequence-specific DNA binding,transcriptional repressor activity, RNA polymerase II transcription regulatory region sequence-specific binding,transcription factor activity, sequence-specific DNA binding,RNA binding,sequence-specific DNA binding,metal ion binding	negative regulation of transcription from RNA polymerase II promoter,apoptotic process,negative regulation of T cell differentiation in thymus,snRNA transcription from RNA polymerase II promoter,snRNA transcription from RNA polymerase III promoter,T cell homeostasis,negative regulation of transcription, DNA-templated,positive regulation of transcription from RNA polymerase III promoter,response t…
ES_KO / ES_WT	Q8CHH9	Q8CHH9	0.356827	0.356827	0.00538356	15	0.222959	0.222959	Q8CHH9	2017-09-08	Septin-8	SEPT8_MOUSE	3	28.0606	1.28061	ES_KO	ES_WT	cytoplasm,cytoskeleton,myelin sheath	molecular_function,GTP binding	biological_process
ES_KO / ES_WT	Q8VE47	Q8VE47	0.356289	0.356289	3.77e-07	40	0.247405	0.247405	Q8VE47	Uba5	Ubiquitin-like modifier-activating enzyme 5	UBA5_MOUSE	8	28.0129	1.28013	ES_KO	ES_WT	nucleus,cytoplasm,cytosol,intracellular membrane-bounded organelle	ATP binding,metal ion binding,UFM1 activating enzyme activity	regulation of intracellular estrogen receptor signaling pathway,response to endoplasmic reticulum stress,protein ufmylation,protein K69-linked ufmylation
ES_KO / ES_WT	P02802	P02802	0.356094	0.356094	0.16325	3	0.348995	0.348995	P02802	Mt1	Metallothionein-1	MT1_MOUSE	1	27.9956	1.27996	ES_KO	ES_WT	nucleus,cytoplasm,lysosome,cytosol,perinuclear region of cytoplasm	copper ion binding,zinc ion binding,metal ion binding	cellular metal ion homeostasis,cellular zinc ion homeostasis,nitric oxide mediated signal transduction,response to metal ion,detoxification of copper ion,negative regulation of neuron apoptotic process,negative regulation of growth,response to cadmium ion,cellular response to chromate,cellular response to zinc ion
ES_KO / ES_WT	Q99J36	Q99J36	0.355004	0.355004	4.74e-15	60	0.272386	0.272386	Q99J36	Thumpd1	THUMP domain-containing protein 1	THUM1_MOUSE	12	27.8989	1.27899	ES_KO	ES_WT	cellular_component	RNA binding	tRNA modification
ES_KO / ES_WT	Q3U1T3	Q3U1T3	0.35483	0.35483	0.036103	9	0.444174	0.444174	Q3U1T3	Brms1l	Breast cancer metastasis-suppressor 1-like protein	BRM1L_MOUSE	5	27.8835	1.27883	ES_KO	ES_WT	Sin3-type complex	histone deacetylase binding,histone deacetylase activity	negative regulation of transcription from RNA polymerase II promoter,transcription, DNA-templated,histone deacetylation,regulation of growth
ES_KO / ES_WT	Q9CZW4	Q9CZW4	0.354298	0.354298	0.000128189	72	0.203161	0.203161	Q9CZW4	Acsl3	Long-chain-fatty-acid--CoA ligase 3	ACSL3_MOUSE	23	27.8364	1.27836	ES_KO	ES_WT	mitochondrial outer membrane,peroxisomal membrane,endoplasmic reticulum,endoplasmic reticulum membrane,Golgi apparatus,lipid particle,membrane,integral component of membrane,perinuclear region of cytoplasm	long-chain fatty acid-CoA ligase activity,ATP binding,protein kinase binding,protein domain specific binding,decanoate--CoA ligase activity	long-chain fatty acid metabolic process,fatty acid biosynthetic process,brain development,response to nutrient,response to organic cyclic compound,very-low-density lipoprotein particle assembly,positive regulation of Golgi to plasma membrane protein transport,long-chain fatty acid import,positive regulation of secretion,positive regulation of phosphatidylcholine biosynthetic process
ES_KO / ES_WT	Q9JKR6	Q9JKR6	0.353942	0.353942	1.51e-43	275	0.352945	0.352945	Q9JKR6	Hyou1	Hypoxia up-regulated protein 1	HYOU1_MOUSE	50	27.8048	1.27805	ES_KO	ES_WT	extracellular region,endoplasmic reticulum lumen,focal adhesion,membrane,endoplasmic reticulum chaperone complex,extracellular exosome	ATP binding	response to ischemia,ER to Golgi vesicle-mediated transport,receptor-mediated endocytosis,response to endoplasmic reticulum stress,negative regulation of apoptotic process,cellular response to hypoxia,negative regulation of hypoxia-induced intrinsic apoptotic signaling pathway,negative regulation of endoplasmic reticulum stress-induced neuron intrinsic apoptotic signaling pathway
ES_KO / ES_WT	Q3TSG4	Q3TSG4	0.353817	0.353817	0.000136078	12	0.257399	0.257399	Q3TSG4	Alkbh5	RNA demethylase ALKBH5	ALKB5_MOUSE	5	27.7938	1.27794	ES_KO	ES_WT	nucleus,nucleoplasm,Golgi apparatus,cytosol,nuclear speck	RNA binding,oxidoreductase activity, acting on paired donors, with incorporation or reduction of molecular oxygen, 2-oxoglutarate as one donor, and incorporation of one atom each of oxygen into both donors,oxidative RNA demethylase activity,metal ion binding	response to hypoxia,mRNA processing,mRNA export from nucleus,spermatogenesis,cell differentiation,oxidative single-stranded RNA demethylation
ES_KO / ES_WT	Q7TQ95	Q7TQ95	0.35262	0.35262	7.7e-10	34	0.417362	0.417362	Q7TQ95	Lnp	Protein lunapark	LNP_MOUSE	8	27.6877	1.27688	ES_KO	ES_WT	nucleoplasm,endoplasmic reticulum,endoplasmic reticulum membrane,integral component of membrane,endoplasmic reticulum tubular network membrane	molecular_function,metal ion binding	blood coagulation,regulation of chondrocyte differentiation,embryonic forelimb morphogenesis,embryonic digit morphogenesis,endoplasmic reticulum tubular network assembly,endoplasmic reticulum tubular network maintenance
ES_KO / ES_WT	Q5SSZ5	Q5SSZ5	0.352188	0.352188	3.43e-07	77	0.400217	0.400217	Q5SSZ5	Tns3	Tensin-3	TENS3_MOUSE	19	27.6495	1.27649	ES_KO	ES_WT	cytosol,focal adhesion	molecular_function	positive regulation of cell proliferation,cell migration,lung alveolus development
ES_KO / ES_WT	Q9CZ30	Q9CZ30	0.351752	0.351752	3.1e-15	156	0.336031	0.336031	Q9CZ30	Ola1	Obg-like ATPase 1	OLA1_MOUSE	29	27.611	1.27611	ES_KO	ES_WT	nucleolus,cytoplasm,centrosome,cytosol,membrane,extracellular exosome	ATP binding,GTP binding,ATPase activity,cadherin binding,metal ion binding	ATP metabolic process
ES_KO / ES_WT	O08709	O08709	0.350182	0.350182	9.35e-12	152	0.341357	0.341357	O08709	Prdx6	Peroxiredoxin-6	PRDX6_MOUSE	26	27.4722	1.27472	ES_KO	ES_WT	extracellular space,cytoplasm,mitochondrion,lysosome,cytosol,membrane,cytoplasmic vesicle,extracellular exosome	peroxidase activity,glutathione peroxidase activity,protein binding,ubiquitin protein ligase binding,protein homodimerization activity,cadherin binding,calcium-independent phospholipase A2 activity,peroxiredoxin activity	response to reactive oxygen species,response to oxidative stress,bleb assembly,cell redox homeostasis,glycerophospholipid catabolic process,oxidation-reduction process,cellular oxidant detoxification
ES_KO / ES_WT	P70671	P70671	0.34989	0.34989	0.000251963	10	0.335144	0.335144	P70671	Irf3	Interferon regulatory factor 3	IRF3_MOUSE	2	27.4463	1.27446	ES_KO	ES_WT	nucleus,cytoplasm,cytosol	RNA polymerase II core promoter proximal region sequence-specific DNA binding,transcriptional activator activity, RNA polymerase II core promoter proximal region sequence-specific binding,transcriptional repressor activity, RNA polymerase II core promoter proximal region sequence-specific binding,protein domain specific binding,identical protein binding,protein homodimerization activity	negative regulation of transcription from RNA polymerase II promoter,transcription from RNA polymerase II promoter,response to bacterium,lipopolysaccharide-mediated signaling pathway,response to lipopolysaccharide,positive regulation of interferon-alpha production,positive regulation of interferon-beta production,positive regulation of I-kappaB kinase/NF-kappaB signaling,response to exogenous dsR…
ES_KO / ES_WT	Q00915	Q00915	0.349787	0.349787	0.0125396	7	0.268868	0.268868	Q00915	Rbp1	Retinol-binding protein 1	RET1_MOUSE	2	27.4372	1.27437	ES_KO	ES_WT	nucleoplasm,cytosol,cell body	transporter activity,retinoid binding,retinal binding,retinol binding	retinoic acid biosynthetic process,vitamin A metabolic process,transport,regulation of granulocyte differentiation,response to vitamin A,retinol metabolic process,retinoic acid metabolic process
ES_KO / ES_WT	Q9R0B9	Q9R0B9	0.349615	0.349615	5.05e-07	58	0.309704	0.309704	Q9R0B9	Plod2	Procollagen-lysine,2-oxoglutarate 5-dioxygenase 2	PLOD2_MOUSE	23	27.422	1.27422	ES_KO	ES_WT	rough endoplasmic reticulum membrane,extracellular exosome	iron ion binding,procollagen-lysine 5-dioxygenase activity,L-ascorbic acid binding	peptidyl-lysine hydroxylation,hydroxylysine biosynthetic process,oxidation-reduction process
ES_KO / ES_WT	P30051	P30051	0.348009	0.348009	0.00970102	30	0.255653	0.255653	P30051	Tead1	Transcriptional enhancer factor TEF-1	TEAD1_MOUSE	6	27.2803	1.2728	ES_KO	ES_WT	nucleus,nucleoplasm,transcription factor complex,TEAD-1-YAP complex	transcription factor activity, RNA polymerase II core promoter proximal region sequence-specific binding,RNA polymerase II transcription factor binding,transcription factor activity, transcription factor recruiting,core promoter proximal region DNA binding,transcription coactivator binding,DNA binding,transcription factor activity, sequence-specific DNA binding,protein binding,protein heterodimer…	embryonic heart tube morphogenesis,transcription, DNA-templated,regulation of transcription, DNA-templated,protein complex assembly,heart development,transition between fast and slow fiber,notochord development,hippo signaling,regulation of cell proliferation,positive regulation of transcription, DNA-templated,positive regulation of transcription from RNA polymerase II promoter,paraxial mesoderm …
ES_KO / ES_WT	Q9DBE9	Q9DBE9	0.34743	0.34743	3.22e-28	173	0.304541	0.304541	Q9DBE9	Ftsj3	pre-rRNA processing protein FTSJ3	SPB1_MOUSE	32	27.2293	1.27229	ES_KO	ES_WT	nucleus,nucleolus,preribosome, large subunit precursor	RNA binding,rRNA (uridine-2'-O-)-methyltransferase activity,rRNA (guanine) methyltransferase activity	maturation of LSU-rRNA from tricistronic rRNA transcript (SSU-rRNA, 5.8S rRNA, LSU-rRNA),maturation of 5.8S rRNA from tricistronic rRNA transcript (SSU-rRNA, 5.8S rRNA, LSU-rRNA),rRNA methylation
ES_KO / ES_WT	Q9CX11	Q9CX11	0.345846	0.345846	0.00790989	13	0.363081	0.363081	Q9CX11	Utp23	rRNA-processing protein UTP23 homolog	UTP23_MOUSE	4	27.0896	1.2709	ES_KO	ES_WT	nucleolus,small-subunit processome	RNA binding,mRNA 3'-UTR binding,mRNA 5'-UTR binding,small ribosomal subunit rRNA binding	endonucleolytic cleavage in 5'-ETS of tricistronic rRNA transcript (SSU-rRNA, 5.8S rRNA, LSU-rRNA)
ES_KO / ES_WT	Q91VZ6	Q91VZ6	0.345403	0.345403	5.79e-09	15	0.342915	0.342915	Q91VZ6	Smap1	Stromal membrane-associated protein 1	SMAP1_MOUSE	4	27.0506	1.27051	ES_KO	ES_WT	cytoplasm,plasma membrane	GTPase activator activity,protein binding,clathrin binding,metal ion binding	positive regulation of GTPase activity,positive regulation of erythrocyte differentiation,regulation of clathrin-dependent endocytosis,actin cytoskeleton reorganization
ES_KO / ES_WT	O88322	O88322	0.345126	0.345126	8.84e-05	86	0.140477	0.140477	O88322	Nid2	Nidogen-2	NID2_MOUSE	30	27.0262	1.27026	ES_KO	ES_WT	extracellular region,proteinaceous extracellular matrix,basement membrane,extracellular space,plasma membrane,extracellular matrix,extracellular exosome	calcium ion binding,protein binding	cell-matrix adhesion,extracellular matrix organization
ES_KO / ES_WT	Q9QYB5	Q9QYB5	0.344239	0.344239	0.00105926	36	0.28344	0.28344	Q9QYB5	Add3	Gamma-adducin	ADDG_MOUSE	13	26.9481	1.26948	ES_KO	ES_WT	condensed nuclear chromosome,nucleoplasm,cytoplasm,cytoskeleton,plasma membrane,brush border,cell-cell junction,cell cortex,postsynaptic density,membrane	actin binding,structural molecule activity,calmodulin binding
ES_KO / ES_WT	Q9JKF1	Q9JKF1	0.344062	0.344062	1.06e-56	355	0.378716	0.378716	Q9JKF1	Iqgap1	Ras GTPase-activating-like protein IQGAP1	IQGA1_MOUSE	91	26.9325	1.26933	ES_KO	ES_WT	ruffle,nucleus,cytoplasm,microtubule,cell-cell junction,focal adhesion,membrane,lateral plasma membrane,axon,growth cone,midbody,intracellular ribonucleoprotein complex,extrinsic component of cytoplasmic side of plasma membrane,cell leading edge,slit diaphragm,cytoplasmic ribonucleoprotein granule,neuron projection,protein complex,membrane raft,extracellular exosome,actin cytoskeleton,microtubule…	protein binding,calmodulin binding,phosphatidylinositol-3,4,5-trisphosphate binding,Rho GTPase binding,protein kinase binding,protein phosphatase binding,protein domain specific binding,protein complex binding,protein serine/threonine kinase activator activity,S100 protein binding,cadherin binding,Rac GTPase binding,mitogen-activated protein kinase binding	regulation of cytokine production,epidermal growth factor receptor signaling pathway,fibroblast growth factor receptor signaling pathway,negative regulation of dephosphorylation,cellular response to platelet-derived growth factor stimulus,regulation of GTPase activity,positive regulation of MAP kinase activity,cellular response to fibroblast growth factor stimulus,positive regulation of protein k…
ES_KO / ES_WT	Q9EPR4	Q9EPR4	0.343891	0.343891	0.0106241	5	0.346315	0.346315	Q9EPR4	Slc23a2	Solute carrier family 23 member 2	S23A2_MOUSE	2	26.9175	1.26918	ES_KO	ES_WT	cytoplasm,plasma membrane,integral component of plasma membrane,basal plasma membrane,basolateral plasma membrane,apical plasma membrane	L-ascorbate:sodium symporter activity,L-ascorbic acid transporter activity,sodium-dependent L-ascorbate transmembrane transporter activity	sodium ion transport,response to oxidative stress,L-ascorbic acid transport,L-ascorbic acid metabolic process,vitamin transmembrane transport,transepithelial L-ascorbic acid transport,carboxylic acid transmembrane transport
ES_KO / ES_WT	P18654	P18654	0.343739	0.343739	0.0468393	49	0.159571	0.159571	P18654	Rps6ka3	Ribosomal protein S6 kinase alpha-3	KS6A3_MOUSE	13	26.9041	1.26904	ES_KO	ES_WT	nucleus,cytoplasm	magnesium ion binding,protein serine/threonine kinase activity,ATP binding,protein kinase binding,cysteine-type endopeptidase inhibitor activity involved in apoptotic process	toll-like receptor signaling pathway,protein phosphorylation,apoptotic process,cell cycle,response to lipopolysaccharide,intracellular signal transduction,negative regulation of cysteine-type endopeptidase activity involved in apoptotic process,positive regulation of transcription from RNA polymerase II promoter
ES_KO / ES_WT	Q8R127	Q8R127	0.343576	0.343576	0.0338041	12	0.149596	0.149596	Q8R127	Sccpdh	Saccharopine dehydrogenase-like oxidoreductase	SCPDL_MOUSE	3	26.8898	1.2689	ES_KO	ES_WT	nucleus,mitochondrion,lipid particle,membrane,midbody	molecular_function,oxidoreductase activity	biological_process,oxidation-reduction process
ES_KO / ES_WT	P46425	P46425	0.342002	0.342002	3.27e-05	13	0.338851	0.338851	P46425	Gstp2	Glutathione S-transferase P 2	GSTP2_MOUSE	3	26.7514	1.26751	ES_KO	ES_WT	extracellular space,intracellular,mitochondrion,cytosol,vesicle,extracellular exosome,TRAF2-GSTP1 complex	glutathione transferase activity,glutathione peroxidase activity,S-nitrosoglutathione binding,dinitrosyl-iron complex binding	glutathione metabolic process,cellular oxidant detoxification
ES_KO / ES_WT	Q8C0P7	Q8C0P7	0.341874	0.341874	0.0233699	5	0.32936	0.32936	Q8C0P7	Znf451	Zinc finger protein 451	ZN451_MOUSE	1	26.7402	1.2674	ES_KO	ES_WT	nucleus,PML body	RNA polymerase II transcription corepressor activity,DNA binding,ligase activity,metal ion binding,SUMO ligase activity	transcription, DNA-templated,protein sumoylation,negative regulation of transforming growth factor beta receptor signaling pathway,negative regulation of transcription initiation from RNA polymerase II promoter,negative regulation of histone H3-K9 acetylation
ES_KO / ES_WT	Q01237	Q01237	0.341788	0.341788	0.0270874	15	-0.221942	0.221942	Q01237	Hmgcr	3-hydroxy-3-methylglutaryl-coenzyme A reductase	HMDH_MOUSE	10	26.7326	1.26733	ES_KO	ES_WT	peroxisomal membrane,endoplasmic reticulum,endoplasmic reticulum membrane,integral component of membrane	hydroxymethylglutaryl-CoA reductase (NADPH) activity,hydroxymethylglutaryl-CoA reductase activity,protein homodimerization activity,coenzyme binding,protein phosphatase 2A binding,NADPH binding	cholesterol biosynthetic process,ubiquinone metabolic process,aging,response to nutrient,isoprenoid biosynthetic process,visual learning,negative regulation of striated muscle cell apoptotic process,positive regulation of cardiac muscle cell apoptotic process,coenzyme A metabolic process,positive regulation of stress-activated MAPK cascade,negative regulation of MAP kinase activity,myoblast diffe…
ES_KO / ES_WT	Q9QUR7	Q9QUR7	0.341605	0.341605	1.31e-05	75	0.398568	0.398568	Q9QUR7	Pin1	Peptidyl-prolyl cis-trans isomerase NIMA-interacting 1	PIN1_MOUSE	11	26.7165	1.26717	ES_KO	ES_WT	nucleus,nucleoplasm,cytosol,nuclear speck,midbody	peptidyl-prolyl cis-trans isomerase activity,motor activity,protein binding,beta-catenin binding,mitogen-activated protein kinase kinase binding,GTPase activating protein binding,phosphoserine binding,phosphothreonine binding	protein peptidyl-prolyl isomerization,positive regulation of protein phosphorylation,cell cycle,neuron differentiation,negative regulation of transforming growth factor beta receptor signaling pathway,negative regulation of protein binding,regulation of cytokinesis,regulation of cell proliferation,negative regulation of protein catabolic process,positive regulation of GTPase activity,positive reg…
ES_KO / ES_WT	Q3V0Q1	Q3V0Q1	0.341564	0.341564	0.000234613	21	0.486654	0.486654	Q3V0Q1	Dnah12	Dynein heavy chain 12, axonemal	DYH12_MOUSE	7	26.7129	1.26713	ES_KO	ES_WT	cytoplasm,microtubule,inner dynein arm	ATP binding,ATP-dependent microtubule motor activity, minus-end-directed,dynein light chain binding,dynein intermediate chain binding,dynein light intermediate chain binding	cilium movement,protein ubiquitination,inner dynein arm assembly
ES_KO / ES_WT	Q9CY52	Q9CY52	0.340563	0.340563	0.00349181	15	0.220658	0.220658	Q9CY52	Thg1l	Probable tRNA(His) guanylyltransferase	THG1_MOUSE	4	26.6251	1.26625	ES_KO	ES_WT	mitochondrion	magnesium ion binding,ATP binding,GTP binding,tRNA guanylyltransferase activity,nucleotidyltransferase activity,identical protein binding	tRNA modification,tRNA processing,protein homotetramerization
ES_KO / ES_WT	Q0VG62	Q0VG62	0.340359	0.340359	0.195315	17	0.0540388	0.0540388	Q0VG62	NaN	Uncharacterized protein C8orf59 homolog	CH059_MOUSE	3	26.6072	1.26607	ES_KO	ES_WT	cellular_component	molecular_function
ES_KO / ES_WT	Q91YP2	Q91YP2	0.338975	0.338975	1.11e-15	96	0.291969	0.291969	Q91YP2	Nln	Neurolysin, mitochondrial	NEUL_MOUSE	21	26.4857	1.26486	ES_KO	ES_WT	mitochondrion,mitochondrial intermembrane space,plasma membrane	metalloendopeptidase activity,peptidase activity,peptide binding,metal ion binding	regulation of gluconeogenesis,proteolysis,peptide metabolic process,regulation of skeletal muscle fiber differentiation
ES_KO / ES_WT	Q5SX39	Q5SX39	0.337467	0.337467	0.161985	4	0.765129	0.765129	Q5SX39	Myh4	Myosin-4	MYH4_MOUSE	8	26.3536	1.26354	ES_KO	ES_WT	cytosol,myofibril,myosin filament	microfilament motor activity,double-stranded RNA binding,actin binding,calmodulin binding,ATP binding	muscle contraction,response to activity,membrane organization
ES_KO / ES_WT	Q9DCL8	Q9DCL8	0.337146	0.337146	5.6e-07	35	0.348214	0.348214	Q9DCL8	Ppp1r2	Protein phosphatase inhibitor 2	IPP2_MOUSE	7	26.3255	1.26326	ES_KO	ES_WT	protein phosphatase type 1 complex,nucleoplasm,cytosol	protein phosphatase inhibitor activity	glycogen metabolic process,regulation of signal transduction,negative regulation of catalytic activity,regulation of phosphoprotein phosphatase activity
ES_KO / ES_WT	Q9JI11	Q9JI11	0.336865	0.336865	0.0170127	57	0.224039	0.224039	Q9JI11	Stk4	Serine/threonine-protein kinase 4	STK4_MOUSE	14	26.3009	1.26301	ES_KO	ES_WT	nucleus,nucleoplasm,cytoplasm,cytosol,nuclear body,protein complex	magnesium ion binding,protein kinase activity,protein serine/threonine kinase activity,protein binding,ATP binding,transcription factor binding,identical protein binding,protein homodimerization activity,protein dimerization activity	cell morphogenesis,patterning of blood vessels,neural tube formation,positive regulation of protein phosphorylation,endocardium development,protein phosphorylation,apoptotic process,regulation of mitotic cell cycle,central nervous system development,negative regulation of cell proliferation,peptidyl-serine phosphorylation,signal transduction by protein phosphorylation,keratinocyte differentiation…
ES_KO / ES_WT	P00848	P00848	0.336093	0.336093	0.0452175	5	0.738595	0.738595	P00848	Mtatp6	ATP synthase subunit a	ATP6_MOUSE	2	26.2333	1.26233	ES_KO	ES_WT	mitochondrion,mitochondrial proton-transporting ATP synthase complex,integral component of membrane,proton-transporting ATP synthase complex, coupling factor F(o),extracellular exosome	hydrogen ion transmembrane transporter activity,ATPase activity	aging,ATP synthesis coupled proton transport,response to hyperoxia
ES_KO / ES_WT	A2AR02	A2AR02	0.335969	0.335969	3.69e-09	35	0.494428	0.494428	A2AR02	Ppig	Peptidyl-prolyl cis-trans isomerase G	PPIG_MOUSE	10	26.2225	1.26222	ES_KO	ES_WT	cytosol,nuclear matrix,nuclear speck	RNA binding,peptidyl-prolyl cis-trans isomerase activity	protein peptidyl-prolyl isomerization,protein folding
ES_KO / ES_WT	O54826	O54826	0.335895	0.335895	0.018151	20	0.165001	0.165001	O54826	Mllt10	Protein AF-10	AF10_MOUSE	4	26.216	1.26216	ES_KO	ES_WT	nucleus,nucleoplasm,cytosol,protein complex	metal ion binding	positive regulation of transcription from RNA polymerase II promoter
ES_KO / ES_WT	Q08122	Q08122	0.335851	0.335851	0.00184174	15	0.30141	0.30141	Q08122	Tle3	Transducin-like enhancer protein 3	TLE3_MOUSE	3	26.2122	1.26212	ES_KO	ES_WT	nucleoplasm	protein binding	transcription, DNA-templated,regulation of transcription, DNA-templated,multicellular organism development,spermatogenesis,Wnt signaling pathway,cell differentiation
ES_KO / ES_WT	P16460	P16460	0.335823	0.335823	4.39e-15	186	0.355485	0.355485	P16460	Ass1	Argininosuccinate synthase	ASSY_MOUSE	33	26.2097	1.2621	ES_KO	ES_WT	mitochondrion,cytosol,myelin sheath,extracellular exosome	RNA binding,argininosuccinate synthase activity,ATP binding,amino acid binding,identical protein binding	urea cycle,citrulline metabolic process,argininosuccinate metabolic process,arginine biosynthetic process,aspartate metabolic process,positive regulation of nitric oxide biosynthetic process,cellular response to laminar fluid shear stress,negative regulation of leukocyte cell-cell adhesion
ES_KO / ES_WT	Q07832	Q07832	0.335221	0.335221	5.61e-21	107	0.334898	0.334898	Q07832	Plk1	Serine/threonine-protein kinase PLK1	PLK1_MOUSE	21	26.157	1.26157	ES_KO	ES_WT	kinetochore,condensed nuclear chromosome, centromeric region,chromatin,synaptonemal complex,spindle pole,condensed nuclear chromosome outer kinetochore,nucleus,cytoplasm,centrosome,spindle,microtubule cytoskeleton,midbody,spindle midzone,spindle microtubule	magnesium ion binding,protein kinase activity,protein serine/threonine kinase activity,protein binding,ATP binding,microtubule binding,anaphase-promoting complex binding,protein kinase binding	mitotic sister chromatid segregation,G2/M transition of mitotic cell cycle,negative regulation of transcription from RNA polymerase II promoter,mitotic cell cycle,mitotic cytokinesis,microtubule bundle formation,protein phosphorylation,mitotic spindle assembly checkpoint,centrosome cycle,regulation of mitotic cell cycle,positive regulation of peptidyl-threonine phosphorylation,female meiosis chro…
ES_KO / ES_WT	Q9Z2Z6	Q9Z2Z6	0.334346	0.334346	2.34e-16	57	0.818981	0.818981	Q9Z2Z6	Slc25a20	Mitochondrial carnitine/acylcarnitine carrier protein	MCAT_MOUSE	16	26.0806	1.26081	ES_KO	ES_WT	mitochondrion,mitochondrial inner membrane,cytosol,integral component of membrane	carnitine:acyl carnitine antiporter activity,carnitine transmembrane transporter activity,acyl carnitine transmembrane transporter activity	mitochondrial transport,carnitine transport,carnitine transmembrane transport,acyl carnitine transmembrane transport
ES_KO / ES_WT	Q61414	Q61414	0.333445	0.333445	0.18564	9	-0.217261	0.217261	Q61414	Krt15	Keratin, type I cytoskeletal 15	K1C15_MOUSE	2	26.0019	1.26002	ES_KO	ES_WT	nucleus,intermediate filament,extracellular exosome	structural molecule activity,scaffold protein binding
ES_KO / ES_WT	Q9WUA3	Q9WUA3	0.333185	0.333185	1.43e-14	100	0.373526	0.373526	Q9WUA3	Pfkp	ATP-dependent 6-phosphofructokinase, platelet type	PFKAP_MOUSE	23	25.9791	1.25979	ES_KO	ES_WT	nucleus,cytoplasm,cytosol,6-phosphofructokinase complex,membrane,extracellular matrix,extracellular exosome	6-phosphofructokinase activity,ATP binding,protein complex binding,cadherin binding,metal ion binding	fructose 6-phosphate metabolic process,glycolytic process through fructose-6-phosphate
ES_KO / ES_WT	Q922Q8	Q922Q8	0.332736	0.332736	5.57e-17	79	0.375739	0.375739	Q922Q8	Lrrc59	Leucine-rich repeat-containing protein 59	LRC59_MOUSE	13	25.9399	1.2594	ES_KO	ES_WT	nuclear envelope,endoplasmic reticulum,endoplasmic reticulum membrane,membrane,integral component of membrane,organelle membrane,mitochondrial nucleoid	RNA binding,cadherin binding
ES_KO / ES_WT	Q8C1Z7	Q8C1Z7	0.332674	0.332674	0.000522454	10	0.341651	0.341651	Q8C1Z7	Bbs4	Bardet-Biedl syndrome 4 protein homolog	BBS4_MOUSE	2	25.9345	1.25935	ES_KO	ES_WT	pericentriolar material,photoreceptor outer segment,photoreceptor inner segment,nucleus,centrosome,centriole,cytosol,cilium,membrane,motile cilium,photoreceptor connecting cilium,centriolar satellite,BBSome,ciliary transition zone,ciliary basal body,ciliary membrane,Requires Ontology	RNA polymerase II repressing transcription factor binding,microtubule motor activity,protein binding,dynactin binding,alpha-tubulin binding,beta-tubulin binding	microtubule cytoskeleton organization,mitotic cytokinesis,neuron migration,neural tube closure,retina homeostasis,negative regulation of systemic arterial blood pressure,centrosome cycle,spermatid development,sensory perception of smell,protein localization,negative regulation of gene expression,protein transport,dendrite development,regulation of lipid metabolic process,ventricular system develo…
ES_KO / ES_WT	Q9EPQ8	Q9EPQ8	0.33207	0.33207	0.0956024	21	0.195423	0.195423	Q9EPQ8	Tcf20	Transcription factor 20	TCF20_MOUSE	8	25.8818	1.25882	ES_KO	ES_WT	nucleus,nucleoplasm,nuclear body	RNA polymerase II core promoter proximal region sequence-specific DNA binding,transcriptional activator activity, RNA polymerase II core promoter proximal region sequence-specific binding,transcription factor activity, sequence-specific DNA binding,RNA binding,protein binding,transcription regulatory region DNA binding,metal ion binding	transcription from RNA polymerase II promoter,positive regulation of transcription from RNA polymerase II promoter
ES_KO / ES_WT	Q8CCJ3	Q8CCJ3	0.331743	0.331743	5.35e-14	79	0.287876	0.287876	Q8CCJ3	Ufl1	E3 UFM1-protein ligase 1	UFL1_MOUSE	19	25.8533	1.25853	ES_KO	ES_WT	cytoplasm,endoplasmic reticulum,endoplasmic reticulum membrane,cytosol,membrane,neuron projection,protein complex	protein binding,ligase activity,UFM1 transferase activity	osteoblast differentiation,positive regulation of cell proliferation,regulation of gene expression,negative regulation of protein ubiquitination,negative regulation of NF-kappaB transcription factor activity,positive regulation of protein binding,regulation of proteasomal ubiquitin-dependent protein catabolic process,regulation of protein localization,regulation of intracellular estrogen receptor…
ES_KO / ES_WT	Q8BP92	Q8BP92	0.331595	0.331595	6.19e-07	41	0.2623	0.2623	Q8BP92	Rcn2	Reticulocalbin-2	RCN2_MOUSE	14	25.8404	1.2584	ES_KO	ES_WT	nucleolus,endoplasmic reticulum,endoplasmic reticulum lumen	calcium ion binding,protein binding
ES_KO / ES_WT	Q8BGS2	Q8BGS2	0.33124	0.33124	4.68e-08	33	0.370581	0.370581	Q8BGS2	Bola2	BolA-like protein 2	BOLA2_MOUSE	5	25.8095	1.25809	ES_KO	ES_WT	cellular_component,nucleus,cytoplasm	molecular_function	biological_process,[2Fe-2S] cluster assembly,protein maturation by iron-sulfur cluster transfer
ES_KO / ES_WT	Q91VL8	Q91VL8	0.33112	0.33112	5.9e-06	25	0.438231	0.438231	Q91VL8	Terf2ip	Telomeric repeat-binding factor 2-interacting protein 1	TE2IP_MOUSE	6	25.799	1.25799	ES_KO	ES_WT	chromosome, telomeric region,nuclear telomere cap complex,nuclear chromosome, telomeric region,nucleus,nucleoplasm,cytoplasm,cytosol,nuclear body,telosome,nuclear envelope,Mre11 complex	protein binding,phosphatase binding,telomeric DNA binding,G-rich strand telomeric DNA binding	telomere maintenance,negative regulation of protein phosphorylation,transcription, DNA-templated,regulation of transcription, DNA-templated,regulation of double-strand break repair via homologous recombination,telomere maintenance via telomere lengthening,regulation of telomere maintenance,negative regulation of telomere maintenance,positive regulation of peptidyl-serine phosphorylation,positive …
ES_KO / ES_WT	Q02395	Q02395	0.330359	0.330359	0.000565231	55	0.236722	0.236722	Q02395	Mtf2	Metal-response element-binding transcription factor 2	MTF2_MOUSE	11	25.7327	1.25733	ES_KO	ES_WT	nucleus,cytoplasm,ESC/E(Z) complex	DNA binding,protein binding,methylated histone binding,metal ion binding	negative regulation of transcription from RNA polymerase II promoter,segment specification,chromatin modification,stem cell population maintenance,positive regulation of transcription from RNA polymerase II promoter,stem cell differentiation,negative regulation of histone H3-K27 methylation,positive regulation of histone H3-K27 methylation
ES_KO / ES_WT	P62631	P62631	0.330201	0.330201	0.237323	10	0.0899406	0.0899406	P62631	Eef1a2	Elongation factor 1-alpha 2	EF1A2_MOUSE	2	25.7189	1.25719	ES_KO	ES_WT	nucleus,cytoplasm,eukaryotic translation elongation factor 1 complex,neuronal cell body,myelin sheath	translation elongation factor activity,GTPase activity,GTP binding,protein kinase binding	translational elongation,response to inorganic substance,positive regulation of apoptotic process,response to electrical stimulus,positive regulation of lipid kinase activity
ES_KO / ES_WT	Q9CQY5	Q9CQY5	0.330088	0.330088	0.00053695	28	0.312336	0.312336	Q9CQY5	Magt1	Magnesium transporter protein 1	MAGT1_MOUSE	6	25.709	1.25709	ES_KO	ES_WT	endoplasmic reticulum,plasma membrane,oligosaccharyltransferase complex,membrane,integral component of membrane	magnesium ion transmembrane transporter activity,dolichyl-diphosphooligosaccharide-protein glycotransferase activity	magnesium ion transport,protein N-linked glycosylation via asparagine,cognition,magnesium ion transmembrane transport
ES_KO / ES_WT	Q99L45	Q99L45	0.329819	0.329819	6.48e-17	141	0.357238	0.357238	Q99L45	Eif2s2	Eukaryotic translation initiation factor 2 subunit 2	IF2B_MOUSE	29	25.6856	1.25686	ES_KO	ES_WT	cytoplasm,eukaryotic translation initiation factor 2 complex	RNA binding,translation initiation factor activity,protein binding,metal ion binding	in utero embryonic development,male germ cell proliferation,translational initiation,male gonad development
ES_KO / ES_WT	Q8C080	Q8C080	0.329424	0.329424	0.00174134	5	0.325616	0.325616	Q8C080	Snx16	Sorting nexin-16	SNX16_MOUSE	1	25.6511	1.25651	ES_KO	ES_WT	lysosome,early endosome,late endosome,cytosol,extrinsic component of endosome membrane,early endosome membrane,late endosome membrane,intracellular membrane-bounded organelle	phosphatidylinositol binding,identical protein binding	protein targeting to lysosome,endosome to lysosome transport,early endosome to late endosome transport
ES_KO / ES_WT	Q9JJK2	Q9JJK2	0.329328	0.329328	0.00931334	31	0.220293	0.220293	Q9JJK2	Lancl2	LanC-like protein 2	LANC2_MOUSE	10	25.6428	1.25643	ES_KO	ES_WT	nucleus,cytosol,plasma membrane,cortical actin cytoskeleton	phosphatidylinositol-5-phosphate binding,phosphatidylinositol-3-phosphate binding,phosphatidylinositol-4-phosphate binding	signal transduction,positive regulation of abscisic acid-activated signaling pathway,negative regulation of transcription, DNA-templated
ES_KO / ES_WT	Q9D938	Q9D938	0.329153	0.329153	0.0848263	9	1.10491	1.10491	Q9D938	Tmem160	Transmembrane protein 160	TM160_MOUSE	3	25.6276	1.25628	ES_KO	ES_WT	mitochondrion,integral component of membrane	molecular_function	biological_process
ES_KO / ES_WT	P09103	P09103	0.328532	0.328532	1.88e-13	204	0.259498	0.259498	P09103	P4hb	Protein disulfide-isomerase	PDIA1_MOUSE	44	25.5735	1.25574	ES_KO	ES_WT	endoplasmic reticulum,endoplasmic reticulum lumen,endoplasmic reticulum-Golgi intermediate compartment,focal adhesion,external side of plasma membrane,procollagen-proline 4-dioxygenase complex,extracellular matrix,endoplasmic reticulum chaperone complex,melanosome,extracellular exosome	RNA binding,protein disulfide isomerase activity,integrin binding,protein binding,peptide disulfide oxidoreductase activity,enzyme binding,protein heterodimerization activity,procollagen-proline 4-dioxygenase activity,peptidyl-proline 4-dioxygenase activity	protein folding,peptidyl-proline hydroxylation to 4-hydroxy-L-proline,response to endoplasmic reticulum stress,cell redox homeostasis,positive regulation of viral entry into host cell,oxidation-reduction process,cellular response to hypoxia,regulation of oxidative stress-induced intrinsic apoptotic signaling pathway
ES_KO / ES_WT	Q7TSI3	Q7TSI3	0.32841	0.32841	0.09291	34	0.0720725	0.0720725	Q7TSI3	Ppp6r1	Serine/threonine-protein phosphatase 6 regulatory subunit 1	PP6R1_MOUSE	8	25.5629	1.25563	ES_KO	ES_WT	cytosol	protein phosphatase binding	regulation of phosphoprotein phosphatase activity
ES_KO / ES_WT	Q6PB51	Q6PB51	0.32732	0.32732	0.0139253	10	0.402054	0.402054	Q6PB51	Ccdc117	Coiled-coil domain-containing protein 117	CC117_MOUSE	2	25.4681	1.25468	ES_KO	ES_WT	cellular_component	molecular_function	biological_process
ES_KO / ES_WT	Q4QY64	Q4QY64	0.326894	0.326894	0.0750715	14	-0.235457	0.235457	Q4QY64	Atad5	ATPase family AAA domain-containing protein 5	ATAD5_MOUSE	5	25.431	1.25431	ES_KO	ES_WT	cellular_component,nucleus	molecular_function,ATP binding	immunoglobulin production,cellular response to DNA damage stimulus,positive regulation of B cell proliferation,positive regulation of isotype switching to IgG isotypes,regulation of mitotic cell cycle phase transition
ES_KO / ES_WT	Q8VEJ4	Q8VEJ4	0.326442	0.326442	8.43e-05	75	0.189177	0.189177	Q8VEJ4	Nle1	Notchless protein homolog 1	NLE1_MOUSE	15	25.3917	1.25392	ES_KO	ES_WT	nucleus,nucleolus,ribosome	molecular_function	ribosomal large subunit assembly,somitogenesis,kidney development,inner cell mass cell differentiation,Notch signaling pathway,ribosomal large subunit biogenesis,negative regulation of mitotic cell cycle,skeletal system morphogenesis,hematopoietic stem cell homeostasis,positive regulation of canonical Wnt signaling pathway,negative regulation of cysteine-type endopeptidase activity involved in ap…
ES_KO / ES_WT	Q62447	Q62447	0.326209	0.326209	0.193478	8	0.0715068	0.0715068	Q62447	Ccnc	Cyclin-C	CCNC_MOUSE	3	25.3714	1.25371	ES_KO	ES_WT	cyclin-dependent protein kinase holoenzyme complex,nucleoplasm,mediator complex	cyclin-dependent protein serine/threonine kinase regulator activity	transcription, DNA-templated,positive regulation of cyclin-dependent protein serine/threonine kinase activity,positive regulation of transcription from RNA polymerase II promoter,positive regulation of phosphorylation of RNA polymerase II C-terminal domain
ES_KO / ES_WT	Q9CY64	Q9CY64	0.325957	0.325957	1.16e-12	30	0.365245	0.365245	Q9CY64	Blvra	Biliverdin reductase A	BIEA_MOUSE	7	25.3495	1.2535	ES_KO	ES_WT	cytosol,extracellular exosome	nucleotide binding,biliverdin reductase activity,zinc ion binding	heme catabolic process,oxidation-reduction process
ES_KO / ES_WT	Q9R226	Q9R226	0.325806	0.325806	0.00483405	9	0.153826	0.153826	Q9R226	Khdrbs3	KH domain-containing, RNA-binding, signal transduction-associated protein 3	KHDR3_MOUSE	3	25.3364	1.25336	ES_KO	ES_WT	nucleus,nucleoplasm	RNA binding,SH3 domain binding,protein domain specific binding,identical protein binding	transcription, DNA-templated,regulation of transcription, DNA-templated,mRNA processing,regulation of mRNA splicing, via spliceosome,protein oligomerization
ES_KO / ES_WT	O70152	O70152	0.325782	0.325782	2.02e-08	38	0.26792	0.26792	O70152	Dpm1	Dolichol-phosphate mannosyltransferase subunit 1	DPM1_MOUSE	7	25.3344	1.25334	ES_KO	ES_WT	nucleus,endoplasmic reticulum,endoplasmic reticulum membrane,membrane,dolichol-phosphate-mannose synthase complex	dolichyl-phosphate-mannose-protein mannosyltransferase activity,dolichyl-phosphate beta-D-mannosyltransferase activity	GPI anchor biosynthetic process,dolichol metabolic process,protein mannosylation,protein O-linked mannosylation
ES_KO / ES_WT	P57776	P57776	0.325759	0.325759	3.7e-08	102	0.266777	0.266777	P57776	Eef1d	Elongation factor 1-delta	EF1D_MOUSE	17	25.3324	1.25332	ES_KO	ES_WT	fibrillar center,nucleus,cytoplasm,cytosol,eukaryotic translation elongation factor 1 complex,endoplasmic reticulum	DNA binding,translation elongation factor activity,signal transducer activity,heat shock protein binding,activating transcription factor binding,cadherin binding	regulation of transcription, DNA-templated,translational elongation,signal transduction,mRNA transcription,regulation of cell death,positive regulation of I-kappaB kinase/NF-kappaB signaling,cellular response to ionizing radiation
ES_KO / ES_WT	Q9ERD6	Q9ERD6	0.325181	0.325181	0.0287444	4	0.340701	0.340701	Q9ERD6	Ralgps2	Ras-specific guanine nucleotide-releasing factor RalGPS2	RGPS2_MOUSE	2	25.2822	1.25282	ES_KO	ES_WT	cellular_component,cytoplasm,plasma membrane	molecular_function,guanyl-nucleotide exchange factor activity	small GTPase mediated signal transduction,biological_process,regulation of Ral protein signal transduction,positive regulation of GTPase activity
ES_KO / ES_WT	Q9CPS6	Q9CPS6	0.324849	0.324849	0.00213667	6	-0.499338	0.499338	Q9CPS6	Hint3	Histidine triad nucleotide-binding protein 3	HINT3_MOUSE	2	25.2533	1.25253	ES_KO	ES_WT	nucleus,cytoplasm,extracellular exosome	nucleotide binding,hydrolase activity	biological_process
ES_KO / ES_WT	Q9EQK5	Q9EQK5	0.324774	0.324774	7.49e-21	76	0.334575	0.334575	Q9EQK5	Mvp	Major vault protein	MVP_MOUSE	18	25.2468	1.25247	ES_KO	ES_WT	nucleus,cytoplasm,cytosol,cytoskeleton,membrane,intracellular ribonucleoprotein complex,perinuclear region of cytoplasm,extracellular exosome	protein kinase binding,protein phosphatase binding,identical protein binding	cell proliferation,regulation of signaling,negative regulation of signaling,negative regulation of protein autophosphorylation,ERBB signaling pathway,negative regulation of protein tyrosine kinase activity,protein activation cascade
ES_KO / ES_WT	Q8K2H6	Q8K2H6	0.324426	0.324426	0.0334335	14	0.202231	0.202231	Q8K2H6	Anapc10	Anaphase-promoting complex subunit 10	APC10_MOUSE	3	25.2167	1.25217	ES_KO	ES_WT	anaphase-promoting complex,cytoplasm	ubiquitin protein ligase activity	cell cycle,anaphase-promoting complex-dependent catabolic process,cell division,protein K11-linked ubiquitination,positive regulation of ubiquitin protein ligase activity
ES_KO / ES_WT	Q587J6	Q587J6	0.324081	0.324081	1.32e-24	209	0.317047	0.317047	Q587J6	L1td1	LINE-1 type transposase domain-containing protein 1	LITD1_MOUSE	37	25.1867	1.25187	ES_KO	ES_WT	intracellular ribonucleoprotein complex	single-stranded RNA binding	transposition, RNA-mediated
ES_KO / ES_WT	O88291	O88291	0.324026	0.324026	3.06e-10	52	0.281765	0.281765	O88291	Znf326	DBIRD complex subunit ZNF326	ZN326_MOUSE	11	25.1819	1.25182	ES_KO	ES_WT	nucleus,nucleoplasm,nuclear matrix,intracellular membrane-bounded organelle,DBIRD complex,spliceosomal complex	RNA polymerase II core binding,DNA binding,RNA binding,zinc ion binding	transcription, DNA-templated,mRNA processing,RNA splicing,regulation of DNA-templated transcription, elongation,regulation of RNA splicing,positive regulation of transcription, DNA-templated
ES_KO / ES_WT	O08715	O08715	0.323682	0.323682	4.61e-08	55	0.368952	0.368952	O08715	Akap1	A-kinase anchor protein 1, mitochondrial	AKAP1_MOUSE	15	25.152	1.25152	ES_KO	ES_WT	mitochondrion,mitochondrial outer membrane,endoplasmic reticulum,membrane,integral component of membrane	RNA binding,protein binding,protein kinase A regulatory subunit binding	regulation of protein kinase A signaling
ES_KO / ES_WT	Q01730	Q01730	0.323669	0.323669	2.71e-05	45	0.452743	0.452743	Q01730	Rsu1	Ras suppressor protein 1	RSU1_MOUSE	11	25.1509	1.25151	ES_KO	ES_WT	intracellular,focal adhesion,extracellular exosome	molecular_function	Ras protein signal transduction,positive regulation of cell-substrate adhesion,positive regulation of GTPase activity,positive regulation of neural precursor cell proliferation
ES_KO / ES_WT	O35047	O35047	0.323314	0.323314	0.000859219	15	0.305242	0.305242	O35047	Psmc3ip	Homologous-pairing protein 2 homolog	HOP2_MOUSE	3	25.1201	1.2512	ES_KO	ES_WT	nucleoplasm	DNA binding,ligand-dependent nuclear receptor transcription coactivator activity	reciprocal meiotic recombination,regulation of nucleic acid-templated transcription
ES_KO / ES_WT	P61406	P61406	0.323051	0.323051	0.267339	24	-0.00264213	0.00264213	P61406	Smg6	Telomerase-binding protein EST1A	EST1A_MOUSE	9	25.0973	1.25097	ES_KO	ES_WT	chromosome, telomeric region,nucleus,telomerase holoenzyme complex,nucleolus,cytoplasm,cytosol,telomerase catalytic core complex,exon-exon junction complex	endoribonuclease activity,ribonuclease activity,telomeric DNA binding,ribonucleoprotein complex binding,metal ion binding,telomerase RNA binding,DNA polymerase binding	nuclear-transcribed mRNA catabolic process, nonsense-mediated decay,mRNA export from nucleus,telomere maintenance via telomerase,regulation of telomere maintenance,regulation of RNA stability,RNA phosphodiester bond hydrolysis, endonucleolytic,negative regulation of telomere capping
ES_KO / ES_WT	Q8R0X7	Q8R0X7	0.322082	0.322082	0.0761912	72	-0.0503942	0.0503942	Q8R0X7	Sgpl1	Sphingosine-1-phosphate lyase 1	SGPL1_MOUSE	17	25.0133	1.25013	ES_KO	ES_WT	endoplasmic reticulum,endoplasmic reticulum membrane,integral component of membrane	sphinganine-1-phosphate aldolase activity,carboxy-lyase activity,pyridoxal phosphate binding	luteinization,vasculogenesis,kidney development,fatty acid metabolic process,ceramide metabolic process,nitrogen compound metabolic process,spermatogenesis,androgen metabolic process,estrogen metabolic process,female gonad development,post-embryonic development,fibroblast migration,hemopoiesis,sphingolipid catabolic process,Leydig cell differentiation,regulation of multicellular organism growth,p…
ES_KO / ES_WT	A2A6A1	A2A6A1	0.320936	0.320936	0.135057	7	0.158509	0.158509	A2A6A1	Gpatch8	G patch domain-containing protein 8	GPTC8_MOUSE	3	24.9141	1.24914	ES_KO	ES_WT		RNA binding,protein binding,metal ion binding	biological_process
ES_KO / ES_WT	Q9CWZ7	Q9CWZ7	0.320253	0.320253	1.57e-08	41	0.306871	0.306871	Q9CWZ7	Napg	Gamma-soluble NSF attachment protein	SNAG_MOUSE	10	24.8549	1.24855	ES_KO	ES_WT	mitochondrion,lysosomal membrane,vacuolar membrane,SNARE complex,myelin sheath,extracellular exosome	soluble NSF attachment protein activity,syntaxin binding	intracellular protein transport,vesicle-mediated transport,membrane fusion
ES_KO / ES_WT	O55125	O55125	0.319632	0.319632	4.54e-06	50	0.314225	0.314225	O55125	Nipsnap1	Protein NipSnap homolog 1	NIPS1_MOUSE	12	24.8012	1.24801	ES_KO	ES_WT	mitochondrion,mitochondrial inner membrane,membrane,synaptic membrane	protein binding,neurotransmitter binding	sensory perception of pain
ES_KO / ES_WT	P06801	P06801	0.319142	0.319142	3.71e-08	71	0.249867	0.249867	P06801	Me1	NADP-dependent malic enzyme	MAOX_MOUSE	18	24.7588	1.24759	ES_KO	ES_WT	mitochondrion,cytosol	malic enzyme activity,malate dehydrogenase (decarboxylating) (NAD+) activity,malate dehydrogenase (decarboxylating) (NADP+) activity,protein binding,oxaloacetate decarboxylase activity,manganese ion binding,NAD binding	pyruvate metabolic process,malate metabolic process,response to hormone,protein tetramerization,oxidation-reduction process,regulation of NADP metabolic process
ES_KO / ES_WT	P33174	P33174	0.318884	0.318884	4.75e-19	157	0.346553	0.346553	P33174	Kif4	Chromosome-associated kinesin KIF4	KIF4_MOUSE	35	24.7365	1.24737	ES_KO	ES_WT	nucleoplasm,chromosome,cytosol,kinesin complex,microtubule,membrane,midbody,intercellular bridge	DNA binding,ATP binding,microtubule binding,ATP-dependent microtubule motor activity, plus-end-directed	mitotic cytokinesis,microtubule-based movement,mitotic spindle midzone assembly
ES_KO / ES_WT	P28658	P28658	0.318861	0.318861	4.65e-11	116	0.410934	0.410934	P28658	Atxn10	Ataxin-10	ATX10_MOUSE	29	24.7345	1.24734	ES_KO	ES_WT	cellular_component,extracellular space,cytoplasm,cytosol,plasma membrane,membrane,dendrite,neuronal cell body,perinuclear region of cytoplasm	molecular_function,protein binding,enzyme binding,identical protein binding	nervous system development,biological_process,neuron projection development,cilium morphogenesis,protein homotrimerization
ES_KO / ES_WT	P35762	P35762	0.316979	0.316979	0.000549142	21	0.587889	0.587889	P35762	Cd81	CD81 antigen	CD81_MOUSE	3	24.572	1.24572	ES_KO	ES_WT	immunological synapse,integral component of plasma membrane,focal adhesion,membrane,basolateral plasma membrane,vesicle,extracellular exosome	virus receptor activity,protein binding,MHC class II protein complex binding,transferrin receptor binding	activation of MAPK activity,cell surface receptor signaling pathway,protein localization,positive regulation of cell proliferation,positive regulation of cell growth,positive regulation of B cell proliferation,receptor internalization,regulation of protein stability,positive regulation of 1-phosphatidylinositol 4-kinase activity,positive regulation of transcription from RNA polymerase II promoter…
ES_KO / ES_WT	Q9CQF6	Q9CQF6	0.316707	0.316707	0.0317758	34	0.163433	0.163433	Q9CQF6	Aasdhppt	L-aminoadipate-semialdehyde dehydrogenase-phosphopantetheinyl transferase	ADPPT_MOUSE	7	24.5484	1.24548	ES_KO	ES_WT	cytoplasm,extracellular exosome	magnesium ion binding,holo-[acyl-carrier-protein] synthase activity	lysine biosynthetic process via aminoadipic acid
ES_KO / ES_WT	Q05D44	Q05D44	0.316061	0.316061	1.92e-22	268	0.243132	0.243132	Q05D44	Eif5b	Eukaryotic translation initiation factor 5B	IF2P_MOUSE	56	24.4927	1.24493	ES_KO	ES_WT	cytoplasm	RNA binding,translation initiation factor activity,GTPase activity,GTP binding,metal ion binding	translational initiation,regulation of translational initiation
ES_KO / ES_WT	Q80Y81	Q80Y81	0.315822	0.315822	3.9e-14	131	0.297289	0.297289	Q80Y81	Elac2	Zinc phosphodiesterase ELAC protein 2	RNZ2_MOUSE	29	24.4721	1.24472	ES_KO	ES_WT	nucleus,nucleoplasm,mitochondrion,mitochondrial nucleoid	RNA binding,tRNA-specific ribonuclease activity,3'-tRNA processing endoribonuclease activity,metal ion binding	mitochondrial tRNA 3'-trailer cleavage, endonucleolytic
ES_KO / ES_WT	Q61102	Q61102	0.315473	0.315473	0.018009	62	0.115041	0.115041	Q61102	Abcb7	ATP-binding cassette sub-family B member 7, mitochondrial	ABCB7_MOUSE	19	24.442	1.24442	ES_KO	ES_WT	mitochondrion,mitochondrial inner membrane,integral component of membrane	ATP binding,ATPase activity, coupled to transmembrane movement of substances	cellular iron ion homeostasis,transmembrane transport
ES_KO / ES_WT	Q62018	Q62018	0.314492	0.314492	1.61e-21	97	0.33375	0.33375	Q62018	Ctr9	RNA polymerase-associated protein CTR9 homolog	CTR9_MOUSE	23	24.3574	1.24357	ES_KO	ES_WT	nucleus,nucleoplasm,Cdc73/Paf1 complex,nuclear speck,transcriptionally active chromatin	RNA polymerase II core binding,protein binding,SH2 domain binding	negative regulation of transcription from RNA polymerase II promoter,endodermal cell fate commitment,inner cell mass cell differentiation,trophectodermal cell differentiation,blastocyst growth,transcription, DNA-templated,JAK-STAT cascade,histone monoubiquitination,Wnt signaling pathway,stem cell population maintenance,positive regulation of transcription elongation from RNA polymerase II promote…
ES_KO / ES_WT	Q6PB93	Q6PB93	0.312192	0.312192	3.55e-06	26	0.415569	0.415569	Q6PB93	Galnt2	Polypeptide N-acetylgalactosaminyltransferase 2	GALT2_MOUSE	8	24.1592	1.24159	ES_KO	ES_WT	extracellular space,Golgi apparatus,Golgi stack,Golgi lumen,membrane,integral component of membrane,Golgi cisterna membrane,perinuclear region of cytoplasm,extracellular exosome	polypeptide N-acetylgalactosaminyltransferase activity,manganese ion binding,carbohydrate binding	immunoglobulin biosynthetic process,protein O-linked glycosylation,O-glycan processing,protein O-linked glycosylation via serine,protein O-linked glycosylation via threonine
ES_KO / ES_WT	P61514	P61514	0.311671	0.311671	0.00248784	18	0.490888	0.490888	P61514	Rpl37a	60S ribosomal protein L37a	RL37A_MOUSE	3	24.1144	1.24114	ES_KO	ES_WT	nucleus,focal adhesion,cytosolic large ribosomal subunit,extracellular exosome	RNA binding,structural constituent of ribosome,metal ion binding	translation
ES_KO / ES_WT	Q9ER74	Q9ER74	0.311182	0.311182	3.91e-06	61	0.323561	0.323561	Q9ER74	Sall1	Sal-like protein 1	SALL1_MOUSE	19	24.0724	1.24072	ES_KO	ES_WT	heterochromatin,nucleus,cytoplasm,chromocenter,NuRD complex	RNA polymerase II transcription factor binding,RNA polymerase II transcription coactivator activity,enhancer sequence-specific DNA binding,DNA binding,chromatin binding,protein binding,beta-catenin binding,metal ion binding,histone deacetylase activity	negative regulation of transcription from RNA polymerase II promoter,ureteric bud development,branching involved in ureteric bud morphogenesis,kidney development,neural tube closure,ventricular septum development,mesenchymal to epithelial transition involved in metanephros morphogenesis,negative regulation of mesenchymal to epithelial transition involved in metanephros morphogenesis,transcription…
ES_KO / ES_WT	Q9CRB9	Q9CRB9	0.311105	0.311105	1.61e-10	30	0.368276	0.368276	Q9CRB9	Chchd3	MICOS complex subunit Mic19	MIC19_MOUSE	7	24.0658	1.24066	ES_KO	ES_WT	nucleus,cytoplasm,mitochondrion,mitochondrial inner membrane,MICOS complex,extracellular exosome	transcriptional repressor activity, RNA polymerase II transcription regulatory region sequence-specific binding,protein binding,phosphatase binding,protein complex scaffold	negative regulation of transcription from RNA polymerase II promoter,transcription, DNA-templated,inner mitochondrial membrane organization,mitochondrial fusion,cristae formation
ES_KO / ES_WT	Q64253	Q64253	0.310848	0.310848	0.214922	3	0.252157	0.252157	Q64253	Ly6e	Lymphocyte antigen 6E	LY6E_MOUSE	1	24.0437	1.24044	ES_KO	ES_WT	plasma membrane,anchored component of membrane	acetylcholine receptor inhibitor activity,acetylcholine receptor binding	in utero embryonic development,adrenal gland development,organ growth,norepinephrine metabolic process,epinephrine secretion,ventricular cardiac muscle tissue morphogenesis,acetylcholine receptor signaling pathway,negative regulation of receptor activity
ES_KO / ES_WT	Q99K01	Q99K01	0.310613	0.310613	6.03e-05	69	0.303649	0.303649	Q99K01	Pdxdc1	Pyridoxal-dependent decarboxylase domain-containing protein 1	PDXD1_MOUSE	20	24.0234	1.24023	ES_KO	ES_WT	Golgi apparatus,intracellular membrane-bounded organelle	carboxy-lyase activity,pyridoxal phosphate binding,cadherin binding	carboxylic acid metabolic process
ES_KO / ES_WT	Q3USH5	Q3USH5	0.310532	0.310532	0.103643	10	0.0730253	0.0730253	Q3USH5	Sfswap	Splicing factor, suppressor of white-apricot homolog	SFSWA_MOUSE	2	24.0165	1.24016	ES_KO	ES_WT	nucleus	RNA binding,protein binding	alternative mRNA splicing, via spliceosome,mRNA 5'-splice site recognition,transcription, DNA-templated,regulation of transcription, DNA-templated,negative regulation of mRNA splicing, via spliceosome
ES_KO / ES_WT	P62821	P62821	0.309823	0.309823	5.62e-08	84	0.300312	0.300312	P62821	Rab1A	Ras-related protein Rab-1A	RAB1A_MOUSE	14	23.9556	1.23956	ES_KO	ES_WT	Golgi membrane,early endosome,endoplasmic reticulum membrane,Golgi apparatus,cytosol,melanosome,extracellular exosome	GTPase activity,protein binding,GTP binding,cadherin binding	autophagosome assembly,intracellular protein transport,ER to Golgi vesicle-mediated transport,endocytosis,autophagy,Golgi organization,cell migration,virion assembly,growth hormone secretion,melanosome transport,substrate adhesion-dependent cell spreading,defense response to bacterium,vesicle transport along microtubule,interleukin-8 secretion,cargo loading into COPII-coated vesicle,positive regu…
ES_KO / ES_WT	O70493	O70493	0.308229	0.308229	6.95e-13	43	0.279895	0.279895	O70493	Snx12	Sorting nexin-12	SNX12_MOUSE	9	23.8187	1.23819	ES_KO	ES_WT	endosome,early endosome,extrinsic component of membrane,extracellular exosome	enzyme binding,phosphatidylinositol binding	endocytosis,negative regulation of gene expression,negative regulation of protein processing,protein transport,vesicle organization,regulation of endocytosis,negative regulation of protein catabolic process,negative regulation of protein transport,negative regulation of early endosome to late endosome transport
ES_KO / ES_WT	Q8BWF0	Q8BWF0	0.30816	0.30816	4.43e-07	15	0.306489	0.306489	Q8BWF0	Aldh5a1	Succinate-semialdehyde dehydrogenase, mitochondrial	SSDH_MOUSE	8	23.8127	1.23813	ES_KO	ES_WT	mitochondrion	succinate-semialdehyde dehydrogenase (NAD+) activity,succinate-semialdehyde dehydrogenase [NAD(P)+] activity,NAD binding	glucose metabolic process,acetate metabolic process,succinate metabolic process,glutamate metabolic process,glutamate decarboxylation to succinate,glutamine metabolic process,glycerophospholipid metabolic process,glucosylceramide metabolic process,galactosylceramide metabolic process,glutathione metabolic process,central nervous system development,gamma-aminobutyric acid metabolic process,gamma-a…
ES_KO / ES_WT	Q76KJ5	Q76KJ5	0.306382	0.306382	7.68e-06	32	0.248188	0.248188	Q76KJ5	Cd3eap	DNA-directed RNA polymerase I subunit RPA34	RPA34_MOUSE	8	23.6603	1.2366	ES_KO	ES_WT	fibrillar center,nucleus,nucleolus,DNA-directed RNA polymerase I complex,mitochondrion,cytosol	RNA binding,protein binding	rRNA transcription
ES_KO / ES_WT	Q80W37	Q80W37	0.306074	0.306074	0.0674754	5	0.150103	0.150103	Q80W37	Snupn	Snurportin-1	SPN1_MOUSE	2	23.6338	1.23634	ES_KO	ES_WT	nucleus,cytoplasm,host cell,extracellular exosome	molecular_function,RNA binding,protein transporter activity	protein import into nucleus,snRNA import into nucleus
ES_KO / ES_WT	G5E870	G5E870	0.305919	0.305919	2.68e-35	346	0.295689	0.295689	G5E870	Trip12	E3 ubiquitin-protein ligase TRIP12	TRIPC_MOUSE	67	23.6206	1.23621	ES_KO	ES_WT	nucleus,nucleoplasm,cytoplasm,nuclear speck	ubiquitin-protein transferase activity,zinc ion binding,thyroid hormone receptor binding,ubiquitin protein ligase activity	DNA repair,cellular response to DNA damage stimulus,embryo development,protein ubiquitination involved in ubiquitin-dependent protein catabolic process,negative regulation of histone H2A K63-linked ubiquitination,negative regulation of double-strand break repair
ES_KO / ES_WT	Q61024	Q61024	0.305666	0.305666	9.39e-15	157	0.402268	0.402268	Q61024	Asns	Asparagine synthetase [glutamine-hydrolyzing]	ASNS_MOUSE	24	23.5989	1.23599	ES_KO	ES_WT	cytosol	asparagine synthase (glutamine-hydrolyzing) activity,ATP binding,protein homodimerization activity,cofactor binding	liver development,asparagine biosynthetic process,glutamine metabolic process,response to light stimulus,response to mechanical stimulus,response to toxic substance,response to methotrexate,response to follicle-stimulating hormone,cellular response to hormone stimulus,cellular response to glucose starvation,negative regulation of apoptotic process,response to amino acid,positive regulation of mit…
ES_KO / ES_WT	Q9D945	Q9D945	0.305264	0.305264	3.59e-05	27	0.299839	0.299839	Q9D945	Llph	Protein LLP homolog	LLPH_MOUSE	6	23.5644	1.23564	ES_KO	ES_WT	chromosome,nucleolus	basal RNA polymerase II transcription machinery binding,RNA binding,protein binding	positive regulation of dendritic spine development,dendrite extension
ES_KO / ES_WT	Q9CWR2	Q9CWR2	0.305025	0.305025	0.00279996	30	0.262757	0.262757	Q9CWR2	Smyd3	Histone-lysine N-methyltransferase SMYD3	SMYD3_MOUSE	8	23.544	1.23544	ES_KO	ES_WT	nucleus,cytoplasm	RNA polymerase II core promoter sequence-specific DNA binding,RNA polymerase II core binding,RNA polymerase II intronic transcription regulatory region sequence-specific DNA binding,protein binding,histone-lysine N-methyltransferase activity,metal ion binding	nucleosome assembly,negative regulation of protein kinase activity,myotube cell development,positive regulation of peptidyl-serine phosphorylation,histone lysine methylation,establishment of protein localization,positive regulation of transcription from RNA polymerase II promoter,cellular response to dexamethasone stimulus
ES_KO / ES_WT	Q8R001	Q8R001	0.304938	0.304938	0.131352	42	0.084235	0.084235	Q8R001	Mapre2	Microtubule-associated protein RP/EB family member 2	MARE2_MOUSE	11	23.5366	1.23537	ES_KO	ES_WT	cytoplasm,microtubule plus-end	protein binding,microtubule binding,identical protein binding	cell cycle,cell division
ES_KO / ES_WT	Q9R1J0	Q9R1J0	0.303828	0.303828	0.000147142	69	0.282055	0.282055	Q9R1J0	Nsdhl	Sterol-4-alpha-carboxylate 3-dehydrogenase, decarboxylating	NSDHL_MOUSE	18	23.4415	1.23442	ES_KO	ES_WT	endoplasmic reticulum,endoplasmic reticulum membrane,lipid particle,integral component of membrane	3-beta-hydroxy-delta5-steroid dehydrogenase activity,sterol-4-alpha-carboxylate 3-dehydrogenase (decarboxylating) activity	hair follicle development,cholesterol biosynthetic process,smoothened signaling pathway,cholesterol metabolic process,oxidation-reduction process,labyrinthine layer blood vessel development
ES_KO / ES_WT	Q8CGC6	Q8CGC6	0.303291	0.303291	3.87e-06	86	0.263565	0.263565	Q8CGC6	Rbm28	RNA-binding protein 28	RBM28_MOUSE	17	23.3956	1.23396	ES_KO	ES_WT	spliceosomal complex,nucleolus	RNA binding	mRNA processing,biological_process,RNA splicing
ES_KO / ES_WT	Q8K1M6	Q8K1M6	0.302661	0.302661	1.07e-16	173	0.249663	0.249663	Q8K1M6	Dnm1l	Dynamin-1-like protein	DNM1L_MOUSE	33	23.3418	1.23342	ES_KO	ES_WT	Golgi membrane,cytoplasm,mitochondrion,mitochondrial outer membrane,peroxisome,endoplasmic reticulum,Golgi apparatus,cytosol,microtubule,brush border,clathrin-coated pit,microtubule cytoskeleton,membrane,cell junction,synaptic vesicle membrane,intracellular membrane-bounded organelle,protein complex,perinuclear region of cytoplasm,mitochondrion-derived vesicle	GTPase activity,protein binding,GTP binding,microtubule binding,lipid binding,Rab GTPase binding,clathrin binding,GTP-dependent protein binding,ubiquitin protein ligase binding,protein complex binding,identical protein binding,protein homodimerization activity,BH2 domain binding	mitochondrial fission,release of cytochrome c from mitochondria,dynamin family protein polymerization involved in mitochondrial fission,endocytosis,mitochondrion organization,negative regulation of mitochondrial fusion,regulation of mitochondrion organization,peroxisome fission,regulation of protein oligomerization,synaptic vesicle recycling via endosome,positive regulation of apoptotic process,m…
ES_KO / ES_WT	Q9DCV5	Q9DCV5	0.302267	0.302267	0.011984	5	0.312865	0.312865	Q9DCV5	Tmem254	Transmembrane protein 254	TM254_MOUSE	1	23.3081	1.23308	ES_KO	ES_WT
ES_KO / ES_WT	Q8BVG4	Q8BVG4	0.302006	0.302006	0.00405482	12	-0.288376	0.288376	Q8BVG4	Dpp9	Dipeptidyl peptidase 9	DPP9_MOUSE	5	23.2858	1.23286	ES_KO	ES_WT	cytosol	aminopeptidase activity,serine-type peptidase activity,identical protein binding	proteolysis
ES_KO / ES_WT	Q923X4	Q923X4	0.301015	0.301015	0.0459188	5	0.27855	0.27855	Q923X4	Glrx2	Glutaredoxin-2, mitochondrial	GLRX2_MOUSE	2	23.2011	1.23201	ES_KO	ES_WT	nucleus,nucleoplasm,mitochondrion,mitochondrial matrix,dendrite,neuronal cell body,intracellular membrane-bounded organelle	electron carrier activity,protein disulfide oxidoreductase activity,metal ion binding,2 iron, 2 sulfur cluster binding	aging,response to organic substance,response to hydrogen peroxide,cell redox homeostasis,oxidation-reduction process,cellular response to superoxide
ES_KO / ES_WT	Q6ZPR6	Q6ZPR6	0.300903	0.300903	5.54e-07	18	0.291234	0.291234	Q6ZPR6	Ibtk	Inhibitor of Bruton tyrosine kinase	IBTK_MOUSE	5	23.1915	1.23192	ES_KO	ES_WT	nucleoplasm,cytoplasm,membrane	protein kinase binding,protein tyrosine kinase inhibitor activity	negative regulation of protein phosphorylation,release of sequestered calcium ion into cytosol,negative regulation of protein tyrosine kinase activity
ES_KO / ES_WT	Q60870	Q60870	0.300895	0.300895	0.00680403	5	0.301035	0.301035	Q60870	Reep5	Receptor expression-enhancing protein 5	REEP5_MOUSE	2	23.1909	1.23191	ES_KO	ES_WT	integral component of membrane,extracellular exosome,endoplasmic reticulum tubular network	protein binding	biological_process
ES_KO / ES_WT	Q3U6N9	Q3U6N9	0.299946	0.299946	6.92e-07	25	0.351026	0.351026	Q3U6N9	NaN	UPF0488 protein C8orf33 homolog	CH033_MOUSE	5	23.1098	1.2311	ES_KO	ES_WT	cellular_component	molecular_function	biological_process
ES_KO / ES_WT	Q91V41	Q91V41	0.299905	0.299905	3.38e-11	84	0.320547	0.320547	Q91V41	Rab14	Ras-related protein Rab-14	RAB14_MOUSE	16	23.1064	1.23106	ES_KO	ES_WT	Golgi membrane,intracellular,lysosomal membrane,endosome,trans-Golgi network,cytosol,cytoplasmic vesicle membrane,early endosome membrane,intracellular membrane-bounded organelle,phagocytic vesicle,recycling endosome,extracellular exosome	GTPase activity,protein binding,GTP binding,GDP binding,myosin V binding	Golgi to endosome transport,fibroblast growth factor receptor signaling pathway,embryo development,protein transport,regulation of endocytosis,endocytic recycling,regulation of protein localization,defense response to bacterium,membrane organization,phagosome maturation
ES_KO / ES_WT	Q9D0B6	Q9D0B6	0.299439	0.299439	2.17e-12	55	0.317663	0.317663	Q9D0B6	Pbdc1	Protein PBDC1	PBDC1_MOUSE	13	23.0666	1.23067	ES_KO	ES_WT	cytoplasm	molecular_function	biological_process
ES_KO / ES_WT	Q61545	Q61545	0.298782	0.298782	1.99e-07	51	0.334807	0.334807	Q61545	Ewsr1	RNA-binding protein EWS	EWS_MOUSE	9	23.0105	1.23011	ES_KO	ES_WT	nucleus,nucleolus,cytoplasm,plasma membrane	RNA binding,protein binding,calmodulin binding,identical protein binding,metal ion binding	transcription, DNA-templated,regulation of transcription, DNA-templated
ES_KO / ES_WT	Q0VBD2	Q0VBD2	0.297591	0.297591	1.38e-05	23	0.325504	0.325504	Q0VBD2	Mcm10	Protein MCM10 homolog	MCM10_MOUSE	6	22.9091	1.22909	ES_KO	ES_WT	nucleus,nucleolus,replication fork protection complex	DNA replication origin binding,single-stranded DNA binding,enzyme binding,identical protein binding,metal ion binding	DNA replication initiation,cellular response to DNA damage stimulus,cell proliferation
ES_KO / ES_WT	Q9ERN0	Q9ERN0	0.297096	0.297096	0.247839	8	0.020143	0.020143	Q9ERN0	Scamp2	Secretory carrier-associated membrane protein 2	SCAM2_MOUSE	2	22.8669	1.22867	ES_KO	ES_WT	Golgi apparatus,integral component of membrane,transport vesicle,trans-Golgi network membrane,intracellular membrane-bounded organelle,recycling endosome membrane,extracellular exosome		protein transport
ES_KO / ES_WT	Q99J72	Q99J72	0.296113	0.296113	1.63e-07	40	0.255992	0.255992	Q99J72	Apobec3	DNA dC->dU-editing enzyme APOBEC-3	ABEC3_MOUSE	10	22.7832	1.22783	ES_KO	ES_WT	nucleus,cytoplasm	RNA binding,protein binding,zinc ion binding,deoxycytidine deaminase activity	hematopoietic progenitor cell differentiation,negative regulation of transposition,negative regulation of viral genome replication,innate immune response,regulation of defense response to virus,defense response to virus,regulation of viral life cycle
ES_KO / ES_WT	P35821	P35821	0.295422	0.295422	0.0158621	36	0.223789	0.223789	P35821	Ptpn1	Tyrosine-protein phosphatase non-receptor type 1	PTN1_MOUSE	9	22.7244	1.22724	ES_KO	ES_WT	cytoplasm,early endosome,endoplasmic reticulum,cytosol,sorting endosome,cytoplasmic side of endoplasmic reticulum membrane,plasma membrane	RNA binding,protein tyrosine phosphatase activity,insulin receptor binding,zinc ion binding,enzyme binding,protein kinase binding,receptor tyrosine kinase binding,cadherin binding,ephrin receptor binding,protein phosphatase 2A binding	protein dephosphorylation,activation of JUN kinase activity,insulin receptor signaling pathway,regulation of signal transduction,regulation of endocytosis,negative regulation of vascular endothelial growth factor receptor signaling pathway,endoplasmic reticulum unfolded protein response,actin cytoskeleton reorganization,regulation of intracellular protein transport,response to endoplasmic reticul…
ES_KO / ES_WT	Q14AX6	Q14AX6	0.293919	0.293919	7.77e-09	75	0.293999	0.293999	Q14AX6	Cdk12	Cyclin-dependent kinase 12	CDK12_MOUSE	18	22.5966	1.22597	ES_KO	ES_WT	fibrillar center,cyclin K-CDK12 complex,nucleus,chromosome,cyclin/CDK positive transcription elongation factor complex,nuclear speck,nuclear cyclin-dependent protein kinase holoenzyme complex	protein kinase activity,cyclin-dependent protein serine/threonine kinase activity,ATP binding,transcription factor binding,RNA polymerase II carboxy-terminal domain kinase activity,protein kinase binding,cyclin binding,transcription regulatory region DNA binding	transcription elongation from RNA polymerase II promoter,mRNA processing,RNA splicing,regulation of MAP kinase activity,regulation of RNA splicing,positive regulation of transcription from RNA polymerase II promoter,protein autophosphorylation,regulation of cell cycle,phosphorylation of RNA polymerase II C-terminal domain,negative regulation of stem cell differentiation
ES_KO / ES_WT	Q9JK81	Q9JK81	0.293164	0.293164	5.21e-20	102	0.267444	0.267444	Q9JK81	Myg1	UPF0160 protein MYG1, mitochondrial	MYG1_MOUSE	17	22.5324	1.22532	ES_KO	ES_WT	nucleus,nucleoplasm,mitochondrion,extracellular exosome	molecular_function	locomotory exploration behavior
ES_KO / ES_WT	O35658	O35658	0.292106	0.292106	0.00127166	60	0.348663	0.348663	O35658	C1qbp	Complement component 1 Q subcomponent-binding protein, mitochondrial	C1QBP_MOUSE	9	22.4426	1.22443	ES_KO	ES_WT	extracellular region,nucleus,nucleolus,cytoplasm,mitochondrion,mitochondrial matrix,cytosol,plasma membrane,cell surface,membrane	complement component C1q binding,transcription corepressor activity,mRNA binding,protein binding,hyaluronic acid binding,transcription factor binding,kininogen binding,adrenergic receptor binding,mitochondrial ribosome binding	negative regulation of transcription from RNA polymerase II promoter,transcription, DNA-templated,mRNA processing,apoptotic process,complement activation, classical pathway,RNA splicing,phosphatidylinositol 3-kinase signaling,regulation of complement activation,negative regulation of interferon-gamma production,negative regulation of interleukin-12 production,negative regulation of MDA-5 signalin…
ES_KO / ES_WT	Q9CPY1	Q9CPY1	0.291307	0.291307	0.00908824	5	0.294701	0.294701	Q9CPY1	Mrpl51	39S ribosomal protein L51, mitochondrial	RM51_MOUSE	2	22.3748	1.22375	ES_KO	ES_WT	mitochondrion,mitochondrial ribosome,mitochondrial large ribosomal subunit	structural constituent of ribosome	translation,mitochondrial translation
ES_KO / ES_WT	Q9JK38	Q9JK38	0.29081	0.29081	0.00142351	30	0.250358	0.250358	Q9JK38	Gnpnat1	Glucosamine 6-phosphate N-acetyltransferase	GNA1_MOUSE	5	22.3327	1.22333	ES_KO	ES_WT	Golgi membrane,late endosome,endoplasmic reticulum-Golgi intermediate compartment,Golgi apparatus,endosome membrane	glucosamine 6-phosphate N-acetyltransferase activity,identical protein binding,monosaccharide binding	liver development,glucosamine metabolic process,N-acetylglucosamine metabolic process,UDP-N-acetylglucosamine biosynthetic process
ES_KO / ES_WT	Q99ME9	Q99ME9	0.290326	0.290326	6.14e-24	204	0.305075	0.305075	Q99ME9	Gtpbp4	Nucleolar GTP-binding protein 1	NOG1_MOUSE	43	22.2917	1.22292	ES_KO	ES_WT	nucleus,nucleolus,cytoplasm,Golgi apparatus,cytosol,membrane,nuclear membrane,perinuclear region of cytoplasm	RNA binding,GTPase activity,GTP binding	regulation of cyclin-dependent protein serine/threonine kinase activity,maturation of LSU-rRNA from tricistronic rRNA transcript (SSU-rRNA, 5.8S rRNA, LSU-rRNA),osteoblast differentiation,negative regulation of DNA replication,negative regulation of cell proliferation,negative regulation of cell-cell adhesion,negative regulation of cell migration,negative regulation of protein ubiquitination,nega…
ES_KO / ES_WT	P39054	P39054	0.29015	0.29015	4.66e-15	98	0.317986	0.317986	P39054	Dnm2	Dynamin-2	DYN2_MOUSE	22	22.2767	1.22277	ES_KO	ES_WT	Golgi membrane,phagocytic cup,photoreceptor inner segment,nucleus,endosome,Golgi apparatus,trans-Golgi network,centrosome,cytosol,microtubule,clathrin-coated pit,focal adhesion,postsynaptic density,lamellipodium,cell junction,midbody,phagocytic vesicle membrane,mitochondrial membrane,ruffle membrane,protein complex,postsynaptic membrane,clathrin-coated endocytic vesicle,perinuclear region of cyto…	GTPase activity,protein binding,GTP binding,microtubule binding,SH3 domain binding,protein kinase binding,D2 dopamine receptor binding,protein complex binding,phosphatidylinositol 3-kinase regulatory subunit binding,WW domain binding,nitric-oxide synthase binding	mitochondrial fission,G-protein coupled receptor internalization,ventricular septum development,dynamin family protein polymerization involved in mitochondrial fission,Golgi to plasma membrane transport,receptor-mediated endocytosis,phagocytosis,spermatogenesis,response to light stimulus,positive regulation of lamellipodium assembly,negative regulation of transforming growth factor beta receptor …
ES_KO / ES_WT	Q3TKY6	Q3TKY6	0.289908	0.289908	0.00742268	47	0.120198	0.120198	Q3TKY6	Cwc27	Peptidyl-prolyl cis-trans isomerase CWC27 homolog	CWC27_MOUSE	9	22.2563	1.22256	ES_KO	ES_WT	nucleus,catalytic step 2 spliceosome	peptidyl-prolyl cis-trans isomerase activity	protein peptidyl-prolyl isomerization,protein folding
ES_KO / ES_WT	P97329	P97329	0.289465	0.289465	2.85e-12	155	0.251717	0.251717	P97329	Kif20a	Kinesin-like protein KIF20A	KI20A_MOUSE	28	22.2187	1.22219	ES_KO	ES_WT	Golgi apparatus,spindle,kinesin complex,microtubule,midbody	microtubule motor activity,ATP binding,microtubule binding,ATPase activity,protein kinase binding	mitotic cytokinesis,cytokinesis,cell separation after cytokinesis,microtubule bundle formation,microtubule-based movement,protein transport
ES_KO / ES_WT	Q9CRA5	Q9CRA5	0.289366	0.289366	0.000278624	20	0.343906	0.343906	Q9CRA5	Golph3	Golgi phosphoprotein 3	GOLP3_MOUSE	5	22.2103	1.2221	ES_KO	ES_WT	mitochondrion,mitochondrial intermembrane space,endosome,Golgi apparatus,trans-Golgi network,cytosol,plasma membrane,Golgi cisterna,Golgi cisterna membrane,intracellular membrane-bounded organelle	enzyme binding,phosphatidylinositol-4-phosphate binding	retrograde vesicle-mediated transport, Golgi to ER,Golgi organization,cell proliferation,glycoprotein biosynthetic process,protein secretion,gene expression,regulation of mitochondrion organization,cell migration,lamellipodium assembly,positive regulation of TOR signaling,Golgi to plasma membrane protein transport,negative regulation of apoptotic process,protein retention in Golgi apparatus,Golgi…
ES_KO / ES_WT	P41216	P41216	0.289116	0.289116	0.0606779	60	0.0782226	0.0782226	P41216	Acsl1	Long-chain-fatty-acid--CoA ligase 1	ACSL1_MOUSE	16	22.1891	1.22189	ES_KO	ES_WT	mitochondrion,mitochondrial outer membrane,peroxisomal membrane,endoplasmic reticulum membrane,plasma membrane,membrane,integral component of membrane	long-chain fatty acid-CoA ligase activity,ATP binding,decanoate--CoA ligase activity	long-chain fatty acid metabolic process,triglyceride metabolic process,response to nutrient,lipid biosynthetic process,response to organic cyclic compound,adiponectin-activated signaling pathway,response to oleic acid,xenobiotic catabolic process,response to drug,long-chain fatty acid import,positive regulation of protein serine/threonine kinase activity
ES_KO / ES_WT	P51655	P51655	0.287782	0.287782	0.193949	18	0.0590554	0.0590554	P51655	Gpc4	Glypican-4	GPC4_MOUSE	9	22.0762	1.22076	ES_KO	ES_WT	proteinaceous extracellular matrix,extracellular space,nucleus,Golgi lumen,external side of plasma membrane,anchored component of membrane,extracellular exosome	heparan sulfate proteoglycan binding	glycosaminoglycan biosynthetic process
ES_KO / ES_WT	P56212	P56212	0.287437	0.287437	0.000889831	25	0.167803	0.167803	P56212	Arpp19	cAMP-regulated phosphoprotein 19	ARP19_MOUSE	7	22.047	1.22047	ES_KO	ES_WT	cytoplasm	protein phosphatase inhibitor activity,receptor binding,potassium channel regulator activity,phosphatase inhibitor activity,protein phosphatase regulator activity,protein phosphatase 2A binding	G2/M transition of mitotic cell cycle,mitotic cell cycle,negative regulation of protein dephosphorylation,negative regulation of catalytic activity,positive regulation of gluconeogenesis,cell division
ES_KO / ES_WT	Q99JW2	Q99JW2	0.287264	0.287264	5.34e-06	86	0.21283	0.21283	Q99JW2	Acy1	Aminoacylase-1	ACY1_MOUSE	17	22.0324	1.22032	ES_KO	ES_WT	cytoplasm,extracellular exosome	aminoacylase activity,metallopeptidase activity,identical protein binding,metal ion binding	proteolysis,cellular amino acid metabolic process
ES_KO / ES_WT	O08756	O08756	0.287215	0.287215	2.29e-07	73	0.260862	0.260862	O08756	Hsd17b10	3-hydroxyacyl-CoA dehydrogenase type-2	HCD2_MOUSE	10	22.0282	1.22028	ES_KO	ES_WT	mitochondrion,mitochondrial inner membrane,endoplasmic reticulum,mitochondrial nucleoid	RNA binding,3-hydroxyacyl-CoA dehydrogenase activity,testosterone dehydrogenase [NAD(P)] activity,3-hydroxy-2-methylbutyryl-CoA dehydrogenase activity	tRNA processing,oxidation-reduction process
ES_KO / ES_WT	Q91YD9	Q91YD9	0.287192	0.287192	7.42e-07	42	0.305274	0.305274	Q91YD9	Wasl	Neural Wiskott-Aldrich syndrome protein	WASL_MOUSE	9	22.0263	1.22026	ES_KO	ES_WT	nucleus,cytoplasm,cytosol,lamellipodium,actin cap,cytoplasmic vesicle,extracellular exosome	actin binding,protein binding	transcription, DNA-templated,regulation of transcription, DNA-templated,membrane budding,response to bacterium,vesicle organization,actin cytoskeleton organization,vesicle transport along actin filament,regulation of protein localization,cellular protein complex localization,Fc-gamma receptor signaling pathway involved in phagocytosis,actin nucleation,ephrin receptor signaling pathway,cell divisi…
ES_KO / ES_WT	E9Q401	E9Q401	0.286939	0.286939	0.13573	12	0.162079	0.162079	E9Q401	Ryr2	Ryanodine receptor 2	RYR2_MOUSE	5	22.0049	1.22005	ES_KO	ES_WT	smooth endoplasmic reticulum,plasma membrane,membrane,integral component of membrane,sarcoplasmic reticulum,sarcomere,Z disc,sarcoplasmic reticulum membrane,calcium channel complex,protein complex,extracellular exosome	ryanodine-sensitive calcium-release channel activity,calcium channel activity,calcium ion binding,protein binding,calmodulin binding,calcium-release channel activity,enzyme binding,protein kinase binding,protein kinase A catalytic subunit binding,protein kinase A regulatory subunit binding,identical protein binding,protein self-association,suramin binding,calcium-induced calcium release activity,…	response to hypoxia,regulation of heart rate,embryonic heart tube morphogenesis,left ventricular cardiac muscle tissue morphogenesis,cardiac muscle hypertrophy,detection of calcium ion,calcium ion transport,cellular calcium ion homeostasis,positive regulation of heart rate,regulation of cardiac muscle contraction by regulation of the release of sequestered calcium ion,regulation of cardiac muscle…
ES_KO / ES_WT	Q8BLF1	Q8BLF1	0.286895	0.286895	0.0492933	27	0.178235	0.178235	Q8BLF1	Nceh1	Neutral cholesterol ester hydrolase 1	NCEH1_MOUSE	8	22.0012	1.22001	ES_KO	ES_WT	endoplasmic reticulum,membrane,integral component of membrane	serine hydrolase activity,phosphate ion binding,carboxylic ester hydrolase activity	protein dephosphorylation,xenobiotic metabolic process,catabolic process,lipid catabolic process,SMAD protein signal transduction
ES_KO / ES_WT	Q8BNI4	Q8BNI4	0.285707	0.285707	0.0128237	5	0.292495	0.292495	Q8BNI4	Derl2	Derlin-2	DERL2_MOUSE	1	21.9007	1.21901	ES_KO	ES_WT	early endosome,late endosome,endoplasmic reticulum,membrane,integral component of endoplasmic reticulum membrane,signal recognition particle receptor complex,signal recognition particle	molecular_function,serine-type endopeptidase activity	suckling behavior,positive regulation of cell proliferation,positive regulation of cell growth,ER-associated ubiquitin-dependent protein catabolic process,endoplasmic reticulum unfolded protein response,retrograde protein transport, ER to cytosol,negative regulation of retrograde protein transport, ER to cytosol
ES_KO / ES_WT	Q8BUL6	Q8BUL6	0.285685	0.285685	0.00275681	13	0.21519	0.21519	Q8BUL6	Plekha1	Pleckstrin homology domain-containing family A member 1	PKHA1_MOUSE	4	21.8989	1.21899	ES_KO	ES_WT	nucleus,nucleoplasm,cytoplasm,cytosol,plasma membrane,membrane,ruffle membrane,extracellular exosome	PDZ domain binding,phosphatidylinositol binding,phosphatidylinositol-3,4-bisphosphate binding	luteinization,spermatogenesis,androgen metabolic process,estrogen metabolic process,female gonad development,post-embryonic development,phosphatidylinositol 3-kinase signaling,ruffle organization,Leydig cell differentiation,multicellular organism growth,establishment of protein localization,platelet-derived growth factor receptor signaling pathway,skeletal system morphogenesis,B cell receptor sig…
ES_KO / ES_WT	Q64105	Q64105	0.28529	0.28529	9.13e-10	68	0.266918	0.266918	Q64105	Spr	Sepiapterin reductase	SPRE_MOUSE	12	21.8655	1.21866	ES_KO	ES_WT	nucleoplasm,mitochondrion,cytosol,extracellular exosome	sepiapterin reductase activity,protein homodimerization activity	L-phenylalanine metabolic process,tetrahydrobiopterin biosynthetic process,nitric oxide biosynthetic process,pteridine metabolic process,regulation of multicellular organism growth,norepinephrine metabolic process,dopamine metabolic process,serotonin metabolic process,tetrahydrobiopterin metabolic process,cell morphogenesis involved in neuron differentiation,voluntary musculoskeletal movement,oxi…
ES_KO / ES_WT	Q91Z67	Q91Z67	0.284956	0.284956	0.206577	30	-0.02059	0.02059	Q91Z67	Srgap2	SLIT-ROBO Rho GTPase-activating protein 2	SRGP2_MOUSE	9	21.8373	1.21837	ES_KO	ES_WT	nucleoplasm,mitochondrial inner membrane,cytosol,plasma membrane,postsynaptic density,lamellipodium,cell junction,dendritic spine head,postsynaptic membrane,phagocytic vesicle	GTPase activator activity,protein homodimerization activity,Rac GTPase binding	lamellipodium assembly involved in ameboidal cell migration,signal transduction,extension of a leading process involved in cell motility in cerebral cortex radial glia guided migration,negative regulation of cell migration,substrate adhesion-dependent cell spreading,positive regulation of GTPase activity,filopodium assembly,neuron projection morphogenesis,actin filament severing,dendritic spine d…
ES_KO / ES_WT	P21956	P21956	0.283846	0.283846	3.19e-09	43	0.411306	0.411306	P21956	Mfge8	Lactadherin	MFGM_MOUSE	17	21.7436	1.21744	ES_KO	ES_WT	extracellular space,external side of plasma membrane,membrane,extrinsic component of plasma membrane,extracellular exosome,extracellular vesicle,extracellular matrix	phosphatidylserine binding,integrin binding,phosphatidylethanolamine binding	angiogenesis,phagocytosis, recognition,phagocytosis, engulfment,cell adhesion,single fertilization,positive regulation of phagocytosis,positive regulation of apoptotic cell clearance
ES_KO / ES_WT	P11103	P11103	0.283082	0.283082	3.71e-17	288	0.267403	0.267403	P11103	Parp1	Poly [ADP-ribose] polymerase 1	PARP1_MOUSE	47	21.6791	1.21679	ES_KO	ES_WT	nuclear chromosome, telomeric region,nucleus,nuclear envelope,nucleoplasm,transcription factor complex,nucleolus,cytoplasm,mitochondrion,membrane,protein-DNA complex,protein complex	DNA binding,chromatin binding,RNA binding,DNA ligase (ATP) activity,NAD+ ADP-ribosyltransferase activity,protein binding,transcription factor binding,zinc ion binding,enzyme binding,protein kinase binding,identical protein binding,protein N-terminus binding,NAD binding,protein ADP-ribosylase activity	telomere maintenance,DNA metabolic process,lagging strand elongation,DNA repair,base-excision repair,double-strand break repair,transcription, DNA-templated,regulation of transcription, DNA-templated,protein ADP-ribosylation,cellular response to DNA damage stimulus,mitochondrion organization,positive regulation of cardiac muscle hypertrophy,peptidyl-serine ADP-ribosylation,mitochondrial DNA metab…
ES_KO / ES_WT	Q8BP00	Q8BP00	0.28275	0.28275	2.02e-05	26	0.326666	0.326666	Q8BP00	Iqcb1	IQ calmodulin-binding motif-containing protein 1	IQCB1_MOUSE	8	21.6512	1.21651	ES_KO	ES_WT	photoreceptor outer segment,cytoplasm,centrosome,photoreceptor connecting cilium,extracellular exosome	protein binding,calmodulin binding,enzyme binding	photoreceptor cell maintenance,maintenance of animal organ identity,cilium morphogenesis
ES_KO / ES_WT	Q61687	Q61687	0.282601	0.282601	5.14e-33	226	0.437371	0.437371	Q61687	Atrx	Transcriptional regulator ATRX	ATRX_MOUSE	50	21.6386	1.21639	ES_KO	ES_WT	nuclear chromosome,condensed nuclear chromosome, centromeric region,nuclear chromosome, telomeric region,heterochromatin,nucleus,nucleoplasm,pericentric heterochromatin,nuclear body,PML body,nuclear pericentric heterochromatin,telomeric heterochromatin,SWI/SNF superfamily-type complex,nuclear subtelomeric heterochromatin	DNA binding,chromatin binding,helicase activity,protein binding,ATP binding,DNA translocase activity,methylated histone binding,histone binding,metal ion binding,chromo shadow domain binding	meiotic spindle organization,DNA repair,nucleosome assembly,DNA replication-independent nucleosome assembly,chromatin remodeling,transcription, DNA-templated,spermatogenesis,positive regulation of nuclear cell cycle DNA replication,chromatin modification,DNA damage response, signal transduction by p53 class mediator,forebrain development,replication fork processing,positive regulation of telomere…
ES_KO / ES_WT	Q9Z2M7	Q9Z2M7	0.282462	0.282462	4.67e-08	16	0.286743	0.286743	Q9Z2M7	Pmm2	Phosphomannomutase 2	PMM2_MOUSE	4	21.6268	1.21627	ES_KO	ES_WT	nucleus,cytoplasm,cytosol,neuronal cell body,extracellular exosome	phosphomannomutase activity	mannose metabolic process,protein N-linked glycosylation,GDP-mannose biosynthetic process,protein targeting to ER
ES_KO / ES_WT	P10287	P10287	0.282458	0.282458	0.13494	11	0.107654	0.107654	P10287	Cdh3	Cadherin-3	CADH3_MOUSE	5	21.6265	1.21626	ES_KO	ES_WT	cytoplasm,plasma membrane,cell-cell adherens junction,integral component of membrane	calcium ion binding	retina homeostasis,homophilic cell adhesion via plasma membrane adhesion molecules,positive regulation of gene expression,positive regulation of keratinocyte proliferation,single organismal cell-cell adhesion,hair cycle process,keratinization,positive regulation of monophenol monooxygenase activity,negative regulation of transforming growth factor beta2 production,wound healing,response to drug,p…
ES_KO / ES_WT	O88700	O88700	0.282143	0.282143	0.000879154	41	0.426805	0.426805	O88700	Blm	Bloom syndrome protein homolog	BLM_MOUSE	10	21.6	1.216	ES_KO	ES_WT	nuclear chromosome,chromosome, telomeric region,lateral element,male germ cell nucleus,nucleus,nucleoplasm,replication fork,nucleolus,cytoplasm,cytosol,nuclear matrix,PML body,pronucleus	four-way junction DNA binding,Y-form DNA binding,bubble DNA binding,p53 binding,DNA binding,DNA helicase activity,single-stranded DNA binding,ATP-dependent DNA helicase activity,helicase activity,protein binding,ATP binding,ATP-dependent helicase activity,four-way junction helicase activity,ATPase activity,annealing helicase activity,ATP-dependent 3'-5' DNA helicase activity,G-quadruplex DNA bind…	regulation of cyclin-dependent protein serine/threonine kinase activity,telomere maintenance,DNA double-strand break processing,DNA strand renaturation,DNA replication,DNA repair,cellular response to DNA damage stimulus,mitotic G2 DNA damage checkpoint,response to X-ray,replication fork processing,DNA duplex unwinding,cellular response to drug,G-quadruplex DNA unwinding,positive regulation of tra…
ES_KO / ES_WT	Q99KE1	Q99KE1	0.2818	0.2818	2.11e-25	132	0.33557	0.33557	Q99KE1	Me2	NAD-dependent malic enzyme, mitochondrial	MAOM_MOUSE	27	21.571	1.21571	ES_KO	ES_WT	mitochondrion,mitochondrial matrix	malic enzyme activity,malate dehydrogenase (decarboxylating) (NAD+) activity,malate dehydrogenase (decarboxylating) (NADP+) activity,oxaloacetate decarboxylase activity,metal ion binding,NAD binding	pyruvate metabolic process,malate metabolic process,oxidation-reduction process,regulation of NADP metabolic process
ES_KO / ES_WT	Q8VEH5	Q8VEH5	0.28164	0.28164	0.0293983	6	-0.564561	0.564561	Q8VEH5	Epm2aip1	EPM2A-interacting protein 1	EPMIP_MOUSE	2	21.5576	1.21558	ES_KO	ES_WT	nucleus,nucleoplasm,cytoplasm,endoplasmic reticulum	RNA polymerase II transcription factor activity, sequence-specific DNA binding,DNA binding,protein binding,identical protein binding	regulation of transcription from RNA polymerase II promoter,response to insulin,positive regulation of glycogen biosynthetic process,positive regulation of glycogen (starch) synthase activity
ES_KO / ES_WT	Q99KN9	Q99KN9	0.281609	0.281609	7.67e-06	73	0.299634	0.299634	Q99KN9	Clint1	Clathrin interactor 1	EPN4_MOUSE	15	21.555	1.21555	ES_KO	ES_WT	nucleoplasm,Golgi apparatus,membrane,clathrin-coated vesicle,intracellular membrane-bounded organelle,perinuclear region of cytoplasm	lipid binding,clathrin binding,cadherin binding	endocytosis
ES_KO / ES_WT	Q8CF89	Q8CF89	0.280722	0.280722	0.0982963	12	0.113413	0.113413	Q8CF89	Tab1	TGF-beta-activated kinase 1 and MAP3K7-binding protein 1	TAB1_MOUSE	4	21.4802	1.2148	ES_KO	ES_WT	cytosol,nuclear speck,protein complex	protein serine/threonine phosphatase activity,protein binding,kinase activator activity,protein complex binding,mitogen-activated protein kinase p38 binding	activation of MAPKKK activity,in utero embryonic development,heart morphogenesis,cardiac septum development,protein dephosphorylation,transforming growth factor beta receptor signaling pathway,lung development,aorta development,coronary vasculature development
ES_KO / ES_WT	Q9R0X4	Q9R0X4	0.280212	0.280212	1.55e-18	76	0.235385	0.235385	Q9R0X4	Acot9	Acyl-coenzyme A thioesterase 9, mitochondrial	ACOT9_MOUSE	15	21.4373	1.21437	ES_KO	ES_WT	mitochondrion	acetyl-CoA hydrolase activity,protein binding,acyl-CoA hydrolase activity,carboxylic ester hydrolase activity	acyl-CoA metabolic process
ES_KO / ES_WT	Q9ERS5	Q9ERS5	0.279312	0.279312	0.0203161	8	-0.175593	0.175593	Q9ERS5	Plekha2	Pleckstrin homology domain-containing family A member 2	PKHA2_MOUSE	4	21.3616	1.21362	ES_KO	ES_WT	nucleus,cytoplasm,plasma membrane,membrane,protein complex	fibronectin binding,protein binding,1-phosphatidylinositol binding,PDZ domain binding,laminin binding	positive regulation of cell-matrix adhesion
ES_KO / ES_WT	Q9CQS7	Q9CQS7	0.279121	0.279121	3.79e-06	50	0.240968	0.240968	Q9CQS7	Dppa5a	Developmental pluripotency-associated protein 5A	DPA5A_MOUSE	8	21.3455	1.21346	ES_KO	ES_WT	cytoplasm	mRNA binding	multicellular organism development,regulation of gene expression
ES_KO / ES_WT	Q2VPQ9	Q2VPQ9	0.278179	0.278179	0.00942621	5	0.274628	0.274628	Q2VPQ9	Meaf6	Chromatin modification-related protein MEAF6	EAF6_MOUSE	2	21.2663	1.21266	ES_KO	ES_WT	kinetochore,condensed chromosome kinetochore,nucleoplasm,nucleolus,cytosol,nuclear body,NuA4 histone acetyltransferase complex,MOZ/MORF histone acetyltransferase complex	molecular_function	transcription, DNA-templated,regulation of transcription, DNA-templated,histone H2A acetylation,histone H4-K5 acetylation,histone H4-K8 acetylation,histone H4-K12 acetylation,histone H3-K14 acetylation,histone H4-K16 acetylation
ES_KO / ES_WT	Q9CZH7	Q9CZH7	0.278007	0.278007	0.140735	3	0.271023	0.271023	Q9CZH7	Mxra7	Matrix-remodeling-associated protein 7	MXRA7_MOUSE	1	21.2518	1.21252	ES_KO	ES_WT	cellular_component,integral component of membrane	molecular_function	biological_process
ES_KO / ES_WT	P20029	P20029	0.277989	0.277989	1.17e-16	246	0.298721	0.298721	P20029	Hspa5	78 kDa glucose-regulated protein	GRP78_MOUSE	44	21.2504	1.2125	ES_KO	ES_WT	extracellular region,nucleus,mitochondrion,endoplasmic reticulum,endoplasmic reticulum lumen,endoplasmic reticulum membrane,smooth endoplasmic reticulum,endoplasmic reticulum-Golgi intermediate compartment,plasma membrane,focal adhesion,cell surface,membrane,integral component of endoplasmic reticulum membrane,midbody,extracellular matrix,endoplasmic reticulum chaperone complex,melanosome,myelin …	glycoprotein binding,protein binding,ATP binding,ATPase activity,enzyme binding,protein domain specific binding,ubiquitin protein ligase binding,ribosome binding,cadherin binding,unfolded protein binding,misfolded protein binding	platelet degranulation,ER overload response,activation of signaling protein activity involved in unfolded protein response,response to radiation,positive regulation of neuron projection development,cerebellum structural organization,cerebellar Purkinje cell layer development,substantia nigra development,neuron differentiation,positive regulation of cell migration,negative regulation of transformi…
ES_KO / ES_WT	Q8VDQ9	Q8VDQ9	0.277838	0.277838	1.74e-12	43	0.3157	0.3157	Q8VDQ9	Kri1	Protein KRI1 homolog	KRI1_MOUSE	9	21.2376	1.21238	ES_KO	ES_WT	nucleolus,90S preribosome	RNA binding	endonucleolytic cleavage in ITS1 to separate SSU-rRNA from 5.8S rRNA and LSU-rRNA from tricistronic rRNA transcript (SSU-rRNA, 5.8S rRNA, LSU-rRNA)
ES_KO / ES_WT	Q80TI1	Q80TI1	0.277824	0.277824	0.164285	5	0.210541	0.210541	Q80TI1	Plekhh1	Pleckstrin homology domain-containing family H member 1	PKHH1_MOUSE	3	21.2365	1.21237	ES_KO	ES_WT	cytoskeleton	molecular_function	biological_process
ES_KO / ES_WT	Q9CQ13	Q9CQ13	0.27768	0.27768	0.00552196	14	0.270368	0.270368	Q9CQ13	Coprs	Coordinator of PRMT5 and differentiation stimulator	COPRS_MOUSE	3	21.2244	1.21224	ES_KO	ES_WT	nucleus,cytosol,plasma membrane	protein binding,histone binding	transcription, DNA-templated,regulation of transcription, DNA-templated,muscle organ development,histone H4-R3 methylation
ES_KO / ES_WT	Q8R3H7	Q8R3H7	0.277337	0.277337	0.105014	7	0.291027	0.291027	Q8R3H7	Hs2st1	Heparan sulfate 2-O-sulfotransferase 1	HS2ST_MOUSE	8	21.1956	1.21196	ES_KO	ES_WT	Golgi membrane,membrane,integral component of membrane	heparan sulfate 2-O-sulfotransferase activity	heparan sulfate proteoglycan biosynthetic process, polysaccharide chain biosynthetic process,heparin metabolic process,ureteric bud formation
ES_KO / ES_WT	Q9D8U8	Q9D8U8	0.277261	0.277261	1.02e-16	93	0.207201	0.207201	Q9D8U8	Snx5	Sorting nexin-5	SNX5_MOUSE	24	21.1892	1.21189	ES_KO	ES_WT	ruffle,phagocytic cup,endosome,cytosol,extrinsic component of membrane,cytoplasmic vesicle membrane,retromer complex,extrinsic component of cytoplasmic side of plasma membrane,extrinsic component of endosome membrane,macropinocytic cup,tubular endosome,early endosome membrane	dynactin binding,phosphatidylinositol binding,cadherin binding	intracellular protein transport,endocytosis,pinocytosis,vesicle organization,retrograde transport, endosome to Golgi
ES_KO / ES_WT	Q6PGG6	Q6PGG6	0.277157	0.277157	8.96e-16	104	0.260737	0.260737	Q6PGG6	Gnl3l	Guanine nucleotide-binding protein-like 3-like protein	GNL3L_MOUSE	19	21.1804	1.2118	ES_KO	ES_WT	nucleus,nucleolus,cytosol,membrane,telomerase holoenzyme complex	RNA binding,GTPase activity,GTP binding	negative regulation of protein ubiquitination,regulation of protein stability,negative regulation of protein binding,negative regulation of telomere maintenance via telomerase,negative regulation of protein sumoylation,ribosome biogenesis,positive regulation of protein homodimerization activity,positive regulation of protein localization to chromosome, telomeric region
ES_KO / ES_WT	P70441	P70441	0.276802	0.276802	6.86e-09	45	0.353536	0.353536	P70441	Slc9a3r1	Na(+)/H(+) exchange regulatory cofactor NHE-RF1	NHRF1_MOUSE	12	21.1507	1.21151	ES_KO	ES_WT	ruffle,cytoplasm,microvillus,endomembrane system,membrane,apical plasma membrane,filopodium,brush border membrane,microvillus membrane,vesicle,stereocilium,stereocilium tip,membrane raft,apical part of cell,perinuclear region of cytoplasm,extracellular exosome,cell periphery,sperm midpiece	receptor binding,protein binding,beta-catenin binding,chloride channel regulator activity,phosphatase binding,PDZ domain binding,beta-2 adrenergic receptor binding,protein complex binding,protein complex scaffold,protein self-association,myosin II binding,dopamine receptor binding,growth factor receptor binding	renal sodium ion transport,adenylate cyclase-activating dopamine receptor signaling pathway,sensory perception of sound,negative regulation of cell proliferation,regulation of cell shape,regulation of cell size,negative regulation of platelet-derived growth factor receptor signaling pathway,negative regulation of sodium ion transport,negative regulation of phosphatidylinositol 3-kinase signaling,…
ES_KO / ES_WT	O08579	O08579	0.276563	0.276563	9.45e-19	77	0.256957	0.256957	O08579	Emd	Emerin	EMD_MOUSE	14	21.1306	1.21131	ES_KO	ES_WT	nucleus,nuclear envelope,nuclear inner membrane,nuclear outer membrane,nuclear lamina,nucleoplasm,cytoplasm,endoplasmic reticulum,microtubule,membrane,integral component of membrane,nuclear membrane	actin binding,protein binding,cadherin binding,beta-tubulin binding	negative regulation of catenin import into nucleus,skeletal muscle cell differentiation,positive regulation of protein export from nucleus,negative regulation of fibroblast proliferation,regulation of canonical Wnt signaling pathway,cellular response to growth factor stimulus
ES_KO / ES_WT	Q8CCN5	Q8CCN5	0.275639	0.275639	0.0212139	21	0.150865	0.150865	Q8CCN5	Bcas3	Breast carcinoma-amplified sequence 3 homolog	BCAS3_MOUSE	6	21.053	1.21053	ES_KO	ES_WT	nucleus,nucleolus,cytoplasm,cytoplasmic microtubule,cell leading edge,transcriptionally active chromatin,intermediate filament cytoskeleton,cell periphery	chromatin binding,transcription factor binding,acetyltransferase activator activity,histone acetyltransferase binding,nuclear hormone receptor binding,histone binding,beta-tubulin binding	angiogenesis,transcription, DNA-templated,Golgi organization,positive regulation of endothelial cell migration,vesicle-mediated transport,microtubule organizing center organization,negative regulation of GTPase activity,tube formation,response to starvation,positive regulation of catalytic activity,positive regulation of GTPase activity,positive regulation of transcription from RNA polymerase II …
ES_KO / ES_WT	Q8BG73	Q8BG73	0.275297	0.275297	0.021016	6	0.238624	0.238624	Q8BG73	Sh3bgrl2	SH3 domain-binding glutamic acid-rich-like protein 2	SH3L2_MOUSE	3	21.0243	1.21024	ES_KO	ES_WT	nucleoplasm,cytoplasm,nuclear membrane,extracellular exosome	protein binding,SH3 domain binding	biological_process
ES_KO / ES_WT	Q8K363	Q8K363	0.275009	0.275009	1.64e-09	210	0.232042	0.232042	Q8K363	Ddx18	ATP-dependent RNA helicase DDX18	DDX18_MOUSE	33	21.0002	1.21	ES_KO	ES_WT	chromosome,nucleolus,cytoplasm,membrane	RNA binding,ATP-dependent RNA helicase activity,ATP binding	RNA secondary structure unwinding,cellular response to estradiol stimulus
ES_KO / ES_WT	Q60631	Q60631	0.274748	0.274748	4.87e-06	49	0.302534	0.302534	Q60631	Grb2	Growth factor receptor-bound protein 2	GRB2_MOUSE	12	20.9782	1.20978	ES_KO	ES_WT	nucleus,nucleoplasm,nucleolus,cytoplasm,endosome,Golgi apparatus,cytosol,plasma membrane,cell-cell junction,COP9 signalosome,vesicle membrane,membrane,extrinsic component of cytoplasmic side of plasma membrane,extracellular exosome,Grb2-EGFR complex	phosphotyrosine binding,RNA binding,non-membrane spanning protein tyrosine kinase activity,SH3/SH2 adaptor activity,epidermal growth factor receptor binding,neurotrophin TRKA receptor binding,protein binding,SH3 domain binding,protein kinase binding,protein phosphatase binding,protein domain specific binding,identical protein binding,insulin receptor substrate binding,ephrin receptor binding	Ras protein signal transduction,aging,insulin receptor signaling pathway,positive regulation of signal transduction,cell migration,cell differentiation,positive regulation of actin filament polymerization,receptor internalization,peptidyl-tyrosine autophosphorylation,Fc-epsilon receptor signaling pathway,regulation of cell proliferation,signal transduction in response to DNA damage,regulation of …
ES_KO / ES_WT	Q9CZT6	Q9CZT6	0.274702	0.274702	3.86e-06	39	0.367292	0.367292	Q9CZT6	Cmss1	Protein CMSS1	CMS1_MOUSE	9	20.9744	1.20974	ES_KO	ES_WT	nucleus,90S preribosome	RNA binding	biological_process
ES_KO / ES_WT	Q3TJ91	Q3TJ91	0.274693	0.274693	2.34e-08	77	0.269046	0.269046	Q3TJ91	Llgl2	Lethal(2) giant larvae protein homolog 2	L2GL2_MOUSE	16	20.9737	1.20974	ES_KO	ES_WT	cytoplasm,cytosol,plasma membrane,intracellular membrane-bounded organelle	GTPase activator activity,Rab GTPase binding,PDZ domain binding,syntaxin binding	placenta development,exocytosis,cell cycle,post-embryonic development,establishment or maintenance of polarity of embryonic epithelium,regulation of exocytosis,regulation of establishment or maintenance of cell polarity,multicellular organism growth,positive regulation of GTPase activity,regulation of protein secretion,cell division,branching involved in labyrinthine layer morphogenesis,labyrinth…
ES_KO / ES_WT	O70405	O70405	0.274558	0.274558	0.00541406	9	0.297349	0.297349	O70405	Ulk1	Serine/threonine-protein kinase ULK1	ULK1_MOUSE	2	20.9623	1.20962	ES_KO	ES_WT	pre-autophagosomal structure,cytoplasm,autophagosome,cytosol,membrane,cytoplasmic vesicle membrane,pre-autophagosomal structure membrane,neuron projection,neuronal cell body,extrinsic component of omegasome membrane,extrinsic component of pre-autophagosomal structure membrane,extrinsic component of autophagosome membrane,ATG1/ULK1 kinase complex,guanyl-nucleotide exchange factor complex	protein kinase activity,protein serine/threonine kinase activity,protein binding,ATP binding,Rab GTPase binding,protein kinase binding,protein complex binding,GTPase binding,Hsp90 protein binding	autophagosome assembly,macromitophagy,autophagy,Ras protein signal transduction,axonogenesis,protein localization,regulation of gene expression,regulation of cell death,macroautophagy,peptidyl-serine phosphorylation,peptidyl-threonine phosphorylation,cerebellar granule cell differentiation,radial glia guided migration of cerebellar granule cell,neuron projection development,negative regulation of…
ES_KO / ES_WT	Q60756	Q60756	0.274551	0.274551	1.2e-05	9	0.461026	0.461026	Q60756	Tcf15	Transcription factor 15	TCF15_MOUSE	2	20.9617	1.20962	ES_KO	ES_WT	nucleus	DNA binding,protein dimerization activity	somitogenesis,respiratory system process,transcription, DNA-templated,regulation of transcription, DNA-templated,muscle organ development,anterior/posterior pattern specification,regulation of gene expression,post-anal tail morphogenesis,eating behavior,ear development,skin development,establishment of epithelial cell apical/basal polarity,paraxial mesoderm development,muscle organ morphogenesis,…
ES_KO / ES_WT	Q9CQ65	Q9CQ65	0.274074	0.274074	1e-08	82	0.301605	0.301605	Q9CQ65	Mtap	S-methyl-5'-thioadenosine phosphorylase	MTAP_MOUSE	12	20.9218	1.20922	ES_KO	ES_WT	nucleus,cytosol,extracellular exosome	S-methyl-5-thioadenosine phosphorylase activity	purine ribonucleoside salvage,L-methionine biosynthetic process from methylthioadenosine,methylation,response to testosterone
ES_KO / ES_WT	Q64373	Q64373	0.274024	0.274024	5.76e-06	10	0.27424	0.27424	Q64373	Bcl2l1	Bcl-2-like protein 1	B2CL1_MOUSE	2	20.9176	1.20918	ES_KO	ES_WT	intracellular,cytoplasm,mitochondrion,mitochondrial outer membrane,mitochondrial inner membrane,mitochondrial matrix,endoplasmic reticulum,centrosome,cytosol,membrane,integral component of membrane,cell junction,synaptic vesicle membrane,nuclear membrane,mitochondrial membrane,Bcl-2 family protein complex	protein binding,protein kinase binding,identical protein binding,protein homodimerization activity,protein heterodimerization activity,BH3 domain binding	cytokinesis,ovarian follicle development,in utero embryonic development,release of cytochrome c from mitochondria,mitotic cell cycle checkpoint,germ cell development,spermatogenesis,cell proliferation,positive regulation of cell proliferation,male gonad development,intrinsic apoptotic signaling pathway in response to DNA damage,response to radiation,fertilization,response to virus,suppression by …
ES_KO / ES_WT	P70236	P70236	0.273963	0.273963	0.096562	11	0.0655911	0.0655911	P70236	Map2k6	Dual specificity mitogen-activated protein kinase kinase 6	MP2K6_MOUSE	4	20.9124	1.20912	ES_KO	ES_WT	nucleus,cytoplasm,cytosol,cytoskeleton	protein serine/threonine kinase activity,MAP kinase kinase activity,protein tyrosine kinase activity,protein binding,ATP binding,protein kinase binding	MAPK cascade,activation of MAPK activity,response to ischemia,transcription, DNA-templated,regulation of transcription, DNA-templated,protein phosphorylation,apoptotic process,regulation of mitotic cell cycle,peptidyl-tyrosine phosphorylation,ovulation cycle process,stress-activated protein kinase signaling cascade,positive regulation of prostaglandin secretion,response to drug,regulation of apop…
ES_KO / ES_WT	P60060	P60060	0.27386	0.27386	0.00629029	10	0.269262	0.269262	P60060	Sec61g	Protein transport protein Sec61 subunit gamma	SC61G_MOUSE	2	20.9038	1.20904	ES_KO	ES_WT	endoplasmic reticulum membrane,membrane,integral component of membrane	molecular_function,P-P-bond-hydrolysis-driven protein transmembrane transporter activity	protein targeting,biological_process,protein transmembrane transport
ES_KO / ES_WT	P97789	P97789	0.273494	0.273494	0.196615	25	-0.0684422	0.0684422	P97789	Xrn1	5'-3' exoribonuclease 1	XRN1_MOUSE	7	20.8732	1.20873	ES_KO	ES_WT	cytoplasmic mRNA processing body,nucleus,cytoplasm,cytosol,plasma membrane,membrane	G-quadruplex RNA binding,RNA binding,5'-3' exoribonuclease activity,G-quadruplex DNA binding	telomere maintenance,nuclear-transcribed mRNA catabolic process,RNA processing,cell aging,rRNA catabolic process,meiotic cell cycle,nuclear mRNA surveillance,histone mRNA catabolic process,RNA phosphodiester bond hydrolysis, exonucleolytic
ES_KO / ES_WT	A6H6E9	A6H6E9	0.272702	0.272702	0.00107843	5	0.27175	0.27175	A6H6E9	Ttc23l	Tetratricopeptide repeat protein 23-like	TT23L_MOUSE	1	20.8069	1.20807	ES_KO	ES_WT	cellular_component,cytoplasm,microtubule organizing center,spindle,midbody	molecular_function	biological_process
ES_KO / ES_WT	Q9R0Y5	Q9R0Y5	0.272531	0.272531	6.79e-08	45	0.253051	0.253051	Q9R0Y5	Ak1	Adenylate kinase isoenzyme 1	KAD1_MOUSE	9	20.7925	1.20793	ES_KO	ES_WT	outer dense fiber,cytoplasm,cytosol,plasma membrane,sperm flagellum,extracellular exosome	adenylate kinase activity,nucleoside diphosphate kinase activity,ATP binding	nucleoside diphosphate phosphorylation,cell cycle arrest,nucleoside triphosphate biosynthetic process,ATP metabolic process
ES_KO / ES_WT	Q80XN0	Q80XN0	0.272514	0.272514	2.91e-08	27	0.435029	0.435029	Q80XN0	Bdh1	D-beta-hydroxybutyrate dehydrogenase, mitochondrial	BDH_MOUSE	7	20.7911	1.20791	ES_KO	ES_WT	nucleoplasm,mitochondrion,mitochondrial inner membrane,mitochondrial matrix,matrix side of mitochondrial inner membrane	3-hydroxybutyrate dehydrogenase activity	oxidation-reduction process
ES_KO / ES_WT	O88735	O88735	0.2725	0.2725	2.49e-07	25	0.300536	0.300536	O88735	Map7	Ensconsin	MAP7_MOUSE	5	20.79	1.2079	ES_KO	ES_WT	cytosol,microtubule,plasma membrane,microtubule cytoskeleton,basolateral plasma membrane,perinuclear region of cytoplasm	receptor binding,structural molecule activity,protein binding	cell morphogenesis,microtubule bundle formation,glycosphingolipid metabolic process,response to osmotic stress,nucleus organization,germ cell development,spermatogenesis,cell proliferation,fertilization,response to retinoic acid,Leydig cell differentiation,organ growth,homeostasis of number of cells,Sertoli cell development,protein localization to plasma membrane
ES_KO / ES_WT	Q80U70	Q80U70	0.272366	0.272366	4.97e-12	137	0.219006	0.219006	Q80U70	Suz12	Polycomb protein Suz12	SUZ12_MOUSE	30	20.7787	1.20779	ES_KO	ES_WT	sex chromatin,nucleus,nucleoplasm,nucleolus,RSC complex,nuclear body,protein-DNA complex,ESC/E(Z) complex	RNA polymerase II core promoter sequence-specific DNA binding,chromatin binding,RNA binding,protein binding,chromatin DNA binding,methylated histone binding,histone methyltransferase activity,sequence-specific DNA binding,metal ion binding,promoter-specific chromatin binding,histone methyltransferase activity (H3-K27 specific)	negative regulation of transcription from RNA polymerase II promoter,transcription, DNA-templated,positive regulation of cell proliferation,histone methylation,histone ubiquitination,negative regulation of cell differentiation,histone H3-K27 methylation
ES_KO / ES_WT	O35405	O35405	0.271847	0.271847	0.000182491	11	0.253005	0.253005	O35405	Pld3	Phospholipase D3	PLD3_MOUSE	5	20.7353	1.20735	ES_KO	ES_WT	endoplasmic reticulum membrane,integral component of membrane,extracellular exosome	phospholipase D activity,N-acylphosphatidylethanolamine-specific phospholipase D activity	phosphatidylglycerol biosynthetic process,lipid catabolic process
ES_KO / ES_WT	Q9D0L8	Q9D0L8	0.271751	0.271751	1.65e-12	86	0.248498	0.248498	Q9D0L8	Rnmt	mRNA cap guanine-N7 methyltransferase	MCES_MOUSE	17	20.7272	1.20727	ES_KO	ES_WT	fibrillar center,nucleus,nucleoplasm,mRNA cap binding complex,receptor complex	RNA binding,mRNA (guanine-N7-)-methyltransferase activity	7-methylguanosine mRNA capping,RNA (guanine-N7)-methylation,Requires Ontology
ES_KO / ES_WT	Q8BUR4	Q8BUR4	0.27139	0.27139	0.000364966	50	0.273686	0.273686	Q8BUR4	Dock1	Dedicator of cytokinesis protein 1	DOCK1_MOUSE	17	20.697	1.20697	ES_KO	ES_WT	cytoplasm,membrane,guanyl-nucleotide exchange factor complex	GTPase activator activity,protein binding,SH3 domain binding,guanyl-nucleotide exchange factor activity	hematopoietic progenitor cell differentiation,phagocytosis,apoptotic process,cytoskeleton organization,small GTPase mediated signal transduction,positive regulation of epithelial cell migration,cell migration,positive regulation of GTPase activity,positive regulation of substrate adhesion-dependent cell spreading
ES_KO / ES_WT	O88746	O88746	0.270612	0.270612	7.22e-05	65	0.184209	0.184209	O88746	Tom1	Target of Myb protein 1	TOM1_MOUSE	17	20.6319	1.20632	ES_KO	ES_WT	cytoplasm,endosome,early endosome,cytosol,membrane,extracellular exosome	protein binding,clathrin binding	intracellular protein transport
ES_KO / ES_WT	Q91WM3	Q91WM3	0.269795	0.269795	0.00027667	78	0.167478	0.167478	Q91WM3	Rrp9	U3 small nucleolar RNA-interacting protein 2	U3IP2_MOUSE	14	20.5637	1.20564	ES_KO	ES_WT	nucleolus,box C/D snoRNP complex,small-subunit processome	RNA binding,snoRNA binding,U3 snoRNA binding	rRNA processing
ES_KO / ES_WT	Q8VBT9	Q8VBT9	0.269426	0.269426	5.46e-27	93	0.368386	0.368386	Q8VBT9	Aspscr1	Tether containing UBX domain for GLUT4	ASPC1_MOUSE	20	20.5328	1.20533	ES_KO	ES_WT	nucleoplasm,cytosol,plasma membrane,cytoplasmic side of plasma membrane,endomembrane system,vesicle membrane,extrinsic component of membrane,cytoplasmic vesicle membrane,endoplasmic reticulum-Golgi intermediate compartment membrane,intracellular membrane-bounded organelle,perinuclear region of cytoplasm	protein binding	intracellular protein transport,positive regulation of protein modification process,glucose homeostasis,regulation of glucose import,membrane organization
ES_KO / ES_WT	P32067	P32067	0.268936	0.268936	8.16e-10	148	0.324182	0.324182	P32067	Ssb	Lupus La protein homolog	LA_MOUSE	32	20.4919	1.20492	ES_KO	ES_WT	nuclear chromosome, telomeric region,nucleus,cytoplasm,intracellular ribonucleoprotein complex	tRNA binding,RNA binding,poly(U) RNA binding,sequence-specific mRNA binding	tRNA 5'-leader removal,tRNA export from nucleus,tRNA processing,tRNA 3'-end processing,nuclear histone mRNA catabolic process,IRES-dependent viral translational initiation,protein localization to cytoplasmic stress granule
ES_KO / ES_WT	Q8C3X2	Q8C3X2	0.268806	0.268806	0.0964411	6	0.366309	0.366309	Q8C3X2	Ccdc90b	Coiled-coil domain-containing protein 90B, mitochondrial	CC90B_MOUSE	3	20.4811	1.20481	ES_KO	ES_WT	mitochondrion,integral component of membrane,mitochondrial membrane	molecular_function	biological_process
ES_KO / ES_WT	Q9CQM5	Q9CQM5	0.268379	0.268379	8.49e-05	25	0.353541	0.353541	Q9CQM5	Txndc17	Thioredoxin domain-containing protein 17	TXD17_MOUSE	5	20.4454	1.20445	ES_KO	ES_WT	cytosol,extracellular exosome	peroxidase activity,protein-disulfide reductase activity	tumor necrosis factor-mediated signaling pathway,oxidation-reduction process,cellular oxidant detoxification
ES_KO / ES_WT	Q8BHS3	Q8BHS3	0.268113	0.268113	0.000153314	60	0.284759	0.284759	Q8BHS3	Rbm22	Pre-mRNA-splicing factor RBM22	RBM22_MOUSE	11	20.4231	1.20423	ES_KO	ES_WT	Prp19 complex,nucleus,cytoplasm,host cell,U2-type catalytic step 1 spliceosome,U2-type catalytic step 2 spliceosome,catalytic step 2 spliceosome	RNA binding,nucleocytoplasmic transporter activity,U6 snRNA binding,pre-mRNA binding,metal ion binding,calcium-dependent protein binding	protein import into nucleus, translocation,spliceosomal snRNP assembly,nucleocytoplasmic transport,positive regulation of RNA splicing,cellular response to drug,mRNA cis splicing, via spliceosome,positive regulation of intracellular protein transport
ES_KO / ES_WT	Q9ERD7	Q9ERD7	0.26807	0.26807	0.00627502	63	0.18054	0.18054	Q9ERD7	Tubb3	Tubulin beta-3 chain	TBB3_MOUSE	10	20.4196	1.2042	ES_KO	ES_WT	intracellular,nucleus,cytoplasm,microtubule,microtubule cytoskeleton,axon,dendrite,neuronal cell body,extracellular exosome,cell periphery	GTPase activity,structural constituent of cytoskeleton,protein binding,GTP binding,peptide binding	mitotic cell cycle,cytoskeleton organization,microtubule-based process,axon guidance
ES_KO / ES_WT	Q91WM1	Q91WM1	0.267937	0.267937	1.68e-06	62	0.409713	0.409713	Q91WM1	Strbp	Spermatid perinuclear RNA-binding protein	STRBP_MOUSE	14	20.4085	1.20408	ES_KO	ES_WT	nucleus,cytoplasm,microtubule cytoskeleton	RNA binding,double-stranded RNA binding,single-stranded RNA binding,DNA binding	multicellular organism development,spermatid development,mechanosensory behavior
ES_KO / ES_WT	Q5ND52	Q5ND52	0.267813	0.267813	0.000543987	5	0.267273	0.267273	Q5ND52	Rnmtl1	rRNA methyltransferase 3, mitochondrial	MRM3_MOUSE	1	20.3982	1.20398	ES_KO	ES_WT	mitochondrion	RNA binding,rRNA (guanosine-2'-O-)-methyltransferase activity	rRNA 2'-O-methylation
ES_KO / ES_WT	Q7TMY8	Q7TMY8	0.267198	0.267198	2.46e-43	525	0.254088	0.254088	Q7TMY8	Huwe1	E3 ubiquitin-protein ligase HUWE1	HUWE1_MOUSE	121	20.3468	1.20347	ES_KO	ES_WT	nucleus,nucleoplasm,cytoplasm,cytosol,membrane,extracellular exosome	DNA binding,RNA binding,ubiquitin-protein transferase activity,ubiquitin protein ligase activity	protein polyubiquitination,base-excision repair,protein monoubiquitination,histone ubiquitination,cell differentiation,protein ubiquitination involved in ubiquitin-dependent protein catabolic process,positive regulation of protein targeting to mitochondrion
ES_KO / ES_WT	Q61578	Q61578	0.267088	0.267088	0.000426984	20	0.23357	0.23357	Q61578	Fdxr	NADPH:adrenodoxin oxidoreductase, mitochondrial	ADRO_MOUSE	6	20.3377	1.20338	ES_KO	ES_WT	mitochondrion,mitochondrial inner membrane,mitochondrial matrix	NADPH-adrenodoxin reductase activity,NADPH binding	ubiquinone biosynthetic process,cholesterol metabolic process,NADPH oxidation
ES_KO / ES_WT	Q9CWI3	Q9CWI3	0.266668	0.266668	0.0660219	49	0.157713	0.157713	Q9CWI3	Bccip	BRCA2 and CDKN1A-interacting protein	BCCIP_MOUSE	12	20.3026	1.20303	ES_KO	ES_WT	nucleoplasm,centrosome,centriole,cytosol,nuclear cyclin-dependent protein kinase holoenzyme complex,mitotic spindle pole	RNA binding,tubulin binding,kinase regulator activity	regulation of cyclin-dependent protein serine/threonine kinase activity,establishment of mitotic spindle orientation,microtubule cytoskeleton organization,DNA repair,cellular response to DNA damage stimulus,mitotic spindle organization,microtubule anchoring,neuroendocrine cell differentiation,mitotic spindle assembly
ES_KO / ES_WT	Q8BWM0	Q8BWM0	0.266078	0.266078	1.11e-05	24	0.264516	0.264516	Q8BWM0	Ptges2	Prostaglandin E synthase 2	PGES2_MOUSE	6	20.2535	1.20253	ES_KO	ES_WT	Golgi membrane,nucleus,mitochondrion,cytosol,integral component of membrane	DNA binding,electron carrier activity,protein disulfide oxidoreductase activity,lyase activity,heme binding,glutathione binding,prostaglandin-E synthase activity	prostaglandin biosynthetic process,cell redox homeostasis,positive regulation of transcription, DNA-templated,secretion,oxidation-reduction process
ES_KO / ES_WT	P24270	P24270	0.265745	0.265745	5.04e-10	125	0.28002	0.28002	P24270	Cat	Catalase	CATA_MOUSE	28	20.2257	1.20226	ES_KO	ES_WT	mitochondrion,mitochondrial intermembrane space,lysosome,peroxisome,peroxisomal membrane,endoplasmic reticulum,Golgi apparatus,cytosol,plasma membrane,focal adhesion,membrane,intracellular membrane-bounded organelle,extracellular exosome	aminoacylase activity,catalase activity,receptor binding,antioxidant activity,oxidoreductase activity, acting on peroxide as acceptor,enzyme binding,heme binding,protein homodimerization activity,metal ion binding,NADP binding	response to reactive oxygen species,osteoblast differentiation,ureteric bud development,response to hypoxia,triglyceride metabolic process,response to oxidative stress,aging,cholesterol metabolic process,aerobic respiration,response to light intensity,UV protection,response to ozone,response to lead ion,positive regulation of phosphatidylinositol 3-kinase signaling,response to activity,response t…
ES_KO / ES_WT	P97315	P97315	0.265381	0.265381	0.000639975	20	0.316093	0.316093	P97315	Csrp1	Cysteine and glycine-rich protein 1	CSRP1_MOUSE	6	20.1954	1.20195	ES_KO	ES_WT	nucleus,nucleoplasm,focal adhesion,actin cytoskeleton,extracellular exosome	RNA binding,protein binding,metal ion binding	response to metal ion,actin cytoskeleton organization,platelet aggregation
ES_KO / ES_WT	Q9D4J7	Q9D4J7	0.264811	0.264811	0.00871285	30	0.246718	0.246718	Q9D4J7	Phf6	PHD finger protein 6	PHF6_MOUSE	7	20.1479	1.20148	ES_KO	ES_WT	condensed chromosome kinetochore,nucleus,nucleoplasm,nucleolus	DNA binding,RNA binding,tubulin binding,enzyme binding,histone binding,histone deacetylase binding,ribonucleoprotein complex binding,metal ion binding,phosphoprotein binding,scaffold protein binding	transcription, DNA-templated,regulation of transcription, DNA-templated
ES_KO / ES_WT	P63011	P63011	0.264416	0.264416	0.185927	10	-0.0211635	0.0211635	P63011	Rab3a	Ras-related protein Rab-3A	RAB3A_MOUSE	4	20.115	1.20115	ES_KO	ES_WT	acrosomal vesicle,endosome,cytosol,plasma membrane,synaptic vesicle,axon,terminal bouton,protein complex,anchored component of synaptic vesicle membrane,extracellular vesicle	ATPase activator activity,GTPase activity,protein binding,GTP binding,protein C-terminus binding,GTP-dependent protein binding,myosin V binding,ATPase binding	respiratory system process,mitochondrion organization,neuromuscular synaptic transmission,axonogenesis,post-embryonic development,protein transport,synaptic vesicle exocytosis,synaptic vesicle maturation,regulation of exocytosis,lung development,regulation of synaptic vesicle fusion to presynaptic membrane,positive regulation of ATPase activity,synaptic vesicle recycling,regulation of short-term …
ES_KO / ES_WT	P05532	P05532	0.264267	0.264267	0.0871268	8	0.286621	0.286621	P05532	Kit	Mast/stem cell growth factor receptor Kit	KIT_MOUSE	3	20.1026	1.20103	ES_KO	ES_WT	acrosomal vesicle,extracellular space,plasma membrane,cell-cell junction,external side of plasma membrane,cytoplasmic side of plasma membrane,cell surface,integral component of membrane,mast cell granule	protease binding,transmembrane receptor protein tyrosine kinase activity,receptor signaling protein tyrosine kinase activity,stem cell factor receptor activity,protein binding,ATP binding,cytokine binding,protein homodimerization activity,metal ion binding	activation of MAPK activity,ovarian follicle development,myeloid progenitor cell differentiation,lymphoid progenitor cell differentiation,immature B cell differentiation,dendritic cell cytokine production,mast cell chemotaxis,myeloid leukocyte differentiation,protein phosphorylation,glycosphingolipid metabolic process,chemotaxis,inflammatory response,germ cell development,spermatogenesis,spermati…
ES_KO / ES_WT	P10711	P10711	0.263805	0.263805	0.000199551	96	0.241085	0.241085	P10711	Tcea1	Transcription elongation factor A protein 1	TCEA1_MOUSE	20	20.0641	1.20064	ES_KO	ES_WT	nucleus,nucleoplasm,transcription factor TFIID complex,nucleolus	DNA binding,protein binding,zinc ion binding	transcription, DNA-templated,erythrocyte differentiation,positive regulation of transcription, DNA-templated,positive regulation of transcription from RNA polymerase II promoter
ES_KO / ES_WT	Q5I043	Q5I043	0.262939	0.262939	2.09e-08	65	0.300542	0.300542	Q5I043	Usp28	Ubiquitin carboxyl-terminal hydrolase 28	UBP28_MOUSE	20	19.9921	1.19992	ES_KO	ES_WT	nucleoplasm,nuclear body,protein complex	thiol-dependent ubiquitin-specific protease activity,thiol-dependent ubiquitinyl hydrolase activity	DNA damage checkpoint,DNA repair,ubiquitin-dependent protein catabolic process,cellular response to DNA damage stimulus,Ras protein signal transduction,cell proliferation,response to ionizing radiation,protein deubiquitination,regulation of protein stability,cellular response to UV,intrinsic apoptotic signaling pathway in response to DNA damage by p53 class mediator
ES_KO / ES_WT	Q80XI4	Q80XI4	0.26226	0.26226	1.24e-08	28	0.223051	0.223051	Q80XI4	Pip4k2b	Phosphatidylinositol 5-phosphate 4-kinase type-2 beta	PI42B_MOUSE	8	19.9356	1.19936	ES_KO	ES_WT	nucleoplasm,autophagosome,endoplasmic reticulum membrane,plasma membrane	protein binding,ATP binding,1-phosphatidylinositol-4-phosphate 5-kinase activity,1-phosphatidylinositol-5-phosphate 4-kinase activity,protein homodimerization activity	regulation of autophagy,phosphatidylinositol metabolic process,phosphatidylinositol phosphorylation,positive regulation of autophagosome assembly
ES_KO / ES_WT	Q91ZA3	Q91ZA3	0.261996	0.261996	0.00154689	49	-0.208864	0.208864	Q91ZA3	Pcca	Propionyl-CoA carboxylase alpha chain, mitochondrial	PCCA_MOUSE	19	19.9136	1.19914	ES_KO	ES_WT	mitochondrion,mitochondrial matrix	biotin carboxylase activity,propionyl-CoA carboxylase activity,ATP binding,enzyme binding,metal ion binding
ES_KO / ES_WT	Q8K273	Q8K273	0.261887	0.261887	0.0463667	13	0.170997	0.170997	Q8K273	Mmgt1	Membrane magnesium transporter 1	MMGT1_MOUSE	3	19.9046	1.19905	ES_KO	ES_WT	Golgi membrane,cytoplasm,early endosome,Golgi apparatus,plasma membrane,membrane,integral component of membrane,early endosome membrane,ER membrane protein complex	cobalt ion transmembrane transporter activity,ferrous iron transmembrane transporter activity,magnesium ion transmembrane transporter activity,inorganic cation transmembrane transporter activity	cation transport,cobalt ion transport,copper ion transport,ferrous iron transport,magnesium ion transport,transmembrane transport,magnesium ion transmembrane transport,ferrous iron transmembrane transport
ES_KO / ES_WT	Q8R146	Q8R146	0.261433	0.261433	0.000432564	67	0.173829	0.173829	Q8R146	Apeh	Acylamino-acid-releasing enzyme	APEH_MOUSE	17	19.8669	1.19867	ES_KO	ES_WT	cytosol,nuclear membrane,extracellular exosome	RNA binding,serine-type endopeptidase activity,omega peptidase activity,identical protein binding	proteolysis,beta-amyloid metabolic process
ES_KO / ES_WT	Q6ZQB6	Q6ZQB6	0.261374	0.261374	0.000123775	33	0.245733	0.245733	Q6ZQB6	Ppip5k2	Inositol hexakisphosphate and diphosphoinositol-pentakisphosphate kinase 2	VIP2_MOUSE	9	19.862	1.19862	ES_KO	ES_WT	cytosol	inositol-1,3,4,5,6-pentakisphosphate kinase activity,inositol hexakisphosphate kinase activity,inositol heptakisphosphate kinase activity,inositol hexakisphosphate 5-kinase activity,acid phosphatase activity,ATP binding,diphosphoinositol-pentakisphosphate kinase activity,inositol hexakisphosphate 1-kinase activity,inositol hexakisphosphate 3-kinase activity	inositol metabolic process,phosphorylation,dephosphorylation,inositol phosphate biosynthetic process
ES_KO / ES_WT	O88811	O88811	0.261262	0.261262	0.0022992	29	0.215177	0.215177	O88811	Stam2	Signal transducing adapter molecule 2	STAM2_MOUSE	9	19.8527	1.19853	ES_KO	ES_WT	nucleoplasm,cytoplasm,cytosol,early endosome membrane,intracellular membrane-bounded organelle	protein binding	intracellular protein transport
ES_KO / ES_WT	Q91VU0	Q91VU0	0.261107	0.261107	4.54e-05	25	0.238317	0.238317	Q91VU0	Fam3c	Protein FAM3C	FAM3C_MOUSE	5	19.8398	1.1984	ES_KO	ES_WT	extracellular space,cytoplasmic vesicle,extracellular exosome	molecular_function	multicellular organism development,biological_process
ES_KO / ES_WT	Q9DCZ4	Q9DCZ4	0.260723	0.260723	1.52e-07	20	0.25936	0.25936	Q9DCZ4	Apoo	MICOS complex subunit Mic26	MIC26_MOUSE	4	19.8079	1.19808	ES_KO	ES_WT	Golgi membrane,extracellular region,mitochondrion,endoplasmic reticulum membrane,cytosol,integral component of mitochondrial inner membrane,MICOS complex	molecular_function	cristae formation
ES_KO / ES_WT	P70388	P70388	0.26056	0.26056	4.38e-16	176	0.360549	0.360549	P70388	Rad50	DNA repair protein RAD50	RAD50_MOUSE	45	19.7943	1.19794	ES_KO	ES_WT	nuclear chromosome, telomeric region,nuclear chromatin,condensed nuclear chromosome,nucleus,nucleoplasm,membrane,Mre11 complex,site of double-strand break,pronucleus	DNA binding,double-stranded telomeric DNA binding,adenylate kinase activity,ATP binding,protein binding, bridging,single-stranded telomeric DNA binding,metal ion binding,G-quadruplex DNA binding,single-stranded DNA endodeoxyribonuclease activity,ATP-dependent DNA helicase activity,3'-5' exonuclease activity	regulation of mitotic recombination,telomere maintenance via recombination,double-strand break repair via homologous recombination,DNA repair,double-strand break repair,DNA recombination,cellular response to DNA damage stimulus,telomere maintenance via telomerase,reciprocal meiotic recombination,regulation of mitotic cell cycle,telomere capping,telomeric 3' overhang formation,positive regulation …
ES_KO / ES_WT	Q99KG3	Q99KG3	0.260497	0.260497	5.25e-07	83	0.259662	0.259662	Q99KG3	Rbm10	RNA-binding protein 10	RBM10_MOUSE	17	19.7891	1.19789	ES_KO	ES_WT	nucleus,nuclear speck	RNA binding,protein complex binding,identical protein binding,metal ion binding	negative regulation of transcription from RNA polymerase II promoter,regulation of alternative mRNA splicing, via spliceosome,negative regulation of cell proliferation,RNA splicing,regulation of smooth muscle cell apoptotic process,positive regulation of smooth muscle cell apoptotic process,negative regulation of mRNA splicing, via spliceosome,3'-UTR-mediated mRNA stabilization
ES_KO / ES_WT	Q9CQH8	Q9CQH8	0.260421	0.260421	0.0149155	26	0.26535	0.26535	Q9CQH8	Rpp14	Ribonuclease P protein subunit p14	RPP14_MOUSE	5	19.7828	1.19783	ES_KO	ES_WT	nucleus	ribonuclease P activity	tRNA processing,biological_process,RNA phosphodiester bond hydrolysis, endonucleolytic
ES_KO / ES_WT	Q99KN2	Q99KN2	0.260161	0.260161	4.24e-06	14	0.323488	0.323488	Q99KN2	Ciao1	Probable cytosolic iron-sulfur protein assembly protein CIAO1	CIAO1_MOUSE	3	19.7613	1.19761	ES_KO	ES_WT	MMXD complex,CIA complex	transcription factor activity, sequence-specific DNA binding	regulation of transcription from RNA polymerase II promoter,chromosome segregation,iron-sulfur cluster assembly
ES_KO / ES_WT	Q9CQY6	Q9CQY6	0.25999	0.25999	0.0049285	11	0.200308	0.200308	Q9CQY6	Uqcc2	Ubiquinol-cytochrome-c reductase complex assembly factor 2	UQCC2_MOUSE	2	19.7471	1.19747	ES_KO	ES_WT	mitochondrion,mitochondrial inner membrane,mitochondrial intermembrane space,mitochondrial matrix,nuclear body,mitochondrial nucleoid	molecular_function	regulation of oxidative phosphorylation,mitochondrial respiratory chain complex III assembly,regulation of insulin secretion,positive regulation of mitochondrial translation,positive regulation of cellular protein catabolic process,regulation of skeletal muscle cell differentiation
ES_KO / ES_WT	P31938	P31938	0.259698	0.259698	5.21e-07	55	0.223525	0.223525	P31938	Map2k1	Dual specificity mitogen-activated protein kinase kinase 1	MP2K1_MOUSE	16	19.7228	1.19723	ES_KO	ES_WT	nucleus,mitochondrion,early endosome,late endosome,endoplasmic reticulum,Golgi apparatus,microtubule organizing center,cytosol,plasma membrane,focal adhesion,extracellular exosome	protein serine/threonine kinase activity,MAP kinase kinase activity,protein serine/threonine/tyrosine kinase activity,protein tyrosine kinase activity,receptor signaling protein tyrosine phosphatase activity,protein binding,ATP binding,protein C-terminus binding,protein serine/threonine kinase activator activity,protein N-terminus binding	activation of MAPK activity,regulation of protein phosphorylation,protein phosphorylation,cell cycle arrest,regulation of mitotic cell cycle,heart development,negative regulation of cell proliferation,positive regulation of gene expression,negative regulation of gene expression,peptidyl-tyrosine phosphorylation,cerebellar cortex formation,neuron differentiation,keratinocyte differentiation,thyroi…
ES_KO / ES_WT	P97434	P97434	0.259452	0.259452	0.00390519	17	0.408147	0.408147	P97434	Mprip	Myosin phosphatase Rho-interacting protein	MPRIP_MOUSE	5	19.7024	1.19702	ES_KO	ES_WT	cytosol,focal adhesion,actin cytoskeleton	actin binding,cadherin binding
ES_KO / ES_WT	O89017	O89017	0.258854	0.258854	0.173225	13	0.071494	0.071494	O89017	Lgmn	Legumain	LGMN_MOUSE	3	19.6528	1.19653	ES_KO	ES_WT	lysosome,late endosome,apical part of cell,extracellular exosome	cysteine-type endopeptidase activity,peptidase activity	renal system process,proteolysis,vacuolar protein processing,response to acidic pH,receptor catabolic process,negative regulation of multicellular organism growth,negative regulation of neuron apoptotic process,proteolysis involved in cellular protein catabolic process,negative regulation of ERBB signaling pathway
ES_KO / ES_WT	P20065	P20065	0.258824	0.258824	0.108878	10	0.309017	0.309017	P20065	Tmsb4x	Thymosin beta-4	TYB4_MOUSE	6	19.6503	1.1965	ES_KO	ES_WT	extracellular space,nucleus,cytosol,cytoskeleton	actin monomer binding,protein binding	actin filament organization,positive regulation of smooth muscle cell migration,regulation of cell migration,positive regulation of transcription, DNA-templated,positive regulation of smooth muscle cell differentiation
ES_KO / ES_WT	Q8BHN1	Q8BHN1	0.258788	0.258788	0.0766623	47	0.0745575	0.0745575	Q8BHN1	Txlng	Gamma-taxilin	TXLNG_MOUSE	12	19.6473	1.19647	ES_KO	ES_WT	cytosol,nuclear membrane	protein binding,syntaxin binding,protein heterodimerization activity	transcription, DNA-templated,regulation of transcription, DNA-templated,cell cycle,regulation of cell cycle process,regulation of bone mineralization,regulation of cell cycle
ES_KO / ES_WT	Q8BK58	Q8BK58	0.258485	0.258485	9.05e-05	85	0.209897	0.209897	Q8BK58	Hspbap1	HSPB1-associated protein 1	HBAP1_MOUSE	14	19.6222	1.19622	ES_KO	ES_WT	cellular_component,cytoplasm	molecular_function	biological_process
ES_KO / ES_WT	Q8BV13	Q8BV13	0.258402	0.258402	0.000557768	29	0.187071	0.187071	Q8BV13	Cops7b	COP9 signalosome complex subunit 7b	CSN7B_MOUSE	8	19.6153	1.19615	ES_KO	ES_WT	nucleoplasm,cytoplasm,COP9 signalosome	molecular_function	protein deneddylation
ES_KO / ES_WT	Q8BH24	Q8BH24	0.258205	0.258205	2.13e-08	39	0.260899	0.260899	Q8BH24	Tm9sf4	Transmembrane 9 superfamily member 4	TM9S4_MOUSE	10	19.599	1.19599	ES_KO	ES_WT	early endosome,Golgi apparatus,integral component of membrane	molecular_function	response to hypoxia,phagocytosis,cell adhesion,regulation of intracellular pH,vacuolar proton-transporting V-type ATPase complex assembly,positive regulation of protein exit from endoplasmic reticulum,positive regulation of protein localization to cell surface
ES_KO / ES_WT	P23475	P23475	0.257923	0.257923	0.000381057	155	0.168751	0.168751	P23475	Xrcc6	X-ray repair cross-complementing protein 6	XRCC6_MOUSE	33	19.5756	1.19576	ES_KO	ES_WT	nuclear chromosome, telomeric region,nucleus,nucleoplasm,transcription factor complex,cytoplasm,membrane,protein-DNA complex,protein complex,Ku70:Ku80 complex,nonhomologous end joining complex	damaged DNA binding,double-stranded DNA binding,RNA binding,ATP-dependent DNA helicase activity,protein binding,ATP binding,protein C-terminus binding,telomeric DNA binding,transcription regulatory region DNA binding,macromolecular complex binding,5'-deoxyribose-5-phosphate lyase activity,double-stranded telomeric DNA binding	telomere maintenance,double-strand break repair,double-strand break repair via nonhomologous end joining,transcription, DNA-templated,cellular response to DNA damage stimulus,response to ionizing radiation,DNA duplex unwinding,V(D)J recombination,positive regulation of protein kinase activity,negative regulation of transcription, DNA-templated,positive regulation of transcription, DNA-templated,p…
ES_KO / ES_WT	Q8K224	Q8K224	0.257478	0.257478	1.07e-18	278	0.259903	0.259903	Q8K224	Nat10	N-acetyltransferase 10	NAT10_MOUSE	52	19.5387	1.19539	ES_KO	ES_WT	nuclear chromosome, telomeric region,nucleolus,membrane,midbody,90S preribosome,telomerase holoenzyme complex	tRNA binding,RNA binding,ATP binding,N-acetyltransferase activity,tRNA N-acetyltransferase activity,DNA polymerase binding,rRNA cytidine N-acetyltransferase activity	tRNA wobble cytosine modification,negative regulation of telomere maintenance via telomerase,tRNA acetylation,rRNA acetylation involved in maturation of SSU-rRNA
ES_KO / ES_WT	O55101	O55101	0.257399	0.257399	0.0143907	5	0.256741	0.256741	O55101	Syngr2	Synaptogyrin-2	SNG2_MOUSE	1	19.5322	1.19532	ES_KO	ES_WT	synaptic vesicle,integral component of membrane,synaptic vesicle membrane,neuromuscular junction,extracellular exosome	protein binding	protein targeting
ES_KO / ES_WT	Q91YR7	Q91YR7	0.257323	0.257323	5.44e-20	216	0.309284	0.309284	Q91YR7	Prpf6	Pre-mRNA-processing factor 6	PRP6_MOUSE	41	19.5259	1.19526	ES_KO	ES_WT	nucleus,U5 snRNP,membrane,nuclear speck,U4/U6 x U5 tri-snRNP complex,catalytic step 2 spliceosome	transcription coactivator activity,RNA binding,ribonucleoprotein complex binding,androgen receptor binding	spliceosomal tri-snRNP complex assembly,RNA localization,positive regulation of transcription from RNA polymerase II promoter
ES_KO / ES_WT	O88508	O88508	0.257015	0.257015	0.0168795	174	0.0925197	0.0925197	O88508	Dnmt3a	DNA (cytosine-5)-methyltransferase 3A	DNM3A_MOUSE	42	19.5004	1.195	ES_KO	ES_WT	chromosome, centromeric region,euchromatin,heterochromatin,XY body,nucleus,nucleoplasm,nuclear heterochromatin,cytoplasm,nuclear matrix	DNA binding,chromatin binding,DNA (cytosine-5-)-methyltransferase activity,protein binding,methyltransferase activity,identical protein binding,metal ion binding,DNA (cytosine-5-)-methyltransferase activity, acting on CpN substrates	negative regulation of transcription from RNA polymerase II promoter,mitotic cell cycle,DNA methylation,methylation-dependent chromatin silencing,regulation of gene expression by genetic imprinting,transcription, DNA-templated,spermatogenesis,aging,response to toxic substance,response to ionizing radiation,response to lead ion,positive regulation of cell death,neuron differentiation,response to e…
ES_KO / ES_WT	Q8C863	Q8C863	0.256999	0.256999	0.165099	10	0.125765	0.125765	Q8C863	Itch	E3 ubiquitin-protein ligase Itchy	ITCH_MOUSE	6	19.499	1.19499	ES_KO	ES_WT	ubiquitin ligase complex,nucleus,nucleoplasm,cytoplasm,cytosol,plasma membrane,cell cortex,membrane,cytoplasmic vesicle,extracellular exosome	ubiquitin-protein transferase activity,protein binding,ligase activity,ribonucleoprotein complex binding,CXCR chemokine receptor binding,ubiquitin protein ligase activity	protein polyubiquitination,positive regulation of T cell anergy,ubiquitin-dependent protein catabolic process,apoptotic process,Notch signaling pathway,protein ubiquitination,negative regulation of NF-kappaB transcription factor activity,protein K29-linked ubiquitination,protein ubiquitination involved in ubiquitin-dependent protein catabolic process,negative regulation of apoptotic process,prote…
ES_KO / ES_WT	Q8CGA0	Q8CGA0	0.256704	0.256704	0.00641844	36	0.207497	0.207497	Q8CGA0	Ppm1f	Protein phosphatase 1F	PPM1F_MOUSE	9	19.4746	1.19475	ES_KO	ES_WT	cytosol,protein complex,perinuclear region of cytoplasm	protein serine/threonine phosphatase activity,phosphatase activity,calmodulin-dependent protein phosphatase activity,metal ion binding	negative regulation of protein kinase activity,positive regulation of gene expression,positive regulation of epithelial cell migration,positive regulation of cell-substrate adhesion,histone dephosphorylation,negative regulation of peptidyl-serine phosphorylation,cellular response to drug,peptidyl-threonine dephosphorylation,positive regulation of cysteine-type endopeptidase activity involved in a…
ES_KO / ES_WT	B8ZXI1	B8ZXI1	0.256652	0.256652	1.94e-07	45	0.217167	0.217167	B8ZXI1	Qtrtd1	Queuine tRNA-ribosyltransferase subunit QTRTD1	QTRD1_MOUSE	11	19.4703	1.1947	ES_KO	ES_WT	cytoplasm,mitochondrion,mitochondrial outer membrane,protein complex	protein binding,zinc ion binding,queuine tRNA-ribosyltransferase activity,protein homodimerization activity,protein heterodimerization activity	queuosine biosynthetic process,Requires Ontology
ES_KO / ES_WT	Q3TLD5	Q3TLD5	0.256534	0.256534	1.69e-08	35	0.188808	0.188808	Q3TLD5	Uri1	Unconventional prefoldin RPB5 interactor	RMP_MOUSE	10	19.4605	1.1946	ES_KO	ES_WT	nucleus,nucleoplasm,DNA-directed RNA polymerase II, core complex,cytoplasm,mitochondrion,cytosol,dendrite	RNA polymerase II transcription corepressor activity,chromatin binding,protein phosphatase inhibitor activity,phosphatase inhibitor activity,phosphoprotein binding	negative regulation of transcription from RNA polymerase II promoter,regulation of cell growth,transcription, DNA-templated,regulation of transcription from RNA polymerase II promoter,response to virus,negative regulation of phosphatase activity,cellular response to growth factor stimulus,cellular response to steroid hormone stimulus,negative regulation of intrinsic apoptotic signaling pathway
ES_KO / ES_WT	Q6PIE5	Q6PIE5	0.255887	0.255887	4.58e-08	107	0.490186	0.490186	Q6PIE5	Atp1a2	Sodium/potassium-transporting ATPase subunit alpha-2	AT1A2_MOUSE	18	19.407	1.19407	ES_KO	ES_WT	cytoplasm,endosome,plasma membrane,sodium:potassium-exchanging ATPase complex,caveola,intercalated disc,membrane,T-tubule,sarcolemma,dendritic spine,myelin sheath,extracellular vesicle	sodium:potassium-exchanging ATPase activity,protein binding,chaperone binding,steroid hormone binding,ATP binding,drug binding,ATPase activity,potassium ion binding,sodium ion binding	neurotransmitter uptake,regulation of the force of heart contraction,regulation of respiratory gaseous exchange by neurological system process,cellular sodium ion homeostasis,regulation of muscle contraction,regulation of smooth muscle contraction,regulation of striated muscle contraction,regulation of blood pressure,adult locomotory behavior,visual learning,potassium ion import,establishment or …
ES_KO / ES_WT	P70398	P70398	0.255815	0.255815	1.83e-30	416	0.257885	0.257885	P70398	Usp9x	Probable ubiquitin carboxyl-terminal hydrolase FAF-X	USP9X_MOUSE	90	19.401	1.19401	ES_KO	ES_WT	cytoplasm,membrane,growth cone,apical part of cell	protein binding,thiol-dependent ubiquitinyl hydrolase activity,co-SMAD binding	in utero embryonic development,neuron migration,ubiquitin-dependent protein catabolic process,cell cycle,chromosome segregation,transforming growth factor beta receptor signaling pathway,post-embryonic development,protein deubiquitination,cerebellar cortex structural organization,hippocampus development,BMP signaling pathway,axon extension,regulation of T cell receptor signaling pathway,cell divi…
ES_KO / ES_WT	Q922Q2	Q922Q2	0.255702	0.255702	0.00220419	42	0.137203	0.137203	Q922Q2	Riok1	Serine/threonine-protein kinase RIO1	RIOK1_MOUSE	9	19.3916	1.19392	ES_KO	ES_WT	cytoplasm,preribosome, small subunit precursor	protein serine/threonine kinase activity,ATP binding,hydrolase activity,metal ion binding	protein phosphorylation,maturation of SSU-rRNA,ribosomal small subunit biogenesis,positive regulation of rRNA processing
ES_KO / ES_WT	Q8VCH8	Q8VCH8	0.255319	0.255319	1.67e-07	30	0.292462	0.292462	Q8VCH8	Ubxn4	UBX domain-containing protein 4	UBXN4_MOUSE	5	19.36	1.1936	ES_KO	ES_WT	nuclear envelope,endoplasmic reticulum,endoplasmic reticulum membrane,cytosol	molecular_function	response to unfolded protein,ER-associated ubiquitin-dependent protein catabolic process
ES_KO / ES_WT	Q8BTU1	Q8BTU1	0.254984	0.254984	0.0898107	42	0.0931734	0.0931734	Q8BTU1	Cfap20	Cilia- and flagella-associated protein 20	CFA20_MOUSE	8	19.3322	1.19332	ES_KO	ES_WT	nucleus,centriole,microtubule,cilium,ciliary basal body,extracellular exosome	RNA binding	protein polyglutamylation,cilium morphogenesis,regulation of cilium beat frequency involved in ciliary motility,positive regulation of cell motility,positive regulation of feeding behavior
ES_KO / ES_WT	Q9D0R8	Q9D0R8	0.254981	0.254981	0.00053942	18	0.226969	0.226969	Q9D0R8	Lsm12	Protein LSM12 homolog	LSM12_MOUSE	4	19.332	1.19332	ES_KO	ES_WT	cellular_component	molecular_function	biological_process
ES_KO / ES_WT	Q91VJ5	Q91VJ5	0.254281	0.254281	1.1e-05	20	0.212849	0.212849	Q91VJ5	Pqbp1	Polyglutamine-binding protein 1	PQBP1_MOUSE	4	19.2741	1.19274	ES_KO	ES_WT	nucleus,cytoplasm,cytosol,cytoplasmic stress granule,nuclear speck,neuronal ribonucleoprotein granule	ribonucleoprotein complex binding	alternative mRNA splicing, via spliceosome,transcription, DNA-templated,regulation of transcription, DNA-templated,neuron projection development,stress granule assembly,regulation of RNA splicing,regulation of dendrite morphogenesis
ES_KO / ES_WT	Q62433	Q62433	0.254238	0.254238	0.0949118	9	-0.158751	0.158751	Q62433	Ndrg1	Protein NDRG1	NDRG1_MOUSE	8	19.2705	1.19271	ES_KO	ES_WT	nucleus,cytoplasm,centrosome,cytosol,microtubule,plasma membrane,cell-cell adherens junction,microtubule cytoskeleton,myelin sheath,perinuclear region of cytoplasm,recycling endosome membrane,extracellular exosome	microtubule binding,Rab GTPase binding,gamma-tubulin binding,cadherin binding	signal transduction,negative regulation of cell proliferation,DNA damage response, signal transduction by p53 class mediator,peripheral nervous system myelin maintenance,mast cell activation,cellular response to hypoxia,positive regulation of spindle checkpoint
ES_KO / ES_WT	Q8C5N3	Q8C5N3	0.254237	0.254237	4.3e-09	70	0.271813	0.271813	Q8C5N3	Cwc22	Pre-mRNA-splicing factor CWC22 homolog	CWC22_MOUSE	18	19.2705	1.1927	ES_KO	ES_WT	spliceosomal complex,cytosol,nuclear speck,U2-type catalytic step 1 spliceosome,catalytic step 2 spliceosome	RNA binding	mRNA splicing, via spliceosome
ES_KO / ES_WT	Q80Z64	Q80Z64	0.254183	0.254183	8.18e-05	19	0.253792	0.253792	Q80Z64	Nanog	Homeobox protein NANOG	NANOG_MOUSE	3	19.266	1.19266	ES_KO	ES_WT	nucleus,nucleoplasm,nucleolus,condensed chromosome	transcription factor activity, sequence-specific DNA binding transcription factor recruiting,enhancer sequence-specific DNA binding,transcriptional activator activity, RNA polymerase II distal enhancer sequence-specific binding,DNA binding,chromatin binding,transcription factor activity, sequence-specific DNA binding,transcription corepressor activity,protein binding,transcription factor binding,…	negative regulation of transcription from RNA polymerase II promoter,mesodermal cell fate commitment,endodermal cell fate specification,regulation of transcription, DNA-templated,transcription from RNA polymerase II promoter,cell proliferation,positive regulation of cell proliferation,gonad development,multidimensional cell growth,embryonic pattern specification,response to organic substance,nega…
ES_KO / ES_WT	Q9EQQ9	Q9EQQ9	0.2541	0.2541	5.62e-16	89	0.291063	0.291063	Q9EQQ9	Mgea5	Protein O-GlcNAcase	OGA_MOUSE	28	19.2592	1.19259	ES_KO	ES_WT	nucleus,cytosol,membrane	protein binding,beta-N-acetylglucosaminidase activity,Requires Ontology	N-acetylglucosamine metabolic process,protein deglycosylation,glycoprotein metabolic process
ES_KO / ES_WT	Q8VCW8	Q8VCW8	0.253862	0.253862	1.72e-08	42	0.422219	0.422219	Q8VCW8	Acsf2	Acyl-CoA synthetase family member 2, mitochondrial	ACSF2_MOUSE	15	19.2395	1.19239	ES_KO	ES_WT	mitochondrion	molecular_function,ATP binding,ligase activity	fatty acid metabolic process,biological_process
ES_KO / ES_WT	Q9CQE7	Q9CQE7	0.253133	0.253133	0.00113071	25	0.218439	0.218439	Q9CQE7	Ergic3	Endoplasmic reticulum-Golgi intermediate compartment protein 3	ERGI3_MOUSE	5	19.1793	1.19179	ES_KO	ES_WT	endoplasmic reticulum membrane,endoplasmic reticulum-Golgi intermediate compartment,Golgi apparatus,membrane,integral component of membrane,endoplasmic reticulum-Golgi intermediate compartment membrane	molecular_function	ER to Golgi vesicle-mediated transport,biological_process
ES_KO / ES_WT	Q9EQ61	Q9EQ61	0.252714	0.252714	8.21e-07	143	0.239005	0.239005	Q9EQ61	Pes1	Pescadillo homolog	PESC_MOUSE	28	19.1446	1.19145	ES_KO	ES_WT	condensed chromosome,nucleus,nucleoplasm,nucleolus,cytosol,membrane,preribosome, large subunit precursor,PeBoW complex	RNA binding,protein binding	maturation of LSU-rRNA from tricistronic rRNA transcript (SSU-rRNA, 5.8S rRNA, LSU-rRNA),maturation of 5.8S rRNA from tricistronic rRNA transcript (SSU-rRNA, 5.8S rRNA, LSU-rRNA),rRNA processing,nucleolus organization,cell proliferation,protein localization to organelle,ribosome biogenesis,regulation of cell cycle
ES_KO / ES_WT	P14873	P14873	0.252681	0.252681	0.236334	227	-0.0068004	0.0068004	P14873	Map1b	Microtubule-associated protein 1B	MAP1B_MOUSE	87	19.1419	1.19142	ES_KO	ES_WT	photoreceptor outer segment,cytosol,microtubule,microtubule associated complex,plasma membrane,postsynaptic density,cell junction,dendritic spine	protein binding,cytoskeletal regulatory protein binding,microtubule binding	microtubule bundle formation,microtubule-based process,axonogenesis,cellular process,dendrite development,negative regulation of intracellular transport,positive regulation of axon extension,mitochondrion transport along microtubule,axon extension,establishment of monopolar cell polarity
ES_KO / ES_WT	Q6J1H4	Q6J1H4	0.252445	0.252445	5.33e-07	111	0.175822	0.175822	Q6J1H4	Utf1	Undifferentiated embryonic cell transcription factor 1	UTF1_MOUSE	14	19.1224	1.19122	ES_KO	ES_WT	nucleus	transcription coactivator activity,protein binding,HMG box domain binding	transcription, DNA-templated,male gonad development,positive regulation of transcription from RNA polymerase II promoter
ES_KO / ES_WT	Q8VDC0	Q8VDC0	0.252303	0.252303	0.183557	6	-0.127543	0.127543	Q8VDC0	Lars2	Probable leucine--tRNA ligase, mitochondrial	SYLM_MOUSE	3	19.1107	1.19111	ES_KO	ES_WT	mitochondrion,mitochondrial matrix	aminoacyl-tRNA editing activity,leucine-tRNA ligase activity,ATP binding	leucyl-tRNA aminoacylation,regulation of translational fidelity,mitochondrial translation
ES_KO / ES_WT	Q9CX97	Q9CX97	0.252288	0.252288	3.72e-07	37	0.31023	0.31023	Q9CX97	Wdr55	WD repeat-containing protein 55	WDR55_MOUSE	8	19.1094	1.19109	ES_KO	ES_WT	nucleolus,cytoplasm	molecular_function	rRNA processing,ribosomal large subunit biogenesis
ES_KO / ES_WT	Q9JIW9	Q9JIW9	0.25227	0.25227	0.000952603	13	0.276981	0.276981	Q9JIW9	Ralb	Ras-related protein Ral-B	RALB_MOUSE	4	19.108	1.19108	ES_KO	ES_WT	plasma membrane,midbody,extracellular exosome,exocyst,autophagosome	GTPase activity,GTP binding,GDP binding,ubiquitin protein ligase binding,ATPase binding	cytokinesis,regulation of exocyst assembly,positive regulation of protein phosphorylation,apoptotic process,Ras protein signal transduction,cellular response to starvation,negative regulation of protein binding,positive regulation of protein binding,regulation of exocyst localization,cellular response to exogenous dsRNA,positive regulation of protein serine/threonine kinase activity,positive regu…
ES_KO / ES_WT	Q8BRN9	Q8BRN9	0.252141	0.252141	0.0542609	57	0.0792571	0.0792571	Q8BRN9	Cc2d1b	Coiled-coil and C2 domain-containing protein 1B	C2D1B_MOUSE	14	19.0974	1.19097	ES_KO	ES_WT	nucleus,nucleoplasm,intracellular membrane-bounded organelle	RNA polymerase II core promoter proximal region sequence-specific DNA binding,transcriptional repressor activity, RNA polymerase II core promoter proximal region sequence-specific binding	negative regulation of transcription from RNA polymerase II promoter,transcription, DNA-templated
ES_KO / ES_WT	Q9DCC4	Q9DCC4	0.252061	0.252061	1.93e-06	30	0.271468	0.271468	Q9DCC4	Pycrl	Pyrroline-5-carboxylate reductase 3	P5CR3_MOUSE	5	19.0907	1.19091	ES_KO	ES_WT	cytosol	cytidine deaminase activity,pyrroline-5-carboxylate reductase activity,protein binding,identical protein binding	cytidine deamination,oxidation-reduction process,L-proline biosynthetic process
ES_KO / ES_WT	Q9JLM4	Q9JLM4	0.25155	0.25155	0.00080646	19	0.275531	0.275531	Q9JLM4	Zmym3	Zinc finger MYM-type protein 3	ZMYM3_MOUSE	4	19.0485	1.19049	ES_KO	ES_WT	nucleoplasm,cytoplasm	RNA polymerase II transcription factor activity, sequence-specific DNA binding,DNA binding,protein binding,zinc ion binding	regulation of transcription from RNA polymerase II promoter,cytoskeleton organization,multicellular organism development,regulation of cell morphogenesis
ES_KO / ES_WT	O35144	O35144	0.251076	0.251076	3.83e-10	44	0.256237	0.256237	O35144	Terf2	Telomeric repeat-binding factor 2	TERF2_MOUSE	9	19.0094	1.19009	ES_KO	ES_WT	chromosome, telomeric region,nuclear telomere cap complex,nuclear chromosome, telomeric region,male germ cell nucleus,nucleus,nucleoplasm,nuclear body,telosome,axon cytoplasm,Mre11 complex	double-stranded telomeric DNA binding,protein binding,protein C-terminus binding,enzyme binding,telomeric DNA binding,protein homodimerization activity,macromolecular complex binding,G-rich strand telomeric DNA binding,telomerase activity	telomere maintenance,in utero embryonic development,RNA-dependent DNA biosynthetic process,cell cycle,anterograde axonal transport,positive regulation of gene expression,negative regulation of gene expression,telomere capping,telomeric loop formation,protection from non-homologous end joining at telomere,regulation of telomere maintenance,negative regulation of telomere maintenance,positive regul…
ES_KO / ES_WT	P47740	P47740	0.250496	0.250496	6.51e-08	37	0.249411	0.249411	P47740	Aldh3a2	Fatty aldehyde dehydrogenase	AL3A2_MOUSE	11	18.9616	1.18962	ES_KO	ES_WT	mitochondrion,mitochondrial inner membrane,peroxisome,endoplasmic reticulum,endoplasmic reticulum membrane,integral component of membrane,intracellular membrane-bounded organelle,extracellular exosome	aldehyde dehydrogenase (NAD) activity,aldehyde dehydrogenase [NAD(P)+] activity,long-chain-alcohol oxidase activity,long-chain-aldehyde dehydrogenase activity,medium-chain-aldehyde dehydrogenase activity	cellular aldehyde metabolic process,sesquiterpenoid metabolic process,central nervous system development,peripheral nervous system development,epidermis development,phytol metabolic process,oxidation-reduction process
ES_KO / ES_WT	O70252	O70252	0.250272	0.250272	1.22e-09	67	0.194483	0.194483	O70252	Hmox2	Heme oxygenase 2	HMOX2_MOUSE	17	18.9431	1.18943	ES_KO	ES_WT	endoplasmic reticulum,plasma membrane,membrane	heme oxygenase (decyclizing) activity,heme binding,metal ion binding	response to hypoxia,heme oxidation,response to oxidative stress,heme catabolic process,iron ion homeostasis
ES_KO / ES_WT	Q99KV1	Q99KV1	0.249994	0.249994	0.0158172	64	0.189912	0.189912	Q99KV1	Dnajb11	DnaJ homolog subfamily B member 11	DJB11_MOUSE	11	18.9202	1.1892	ES_KO	ES_WT	nucleus,cytoplasm,endoplasmic reticulum,endoplasmic reticulum lumen,membrane,endoplasmic reticulum chaperone complex	protein binding,unfolded protein binding	protein folding,mRNA modification,positive regulation of ATPase activity
ES_KO / ES_WT	Q9CR23	Q9CR23	0.249917	0.249917	0.00538723	6	0.240562	0.240562	Q9CR23	Tmem9	Transmembrane protein 9	TMEM9_MOUSE	2	18.9139	1.18914	ES_KO	ES_WT	lysosome,lysosomal membrane,late endosome,integral component of membrane,late endosome membrane	molecular_function	transport,biological_process
ES_KO / ES_WT	Q99NF8	Q99NF8	0.249836	0.249836	0.0458465	13	0.376852	0.376852	Q99NF8	Ranbp17	Ran-binding protein 17	RBP17_MOUSE	5	18.9072	1.18907	ES_KO	ES_WT	nuclear pore,cytoplasm,host cell	nuclear export signal receptor activity,Ran GTPase binding	protein export from nucleus,nucleocytoplasmic transport,mRNA transport
ES_KO / ES_WT	Q9JIH2	Q9JIH2	0.249455	0.249455	2.8e-09	112	0.278695	0.278695	Q9JIH2	Nup50	Nuclear pore complex protein Nup50	NUP50_MOUSE	23	18.8758	1.18876	ES_KO	ES_WT	nuclear pore,nucleoplasm,intracellular ribonucleoprotein complex,nuclear membrane,intracellular membrane-bounded organelle	protein binding,Ran GTPase binding	neural tube formation,protein import into nucleus,mRNA transport
ES_KO / ES_WT	Q99LR1	Q99LR1	0.249421	0.249421	0.0108505	39	0.187096	0.187096	Q99LR1	Abhd12	Monoacylglycerol lipase ABHD12	ABD12_MOUSE	10	18.873	1.18873	ES_KO	ES_WT	mitochondrion,integral component of membrane,AMPA glutamate receptor complex	lysophospholipase activity,acylglycerol lipase activity	phosphatidylserine catabolic process,adult walking behavior,response to auditory stimulus,acylglycerol catabolic process,glycerophospholipid catabolic process,monoacylglycerol catabolic process
ES_KO / ES_WT	Q9CQJ2	Q9CQJ2	0.248993	0.248993	3.81e-11	34	0.249461	0.249461	Q9CQJ2	Pih1d1	PIH1 domain-containing protein 1	PIHD1_MOUSE	8	18.8377	1.18838	ES_KO	ES_WT	nucleus,nucleolus,cytoplasm,intracellular ribonucleoprotein complex,pre-snoRNP complex,R2TP complex	RNA polymerase I CORE element sequence-specific DNA binding,protein binding,protein kinase binding,histone binding,ATPase binding,phosphoprotein binding	box C/D snoRNP assembly,chromatin remodeling,transcription, DNA-templated,rRNA processing,epithelial cell differentiation,positive regulation of protein complex assembly,snoRNA localization,regulation of histone H3-K4 methylation,establishment of protein localization to chromatin,positive regulation of protein serine/threonine kinase activity,positive regulation of histone H4 acetylation,negative…
ES_KO / ES_WT	A2A432	A2A432	0.248958	0.248958	9.87e-25	268	0.321209	0.321209	A2A432	Cul4b	Cullin-4B	CUL4B_MOUSE	53	18.8349	1.18835	ES_KO	ES_WT	nucleoplasm,cytosol,Cul4B-RING E3 ubiquitin ligase complex,extracellular exosome	ubiquitin protein ligase binding,damaged DNA binding,ubiquitin protein ligase activity	cellular response to DNA damage stimulus,cell cycle,proteasomal protein catabolic process,neuron projection development,histone H2A monoubiquitination,protein ubiquitination involved in ubiquitin-dependent protein catabolic process,positive regulation of protein catabolic process,UV-damage excision repair,positive regulation of G1/S transition of mitotic cell cycle
ES_KO / ES_WT	Q9WTV7	Q9WTV7	0.248789	0.248789	0.000717561	22	0.299807	0.299807	Q9WTV7	Rlim	E3 ubiquitin-protein ligase RLIM	RNF12_MOUSE	6	18.8209	1.18821	ES_KO	ES_WT	nucleus,nucleoplasm,cytosol	ubiquitin-protein transferase activity,protein binding,metal ion binding,ubiquitin protein ligase activity	negative regulation of transcription from RNA polymerase II promoter,transcription, DNA-templated,ubiquitin-dependent protein catabolic process,protein ubiquitination,proteasome-mediated ubiquitin-dependent protein catabolic process,negative regulation of sequence-specific DNA binding transcription factor activity,random inactivation of X chromosome,regulation of dosage compensation by inactivati…
ES_KO / ES_WT	Q921M3	Q921M3	0.248586	0.248586	1.45e-23	323	0.264747	0.264747	Q921M3	Sf3b3	Splicing factor 3B subunit 3	SF3B3_MOUSE	50	18.8042	1.18804	ES_KO	ES_WT	nucleus,U12-type spliceosomal complex,nucleolus,catalytic step 2 spliceosome	RNA binding,protein complex binding	mRNA splicing, via spliceosome,negative regulation of protein catabolic process
ES_KO / ES_WT	Q99KX1	Q99KX1	0.248505	0.248505	0.00102124	34	0.236274	0.236274	Q99KX1	Mlf2	Myeloid leukemia factor 2	MLF2_MOUSE	5	18.7975	1.18798	ES_KO	ES_WT	cellular_component,nucleus,cytoplasm,membrane	protein binding	defense response
ES_KO / ES_WT	Q8CI08	Q8CI08	0.248218	0.248218	0.00894804	10	0.270493	0.270493	Q8CI08	Slain2	SLAIN motif-containing protein 2	SLAI2_MOUSE	2	18.7739	1.18774	ES_KO	ES_WT	centrosome,cytosol,microtubule cytoskeleton,microtubule plus-end	molecular_function	microtubule nucleation,regulation of microtubule polymerization,positive regulation of microtubule polymerization,cytoplasmic microtubule organization
ES_KO / ES_WT	Q6PGN3	Q6PGN3	0.248184	0.248184	0.000346172	20	0.224356	0.224356	Q6PGN3	Dclk2	Serine/threonine-protein kinase DCLK2	DCLK2_MOUSE	6	18.7711	1.18771	ES_KO	ES_WT	cytoplasm,microtubule	protein kinase activity,protein serine/threonine kinase activity,ATP binding	microtubule cytoskeleton organization,peptidyl-serine phosphorylation,peptidyl-threonine phosphorylation,hippocampus development,pyramidal neuron development,intracellular signal transduction,negative regulation of protein localization to nucleus
ES_KO / ES_WT	Q9WU84	Q9WU84	0.248169	0.248169	0.0133211	19	0.345136	0.345136	Q9WU84	Ccs	Copper chaperone for superoxide dismutase	CCS_MOUSE	5	18.7698	1.1877	ES_KO	ES_WT	nucleus,cytoplasm,mitochondrial intermembrane space,extracellular space	copper ion binding,zinc ion binding,superoxide dismutase copper chaperone activity,cadherin binding,superoxide dismutase activity	superoxide metabolic process,metal ion transport,cellular response to oxidative stress,positive regulation of oxidoreductase activity,oxidation-reduction process
ES_KO / ES_WT	Q80TJ7	Q80TJ7	0.248108	0.248108	0.00271609	11	0.179826	0.179826	Q80TJ7	Phf8	Histone lysine demethylase PHF8	PHF8_MOUSE	4	18.7648	1.18765	ES_KO	ES_WT	nucleus,nucleolus,nuclear membrane	chromatin binding,iron ion binding,zinc ion binding,oxidoreductase activity, acting on paired donors, with incorporation or reduction of molecular oxygen, 2-oxoglutarate as one donor, and incorporation of one atom each of oxygen into both donors,histone demethylase activity,histone demethylase activity (H3-K9 specific),methylated histone binding,histone demethylase activity (H4-K20 specific),hist…	G1/S transition of mitotic cell cycle,transcription, DNA-templated,brain development,histone H3-K9 demethylation,histone H4-K20 demethylation,positive regulation of transcription, DNA-templated,positive regulation of transcription from RNA polymerase I promoter,oxidation-reduction process,negative regulation of chromatin silencing at rDNA,histone H3-K36 demethylation,histone H3-K27 demethylation
ES_KO / ES_WT	Q8BGF3	Q8BGF3	0.248073	0.248073	2.01e-08	49	0.25716	0.25716	Q8BGF3	Wdr92	WD repeat-containing protein 92	WDR92_MOUSE	11	18.7619	1.18762	ES_KO	ES_WT	cellular_component	ubiquitin binding	apoptotic process
ES_KO / ES_WT	Q9Z1K5	Q9Z1K5	0.247594	0.247594	0.26991	42	-0.00156134	0.00156134	Q9Z1K5	Arih1	E3 ubiquitin-protein ligase ARIH1	ARI1_MOUSE	11	18.7225	1.18723	ES_KO	ES_WT	ubiquitin ligase complex,cytoplasm,Cajal body,nuclear body,Lewy body,SCF ubiquitin ligase complex,Cul2-RING ubiquitin ligase complex,Cul3-RING ubiquitin ligase complex,Cul4A-RING E3 ubiquitin ligase complex	ubiquitin-protein transferase activity,zinc ion binding,ubiquitin conjugating enzyme binding,ubiquitin protein ligase binding,ubiquitin protein ligase activity	protein polyubiquitination,ubiquitin-dependent protein catabolic process,protein ubiquitination,positive regulation of proteasomal ubiquitin-dependent protein catabolic process,protein ubiquitination involved in ubiquitin-dependent protein catabolic process
ES_KO / ES_WT	Q3UQ44	Q3UQ44	0.247444	0.247444	0.259496	65	-0.00595575	0.00595575	Q3UQ44	Iqgap2	Ras GTPase-activating-like protein IQGAP2	IQGA2_MOUSE	27	18.7102	1.1871	ES_KO	ES_WT	cytoplasm,microtubule,microvillus,cell surface,lamellipodium,filopodium,extracellular exosome,filamentous actin	calmodulin binding,phosphatidylinositol-3,4,5-trisphosphate binding,Rho GTPase binding,Rac GTPase binding,actin filament binding,Arp2/3 complex binding	Arp2/3 complex-mediated actin nucleation,regulation of GTPase activity,thrombin-activated receptor signaling pathway
ES_KO / ES_WT	P63139	P63139	0.247157	0.247157	0.00293234	10	0.198537	0.198537	P63139	Nfyb	Nuclear transcription factor Y subunit beta	NFYB_MOUSE	2	18.6866	1.18687	ES_KO	ES_WT	nucleus,nucleoplasm,transcription factor complex,CCAAT-binding factor complex,protein-DNA complex	DNA binding,transcription factor activity, sequence-specific DNA binding,protein complex binding,sequence-specific DNA binding,protein heterodimerization activity,repressing transcription factor binding,transcription regulatory region DNA binding	transcription, DNA-templated,regulation of transcription, DNA-templated,regulation of cholesterol biosynthetic process,positive regulation of transcription, DNA-templated
ES_KO / ES_WT	P09925	P09925	0.247155	0.247155	0.252534	14	-0.0421871	0.0421871	P09925	Surf1	Surfeit locus protein 1	SURF1_MOUSE	4	18.6865	1.18686	ES_KO	ES_WT	mitochondrion,mitochondrial inner membrane,integral component of membrane	cytochrome-c oxidase activity	oxidative phosphorylation,ATP biosynthetic process,mitochondrial respiratory chain complex IV assembly,hydrogen ion transmembrane transport
ES_KO / ES_WT	Q9JJ89	Q9JJ89	0.247118	0.247118	2.54e-09	40	0.323576	0.323576	Q9JJ89	Ccdc86	Coiled-coil domain-containing protein 86	CCD86_MOUSE	10	18.6834	1.18683	ES_KO	ES_WT	nucleus,nucleolus	RNA binding
ES_KO / ES_WT	Q9ES74	Q9ES74	0.246802	0.246802	0.00148044	15	0.214722	0.214722	Q9ES74	Nek7	Serine/threonine-protein kinase Nek7	NEK7_MOUSE	3	18.6574	1.18657	ES_KO	ES_WT	spindle pole,nucleoplasm,cytoplasm,microtubule organizing center	protein serine/threonine kinase activity,ATP binding,metal ion binding	protein phosphorylation,positive regulation of telomere maintenance via telomerase,positive regulation of telomerase activity,positive regulation of telomere capping
ES_KO / ES_WT	Q60973	Q60973	0.246767	0.246767	1.28e-08	131	0.261106	0.261106	Q60973	Rbbp7	Histone-binding protein RBBP7	RBBP7_MOUSE	18	18.6545	1.18655	ES_KO	ES_WT	nucleus,nucleoplasm,cytosol,NuRD complex,ESC/E(Z) complex	RNA binding,protein binding	negative regulation of transcription from RNA polymerase II promoter,chromatin silencing at rDNA,DNA replication,chromatin remodeling,transcription, DNA-templated,chromatin modification,negative regulation of cell growth,negative regulation of transcription, DNA-templated,response to steroid hormone,cellular heat acclimation
ES_KO / ES_WT	Q3UJD6	Q3UJD6	0.246576	0.246576	1.1e-21	92	0.296096	0.296096	Q3UJD6	Usp19	Ubiquitin carboxyl-terminal hydrolase 19	UBP19_MOUSE	24	18.6388	1.18639	ES_KO	ES_WT	nucleus,endoplasmic reticulum membrane,cytosol,integral component of membrane	thiol-dependent ubiquitin-specific protease activity,ubiquitin protein ligase binding,metal ion binding,Hsp90 protein binding,Lys48-specific deubiquitinase activity	protein deubiquitination,ER-associated ubiquitin-dependent protein catabolic process,regulation of protein stability,response to endoplasmic reticulum stress,negative regulation of skeletal muscle tissue development,protein stabilization,protein K48-linked deubiquitination,positive regulation of cell cycle process,regulation of cellular response to hypoxia,negative regulation of proteasomal prote…
ES_KO / ES_WT	Q9D9K3	Q9D9K3	0.246545	0.246545	3.88e-06	24	0.24747	0.24747	Q9D9K3	Aven	Cell death regulator Aven	AVEN_MOUSE	7	18.6363	1.18636	ES_KO	ES_WT	intracellular,endomembrane system,membrane	molecular_function	apoptotic process,negative regulation of apoptotic process
ES_KO / ES_WT	Q8R3F5	Q8R3F5	0.246286	0.246286	0.0166723	20	0.219303	0.219303	Q8R3F5	Mcat	Malonyl-CoA-acyl carrier protein transacylase, mitochondrial	FABD_MOUSE	5	18.615	1.18615	ES_KO	ES_WT	mitochondrion	RNA binding,[acyl-carrier-protein] S-malonyltransferase activity,transferase activity	fatty acid biosynthetic process
ES_KO / ES_WT	Q60876	Q60876	0.246281	0.246281	0.000547013	29	0.459063	0.459063	Q60876	Eif4ebp1	Eukaryotic translation initiation factor 4E-binding protein 1	4EBP1_MOUSE	4	18.6145	1.18615	ES_KO	ES_WT	nucleus,cytoplasm,cytosol,protein complex	eukaryotic initiation factor 4E binding,translation repressor activity,protein phosphatase 2A binding	G1/S transition of mitotic cell cycle,IRES-dependent translational initiation,response to ischemia,regulation of translational initiation,insulin receptor signaling pathway,lung development,negative regulation of protein complex assembly,TOR signaling,response to ethanol,positive regulation of mitotic cell cycle,negative regulation of translational initiation,cellular response to hypoxia,cellular…
ES_KO / ES_WT	Q9CQJ6	Q9CQJ6	0.24623	0.24623	0.00587342	29	0.310939	0.310939	Q9CQJ6	Denr	Density-regulated protein	DENR_MOUSE	8	18.6104	1.1861	ES_KO	ES_WT	translation initiation complex,ribosome	mRNA binding,translation initiation factor activity,ribosome binding	formation of translation preinitiation complex,translation reinitiation,IRES-dependent translational initiation,ribosome disassembly,IRES-dependent viral translational initiation
ES_KO / ES_WT	Q3UY34	Q3UY34	0.245919	0.245919	0.000146058	38	0.261734	0.261734	Q3UY34	NaN	Uncharacterized protein C12orf43 homolog	CL043_MOUSE	6	18.5848	1.18585	ES_KO	ES_WT	cellular_component	molecular_function	biological_process
ES_KO / ES_WT	Q9Z0M6	Q9Z0M6	0.245788	0.245788	5.96e-06	20	0.24228	0.24228	Q9Z0M6	Cd97	CD97 antigen	CD97_MOUSE	5	18.574	1.18574	ES_KO	ES_WT	plasma membrane,focal adhesion,membrane,integral component of membrane,extracellular exosome	transmembrane signaling receptor activity,G-protein coupled receptor activity,calcium ion binding	cell adhesion,cell surface receptor signaling pathway,G-protein coupled receptor signaling pathway,positive regulation of synapse assembly
ES_KO / ES_WT	Q5NCR9	Q5NCR9	0.245779	0.245779	0.00192888	21	0.199207	0.199207	Q5NCR9	Nsrp1	Nuclear speckle splicing regulatory protein 1	NSRP1_MOUSE	5	18.5733	1.18573	ES_KO	ES_WT	nucleus,nucleoplasm,nuclear speck,intracellular ribonucleoprotein complex,host cell	RNA binding,mRNA binding	regulation of alternative mRNA splicing, via spliceosome,mRNA processing,nucleocytoplasmic transport,RNA splicing,developmental process
ES_KO / ES_WT	Q6PR54	Q6PR54	0.245649	0.245649	7.43e-44	427	0.268753	0.268753	Q6PR54	Rif1	Telomere-associated protein RIF1	RIF1_MOUSE	84	18.5626	1.18563	ES_KO	ES_WT	chromosome, telomeric region,nuclear chromatin,condensed chromosome,female pronucleus,male pronucleus,nucleus,cytoplasm,plasma membrane,nuclear body,nuclear membrane,site of double-strand break,spindle midzone	protein binding	negative regulation of transcription from RNA polymerase II promoter,telomere maintenance,DNA repair,chromatin silencing at telomere,cellular response to DNA damage stimulus,cell cycle,stem cell population maintenance,telomere maintenance in response to DNA damage,positive regulation of isotype switching,positive regulation of histone H3-K9 methylation,negative regulation of double-strand break r…
ES_KO / ES_WT	P16330	P16330	0.24488	0.24488	0.0143201	5	0.24499	0.24499	P16330	Cnp	2',3'-cyclic-nucleotide 3'-phosphodiesterase	CN37_MOUSE	1	18.4994	1.18499	ES_KO	ES_WT	extracellular space,cytoplasm,mitochondrial outer membrane,mitochondrial inner membrane,microtubule,plasma membrane,microvillus,membrane,pseudopodium,myelin sheath abaxonal region,myelin sheath adaxonal region,melanosome,myelin sheath,perinuclear region of cytoplasm,extracellular exosome	RNA binding,2',3'-cyclic-nucleotide 3'-phosphodiesterase activity,cyclic nucleotide binding	microtubule cytoskeleton organization,axonogenesis,aging,adult locomotory behavior,cyclic nucleotide catabolic process,response to toxic substance,substantia nigra development,forebrain development,response to lipopolysaccharide,regulation of mitochondrial membrane permeability,oligodendrocyte differentiation
ES_KO / ES_WT	P47809	P47809	0.244633	0.244633	0.000247975	29	0.185892	0.185892	P47809	Map2k4	Dual specificity mitogen-activated protein kinase kinase 4	MP2K4_MOUSE	7	18.4791	1.18479	ES_KO	ES_WT	nucleus,cytoplasm,cytosol,axon,dendrite cytoplasm,perikaryon	protein serine/threonine kinase activity,protein tyrosine kinase activity,protein binding,ATP binding,JUN kinase kinase activity,mitogen-activated protein kinase kinase kinase binding	MAPK cascade,apoptotic process,JNK cascade,activation of JUN kinase activity,regulation of mitotic cell cycle,response to wounding,peptidyl-tyrosine phosphorylation,stress-activated protein kinase signaling cascade,activation of protein kinase activity,positive regulation of smooth muscle cell apoptotic process,positive regulation of neuron apoptotic process,positive regulation of DNA replication…
ES_KO / ES_WT	O35654	O35654	0.244587	0.244587	3.11e-08	55	0.254897	0.254897	O35654	Pold2	DNA polymerase delta subunit 2	DPOD2_MOUSE	11	18.4754	1.18475	ES_KO	ES_WT	nucleoplasm,delta DNA polymerase complex	DNA binding,DNA-directed DNA polymerase activity	DNA strand elongation involved in DNA replication,DNA repair,cellular response to DNA damage stimulus,DNA biosynthetic process
ES_KO / ES_WT	P41230	P41230	0.244302	0.244302	0.000143894	38	0.247243	0.247243	P41230	Kdm5c	Lysine-specific demethylase 5C	KDM5C_MOUSE	11	18.4519	1.18452	ES_KO	ES_WT	nucleus,nucleoplasm,cytoplasm,cytosol	RNA polymerase II transcription factor binding,DNA binding,zinc ion binding,oxidoreductase activity, acting on paired donors, with incorporation or reduction of molecular oxygen, 2-oxoglutarate as one donor, and incorporation of one atom each of oxygen into both donors,histone demethylase activity (H3-K4 specific),identical protein binding	negative regulation of transcription from RNA polymerase II promoter,transcription, DNA-templated,response to toxic substance,histone H3-K4 demethylation,regulation of circadian rhythm,negative regulation of transcription, DNA-templated,rhythmic process,oxidation-reduction process
ES_KO / ES_WT	Q91XB7	Q91XB7	0.243909	0.243909	0.0150453	10	-0.136255	0.136255	Q91XB7	Yif1a	Protein YIF1A	YIF1A_MOUSE	3	18.4197	1.1842	ES_KO	ES_WT	endoplasmic reticulum membrane,endoplasmic reticulum-Golgi intermediate compartment,ER to Golgi transport vesicle,integral component of Golgi membrane,endoplasmic reticulum-Golgi intermediate compartment membrane	molecular_function	ER to Golgi vesicle-mediated transport,protein transport
ES_KO / ES_WT	Q8BHN5	Q8BHN5	0.24351	0.24351	0.0413627	24	0.263204	0.263204	Q8BHN5	Rbm45	RNA-binding protein 45	RBM45_MOUSE	6	18.387	1.18387	ES_KO	ES_WT	nucleus,cytoplasm	RNA binding	nervous system development,biological_process,cell differentiation
ES_KO / ES_WT	Q9CYZ2	Q9CYZ2	0.243425	0.243425	0.000102292	76	0.191125	0.191125	Q9CYZ2	Tpd52l2	Tumor protein D54	TPD54_MOUSE	12	18.3799	1.1838	ES_KO	ES_WT	cytoplasm,perinuclear region of cytoplasm	RNA binding,protein homodimerization activity,protein heterodimerization activity	biological_process
ES_KO / ES_WT	Q61599	Q61599	0.242456	0.242456	0.019638	4	0.22908	0.22908	Q61599	Arhgdib	Rho GDP-dissociation inhibitor 2	GDIR2_MOUSE	1	18.3005	1.18301	ES_KO	ES_WT	cytosol,membrane,extracellular exosome	GTPase activity,Rho GDP-dissociation inhibitor activity,GTPase activator activity,Rac GTPase binding	regulation of Rho protein signal transduction,positive regulation of GTPase activity,cellular response to redox state,negative regulation of trophoblast cell migration,regulation of actin cytoskeleton reorganization
ES_KO / ES_WT	Q91V12	Q91V12	0.242438	0.242438	0.000817326	70	0.208882	0.208882	Q91V12	Acot7	Cytosolic acyl coenzyme A thioester hydrolase	BACH_MOUSE	11	18.299	1.18299	ES_KO	ES_WT	nucleoplasm,cytosol,neuron projection,cell body,extracellular exosome	fatty-acyl-CoA binding,palmitoyl-CoA hydrolase activity,long-chain fatty acyl-CoA binding,protein homodimerization activity,carboxylic ester hydrolase activity,Requires Ontology	acyl-CoA metabolic process,fatty acid catabolic process,coenzyme A biosynthetic process,medium-chain fatty-acyl-CoA catabolic process,long-chain fatty-acyl-CoA catabolic process,medium-chain fatty acid biosynthetic process,palmitic acid biosynthetic process
ES_KO / ES_WT	E9Q784	E9Q784	0.241873	0.241873	0.230084	24	0.0489848	0.0489848	E9Q784	Zc3h13	Zinc finger CCCH domain-containing protein 13	ZC3HD_MOUSE	7	18.2527	1.18253	ES_KO	ES_WT	nucleoplasm,nuclear speck	RNA binding,metal ion binding	biological_process
ES_KO / ES_WT	Q91XD7	Q91XD7	0.241871	0.241871	0.241324	8	0.0333664	0.0333664	Q91XD7	Creld1	Cysteine-rich with EGF-like domain protein 1	CREL1_MOUSE	3	18.2526	1.18253	ES_KO	ES_WT	cellular_component,integral component of membrane	calcium ion binding	biological_process
ES_KO / ES_WT	Q64478;Q6ZWY9	Q64478;Q6ZWY9	0.241444	0.241444	0.0618732	142	0.23772	0.23772	Q64478;Q6ZWY9	Hist1h2bh;Hist1h2bc	Histone H2B type 1-H;Histone H2B type 1-C/E/G	H2B1H_MOUSE;H2B1C_MOUSE	22	18.2175	1.18218	ES_KO	ES_WT	nucleosome,nucleoplasm;nucleosome,extracellular space,nucleus,nucleoplasm,cytosol,extracellular exosome	DNA binding,protein heterodimerization activity;DNA binding,protein heterodimerization activity	nucleosome assembly;innate immune response in mucosa,nucleosome assembly,antibacterial humoral response,defense response to Gram-positive bacterium,Requires Ontology
ES_KO / ES_WT	Q9CWQ8	Q9CWQ8	0.240748	0.240748	0.00416056	16	0.361262	0.361262	Q9CWQ8	Gatsl3	GATS-like protein 3	GATL3_MOUSE	6	18.1605	1.18161	ES_KO	ES_WT	cytosol,GATOR2 complex	arginine binding,identical protein binding	cellular response to L-arginine,negative regulation of TORC1 signaling
ES_KO / ES_WT	Q3TW96	Q3TW96	0.239832	0.239832	0.0334515	67	0.0769823	0.0769823	Q3TW96	Uap1l1	UDP-N-acetylhexosamine pyrophosphorylase-like protein 1	UAP1L_MOUSE	27	18.0855	1.18085	ES_KO	ES_WT	cytosol	UDP-N-acetylglucosamine diphosphorylase activity	UDP-N-acetylglucosamine biosynthetic process
ES_KO / ES_WT	Q8C854	Q8C854	0.239783	0.239783	3.34e-16	125	0.333945	0.333945	Q8C854	Myef2	Myelin expression factor 2	MYEF2_MOUSE	32	18.0815	1.18081	ES_KO	ES_WT	nucleus	RNA polymerase II core promoter proximal region sequence-specific DNA binding,transcriptional repressor activity, RNA polymerase II core promoter proximal region sequence-specific binding,single-stranded DNA binding,RNA binding	negative regulation of transcription from RNA polymerase II promoter,transcription, DNA-templated
ES_KO / ES_WT	Q80WE4	Q80WE4	0.239592	0.239592	0.0106652	93	-0.106843	0.106843	Q80WE4	Kif20b	Kinesin-like protein KIF20B	KI20B_MOUSE	24	18.0659	1.18066	ES_KO	ES_WT	nucleus,nucleoplasm,nucleolus,cytoplasm,centrosome,cytosol,kinesin complex,microtubule,microtubule cytoskeleton,axon,growth cone,midbody,perinuclear region of cytoplasm,spindle midzone,contractile ring,mitotic spindle pole,mitotic spindle midzone	microtubule motor activity,protein binding,ATP binding,microtubule binding,ATP-dependent microtubule motor activity, plus-end-directed,ATPase activity,protein homodimerization activity,WW domain binding	neural tube closure,microtubule-based movement,cell cycle,regulation of mitotic nuclear division,positive regulation of cell proliferation,positive regulation of cytokinesis,protein localization to microtubule,neuron projection morphogenesis,cell division,regulation of establishment of protein localization,positive regulation of intracellular protein transport,positive regulation of mitotic cytok…
ES_KO / ES_WT	Q78JW9	Q78JW9	0.238564	0.238564	0.044731	34	0.417244	0.417244	Q78JW9	Ubfd1	Ubiquitin domain-containing protein UBFD1	UBFD1_MOUSE	7	17.9817	1.17982	ES_KO	ES_WT		RNA binding,cadherin binding
ES_KO / ES_WT	Q3THJ3	Q3THJ3	0.238373	0.238373	0.005369	30	0.128527	0.128527	Q3THJ3	Eif1ad	Probable RNA-binding protein EIF1AD	EIF1A_MOUSE	5	17.9662	1.17966	ES_KO	ES_WT	nucleus	translation initiation factor activity	translational initiation
ES_KO / ES_WT	Q8BKZ9	Q8BKZ9	0.238189	0.238189	0.00357004	35	0.2731	0.2731	Q8BKZ9	Pdhx	Pyruvate dehydrogenase protein X component, mitochondrial	ODPX_MOUSE	7	17.9511	1.17951	ES_KO	ES_WT	mitochondrion,mitochondrial matrix,pyruvate dehydrogenase complex	transferase activity, transferring acyl groups,pyruvate dehydrogenase (NAD+) activity	mitochondrial acetyl-CoA biosynthetic process from pyruvate
ES_KO / ES_WT	Q9Z2Q5	Q9Z2Q5	0.237004	0.237004	3.16e-09	33	0.253847	0.253847	Q9Z2Q5	Mrpl40	39S ribosomal protein L40, mitochondrial	RM40_MOUSE	7	17.8542	1.17854	ES_KO	ES_WT	mitochondrion,mitochondrial ribosome,mitochondrial large ribosomal subunit	molecular_function,RNA binding	biological_process
ES_KO / ES_WT	Q9Z2I0	Q9Z2I0	0.236602	0.236602	0.0281551	85	0.0866506	0.0866506	Q9Z2I0	Letm1	LETM1 and EF-hand domain-containing protein 1, mitochondrial	LETM1_MOUSE	25	17.8215	1.17821	ES_KO	ES_WT	mitochondrion,mitochondrial inner membrane,integral component of membrane	calcium:proton antiporter activity,ribosome binding,metal ion binding	mitochondrial calcium ion transport,cellular metal ion homeostasis,protein hexamerization,cristae formation,protein homooligomerization,mitochondrial calcium ion homeostasis,Requires Ontology
ES_KO / ES_WT	Q5SSL4	Q5SSL4	0.236589	0.236589	2.17e-05	15	0.24576	0.24576	Q5SSL4	Abr	Active breakpoint cluster region-related protein	ABR_MOUSE	6	17.8204	1.1782	ES_KO	ES_WT	cytosol,plasma membrane,membrane	Rho guanyl-nucleotide exchange factor activity,GTPase activator activity	negative regulation of cellular extravasation,brain development,actin cytoskeleton organization,negative regulation of cell migration,response to lipopolysaccharide,regulation of Rho protein signal transduction,intracellular signal transduction,inner ear morphogenesis,regulation of vascular permeability,negative regulation of neutrophil degranulation,positive regulation of GTPase activity,negativ…
ES_KO / ES_WT	P52482	P52482	0.23645	0.23645	0.127124	5	0.180147	0.180147	P52482	Ube2e1	Ubiquitin-conjugating enzyme E2 E1	UB2E1_MOUSE	1	17.809	1.17809	ES_KO	ES_WT	ubiquitin ligase complex,nucleus	ubiquitin-protein transferase activity,ATP binding,ISG15 transferase activity,ubiquitin conjugating enzyme activity	protein polyubiquitination,histone monoubiquitination,protein ubiquitination,ISG15-protein conjugation,histone H2B ubiquitination,protein K48-linked ubiquitination
ES_KO / ES_WT	Q9DB05	Q9DB05	0.235494	0.235494	3.69e-10	73	0.232522	0.232522	Q9DB05	Napa	Alpha-soluble NSF attachment protein	SNAA_MOUSE	15	17.7309	1.17731	ES_KO	ES_WT	vacuolar membrane,plasma membrane,membrane,terminal bouton,myelin sheath,synaptobrevin 2-SNAP-25-syntaxin-1a complex,extracellular exosome	SNARE binding,soluble NSF attachment protein activity,protein binding,syntaxin binding,protein complex binding	intracellular protein transport,brain development,regulation of synaptic vesicle priming,neuron differentiation,synaptic transmission, glutamatergic,SNARE complex disassembly,apical protein localization,membrane fusion
ES_KO / ES_WT	Q05A80	Q05A80	0.235191	0.235191	0.00750003	4	0.258593	0.258593	Q05A80	Caprin2	Caprin-2	CAPR2_MOUSE	1	17.7062	1.17706	ES_KO	ES_WT	nucleus,cytoplasm,mitochondrion,centrosome,cytosol,plasma membrane,receptor complex	RNA binding,receptor binding,metal ion binding	negative regulation of translation,negative regulation of cell growth,positive regulation of protein binding,positive regulation of peptidyl-serine phosphorylation,positive regulation of transcription from RNA polymerase II promoter,positive regulation of dendrite morphogenesis,positive regulation of dendritic spine morphogenesis,positive regulation of canonical Wnt signaling pathway
ES_KO / ES_WT	Q8C790	Q8C790	0.23499	0.23499	0.211749	2	0.121706	0.121706	Q8C790	Fam221a	Protein FAM221A	F221A_MOUSE	1	17.6899	1.1769	ES_KO	ES_WT	cellular_component	molecular_function	biological_process
ES_KO / ES_WT	Q99KR3	Q99KR3	0.234859	0.234859	1.06e-10	43	0.22799	0.22799	Q99KR3	Lactb2	Beta-lactamase-like protein 2	LACB2_MOUSE	10	17.6791	1.17679	ES_KO	ES_WT	mitochondrion,mitochondrial matrix	single-stranded RNA binding,endoribonuclease activity,zinc ion binding	RNA phosphodiester bond hydrolysis, endonucleolytic
ES_KO / ES_WT	Q3UZ39	Q3UZ39	0.233491	0.233491	0.251695	25	0.0135226	0.0135226	Q3UZ39	Lrrfip1	Leucine-rich repeat flightless-interacting protein 1	LRRF1_MOUSE	5	17.5676	1.17568	ES_KO	ES_WT	nucleus,cytosol,plasma membrane	DNA binding,protein binding,protein homodimerization activity,cadherin binding	transcription, DNA-templated,positive regulation of NF-kappaB transcription factor activity
ES_KO / ES_WT	O88441	O88441	0.233401	0.233401	0.0056289	25	0.295792	0.295792	O88441	Mtx2	Metaxin-2	MTX2_MOUSE	5	17.5603	1.1756	ES_KO	ES_WT	nucleolus,mitochondrion,mitochondrial outer membrane	molecular_function	protein targeting to mitochondrion,biological_process
ES_KO / ES_WT	P24452	P24452	0.233202	0.233202	0.00281819	28	0.18757	0.18757	P24452	Capg	Macrophage-capping protein	CAPG_MOUSE	7	17.5441	1.17544	ES_KO	ES_WT	extracellular space,nucleus,nucleoplasm,nucleolus,cytoplasm,centriole,melanosome,extracellular exosome,mitotic spindle,Flemming body	protein domain specific binding,protein complex binding,cadherin binding,actin filament binding	cell projection assembly,barbed-end actin filament capping
ES_KO / ES_WT	Q9Z266	Q9Z266	0.232654	0.232654	0.136671	5	0.102814	0.102814	Q9Z266	Snapin	SNARE-associated protein Snapin	SNAPN_MOUSE	2	17.4995	1.17499	ES_KO	ES_WT	Golgi membrane,lysosomal membrane,cytosol,synaptic vesicle,cell junction,secretory granule,synaptic vesicle membrane,BLOC-1 complex,synapse,perinuclear region of cytoplasm,BORC complex,axon cytoplasm	SNARE binding,protein binding	intracellular protein transport,lysosome organization,lysosomal lumen acidification,chemical synaptic transmission,anterograde axonal transport,retrograde axonal transport,endosome to lysosome transport,negative regulation of neuron projection development,synaptic vesicle exocytosis,synaptic vesicle maturation,calcium ion regulated exocytosis,neuron projection development,synaptic vesicle fusion …
ES_KO / ES_WT	Q9CR60	Q9CR60	0.232384	0.232384	0.00226476	20	0.210992	0.210992	Q9CR60	Golt1b	Vesicle transport protein GOT1B	GOT1B_MOUSE	4	17.4774	1.17477	ES_KO	ES_WT	Golgi membrane,endoplasmic reticulum,membrane,integral component of membrane	signal transducer activity	signal transduction,protein transport,vesicle-mediated transport,positive regulation of I-kappaB kinase/NF-kappaB signaling
ES_KO / ES_WT	Q8BMK1	Q8BMK1	0.232123	0.232123	0.000684271	25	0.205015	0.205015	Q8BMK1	Mettl2	Methyltransferase-like protein 2	METL2_MOUSE	6	17.4562	1.17456	ES_KO	ES_WT	cellular_component	tRNA (cytosine) methyltransferase activity	tRNA methylation
ES_KO / ES_WT	Q9DBR1	Q9DBR1	0.231646	0.231646	2.74e-14	149	0.193956	0.193956	Q9DBR1	Xrn2	5'-3' exoribonuclease 2	XRN2_MOUSE	38	17.4174	1.17417	ES_KO	ES_WT	nucleus,nucleolus,membrane,aggresome	3'-5'-exoribonuclease activity,transcription termination site sequence-specific DNA binding,RNA binding,5'-3' exoribonuclease activity,protein binding,5'-3' exonuclease activity,metal ion binding	DNA catabolic process, exonucleolytic,DNA repair,DNA recombination,DNA-templated transcription, termination,regulation of transcription, DNA-templated,mRNA processing,microtubule-based process,spermatogenesis,cell growth,RNA metabolic process,hippocampus development,neuron differentiation,retina development in camera-type eye,RNA phosphodiester bond hydrolysis, exonucleolytic
ES_KO / ES_WT	Q9CR02	Q9CR02	0.23135	0.23135	1.1e-05	45	0.233368	0.233368	Q9CR02	Tma16	Translation machinery-associated protein 16	TMA16_MOUSE	11	17.3933	1.17393	ES_KO	ES_WT	nucleus,nucleolus,ribosome	molecular_function	biological_process
ES_KO / ES_WT	Q8BVU5	Q8BVU5	0.231207	0.231207	0.102591	27	-0.183873	0.183873	Q8BVU5	Nudt9	ADP-ribose pyrophosphatase, mitochondrial	NUDT9_MOUSE	8	17.3817	1.17382	ES_KO	ES_WT	mitochondrion,cell junction,nuclear membrane,extracellular exosome	adenosine-diphosphatase activity,ADP-ribose diphosphatase activity	ADP catabolic process,IDP catabolic process
ES_KO / ES_WT	Q8CFC7	Q8CFC7	0.230633	0.230633	0.0846506	7	0.125917	0.125917	Q8CFC7	Clasrp	CLK4-associating serine/arginine rich protein	CLASR_MOUSE	2	17.335	1.17335	ES_KO	ES_WT	cellular_component,nucleoplasm	molecular_function	mRNA processing,biological_process,RNA splicing
ES_KO / ES_WT	Q9QY93	Q9QY93	0.23047	0.23047	0.0185018	58	0.172358	0.172358	Q9QY93	Dctpp1	dCTP pyrophosphatase 1	DCTP1_MOUSE	12	17.3217	1.17322	ES_KO	ES_WT	cytosol,nucleus,mitochondrion	magnesium ion binding,pyrophosphatase activity,pyrimidine deoxyribonucleotide binding,identical protein binding,nucleoside-triphosphate diphosphatase activity,dCTP diphosphatase activity	dCTP catabolic process,nucleoside triphosphate catabolic process,nucleobase-containing small molecule interconversion,DNA protection,protein homotetramerization
ES_KO / ES_WT	Q9CYX7	Q9CYX7	0.230145	0.230145	8.13e-06	24	0.229682	0.229682	Q9CYX7	Rrp15	RRP15-like protein	RRP15_MOUSE	5	17.2953	1.17295	ES_KO	ES_WT	preribosome, large subunit precursor	molecular_function	maturation of 5.8S rRNA,maturation of LSU-rRNA
ES_KO / ES_WT	Q8VDR9	Q8VDR9	0.229797	0.229797	0.00802004	123	0.146364	0.146364	Q8VDR9	Dock6	Dedicator of cytokinesis protein 6	DOCK6_MOUSE	43	17.267	1.17267	ES_KO	ES_WT	cytosol,perinuclear region of cytoplasm	molecular_function,guanyl-nucleotide exchange factor activity	small GTPase mediated signal transduction,biological_process,positive regulation of GTPase activity
ES_KO / ES_WT	Q922J9	Q922J9	0.229585	0.229585	0.0311904	93	0.0851353	0.0851353	Q922J9	Far1	Fatty acyl-CoA reductase 1	FACR1_MOUSE	19	17.2498	1.1725	ES_KO	ES_WT	peroxisome,peroxisomal membrane,integral component of peroxisomal membrane	fatty-acyl-CoA reductase (alcohol-forming) activity	ether lipid biosynthetic process,wax biosynthetic process,long-chain fatty-acyl-CoA metabolic process,glycerophospholipid biosynthetic process,oxidation-reduction process
ES_KO / ES_WT	A6H5Y3	A6H5Y3	0.229128	0.229128	3.05e-05	101	0.157694	0.157694	A6H5Y3	Mtr	Methionine synthase	METH_MOUSE	25	17.2126	1.17213	ES_KO	ES_WT	cytosol	zinc ion binding,methionine synthase activity,cobalamin binding	methionine biosynthetic process,cobalamin metabolic process,axon regeneration,methylation,pteridine-containing compound metabolic process,cellular response to nitric oxide
ES_KO / ES_WT	Q9Z2F7	Q9Z2F7	0.228891	0.228891	0.00804798	10	0.241187	0.241187	Q9Z2F7	Bnip3l	BCL2/adenovirus E1B 19 kDa protein-interacting protein 3-like	BNI3L_MOUSE	3	17.1933	1.17193	ES_KO	ES_WT	nuclear envelope,mitochondrion,mitochondrial outer membrane,endoplasmic reticulum,cytosol,integral component of membrane,nuclear speck	protein binding,lamin binding,identical protein binding,protein homodimerization activity,protein heterodimerization activity	negative regulation of mitochondrial membrane potential,positive regulation of macroautophagy,mitochondrial protein catabolic process,positive regulation of apoptotic process,negative regulation of apoptotic process,negative regulation of programmed cell death,defense response to virus,negative regulation of cell death,cellular response to hypoxia,mitochondrial outer membrane permeabilization,reg…
ES_KO / ES_WT	Q8R242	Q8R242	0.228398	0.228398	0.178645	5	0.0481722	0.0481722	Q8R242	Ctbs	Di-N-acetylchitobiase	DIAC_MOUSE	2	17.1533	1.17153	ES_KO	ES_WT	extracellular region,extracellular space,lysosome,extracellular exosome	chitinase activity,chitin binding	chitin catabolic process,oligosaccharide catabolic process
ES_KO / ES_WT	Q9CWF2	Q9CWF2	0.228272	0.228272	1.95e-06	5	0.228285	0.228285	Q9CWF2	Tubb2b	Tubulin beta-2B chain	TBB2B_MOUSE	1	17.1431	1.17143	ES_KO	ES_WT	nucleus,cytoplasm,microtubule,microtubule cytoskeleton	GTPase activity,structural constituent of cytoskeleton,GTP binding,protein heterodimerization activity	neuron migration,cytoskeleton organization,microtubule-based process,positive regulation of axon guidance
ES_KO / ES_WT	Q9Z108	Q9Z108	0.228032	0.228032	0.130189	42	0.0696378	0.0696378	Q9Z108	Stau1	Double-stranded RNA-binding protein Staufen homolog 1	STAU1_MOUSE	10	17.1236	1.17124	ES_KO	ES_WT	cytoplasm,endoplasmic reticulum,rough endoplasmic reticulum,cytosol,plasma membrane,cytoplasmic stress granule,membrane,dendrite,intracellular ribonucleoprotein complex,cytoplasmic ribonucleoprotein granule,cell body,extracellular exosome	RNA binding,protein binding	intracellular mRNA localization,positive regulation of viral genome replication,positive regulation by virus of viral protein levels in host cell
ES_KO / ES_WT	Q3TIR1	Q3TIR1	0.227935	0.227935	0.154218	11	0.0736918	0.0736918	Q3TIR1	Trappc13	Trafficking protein particle complex subunit 13	TPC13_MOUSE	5	17.1157	1.17116	ES_KO	ES_WT	cellular_component	molecular_function	biological_process
ES_KO / ES_WT	Q99MV7	Q99MV7	0.2277	0.2277	9.75e-06	26	0.63153	0.63153	Q99MV7	Rnf17	RING finger protein 17	RNF17_MOUSE	7	17.0967	1.17097	ES_KO	ES_WT	nucleus,cytoplasm	protein homodimerization activity,metal ion binding	multicellular organism development,spermatid development
ES_KO / ES_WT	Q91V92	Q91V92	0.22756	0.22756	4.45e-25	378	0.26598	0.26598	Q91V92	Acly	ATP-citrate synthase	ACLY_MOUSE	64	17.0853	1.17085	ES_KO	ES_WT	nucleoplasm,mitochondrion,cytosol,plasma membrane,citrate lyase complex,membrane,extracellular exosome	ATP citrate synthase activity,protein binding,ATP binding,metal ion binding,cofactor binding	acetyl-CoA biosynthetic process,citrate metabolic process,oxaloacetate metabolic process,fatty acid biosynthetic process,lipid biosynthetic process
ES_KO / ES_WT	Q922P9	Q922P9	0.227291	0.227291	0.00111272	108	0.146594	0.146594	Q922P9	Glyr1	Putative oxidoreductase GLYR1	GLYR1_MOUSE	20	17.0635	1.17063	ES_KO	ES_WT	nucleosome,nucleoplasm,Golgi apparatus,cytosol,nuclear speck	DNA binding,phosphogluconate dehydrogenase (decarboxylating) activity,methylated histone binding,histone binding,NAD binding	oxidation-reduction process
ES_KO / ES_WT	Q8BG05	Q8BG05	0.227243	0.227243	9.57e-06	169	0.231724	0.231724	Q8BG05	Hnrnpa3	Heterogeneous nuclear ribonucleoprotein A3	ROA3_MOUSE	30	17.0596	1.1706	ES_KO	ES_WT	spliceosomal complex	RNA binding	mRNA processing,RNA splicing
ES_KO / ES_WT	Q3TXS7	Q3TXS7	0.22671	0.22671	1.38e-14	301	0.201456	0.201456	Q3TXS7	Psmd1	26S proteasome non-ATPase regulatory subunit 1	PSMD1_MOUSE	51	17.0163	1.17016	ES_KO	ES_WT	proteasome complex,nucleus,proteasome regulatory particle, base subcomplex,membrane,proteasome accessory complex,proteasome storage granule,extracellular exosome	protein binding,enzyme regulator activity,endopeptidase activity	regulation of protein catabolic process,proteasome-mediated ubiquitin-dependent protein catabolic process,regulation of catalytic activity
ES_KO / ES_WT	Q8R395	Q8R395	0.226342	0.226342	0.181003	5	-0.0201766	0.0201766	Q8R395	Commd5	COMM domain-containing protein 5	COMD5_MOUSE	2	16.9865	1.16986	ES_KO	ES_WT	nucleus,nucleoplasm,cytosol	molecular_function	transcription, DNA-templated,regulation of transcription, DNA-templated
ES_KO / ES_WT	P97480	P97480	0.226069	0.226069	0.000198747	34	0.272761	0.272761	P97480	Eya3	Eyes absent homolog 3	EYA3_MOUSE	8	16.9643	1.16964	ES_KO	ES_WT	nucleus,nucleoplasm,transcription factor complex,cytoplasm,centrosome	chromatin binding,protein tyrosine phosphatase activity,protein binding,protein tyrosine/serine/threonine phosphatase activity,metal ion binding	double-strand break repair,transcription, DNA-templated,regulation of transcription, DNA-templated,protein dephosphorylation,multicellular organism development,response to ionizing radiation,histone dephosphorylation,cell differentiation,peptidyl-tyrosine dephosphorylation,positive regulation of DNA repair,anatomical structure development,negative regulation of extrinsic apoptotic signaling pathw…
ES_KO / ES_WT	Q6P5E4	Q6P5E4	0.225832	0.225832	3.41e-13	250	0.212068	0.212068	Q6P5E4	Uggt1	UDP-glucose:glycoprotein glucosyltransferase 1	UGGG1_MOUSE	56	16.9452	1.16945	ES_KO	ES_WT	endoplasmic reticulum,endoplasmic reticulum lumen,endoplasmic reticulum-Golgi intermediate compartment,protein complex,extracellular exosome	UDP-glucose:glycoprotein glucosyltransferase activity,protein binding,unfolded protein binding	protein N-linked glycosylation via asparagine,endoplasmic reticulum unfolded protein response,'de novo' posttranslational protein folding,ER-associated misfolded protein catabolic process,UDP-glucosylation
ES_KO / ES_WT	Q61165	Q61165	0.225427	0.225427	0.251953	2	0.036776	0.036776	Q61165	Slc9a1	Sodium/hydrogen exchanger 1	SL9A1_MOUSE	2	16.9123	1.16912	ES_KO	ES_WT	nucleoplasm,cytoplasm,mitochondrion,endoplasmic reticulum,endoplasmic reticulum membrane,plasma membrane,integral component of plasma membrane,focal adhesion,cell surface,intercalated disc,membrane,basolateral plasma membrane,apical plasma membrane,T-tubule,membrane raft,perinuclear region of cytoplasm,extracellular exosome,cation-transporting ATPase complex	calmodulin binding,sodium:proton antiporter activity,potassium:proton antiporter activity,protein phosphatase 2B binding,calcium-dependent protein binding	sodium ion transport,cellular sodium ion homeostasis,regulation of pH,response to acidic pH,positive regulation of cardiac muscle hypertrophy,regulation of cardiac muscle contraction by calcium ion signaling,cell growth,positive regulation of cell growth,cellular response to insulin stimulus,positive regulation of mitochondrial membrane permeability,response to muscle stretch,response to drug,pos…
ES_KO / ES_WT	Q9CQC8	Q9CQC8	0.225406	0.225406	0.000435237	14	0.17043	0.17043	Q9CQC8	Spg21	Maspardin	SPG21_MOUSE	3	16.9106	1.16911	ES_KO	ES_WT	cytosol,trans-Golgi network transport vesicle,intracellular membrane-bounded organelle	CD4 receptor binding	biological_process
ES_KO / ES_WT	Q8C5H8	Q8C5H8	0.225362	0.225362	0.00122332	35	0.166149	0.166149	Q8C5H8	Nadk2	NAD kinase 2, mitochondrial	NAKD2_MOUSE	9	16.9071	1.16907	ES_KO	ES_WT	mitochondrion	NAD+ kinase activity,ATP binding,protein homodimerization activity	NADP biosynthetic process,phosphorylation,NAD metabolic process
ES_KO / ES_WT	Q920A5	Q920A5	0.22527	0.22527	1.72e-07	78	0.179417	0.179417	Q920A5	Scpep1	Retinoid-inducible serine carboxypeptidase	RISC_MOUSE	14	16.8996	1.169	ES_KO	ES_WT	cytosol,extracellular exosome	serine-type carboxypeptidase activity	retinoic acid metabolic process,negative regulation of blood pressure,proteolysis involved in cellular protein catabolic process,Requires Ontology
ES_KO / ES_WT	Q9JKX6	Q9JKX6	0.225146	0.225146	4.93e-08	57	0.228046	0.228046	Q9JKX6	Nudt5	ADP-sugar pyrophosphatase	NUDT5_MOUSE	12	16.8896	1.1689	ES_KO	ES_WT	nucleus,extracellular exosome	magnesium ion binding,nucleotidyltransferase activity,nucleoside-diphosphatase activity,ADP-sugar diphosphatase activity,snoRNA binding,protein homodimerization activity,8-oxo-dGDP phosphatase activity,ADP-ribose diphosphatase activity,m7G(5')pppN diphosphatase activity	nucleobase-containing compound metabolic process,chromatin remodeling,ribonucleoside diphosphate catabolic process,D-ribose catabolic process,ATP generation from poly-ADP-D-ribose
ES_KO / ES_WT	Q8BL95	Q8BL95	0.22482	0.22482	0.00332528	5	0.224549	0.224549	Q8BL95	NaN	UPF0769 protein C21orf59 homolog	CU059_MOUSE	1	16.8632	1.16863	ES_KO	ES_WT	nucleus,cytosol	molecular_function	cell projection morphogenesis
ES_KO / ES_WT	Q9ESC8	Q9ESC8	0.224365	0.224365	3.09e-05	25	0.297139	0.297139	Q9ESC8	Aff4	AF4/FMR2 family member 4	AFF4_MOUSE	6	16.8263	1.16826	ES_KO	ES_WT	fibrillar center,nucleus,transcription elongation factor complex,transcriptionally active chromatin	protein binding	transcription, DNA-templated,regulation of transcription, DNA-templated,spermatid development
ES_KO / ES_WT	O55111	O55111	0.223988	0.223988	0.170408	12	-0.0285093	0.0285093	O55111	Dsg2	Desmoglein-2	DSG2_MOUSE	3	16.7958	1.16796	ES_KO	ES_WT	plasma membrane,cell surface,intercalated disc,integral component of membrane,apical plasma membrane,lateral plasma membrane,desmosome,extracellular exosome	calcium ion binding,cell adhesion molecule binding	desmosome organization,Purkinje myocyte development,cell adhesion,homophilic cell adhesion via plasma membrane adhesion molecules,response to progesterone,maternal process involved in female pregnancy,bundle of His cell-Purkinje myocyte adhesion involved in cell communication,regulation of heart rate by cardiac conduction,regulation of ventricular cardiac muscle cell action potential
ES_KO / ES_WT	O08583	O08583	0.223886	0.223886	0.000174404	76	0.268243	0.268243	O08583	Alyref	THO complex subunit 4	THOC4_MOUSE	11	16.7875	1.16788	ES_KO	ES_WT	nucleus,spliceosomal complex,cytoplasm,nuclear speck	single-stranded DNA binding,RNA binding	mRNA processing,RNA splicing,mRNA transport
ES_KO / ES_WT	Q8BX17	Q8BX17	0.223623	0.223623	2.22e-16	198	0.275126	0.275126	Q8BX17	Gemin5	Gem-associated protein 5	GEMI5_MOUSE	39	16.7662	1.16766	ES_KO	ES_WT	nucleoplasm,cytoplasm,cytosol,membrane,nuclear body,SMN complex,SMN-Gemin2 complex,SMN-Sm protein complex,Gemini of coiled bodies,cytosolic large ribosomal subunit	RNA 7-methylguanosine cap binding,RNA binding,mRNA 3'-UTR binding,snRNA binding,U1 snRNA binding,U4 snRNA binding,U4atac snRNA binding,ribosome binding	spliceosomal snRNP assembly,translation,regulation of translation
ES_KO / ES_WT	Q62077	Q62077	0.223274	0.223274	6.42e-07	49	0.307102	0.307102	Q62077	Plcg1	1-phosphatidylinositol 4,5-bisphosphate phosphodiesterase gamma-1	PLCG1_MOUSE	19	16.738	1.16738	ES_KO	ES_WT	ruffle,cytoplasm,cytosol,plasma membrane,cell-cell junction,COP9 signalosome,lamellipodium,cell projection	phosphatidylinositol phospholipase C activity,signal transducer activity,neurotrophin TRKA receptor binding,calcium ion binding,protein binding,protein kinase binding,receptor tyrosine kinase binding,glutamate receptor binding	in utero embryonic development,stimulatory C-type lectin receptor signaling pathway,epidermal growth factor receptor signaling pathway,phospholipid catabolic process,positive regulation of epithelial cell migration,cell migration,calcium-mediated signaling,positive regulation of blood vessel endothelial cell migration,positive regulation of angiogenesis,T cell receptor signaling pathway,positive …
ES_KO / ES_WT	Q9R0P4	Q9R0P4	0.223188	0.223188	2.14e-06	34	0.29611	0.29611	Q9R0P4	Smap	Small acidic protein	SMAP_MOUSE	5	16.731	1.16731	ES_KO	ES_WT	cellular_component	molecular_function	biological_process
ES_KO / ES_WT	P61620	P61620	0.223157	0.223157	0.00444034	59	0.306886	0.306886	P61620	Sec61a1	Protein transport protein Sec61 subunit alpha isoform 1	S61A1_MOUSE	8	16.7285	1.16729	ES_KO	ES_WT	endoplasmic reticulum membrane,rough endoplasmic reticulum,membrane,integral component of membrane,phagocytic vesicle membrane	transmembrane transporter activity,ribosome binding	SRP-dependent cotranslational protein targeting to membrane,posttranslational protein targeting to membrane,endoplasmic reticulum organization,cell growth,response to interferon-gamma,pronephric nephron development,transmembrane transport
ES_KO / ES_WT	Q9D0F3	Q9D0F3	0.223007	0.223007	8.03e-06	83	0.209275	0.209275	Q9D0F3	Lman1	Protein ERGIC-53	LMAN1_MOUSE	16	16.7164	1.16716	ES_KO	ES_WT	Golgi membrane,endoplasmic reticulum membrane,endoplasmic reticulum-Golgi intermediate compartment,Golgi apparatus,membrane,integral component of membrane,sarcomere,ER to Golgi transport vesicle,endoplasmic reticulum-Golgi intermediate compartment membrane,host cell perinuclear region of cytoplasm,extracellular exosome	mannose binding,metal ion binding	ER to Golgi vesicle-mediated transport,endoplasmic reticulum organization,Golgi organization,positive regulation of organelle organization,protein transport
ES_KO / ES_WT	Q8K2T8	Q8K2T8	0.222909	0.222909	6.53e-07	85	0.282738	0.282738	Q8K2T8	Paf1	RNA polymerase II-associated factor 1 homolog	PAF1_MOUSE	19	16.7084	1.16708	ES_KO	ES_WT	nucleoplasm,cytoplasm,membrane,Cdc73/Paf1 complex,cell junction	RNA polymerase II core binding,chromatin binding,protein binding	negative regulation of transcription from RNA polymerase II promoter,endodermal cell fate commitment,transcription elongation from RNA polymerase II promoter,mRNA polyadenylation,histone monoubiquitination,Wnt signaling pathway,nucleosome positioning,stem cell population maintenance,positive regulation of histone methylation,positive regulation of mRNA 3'-end processing,positive regulation of tra…
ES_KO / ES_WT	Q9DBB1	Q9DBB1	0.222356	0.222356	0.233145	8	-0.0213986	0.0213986	Q9DBB1	Dusp6	Dual specificity protein phosphatase 6	DUS6_MOUSE	4	16.6637	1.16664	ES_KO	ES_WT	cytoplasm,cytosol	phosphoprotein phosphatase activity,protein tyrosine phosphatase activity,protein binding,MAP kinase tyrosine/serine/threonine phosphatase activity	inactivation of MAPK activity,negative regulation of protein phosphorylation,protein dephosphorylation,dorsal/ventral pattern formation,response to organic cyclic compound,cell differentiation,peptidyl-tyrosine dephosphorylation,regulation of fibroblast growth factor receptor signaling pathway,response to drug,regulation of endodermal cell fate specification,positive regulation of apoptotic proce…
ES_KO / ES_WT	Q9WV34	Q9WV34	0.222345	0.222345	0.0105543	5	0.223052	0.223052	Q9WV34	Mpp2	MAGUK p55 subfamily member 2	MPP2_MOUSE	1	16.6628	1.16663	ES_KO	ES_WT	cytoplasm,cytoskeleton,postsynaptic density,cell junction,dendrite membrane,dendritic spine membrane,dendritic spine,dendritic shaft,postsynaptic membrane	protein binding,PDZ domain binding,ion channel binding	protein homooligomerization,excitatory postsynaptic potential,long-term synaptic potentiation
ES_KO / ES_WT	Q9DCW4	Q9DCW4	0.222335	0.222335	0.000302386	67	0.170588	0.170588	Q9DCW4	Etfb	Electron transfer flavoprotein subunit beta	ETFB_MOUSE	16	16.662	1.16662	ES_KO	ES_WT	mitochondrion,mitochondrial matrix,cytosol,mitochondrial electron transfer flavoprotein complex,extracellular exosome	electron carrier activity	fatty acid beta-oxidation using acyl-CoA dehydrogenase
ES_KO / ES_WT	Q8VDP2	Q8VDP2	0.222187	0.222187	0.0972299	5	0.0723122	0.0723122	Q8VDP2	NaN	UPF0428 protein CXorf56 homolog	CX056_MOUSE	2	16.6501	1.1665	ES_KO	ES_WT	cellular_component	molecular_function	biological_process
ES_KO / ES_WT	Q9WVG6	Q9WVG6	0.221818	0.221818	3.5e-08	54	0.208005	0.208005	Q9WVG6	Carm1	Histone-arginine methyltransferase CARM1	CARM1_MOUSE	14	16.6202	1.1662	ES_KO	ES_WT	nucleus,nucleoplasm,cytoplasm,cytosol,protein complex,RNA polymerase II transcription factor complex	RNA polymerase II transcription coactivator activity,transcription coactivator activity,protein binding,protein methyltransferase activity,histone-arginine N-methyltransferase activity,protein-arginine N-methyltransferase activity,ligand-dependent nuclear receptor transcription coactivator activity,protein-arginine omega-N asymmetric methyltransferase activity,histone methyltransferase activity (…	regulation of growth plate cartilage chondrocyte proliferation,transcription, DNA-templated,regulation of transcription, DNA-templated,protein methylation,aging,positive regulation of cell proliferation,histone methylation,peptidyl-arginine methylation, to asymmetrical-dimethyl arginine,intracellular steroid hormone receptor signaling pathway,intracellular estrogen receptor signaling pathway,nega…
ES_KO / ES_WT	Q921N7	Q921N7	0.221421	0.221421	0.0876639	9	0.18503	0.18503	Q921N7	Tmem70	Transmembrane protein 70, mitochondrial	TMM70_MOUSE	2	16.5882	1.16588	ES_KO	ES_WT	nucleoplasm,mitochondrion,mitochondrial inner membrane,integral component of mitochondrial membrane	molecular_function	mitochondrial proton-transporting ATP synthase complex assembly
ES_KO / ES_WT	Q6PAQ4	Q6PAQ4	0.221383	0.221383	0.0126213	45	0.230813	0.230813	Q6PAQ4	Rexo4	RNA exonuclease 4	REXO4_MOUSE	11	16.5851	1.16585	ES_KO	ES_WT	nucleus,nucleolus,nuclear speck	RNA binding,exonuclease activity	biological_process,nucleic acid phosphodiester bond hydrolysis
ES_KO / ES_WT	O35345	O35345	0.220764	0.220764	0.000183246	17	0.229463	0.229463	O35345	Kpna6	Importin subunit alpha-7	IMA7_MOUSE	6	16.535	1.16535	ES_KO	ES_WT	nuclear pore,nucleoplasm,cytosol,membrane	protein binding,nuclear localization sequence binding,protein transporter activity	protein import into nucleus,NLS-bearing protein import into nucleus,positive regulation of transcription from RNA polymerase II promoter,maternal process involved in female pregnancy
ES_KO / ES_WT	P97855	P97855	0.21993	0.21993	5.39e-09	178	0.328792	0.328792	P97855	G3bp1	Ras GTPase-activating protein-binding protein 1	G3BP1_MOUSE	24	16.4677	1.16468	ES_KO	ES_WT	nucleus,cytosol,plasma membrane,focal adhesion,cytoplasmic stress granule	DNA binding,RNA binding,mRNA binding,helicase activity,endonuclease activity,protein binding,ATP binding	transport,negative regulation of canonical Wnt signaling pathway,nucleic acid phosphodiester bond hydrolysis
ES_KO / ES_WT	O88455	O88455	0.219923	0.219923	3.13e-05	25	0.283208	0.283208	O88455	Dhcr7	7-dehydrocholesterol reductase	DHCR7_MOUSE	6	16.4672	1.16467	ES_KO	ES_WT	nuclear outer membrane,endoplasmic reticulum,cytosol,membrane,integral component of endoplasmic reticulum membrane	sterol delta7 reductase activity,7-dehydrocholesterol reductase activity,NADP binding	blood vessel development,cholesterol biosynthetic process,post-embryonic development,sterol biosynthetic process,brassinosteroid biosynthetic process,cell differentiation,lung development,multicellular organism growth,regulation of cell proliferation,regulation of cholesterol biosynthetic process,oxidation-reduction process
ES_KO / ES_WT	P27546	P27546	0.219923	0.219923	4.03e-25	246	0.295185	0.295185	P27546	Map4	Microtubule-associated protein 4	MAP4_MOUSE	43	16.4671	1.16467	ES_KO	ES_WT	cytoplasm,microtubule,microtubule associated complex,axoneme,postsynaptic density,neuron projection,extracellular exosome,mitotic spindle	RNA binding,protein binding,microtubule binding	mitotic spindle organization,neuron projection development,microtubule sliding,establishment of spindle orientation,cell division,negative regulation of nonmotile primary cilium assembly
ES_KO / ES_WT	Q7TNE3	Q7TNE3	0.219896	0.219896	0.00145708	71	0.140698	0.140698	Q7TNE3	Spag7	Sperm-associated antigen 7	SPAG7_MOUSE	13	16.465	1.16465	ES_KO	ES_WT	nucleus	molecular_function,nucleic acid binding	biological_process
ES_KO / ES_WT	Q8VEB4	Q8VEB4	0.21987	0.21987	0.00998024	26	0.144179	0.144179	Q8VEB4	Pla2g15	Group XV phospholipase A2	PAG15_MOUSE	6	16.4629	1.16463	ES_KO	ES_WT	extracellular space,nucleoplasm,mitochondrion,lysosome,membrane,intracellular membrane-bounded organelle,extracellular exosome	O-acyltransferase activity,calcium-independent phospholipase A2 activity,lysophospholipase activity	fatty acid metabolic process,glycerophospholipid metabolic process,ceramide metabolic process,phosphatidylcholine catabolic process,phosphatidylethanolamine catabolic process
ES_KO / ES_WT	Q8BG81	Q8BG81	0.219804	0.219804	0.0303373	80	0.0606362	0.0606362	Q8BG81	Poldip3	Polymerase delta-interacting protein 3	PDIP3_MOUSE	15	16.4576	1.16458	ES_KO	ES_WT	cytoplasmic mRNA processing body,nuclear speck,transcription export complex,exon-exon junction complex	RNA binding	poly(A)+ mRNA export from nucleus,positive regulation of translation
ES_KO / ES_WT	Q8K310	Q8K310	0.219507	0.219507	4.24e-09	291	0.167148	0.167148	Q8K310	Matr3	Matrin-3	MATR3_MOUSE	47	16.4336	1.16434	ES_KO	ES_WT	nucleus,membrane,nuclear matrix	RNA binding,zinc ion binding	heart valve development,ventricular septum development,posttranscriptional regulation of gene expression
ES_KO / ES_WT	P63260	P63260	0.21897	0.21897	0.14669	24	0.0999313	0.0999313	P63260	Actg1	Actin, cytoplasmic 2	ACTG_MOUSE	2	16.3902	1.1639	ES_KO	ES_WT	extracellular space,nucleus,cytosol,plasma membrane,focal adhesion,actin cytoskeleton,membrane,myofibril,extracellular matrix,filamentous actin,costamere,myelin sheath,extracellular exosome,blood microparticle,dense body	structural constituent of cytoskeleton,protein binding,ATP binding,ubiquitin protein ligase binding,identical protein binding	retina homeostasis,response to mechanical stimulus,sarcomere organization,response to calcium ion,membrane organization,platelet aggregation
ES_KO / ES_WT	Q8CII2	Q8CII2	0.218565	0.218565	0.000124084	41	0.236695	0.236695	Q8CII2	Cdc123	Cell division cycle protein 123 homolog	CD123_MOUSE	12	16.3576	1.16358	ES_KO	ES_WT	cytoplasm	molecular_function	regulation of translation,cell cycle arrest,cell division
ES_KO / ES_WT	Q8BVE8	Q8BVE8	0.218236	0.218236	0.173363	5	-0.041755	0.041755	Q8BVE8	Whsc1	Histone-lysine N-methyltransferase NSD2	NSD2_MOUSE	2	16.331	1.16331	ES_KO	ES_WT	nucleus,chromosome	chromatin binding,histone-lysine N-methyltransferase activity,sequence-specific DNA binding,metal ion binding	negative regulation of transcription from RNA polymerase II promoter,membranous septum morphogenesis,atrial septum primum morphogenesis,atrial septum secundum morphogenesis,transcription, DNA-templated,regulation of transcription, DNA-templated,histone H3-K36 methylation,histone H4-K20 methylation,positive regulation of isotype switching to IgA isotypes,bone development,regulation of establishmen…
ES_KO / ES_WT	P51432	P51432	0.217656	0.217656	7.24e-11	125	0.238768	0.238768	P51432	Plcb3	1-phosphatidylinositol 4,5-bisphosphate phosphodiesterase beta-3	PLCB3_MOUSE	27	16.2842	1.16284	ES_KO	ES_WT	nucleoplasm,protein complex	phosphatidylinositol phospholipase C activity,signal transducer activity,calcium ion binding,calmodulin binding,cadherin binding	regulation of systemic arterial blood pressure,chemical synaptic transmission,lipid catabolic process,intracellular signal transduction
ES_KO / ES_WT	P45878	P45878	0.217584	0.217584	0.0213658	25	0.177656	0.177656	P45878	Fkbp2	Peptidyl-prolyl cis-trans isomerase FKBP2	FKBP2_MOUSE	6	16.2785	1.16278	ES_KO	ES_WT	cytoplasm,endoplasmic reticulum membrane,extracellular exosome	peptidyl-prolyl cis-trans isomerase activity,FK506 binding	protein peptidyl-prolyl isomerization,chaperone-mediated protein folding
ES_KO / ES_WT	Q6P5D8	Q6P5D8	0.21721	0.21721	9.33e-05	229	-0.118895	0.118895	Q6P5D8	Smchd1	Structural maintenance of chromosomes flexible hinge domain-containing protein 1	SMHD1_MOUSE	52	16.2483	1.16248	ES_KO	ES_WT	Barr body,nuclear chromosome, telomeric region	ATP binding,ATPase activity	dosage compensation by inactivation of X chromosome,nose development,chromosome organization,inactivation of X chromosome by DNA methylation
ES_KO / ES_WT	Q07813	Q07813	0.216844	0.216844	0.000355424	87	0.248887	0.248887	Q07813	Bax	Apoptosis regulator BAX	BAX_MOUSE	12	16.2188	1.16219	ES_KO	ES_WT	intracellular,nucleus,nuclear envelope,cytoplasm,mitochondrion,mitochondrial outer membrane,mitochondrial permeability transition pore complex,endoplasmic reticulum,endoplasmic reticulum membrane,cytosol,membrane,integral component of membrane,mitochondrial membrane,pore complex,extracellular exosome,Bcl-2 family protein complex,BAX complex,cell periphery	protein binding,lipid binding,channel activity,Hsp70 protein binding,identical protein binding,protein homodimerization activity,protein heterodimerization activity,chaperone binding,BH3 domain binding	ovarian follicle development,neuron migration,leukocyte homeostasis,T cell homeostatic proliferation,B cell homeostasis,B cell apoptotic process,kidney development,release of cytochrome c from mitochondria,protein insertion into mitochondrial membrane involved in apoptotic signaling pathway,blood vessel remodeling,myeloid cell homeostasis,B cell negative selection,B cell homeostatic proliferation…
ES_KO / ES_WT	Q9D7X8	Q9D7X8	0.216594	0.216594	0.00329928	30	0.181972	0.181972	Q9D7X8	Ggct	Gamma-glutamylcyclotransferase	GGCT_MOUSE	7	16.1987	1.16199	ES_KO	ES_WT	cytosol,extracellular exosome	gamma-glutamylcyclotransferase activity,protein homodimerization activity	release of cytochrome c from mitochondria
ES_KO / ES_WT	Q3TWW8	Q3TWW8	0.216487	0.216487	1.96e-05	54	0.189753	0.189753	Q3TWW8	Srsf6	Serine/arginine-rich splicing factor 6	SRSF6_MOUSE	12	16.1901	1.1619	ES_KO	ES_WT	nuclear speck	RNA binding,protein binding,pre-mRNA binding	alternative mRNA splicing, via spliceosome,regulation of alternative mRNA splicing, via spliceosome,mRNA splice site selection,regulation of keratinocyte proliferation,response to insulin,negative regulation of keratinocyte differentiation,negative regulation of mRNA splicing, via spliceosome,positive regulation of epithelial cell proliferation involved in lung morphogenesis,negative regulation o…
ES_KO / ES_WT	P62911	P62911	0.216468	0.216468	2.51e-05	82	0.358701	0.358701	P62911	Rpl32	60S ribosomal protein L32	RL32_MOUSE	12	16.1885	1.16189	ES_KO	ES_WT	membrane,cytosolic large ribosomal subunit	RNA binding,structural constituent of ribosome	translation
ES_KO / ES_WT	Q6P0X2	Q6P0X2	0.216182	0.216182	0.023986	5	0.219623	0.219623	Q6P0X2	Znf511	Zinc finger protein 511	ZN511_MOUSE	1	16.1655	1.16166	ES_KO	ES_WT	nucleus	DNA binding,metal ion binding	transcription, DNA-templated,regulation of transcription, DNA-templated,biological_process
ES_KO / ES_WT	Q8K4L0	Q8K4L0	0.215657	0.215657	1e-11	111	0.241105	0.241105	Q8K4L0	Ddx54	ATP-dependent RNA helicase DDX54	DDX54_MOUSE	27	16.1233	1.16123	ES_KO	ES_WT	nucleus,nucleolus,cytoplasm,Golgi apparatus,membrane	transcription corepressor activity,RNA binding,ATP-dependent RNA helicase activity,receptor binding,ATP binding,estrogen receptor binding	transcription, DNA-templated,regulation of transcription, DNA-templated,RNA processing,RNA secondary structure unwinding,RNA metabolic process,negative regulation of nucleic acid-templated transcription
ES_KO / ES_WT	Q9CR68	Q9CR68	0.215579	0.215579	0.00220494	45	0.154043	0.154043	Q9CR68	Uqcrfs1	Cytochrome b-c1 complex subunit Rieske, mitochondrial	UCRI_MOUSE	10	16.1169	1.16117	ES_KO	ES_WT	mitochondrion,mitochondrial inner membrane,mitochondrial respiratory chain complex III,myelin sheath	protein binding,ubiquinol-cytochrome-c reductase activity,protein complex binding,metal ion binding,2 iron, 2 sulfur cluster binding	response to hormone,response to drug,response to antibiotic,oxidation-reduction process,hydrogen ion transmembrane transport
ES_KO / ES_WT	Q60739	Q60739	0.215335	0.215335	0.218077	41	-0.028614	0.028614	Q60739	Bag1	BAG family molecular chaperone regulator 1	BAG1_MOUSE	8	16.0973	1.16097	ES_KO	ES_WT	nucleus,cytoplasm,cytosol	adenyl-nucleotide exchange factor activity,protein binding,chaperone binding,phosphoprotein binding	negative regulation of protein phosphorylation,apoptotic process,neuron differentiation,negative regulation of apoptotic process,positive regulation of neuron apoptotic process,positive regulation of transcription from RNA polymerase II promoter,regulation of catalytic activity,chaperone cofactor-dependent protein refolding,protein localization to mitochondrion,negative regulation of motor neuron…
ES_KO / ES_WT	Q9D7K5	Q9D7K5	0.215255	0.215255	0.00972678	5	0.21535	0.21535	Q9D7K5	Atp5sl	ATP synthase subunit s-like protein	AT5SL_MOUSE	1	16.0909	1.16091	ES_KO	ES_WT	mitochondrion	molecular_function	biological_process
ES_KO / ES_WT	Q60649	Q60649	0.215253	0.215253	8.11e-08	63	0.23287	0.23287	Q60649	Clpb	Caseinolytic peptidase B protein homolog	CLPB_MOUSE	16	16.0908	1.16091	ES_KO	ES_WT	mitochondrion	ATP binding,ATPase activity	cellular response to heat
ES_KO / ES_WT	Q91XF0	Q91XF0	0.215226	0.215226	0.00122921	25	0.25708	0.25708	Q91XF0	Pnpo	Pyridoxine-5'-phosphate oxidase	PNPO_MOUSE	5	16.0886	1.16089	ES_KO	ES_WT	nucleoplasm,cytosol,extracellular exosome	pyridoxamine-phosphate oxidase activity,FMN binding,pyridoxal phosphate binding,protein homodimerization activity	pyridoxine biosynthetic process,pyridoxal phosphate biosynthetic process,oxidation-reduction process
ES_KO / ES_WT	P09405	P09405	0.215027	0.215027	1.98e-10	172	0.255105	0.255105	P09405	Ncl	Nucleolin	NUCL_MOUSE	39	16.0725	1.16073	ES_KO	ES_WT	nucleus,nucleoplasm,nucleolus,cell cortex,membrane,intracellular ribonucleoprotein complex,cytoplasmic ribonucleoprotein granule,extracellular exosome	RNA binding,protein binding,protein C-terminus binding,telomeric DNA binding,identical protein binding,DNA topoisomerase binding,mRNA 5'-UTR binding	angiogenesis,negative regulation of translation,positive regulation of transcription from RNA polymerase II promoter,cellular response to epidermal growth factor stimulus,positive regulation of transcription of nuclear large rRNA transcript from RNA polymerase I promoter
ES_KO / ES_WT	Q9D903	Q9D903	0.214814	0.214814	0.000521856	96	0.157769	0.157769	Q9D903	Ebna1bp2	Probable rRNA-processing protein EBP2	EBP2_MOUSE	17	16.0555	1.16055	ES_KO	ES_WT	nucleus,nucleolus,preribosome, large subunit precursor,nuclear periphery	RNA binding	rRNA processing,ribosomal large subunit biogenesis
ES_KO / ES_WT	Q8BUV3	Q8BUV3	0.214807	0.214807	0.133568	5	0.0689686	0.0689686	Q8BUV3	Gphn	Gephyrin	GEPH_MOUSE	2	16.0549	1.16055	ES_KO	ES_WT	intracellular,cytoplasm,cytoskeleton,extrinsic component of plasma membrane,cell junction,dendrite,neuronal cell body,postsynaptic membrane,inhibitory synapse,postsynapse,postsynaptic specialization	protein binding,ATP binding,cytoskeletal protein binding,nitrate reductase activity,molybdopterin cofactor binding,metal ion binding,molybdopterin adenylyltransferase activity,molybdopterin molybdotransferase activity,structural constituent of postsynaptic specialization	Mo-molybdopterin cofactor biosynthetic process,establishment of synaptic specificity at neuromuscular junction,response to metal ion,molybdenum incorporation into molybdenum-molybdopterin complex,molybdopterin cofactor biosynthetic process,oxidation-reduction process,glycine receptor clustering,gamma-aminobutyric acid receptor clustering,maintenance of postsynaptic specialization structure,postsy…
ES_KO / ES_WT	Q922Q4	Q922Q4	0.214706	0.214706	3.08e-08	85	0.373705	0.373705	Q922Q4	Pycr2	Pyrroline-5-carboxylate reductase 2	P5CR2_MOUSE	14	16.0467	1.16047	ES_KO	ES_WT	mitochondrion	pyrroline-5-carboxylate reductase activity	proline biosynthetic process,cellular response to oxidative stress,oxidation-reduction process,L-proline biosynthetic process
ES_KO / ES_WT	Q80TE0	Q80TE0	0.214633	0.214633	3.75e-11	97	0.160426	0.160426	Q80TE0	Rpap1	RNA polymerase II-associated protein 1	RPAP1_MOUSE	20	16.0409	1.16041	ES_KO	ES_WT	nucleus,RNA polymerase complex	DNA binding,DNA-directed RNA polymerase activity	transcription from RNA polymerase II promoter
ES_KO / ES_WT	Q9Z248	Q9Z248	0.214603	0.214603	0.0223389	23	0.162293	0.162293	Q9Z248	Aebp2	Zinc finger protein AEBP2	AEBP2_MOUSE	6	16.0385	1.16038	ES_KO	ES_WT	nucleus,ESC/E(Z) complex	RNA polymerase II core promoter proximal region sequence-specific DNA binding,transcriptional repressor activity, RNA polymerase II core promoter proximal region sequence-specific binding,DNA binding,transcription corepressor activity,metal ion binding	negative regulation of transcription from RNA polymerase II promoter,transcription, DNA-templated,regulation of transcription, DNA-templated,chromatin modification
ES_KO / ES_WT	Q9DCM2	Q9DCM2	0.214576	0.214576	0.202234	2	-0.368889	0.368889	Q9DCM2	Gstk1	Glutathione S-transferase kappa 1	GSTK1_MOUSE	2	16.0363	1.16036	ES_KO	ES_WT	intracellular,mitochondrion,mitochondrial inner membrane,mitochondrial matrix,peroxisome,membrane,extracellular exosome	glutathione transferase activity,glutathione peroxidase activity,receptor binding,protein disulfide oxidoreductase activity	glutathione metabolic process,epithelial cell differentiation,oxidation-reduction process,cellular oxidant detoxification
ES_KO / ES_WT	Q6PDG5	Q6PDG5	0.214222	0.214222	0.235091	9	-0.0559046	0.0559046	Q6PDG5	Smarcc2	SWI/SNF complex subunit SMARCC2	SMRC2_MOUSE	2	16.0078	1.16008	ES_KO	ES_WT	nuclear chromatin,nucleoplasm,SWI/SNF complex,protein complex,npBAF complex,nBAF complex,BAF-type complex,transcriptional repressor complex	chromatin binding,protein binding,RNA polymerase II core promoter proximal region sequence-specific DNA binding,RNA polymerase II distal enhancer sequence-specific DNA binding,nucleosomal DNA binding	negative regulation of transcription from RNA polymerase II promoter,nucleosome disassembly,chromatin remodeling,transcription, DNA-templated,chromatin modification,regulation of transcription from RNA polymerase II promoter involved in forebrain neuron fate commitment,ATP-dependent chromatin remodeling,negative regulation of transcription, DNA-templated,positive regulation of transcription, DNA-…
ES_KO / ES_WT	O70480	O70480	0.213745	0.213745	0.000553509	10	0.215722	0.215722	O70480	Vamp4	Vesicle-associated membrane protein 4	VAMP4_MOUSE	2	15.9695	1.15969	ES_KO	ES_WT	Golgi apparatus,trans-Golgi network,synaptic vesicle,cell surface,integral component of membrane,SNARE complex	SNARE binding,SNAP receptor activity	microtubule cytoskeleton organization,exocytosis,vesicle fusion,SNARE complex assembly,regulation of Golgi to plasma membrane protein transport,Golgi to plasma membrane protein transport,Golgi ribbon formation,toxin transport
ES_KO / ES_WT	Q8BQZ4	Q8BQZ4	0.213573	0.213573	0.239662	6	0.038201	0.038201	Q8BQZ4	Ralgapb	Ral GTPase-activating protein subunit beta	RLGPB_MOUSE	2	15.9556	1.15956	ES_KO	ES_WT	cytosol	GTPase activator activity,protein heterodimerization activity	Ral protein signal transduction,regulation of protein localization,regulation of small GTPase mediated signal transduction,regulation of exocyst localization,membrane organization,activation of GTPase activity
ES_KO / ES_WT	Q61464	Q61464	0.213428	0.213428	0.0195704	140	0.0612188	0.0612188	Q61464	Znf638	Zinc finger protein 638	ZN638_MOUSE	34	15.944	1.15944	ES_KO	ES_WT	nucleoplasm,nuclear speck,intracellular membrane-bounded organelle	DNA binding,RNA binding,zinc ion binding	transcription, DNA-templated,regulation of transcription, DNA-templated,RNA splicing
ES_KO / ES_WT	Q91VE6	Q91VE6	0.213077	0.213077	0.00829029	96	0.103114	0.103114	Q91VE6	Nifk	MKI67 FHA domain-interacting nucleolar phosphoprotein	MK67I_MOUSE	19	15.9158	1.15916	ES_KO	ES_WT	condensed nuclear chromosome,nucleoplasm,nucleolus,cytoplasm	RNA binding	negative regulation of phosphatase activity
ES_KO / ES_WT	Q5EBG8	Q5EBG8	0.212474	0.212474	2e-05	29	0.19581	0.19581	Q5EBG8	NaN	Uncharacterized protein C1orf50 homolog	CA050_MOUSE	5	15.8674	1.15867	ES_KO	ES_WT	cellular_component	identical protein binding	biological_process
ES_KO / ES_WT	P27641	P27641	0.212425	0.212425	5.24e-07	134	0.162252	0.162252	P27641	Xrcc5	X-ray repair cross-complementing protein 5	XRCC5_MOUSE	33	15.8634	1.15863	ES_KO	ES_WT	nuclear chromosome, telomeric region,nucleus,nucleoplasm,nucleolus,cytoplasm,plasma membrane,membrane,protein-DNA complex,protein complex,Ku70:Ku80 complex,nonhomologous end joining complex	damaged DNA binding,RNA binding,ATP-dependent DNA helicase activity,protein binding,ATP binding,protein C-terminus binding,ubiquitin protein ligase binding,telomeric DNA binding,transcription regulatory region DNA binding,macromolecular complex binding,double-stranded telomeric DNA binding,5'-deoxyribose-5-phosphate lyase activity	telomere maintenance,double-strand break repair,double-strand break repair via nonhomologous end joining,DNA recombination,transcription, DNA-templated,brain development,cell proliferation,positive regulation of telomere maintenance via telomerase,DNA duplex unwinding,response to drug,positive regulation of protein kinase activity,negative regulation of transcription, DNA-templated,regulation of …
ES_KO / ES_WT	P23798	P23798	0.212269	0.212269	3.06e-05	10	0.208147	0.208147	P23798	Pcgf2	Polycomb group RING finger protein 2	PCGF2_MOUSE	3	15.8509	1.15851	ES_KO	ES_WT	nuclear chromatin,sex chromatin,nucleus,nucleoplasm,nuclear body,PcG protein complex,PRC1 complex	DNA binding,chromatin binding,protein binding,metal ion binding,ubiquitin-protein transferase activator activity	negative regulation of transcription from RNA polymerase II promoter,in utero embryonic development,transcription, DNA-templated,anterior/posterior pattern specification,histone acetylation,embryonic skeletal system morphogenesis,embryonic skeletal system development,cellular response to hydrogen peroxide,negative regulation of apoptotic signaling pathway
ES_KO / ES_WT	Q8C5P7	Q8C5P7	0.21189	0.21189	0.0616551	15	0.269681	0.269681	Q8C5P7	Tdrp	Testis development-related protein	TDRP_MOUSE	4	15.8204	1.1582	ES_KO	ES_WT	cellular_component,nucleus,cytoplasm,cytosol,intracellular membrane-bounded organelle	molecular_function	spermatogenesis,biological_process
ES_KO / ES_WT	Q8BY87	Q8BY87	0.211233	0.211233	1.37e-09	122	0.197602	0.197602	Q8BY87	Usp47	Ubiquitin carboxyl-terminal hydrolase 47	UBP47_MOUSE	28	15.7677	1.15768	ES_KO	ES_WT	cytoplasm,SCF ubiquitin ligase complex	thiol-dependent ubiquitin-specific protease activity,WD40-repeat domain binding	base-excision repair,ubiquitin-dependent protein catabolic process,cellular response to DNA damage stimulus,negative regulation of G2/M transition of mitotic cell cycle,positive regulation of cell growth,cellular response to UV,monoubiquitinated protein deubiquitination,response to drug,negative regulation of apoptotic process,negative regulation of cysteine-type endopeptidase activity involved i…
ES_KO / ES_WT	P61164	P61164	0.211224	0.211224	0.182235	25	-0.0491604	0.0491604	P61164	Actr1a	Alpha-centractin	ACTZ_MOUSE	5	15.767	1.15767	ES_KO	ES_WT	manchette,cytoplasm,centrosome,centriole,dynactin complex,microtubule cytoskeleton,COPI-coated vesicle,myelin sheath,extracellular exosome,cell cortex region	ATP binding	spermatogenesis
ES_KO / ES_WT	Q99JX4	Q99JX4	0.210905	0.210905	0.0637434	125	0.090857	0.090857	Q99JX4	Eif3m	Eukaryotic translation initiation factor 3 subunit M	EIF3M_MOUSE	22	15.7414	1.15741	ES_KO	ES_WT	eukaryotic translation initiation factor 3 complex,eukaryotic translation initiation factor 3 complex, eIF3m	translation initiation factor binding,translation initiation factor activity	cytoplasmic translational initiation,translation
ES_KO / ES_WT	Q9D5V5	Q9D5V5	0.210746	0.210746	1.15e-09	164	0.171374	0.171374	Q9D5V5	Cul5	Cullin-5	CUL5_MOUSE	36	15.7287	1.15729	ES_KO	ES_WT	Cul5-RING ubiquitin ligase complex,Cul4-RING E3 ubiquitin ligase complex	protein binding,ubiquitin protein ligase binding,protein heterodimerization activity,ubiquitin protein ligase activity	cellular response to DNA damage stimulus,protein ubiquitination,cerebral cortex radially oriented cell migration,radial glia guided migration of Purkinje cell,protein ubiquitination involved in ubiquitin-dependent protein catabolic process
ES_KO / ES_WT	P54775	P54775	0.210546	0.210546	1.43e-07	270	0.155451	0.155451	P54775	Psmc4	26S protease regulatory subunit 6B	PRS6B_MOUSE	38	15.7126	1.15713	ES_KO	ES_WT	proteasome complex,nucleus,cytosol,proteasome regulatory particle, base subcomplex,membrane,inclusion body,proteasome accessory complex,nuclear proteasome complex,cytosolic proteasome complex,synapse	ATP binding,TBP-class protein binding,proteasome-activating ATPase activity	blastocyst development,ER-associated ubiquitin-dependent protein catabolic process,positive regulation of RNA polymerase II transcriptional preinitiation complex assembly,positive regulation of proteasomal protein catabolic process
ES_KO / ES_WT	E9Q5F9	E9Q5F9	0.210527	0.210527	0.00956605	15	0.311812	0.311812	E9Q5F9	Setd2	Histone-lysine N-methyltransferase SETD2	SETD2_MOUSE	4	15.7111	1.15711	ES_KO	ES_WT	nucleus,chromosome	histone-lysine N-methyltransferase activity,histone methyltransferase activity (H3-K36 specific)	angiogenesis,vasculogenesis,morphogenesis of a branching structure,neural tube closure,mismatch repair,regulation of transcription, DNA-templated,transcription elongation from RNA polymerase II promoter,histone H3-K36 methylation,regulation of gene expression,regulation of mRNA export from nucleus,peptidyl-lysine trimethylation,forebrain development,nucleosome organization,cell migration involved…
ES_KO / ES_WT	Q8K4R9	Q8K4R9	0.210284	0.210284	7.08e-06	81	0.147376	0.147376	Q8K4R9	Dlgap5	Disks large-associated protein 5	DLGP5_MOUSE	17	15.6916	1.15692	ES_KO	ES_WT	nucleus,mitochondrion,microtubule organizing center,cytosol,spindle pole centrosome	phosphoprotein phosphatase activity	protein complex assembly,protein dephosphorylation,cell cycle,signaling
ES_KO / ES_WT	Q810A7	Q810A7	0.210181	0.210181	8.2e-20	198	0.259293	0.259293	Q810A7	Ddx42	ATP-dependent RNA helicase DDX42	DDX42_MOUSE	35	15.6833	1.15683	ES_KO	ES_WT	nucleus,nucleolus,cytoplasm,cytosol,Cajal body,membrane,nuclear speck	RNA binding,ATP-dependent RNA helicase activity,ATP binding	protein localization,RNA secondary structure unwinding,regulation of apoptotic process
ES_KO / ES_WT	Q80XS6	Q80XS6	0.209757	0.209757	0.0439582	30	0.105681	0.105681	Q80XS6	Samd4b	Protein Smaug homolog 2	SMAG2_MOUSE	7	15.6493	1.15649	ES_KO	ES_WT	cytoplasmic mRNA processing body,nucleus,cytosol	RNA binding,mRNA binding,protein binding,translation repressor activity	nuclear-transcribed mRNA poly(A) tail shortening,transcription, DNA-templated,regulation of transcription, DNA-templated,negative regulation of translation,regulation of mRNA stability,cerebellar neuron development
ES_KO / ES_WT	P97386	P97386	0.209393	0.209393	1.34e-05	100	0.159799	0.159799	P97386	Lig3	DNA ligase 3	DNLI3_MOUSE	24	15.6202	1.1562	ES_KO	ES_WT	condensed nuclear chromosome,synaptonemal complex,nucleus,nucleoplasm,mitochondrion,DNA ligase III-XRCC1 complex	DNA binding,DNA ligase activity,DNA ligase (ATP) activity,protein binding,ATP binding,zinc ion binding	DNA ligation,base-excision repair, DNA ligation,double-strand break repair,double-strand break repair via nonhomologous end joining,DNA recombination,mitochondrion organization,cell cycle,mitochondrial DNA repair,negative regulation of DNA recombination,DNA ligation involved in DNA repair,cell division,DNA biosynthetic process,negative regulation of mitochondrial DNA replication,double-strand bre…
ES_KO / ES_WT	Q8BJS4	Q8BJS4	0.208838	0.208838	0.166517	49	0.0422479	0.0422479	Q8BJS4	Sun2	SUN domain-containing protein 2	SUN2_MOUSE	11	15.5757	1.15576	ES_KO	ES_WT	nuclear chromosome, telomeric region,condensed nuclear chromosome,nuclear envelope,nuclear inner membrane,integral component of nuclear inner membrane,endosome membrane,nuclear membrane,LINC complex	protein binding,lamin binding,identical protein binding,protein anchor	nuclear envelope organization,nucleokinesis involved in cell motility in cerebral cortex radial glia guided migration,positive regulation of cell migration,nuclear migration along microfilament,meiotic cell cycle,centrosome localization,cytoskeletal anchoring at nuclear membrane,nuclear matrix anchoring at nuclear membrane
ES_KO / ES_WT	Q62422	Q62422	0.208159	0.208159	0.023746	30	0.244006	0.244006	Q62422	Ostf1	Osteoclast-stimulating factor 1	OSTF1_MOUSE	7	15.5213	1.15521	ES_KO	ES_WT	cytoplasm,extracellular exosome	SH3 domain binding	biological_process
ES_KO / ES_WT	Q9D0F4	Q9D0F4	0.207977	0.207977	0.0402179	6	0.180663	0.180663	Q9D0F4	Nkap	NF-kappa-B-activating protein	NKAP_MOUSE	3	15.5067	1.15507	ES_KO	ES_WT	nucleoplasm,cytosol	chromatin binding,RNA binding,chromatin DNA binding	negative regulation of transcription from RNA polymerase II promoter,transcription, DNA-templated,Notch signaling pathway,stem cell population maintenance,hemopoiesis,granulocyte differentiation,T cell differentiation in thymus,negative regulation of transcription, DNA-templated,positive regulation of alpha-beta T cell differentiation,hematopoietic stem cell proliferation,positive regulation of p…
ES_KO / ES_WT	Q63810	Q63810	0.207962	0.207962	0.00204202	21	0.18162	0.18162	Q63810	Ppp3r1	Calcineurin subunit B type 1	CANB1_MOUSE	5	15.5055	1.15506	ES_KO	ES_WT	cytosol,calcineurin complex,sarcolemma,host cell	phosphoprotein phosphatase activity,calcium ion binding,protein binding,cyclosporin A binding,protein domain specific binding	patterning of blood vessels,epithelial to mesenchymal transition,protein dephosphorylation,heart development,Schwann cell development,myelination in peripheral nervous system,calcineurin-NFAT signaling cascade,protein localization to nucleus,positive regulation of transcription from RNA polymerase II promoter,NFAT protein import into nucleus,positive regulation of NFAT protein import into nucleus…
ES_KO / ES_WT	Q9QXP6	Q9QXP6	0.207843	0.207843	0.0654521	15	0.136361	0.136361	Q9QXP6	Mkrn1	E3 ubiquitin-protein ligase makorin-1	MKRN1_MOUSE	3	15.496	1.15496	ES_KO	ES_WT		chromatin binding,RNA binding,ubiquitin-protein transferase activity,metal ion binding	protein polyubiquitination
ES_KO / ES_WT	Q9QXZ0	Q9QXZ0	0.207612	0.207612	0.00661308	557	-0.0422685	0.0422685	Q9QXZ0	Macf1	Microtubule-actin cross-linking factor 1	MACF1_MOUSE	142	15.4775	1.15477	ES_KO	ES_WT	cytoplasm,Golgi apparatus,microtubule,cell cortex,postsynaptic density,actin cytoskeleton,microtubule cytoskeleton,membrane,ruffle membrane	actin binding,calcium ion binding,protein binding,microtubule binding,ATPase activity	mesoderm formation,posttranslational protein targeting to membrane,establishment or maintenance of cell polarity,protein localization,regulation of epithelial cell migration,Wnt signaling pathway,positive regulation of Wnt signaling pathway,regulation of microtubule-based process,wound healing,Golgi to plasma membrane protein transport,regulation of focal adhesion assembly
ES_KO / ES_WT	P70195	P70195	0.207592	0.207592	5.24e-06	103	0.207406	0.207406	P70195	Psmb7	Proteasome subunit beta type-7	PSB7_MOUSE	14	15.4759	1.15476	ES_KO	ES_WT	proteasome complex,nucleus,nucleoplasm,cytosol,proteasome core complex,proteasome core complex, beta-subunit complex,extracellular exosome	threonine-type endopeptidase activity	proteolysis involved in cellular protein catabolic process,positive regulation of protein targeting to mitochondrion
ES_KO / ES_WT	Q9JL62	Q9JL62	0.207153	0.207153	0.242035	14	-0.0554305	0.0554305	Q9JL62	Gltp	Glycolipid transfer protein	GLTP_MOUSE	4	15.4408	1.15441	ES_KO	ES_WT	cytosol,extracellular exosome	lipid binding,glycolipid transporter activity,glycolipid binding	glycolipid transport
ES_KO / ES_WT	Q99LI5	Q99LI5	0.206445	0.206445	0.0115834	90	0.0920037	0.0920037	Q99LI5	Znf281	Zinc finger protein 281	ZN281_MOUSE	21	15.3842	1.15384	ES_KO	ES_WT	nucleus,nucleoplasm	RNA polymerase II core promoter proximal region sequence-specific DNA binding,core promoter binding,transcriptional repressor activity, RNA polymerase II core promoter proximal region sequence-specific binding,transcription factor activity, sequence-specific DNA binding,transcription corepressor activity,protein binding,sequence-specific DNA binding,transcription regulatory region DNA binding,met…	negative regulation of transcription from RNA polymerase II promoter,transcription, DNA-templated,embryonic body morphogenesis,negative regulation of gene expression,negative regulation of transcription, DNA-templated,positive regulation of transcription, DNA-templated,stem cell differentiation
ES_KO / ES_WT	Q8CFV9	Q8CFV9	0.206366	0.206366	0.132485	6	-0.0600968	0.0600968	Q8CFV9	Rfk	Riboflavin kinase	RIFK_MOUSE	4	15.3778	1.15378	ES_KO	ES_WT	mitochondrion	protein binding,ATP binding,riboflavin kinase activity,metal ion binding	apoptotic process,riboflavin biosynthetic process,FMN biosynthetic process,phosphorylation,positive regulation of NAD(P)H oxidase activity,reactive oxygen species metabolic process
ES_KO / ES_WT	P15331	P15331	0.206328	0.206328	5.34e-05	25	0.216503	0.216503	P15331	Prph	Peripherin	PERI_MOUSE	8	15.3748	1.15375	ES_KO	ES_WT	photoreceptor outer segment,intermediate filament,neurofilament,membrane,axon,photoreceptor outer segment membrane,neuronal cell body,C-fiber,type III intermediate filament,extracellular exosome	structural molecule activity,protein binding	intermediate filament cytoskeleton organization
ES_KO / ES_WT	Q99J47	Q99J47	0.206244	0.206244	0.0848263	32	0.0959211	0.0959211	Q99J47	Dhrs7b	Dehydrogenase/reductase SDR family member 7B	DRS7B_MOUSE	9	15.3681	1.15368	ES_KO	ES_WT	endoplasmic reticulum membrane,membrane,integral component of membrane	oxidoreductase activity	oxidation-reduction process
ES_KO / ES_WT	Q9CQ06	Q9CQ06	0.206154	0.206154	0.0134147	26	-0.411346	0.411346	Q9CQ06	Mrpl24	39S ribosomal protein L24, mitochondrial	RM24_MOUSE	5	15.3609	1.15361	ES_KO	ES_WT	mitochondrion,mitochondrial large ribosomal subunit	structural constituent of ribosome	translation
ES_KO / ES_WT	Q9DD02	Q9DD02	0.205938	0.205938	0.00428451	15	0.166088	0.166088	Q9DD02	L7rn6	Protein Hikeshi	HIKES_MOUSE	3	15.3436	1.15344	ES_KO	ES_WT	intracellular,nucleus,cytoplasm,cytosol,extracellular exosome	protein transporter activity,Hsp70 protein binding	protein import into nucleus,Golgi organization,protein transport,lung development,cellular response to heat
ES_KO / ES_WT	Q02053	Q02053	0.205922	0.205922	5.63e-17	418	0.22635	0.22635	Q02053	Uba1	Ubiquitin-like modifier-activating enzyme 1	UBA1_MOUSE	57	15.3423	1.15342	ES_KO	ES_WT	nucleus,nucleoplasm,cytoplasm,mitochondrion,cytosol,extracellular exosome,heterochromatin,lysosomal membrane,endosome membrane,desmosome,rough endoplasmic reticulum membrane	RNA binding,ubiquitin activating enzyme activity,protein binding,ATP binding	ubiquitin-dependent protein catabolic process,cellular response to DNA damage stimulus,protein ubiquitination
ES_KO / ES_WT	Q99N87	Q99N87	0.205733	0.205733	0.0793889	43	-0.0991069	0.0991069	Q99N87	Mrps5	28S ribosomal protein S5, mitochondrial	RT05_MOUSE	10	15.3272	1.15327	ES_KO	ES_WT	mitochondrion,mitochondrial small ribosomal subunit,cytosolic small ribosomal subunit	RNA binding,structural constituent of ribosome	translation
ES_KO / ES_WT	Q9Z315	Q9Z315	0.205587	0.205587	1.91e-11	155	0.218484	0.218484	Q9Z315	Sart1	U4/U6.U5 tri-snRNP-associated protein 1	SNUT1_MOUSE	31	15.3155	1.15316	ES_KO	ES_WT	nucleoplasm,Golgi apparatus,Cajal body,nuclear speck,U4/U6 x U5 tri-snRNP complex,catalytic step 2 spliceosome	RNA binding	spliceosomal snRNP assembly,maturation of 5S rRNA,mRNA cis splicing, via spliceosome,positive regulation of cytotoxic T cell differentiation
ES_KO / ES_WT	Q8BHC4	Q8BHC4	0.205401	0.205401	5.92e-06	82	0.217919	0.217919	Q8BHC4	Dcakd	Dephospho-CoA kinase domain-containing protein	DCAKD_MOUSE	17	15.3007	1.15301	ES_KO	ES_WT	mitochondrion,membrane	dephospho-CoA kinase activity,ATP binding	coenzyme A biosynthetic process,phosphorylation
ES_KO / ES_WT	Q921X9	Q921X9	0.204908	0.204908	1.86e-06	23	0.401586	0.401586	Q921X9	Pdia5	Protein disulfide-isomerase A5	PDIA5_MOUSE	7	15.2613	1.15261	ES_KO	ES_WT	endoplasmic reticulum,endoplasmic reticulum lumen	protein disulfide isomerase activity,peptide disulfide oxidoreductase activity	protein folding,response to endoplasmic reticulum stress,cell redox homeostasis,oxidation-reduction process
ES_KO / ES_WT	P28741	P28741	0.204403	0.204403	0.00369508	29	0.205975	0.205975	P28741	Kif3a	Kinesin-like protein KIF3A	KIF3A_MOUSE	5	15.221	1.15221	ES_KO	ES_WT	centrosome,centriole,cytosol,cilium,axoneme,microtubule cytoskeleton,kinesin II complex,motile cilium,photoreceptor connecting cilium,neuron projection,neuronal cell body,extracellular exosome,ribbon synapse,axon cytoplasm,spindle microtubule,intraciliary transport particle	microtubule motor activity,protein binding,ATP binding,microtubule binding,ATPase activity,Rab GTPase binding,kinesin binding,spectrin binding,protein complex binding	in utero embryonic development,kidney development,heart looping,microtubule-based movement,smoothened signaling pathway,determination of left/right symmetry,heart development,epidermis development,anterior/posterior pattern specification,dorsal/ventral pattern formation,centriole-centriole cohesion,dentate gyrus development,dorsal/ventral neural tube patterning,neural tube development,microtubule…
ES_KO / ES_WT	Q9D3D9	Q9D3D9	0.203992	0.203992	0.00101851	21	0.330397	0.330397	Q9D3D9	Atp5d	ATP synthase subunit delta, mitochondrial	ATPD_MOUSE	5	15.1881	1.15188	ES_KO	ES_WT	mitochondrial proton-transporting ATP synthase complex, catalytic core F(1),mitochondrion,mitochondrial envelope,mitochondrial inner membrane,mitochondrial proton-transporting ATP synthase complex,proton-transporting ATP synthase complex	hydrogen ion transmembrane transporter activity,ATPase activity,proton-transporting ATP synthase activity, rotational mechanism	ATP synthesis coupled proton transport,proton transport,Requires Ontology
ES_KO / ES_WT	P52194	P52194	0.203567	0.203567	0.0477401	27	0.313275	0.313275	P52194	Clgn	Calmegin	CLGN_MOUSE	10	15.1542	1.15154	ES_KO	ES_WT	nuclear envelope,endoplasmic reticulum,endoplasmic reticulum membrane,integral component of membrane	calcium ion binding,protein binding,protein binding involved in protein folding,unfolded protein binding	protein folding,protein complex assembly,multicellular organism development,spermatogenesis,single fertilization,binding of sperm to zona pellucida,cell differentiation,meiotic cell cycle
ES_KO / ES_WT	Q99LC5	Q99LC5	0.203535	0.203535	4.12e-08	109	0.226593	0.226593	Q99LC5	Etfa	Electron transfer flavoprotein subunit alpha, mitochondrial	ETFA_MOUSE	19	15.1516	1.15152	ES_KO	ES_WT	mitochondrion,mitochondrial electron transfer flavoprotein complex,extracellular exosome	protein binding,electron carrier activity,oxidoreductase activity,flavin adenine dinucleotide binding	fatty acid beta-oxidation using acyl-CoA dehydrogenase
ES_KO / ES_WT	Q9D483	Q9D483	0.203474	0.203474	4.38e-05	34	0.19728	0.19728	Q9D483	Polr3c	DNA-directed RNA polymerase III subunit RPC3	RPC3_MOUSE	8	15.1468	1.15147	ES_KO	ES_WT	nucleoplasm,DNA-directed RNA polymerase III complex	DNA binding,RNA polymerase III activity	transcription from RNA polymerase III promoter,positive regulation of interferon-beta production,innate immune response,positive regulation of innate immune response,defense response to virus
ES_KO / ES_WT	Q00420	Q00420	0.203241	0.203241	0.00438825	7	0.220859	0.220859	Q00420	Gabpb1	GA-binding protein subunit beta-1	GABP1_MOUSE	2	15.1282	1.15128	ES_KO	ES_WT	cytoplasmic mRNA processing body,nucleus,nucleoplasm	transcription factor activity, sequence-specific DNA binding,transcription regulatory region DNA binding,protein heterodimerization activity	transcription, DNA-templated,positive regulation of transcription from RNA polymerase II promoter
ES_KO / ES_WT	P12025	P12025	0.203188	0.203188	0.0542162	10	0.117963	0.117963	P12025	Mdk	Midkine	MK_MOUSE	4	15.1239	1.15124	ES_KO	ES_WT	extracellular region,cytoplasm,cell projection	growth factor activity,heparin binding	behavioral fear response,short-term memory,response to wounding,cell migration,dentate gyrus development,cerebellar granular layer development,hippocampus development,cerebral cortex development,cell differentiation,adrenal gland development,defecation,response to drug,negative regulation of neuron apoptotic process,positive regulation of transcription, DNA-templated,regulation of behavior,respon…
ES_KO / ES_WT	Q9CR89	Q9CR89	0.203113	0.203113	0.0185344	16	0.152165	0.152165	Q9CR89	Ergic2	Endoplasmic reticulum-Golgi intermediate compartment protein 2	ERGI2_MOUSE	3	15.118	1.15118	ES_KO	ES_WT	nucleus,nucleolus,cytoplasm,endoplasmic reticulum membrane,endoplasmic reticulum-Golgi intermediate compartment,Golgi apparatus,membrane,integral component of membrane,endoplasmic reticulum-Golgi intermediate compartment membrane,intracellular membrane-bounded organelle	molecular_function	ER to Golgi vesicle-mediated transport,retrograde vesicle-mediated transport, Golgi to ER
ES_KO / ES_WT	Q62315	Q62315	0.202948	0.202948	5.07e-07	117	0.13539	0.13539	Q62315	Jarid2	Protein Jumonji	JARD2_MOUSE	28	15.1048	1.15105	ES_KO	ES_WT	nucleus,mitochondrion,histone methyltransferase complex,ESC/E(Z) complex	RNA polymerase II regulatory region sequence-specific DNA binding,transcriptional repressor activity, RNA polymerase II transcription regulatory region sequence-specific binding,DNA binding,chromatin binding,protein binding,transcription factor binding,histone demethylase activity	negative regulation of transcription from RNA polymerase II promoter,liver development,transcription, DNA-templated,negative regulation of cell proliferation,negative regulation of cardiac muscle hypertrophy,chromatin modification,negative regulation of histone methylation,regulation of cell proliferation,negative regulation of transcription, DNA-templated,spleen development,thymus development,st…
ES_KO / ES_WT	Q9D8X5	Q9D8X5	0.20283	0.20283	0.00350466	33	0.183426	0.183426	Q9D8X5	Cnot8	CCR4-NOT transcription complex subunit 8	CNOT8_MOUSE	9	15.0953	1.15095	ES_KO	ES_WT	cytoplasmic mRNA processing body,intracellular,nucleus,CCR4-NOT complex,CCR4-NOT core complex	3'-5'-exoribonuclease activity,RNA binding,poly(A)-specific ribonuclease activity,metal ion binding	transcription, DNA-templated,regulation of transcription, DNA-templated,positive regulation of cell proliferation,negative regulation of translation,gene silencing by RNA,exonucleolytic nuclear-transcribed mRNA catabolic process involved in deadenylation-dependent decay,positive regulation of mRNA catabolic process,RNA phosphodiester bond hydrolysis, exonucleolytic
ES_KO / ES_WT	Q8C1S0	Q8C1S0	0.202712	0.202712	0.0090942	10	0.217171	0.217171	Q8C1S0	Med19	Mediator of RNA polymerase II transcription subunit 19	MED19_MOUSE	2	15.086	1.15086	ES_KO	ES_WT	nucleus,nucleoplasm,mediator complex,nuclear body	RNA polymerase II transcription cofactor activity,protein binding,transcription factor binding	transcription, DNA-templated,positive regulation of transcription from RNA polymerase II promoter
ES_KO / ES_WT	O55135	O55135	0.202547	0.202547	0.000136267	56	0.223012	0.223012	O55135	Eif6	Eukaryotic translation initiation factor 6	IF6_MOUSE	10	15.0729	1.15073	ES_KO	ES_WT	nucleus,lamin filament,nucleoplasm,nucleolus,cytoplasm,cytosol,intermediate filament,preribosome, large subunit precursor,extracellular exosome	translation initiation factor activity,ribosome binding,ribosomal large subunit binding	ribosomal subunit export from nucleus,maturation of 5.8S rRNA,maturation of LSU-rRNA,regulation of glycolytic process,translational initiation,response to insulin,gene silencing by miRNA,miRNA mediated inhibition of translation,mature ribosome assembly,regulation of fatty acid biosynthetic process,regulation of megakaryocyte differentiation,positive regulation of translation,assembly of large sub…
ES_KO / ES_WT	Q6DFV5	Q6DFV5	0.202248	0.202248	5.79e-06	32	0.239092	0.239092	Q6DFV5	Helz	Probable helicase with zinc finger domain	HELZ_MOUSE	9	15.0489	1.15049	ES_KO	ES_WT	nucleus,membrane	RNA binding,helicase activity,protein binding,ATP binding,metal ion binding
ES_KO / ES_WT	Q3KNM2	Q3KNM2	0.201807	0.201807	0.000218793	27	0.257578	0.257578	Q3KNM2	2017-03-05	E3 ubiquitin-protein ligase MARCH5	MARH5_MOUSE	9	15.0138	1.15014	ES_KO	ES_WT	mitochondrion,mitochondrial outer membrane,endoplasmic reticulum,endoplasmic reticulum membrane,membrane,integral component of membrane	ubiquitin-protein transferase activity,zinc ion binding,GTPase binding	protein polyubiquitination,protein autoubiquitination,protein localization to mitochondrion,regulation of mitochondrial fission,positive regulation of mitochondrial fission,negative regulation of cell aging
ES_KO / ES_WT	Q6NXY9	Q6NXY9	0.201388	0.201388	0.0389926	10	0.147181	0.147181	Q6NXY9	Polr3g	DNA-directed RNA polymerase III subunit RPC7	RPC7_MOUSE	2	14.9804	1.1498	ES_KO	ES_WT	DNA-directed RNA polymerase III complex,nuclear chromatin	DNA-directed RNA polymerase activity	transcription from RNA polymerase III promoter,cell proliferation,positive regulation of interferon-beta production,innate immune response,positive regulation of innate immune response,defense response to virus
ES_KO / ES_WT	Q9Z2H7	Q9Z2H7	0.201174	0.201174	0.0114139	5	0.199497	0.199497	Q9Z2H7	Gipc2	PDZ domain-containing protein GIPC2	GIPC2_MOUSE	1	14.9633	1.14963	ES_KO	ES_WT	cytoplasm,extracellular exosome,vesicle	protein binding,identical protein binding	biological_process
ES_KO / ES_WT	Q8BKH7	Q8BKH7	0.201149	0.201149	0.0663462	5	0.204198	0.204198	Q8BKH7	Mapkap1	Target of rapamycin complex 2 subunit MAPKAP1	SIN1_MOUSE	1	14.9614	1.14961	ES_KO	ES_WT	nucleoplasm,cytoplasm,Golgi apparatus,cytosol,plasma membrane,cytoplasmic vesicle,TORC2 complex	protein binding,phosphatidylinositol-4,5-bisphosphate binding,phosphatidylinositol-3,4,5-trisphosphate binding,Ras GTPase binding,protein kinase binding,phosphatidylinositol-3,4-bisphosphate binding,phosphatidic acid binding,phosphatidylinositol-3,5-bisphosphate binding	substantia nigra development,establishment or maintenance of actin cytoskeleton polarity,stress-activated protein kinase signaling cascade,TORC2 signaling,negative regulation of Ras protein signal transduction
ES_KO / ES_WT	Q8BZ98	Q8BZ98	0.201094	0.201094	0.046289	13	0.0883683	0.0883683	Q8BZ98	Dnm3	Dynamin-3	DYN3_MOUSE	3	14.957	1.14957	ES_KO	ES_WT	photoreceptor inner segment,mitochondrion,Golgi apparatus,microtubule,postsynaptic density,axon,mitochondrial membrane,synaptic cleft,dendritic spine head,perinuclear region of cytoplasm,extracellular exosome,postsynaptic endocytic zone membrane	GTPase activity,protein binding,GTP binding,microtubule binding,type 1 metabotropic glutamate receptor binding,type 5 metabotropic glutamate receptor binding,nitric-oxide synthase binding	mitochondrial fission,dynamin family protein polymerization involved in mitochondrial fission,synaptic vesicle budding from presynaptic endocytic zone membrane,positive regulation of filopodium assembly,negative regulation of dendritic spine morphogenesis,membrane fusion,postsynaptic neurotransmitter receptor internalization
ES_KO / ES_WT	Q9D1L0	Q9D1L0	0.20015	0.20015	0.0889281	22	0.075798	0.075798	Q9D1L0	Chchd2	Coiled-coil-helix-coiled-coil-helix domain-containing protein 2	CHCH2_MOUSE	4	14.8818	1.14882	ES_KO	ES_WT	nucleus,mitochondrion,mitochondrial intermembrane space	transcription factor binding,sequence-specific DNA binding	transcription, DNA-templated,mitochondrion organization,positive regulation of transcription from RNA polymerase II promoter,regulation of cellular response to hypoxia
ES_KO / ES_WT	Q91VT4	Q91VT4	0.200146	0.200146	0.0182759	14	0.278689	0.278689	Q91VT4	Cbr4	Carbonyl reductase family member 4	CBR4_MOUSE	4	14.8815	1.14881	ES_KO	ES_WT	mitochondrion,mitochondrial matrix,oxidoreductase complex	NAD(P)H dehydrogenase (quinone) activity,NADPH dehydrogenase (quinone) activity,3-oxoacyl-[acyl-carrier-protein] reductase (NADH) activity,quinone binding,NADPH binding	fatty acid biosynthetic process,daunorubicin metabolic process,doxorubicin metabolic process,protein homotetramerization,protein heterotetramerization,oxidation-reduction process
[truncated: 4,180 more rows]

## Sheet: Day 0
List of identified and quantified proteins in Tnfaip2-/- EBs as compared to WT EBs upon 0 days of in vitro differentiation
[truncated: 4,941 more rows]

## Sheet: Day 1
List of identified and quantified proteins in Tnfaip2-/- EBs as compared to WT EBs upon 1 day of in vitro differentiation
[truncated: 4,952 more rows]

[truncated: 2 more sheets: Day 2, Day 3]
