# Supplementary material for: Tnfaip2/exoc3‐driven lipid metabolism is essential for stem cell differentiation and organ homeostasis
Source: EMBO Rep. 2020 Dec 10;22(1):e49328. doi: 10.15252/embr.201949328 (PMC7788457; doi:10.15252/embr.201949328)
Supplement: Supplementary file 10 — Dataset EV8 [file EMBR-22-e49328-s010.xlsx]

## Sheet: Day 0
List containing top 100 differential enrichment of proteins in WT EBs as compared to Tnfaip2-/- EBs before and during 3 days of in vitro differentiation. The list of top 100 differentially expressed proteins for each of the 4 days of in vitro differentiation are provided which were identified by implementing selection criteria of an average log2ratio > +/-1.2 and a -log10Qvalue <2 from 5 differen…
Comparison (group1/group2)	Group	ProteinGroups	AVG Log2 Ratio	Absolute AVG Log2 Ratio	Qvalue	# of Ratios	[DEPRECATED] AVG Log2 Ratio	[DEPRECATED] Absolute AVG Log2 Ratio	UniProtIds	Genes	ProteinDescriptions	ProteinNames	# Unique Total Peptides	% Change	Ratio	Condition Numerator	Condition Denominator	GO Cellular Component	GO Molecular Function	GO Biological Process
0_KO / 0_WT	Q8VC88	Q8VC88	3.78813	3.78813	8.25e-07	7	2.0216	2.0216	Q8VC88	Gca	Grancalcin	GRAN_MOUSE	3	1281.47	13.8147	0_KO	0_WT	cytosol,plasma membrane,extracellular exosome	calcium-dependent cysteine-type endopeptidase activity,calcium ion binding,protein homodimerization activity,protein heterodimerization activity	proteolysis
0_KO / 0_WT	A2A5R2	A2A5R2	3.02713	3.02713	0.00172862	69	0.41982	0.41982	A2A5R2	Arfgef2	Brefeldin A-inhibited guanine nucleotide-exchange protein 2	BIG2_MOUSE	21	715.186	8.15186	0_KO	0_WT	Golgi membrane,trans-Golgi network,microtubule organizing center,cytosol,axonemal microtubule,membrane,cell junction,cytoplasmic vesicle,asymmetric synapse,symmetric synapse,dendritic spine,perinuclear region of cytoplasm,recycling endosome	guanyl-nucleotide exchange factor activity,ARF guanyl-nucleotide exchange factor activity,myosin binding,protein kinase A regulatory subunit binding,GABA receptor binding	receptor recycling,exocytosis,Golgi to plasma membrane transport,endosome organization,endomembrane system organization,protein transport,vesicle-mediated transport,regulation of ARF protein signal transduction,positive regulation of tumor necrosis factor production,intracellular signal transduction,positive regulation of GTPase activity
0_KO / 0_WT	Q9EQX4	Q9EQX4	2.8493	2.8493	0.000265405	5	2.86995	2.86995	Q9EQX4	Aif1l	Allograft inflammatory factor 1-like	AIF1L_MOUSE	4	620.651	7.20651	0_KO	0_WT	cytoplasm,focal adhesion,actin cytoskeleton,ruffle membrane,protein complex,extracellular exosome,actin filament	calcium ion binding,actin filament binding	biological_process
0_KO / 0_WT	Q99104	Q99104	2.84292	2.84292	9.07e-08	77	0.684883	0.684883	Q99104	Myo5a	Unconventional myosin-Va	MYO5A_MOUSE	26	617.472	7.17472	0_KO	0_WT	ruffle,photoreceptor outer segment,cytoplasm,Golgi apparatus,cytosol,intermediate filament,membrane,myosin complex,unconventional myosin complex,secretory granule,filopodium tip,insulin-responsive compartment,melanosome,actomyosin,neuronal cell body,extracellular exosome,lysosome,early endosome,late endosome,peroxisome,endoplasmic reticulum,actin filament,vesicle,microtubule plus-end,recycling en…	microfilament motor activity,RNA binding,motor activity,actin binding,calcium ion binding,protein binding,calmodulin binding,ATP binding,Rab GTPase binding,disordered domain specific binding	melanin metabolic process,transport,exocytosis,post-Golgi vesicle-mediated transport,chemical synaptic transmission,visual perception,vesicle-mediated transport,actin filament-based movement,vesicle transport along actin filament,insulin secretion,melanocyte differentiation,regulation of inositol 1,4,5-trisphosphate-sensitive calcium-release channel activity,locomotion involved in locomotory beha…
0_KO / 0_WT	P00860	P00860	2.71577	2.71577	2.18e-12	15	2.88314	2.88314	P00860	Odc1	Ornithine decarboxylase	DCOR_MOUSE	6	556.945	6.56945	0_KO	0_WT	cytoplasm,cytosol,perinuclear region of cytoplasm	ornithine decarboxylase activity,protein homodimerization activity	kidney development,positive regulation of cell proliferation,response to virus,putrescine biosynthetic process from ornithine,regulation of protein catabolic process
0_KO / 0_WT	Q8BG60	Q8BG60	2.59509	2.59509	2.43e-07	9	2.77508	2.77508	Q8BG60	Txnip	Thioredoxin-interacting protein	TXNIP_MOUSE	3	504.228	6.04228	0_KO	0_WT	nucleus,cytoplasm,mitochondrial intermembrane space,cytosol	enzyme inhibitor activity,protein binding,ubiquitin protein ligase binding	negative regulation of transcription from RNA polymerase II promoter,transcription, DNA-templated,protein import into nucleus,response to oxidative stress,cell cycle,response to mechanical stimulus,response to glucose,keratinocyte differentiation,response to estradiol,response to progesterone,regulation of cell proliferation,response to drug,response to hydrogen peroxide,positive regulation of ap…
0_KO / 0_WT	P70696	P70696	1.99206	1.99206	7.61e-09	12	2.28964	2.28964	P70696	Hist1h2ba	Histone H2B type 1-A	H2B1A_MOUSE	3	297.804	3.97804	0_KO	0_WT	nuclear chromosome, telomeric region,nucleosome,nuclear nucleosome,nucleus,nucleoplasm,extrinsic component of plasma membrane	DNA binding,histone binding,protein heterodimerization activity	chromatin organization,nucleosome assembly,nucleosome disassembly,inflammatory response,plasminogen activation,spermatogenesis, exchange of chromosomal proteins,positive regulation of binding,mononuclear cell migration
0_KO / 0_WT	P62965	P62965	1.98984	1.98984	2.47e-13	24	1.73031	1.73031	P62965	Crabp1	Cellular retinoic acid-binding protein 1	RABP1_MOUSE	10	297.193	3.97193	0_KO	0_WT	cytoplasm,cytosol	retinoic acid binding,transporter activity,retinoid binding,retinal binding,retinol binding	transport,retinoic acid catabolic process
0_KO / 0_WT	Q07133	Q07133	1.96608	1.96608	0.000105465	5	1.95824	1.95824	Q07133	Hist1h1t	Histone H1t	H1T_MOUSE	2	290.705	3.90705	0_KO	0_WT	nucleosome,condensed nuclear chromosome,intracellular,nucleus	DNA binding,double-stranded DNA binding	nucleosome assembly,multicellular organism development,spermatogenesis,binding of sperm to zona pellucida,cell differentiation,flagellated sperm motility
0_KO / 0_WT	P05214	P05214	1.88513	1.88513	1.44e-05	13	2.70537	2.70537	P05214	Tuba3a	Tubulin alpha-3 chain	TBA3_MOUSE	3	269.386	3.69386	0_KO	0_WT	nucleus,cytoplasm,microtubule,cilium,microtubule cytoskeleton,ciliary basal body	molecular_function,GTPase activity,structural constituent of cytoskeleton,GTP binding	cytoskeleton organization,microtubule-based process,biological_process
0_KO / 0_WT	Q3SYK4	Q3SYK4	1.74833	1.74833	0.00844582	2	2.66575	2.66575	Q3SYK4	Vrtn	Vertnin	VRTN_MOUSE	5	235.97	3.3597	0_KO	0_WT	cellular_component	molecular_function	biological_process
0_KO / 0_WT	Q9D7B1	Q9D7B1	1.71867	1.71867	1.44e-07	9	1.94057	1.94057	Q9D7B1	Dus2	tRNA-dihydrouridine(20) synthase [NAD(P)+]-like	DUS2L_MOUSE	2	229.133	3.29133	0_KO	0_WT	mitochondrion,endoplasmic reticulum,cytosol	double-stranded RNA binding,protein kinase inhibitor activity,tRNA dihydrouridine synthase activity,flavin adenine dinucleotide binding	tRNA dihydrouridine synthesis,negative regulation of protein kinase activity,oxidation-reduction process,negative regulation of cell death
0_KO / 0_WT	Q9CQT5	Q9CQT5	1.60852	1.60852	8.88e-05	5	1.53115	1.53115	Q9CQT5	Pomp	Proteasome maturation protein	POMP_MOUSE	2	204.939	3.04939	0_KO	0_WT	nucleus,cytoplasm,endoplasmic reticulum,cytosol,nuclear speck,organelle membrane	protein binding	proteasome assembly
0_KO / 0_WT	D3Z6Q9	D3Z6Q9	1.55994	1.55994	2.29e-25	30	1.42143	1.42143	D3Z6Q9	Bin2	Bridging integrator 2	BIN2_MOUSE	7	194.842	2.94842	0_KO	0_WT	podosome,cell cortex,cell junction,cell projection,phagocytic cup	phospholipid binding	phagocytosis, engulfment,cell chemotaxis,podosome assembly,membrane tubulation
0_KO / 0_WT	Q9CQL7	Q9CQL7	1.55924	1.55924	2.18e-14	28	1.36803	1.36803	Q9CQL7	Mrfap1	MORF4 family-associated protein 1	MOFA1_MOUSE	6	194.699	2.94699	0_KO	0_WT	nucleus,cytosol,perinuclear region of cytoplasm	protein binding	biological_process
0_KO / 0_WT	Q8R0K4	Q8R0K4	1.55032	1.55032	0.000289265	9	0.532607	0.532607	Q8R0K4	Ccdc137	Coiled-coil domain-containing protein 137	CC137_MOUSE	3	192.882	2.92882	0_KO	0_WT	fibrillar center,chromosome,nucleolus	RNA binding	biological_process
0_KO / 0_WT	Q8BK30	Q8BK30	1.53855	1.53855	0.000346411	9	1.54968	1.54968	Q8BK30	Ndufv3	NADH dehydrogenase [ubiquinone] flavoprotein 3, mitochondrial	NDUV3_MOUSE	4	190.502	2.90502	0_KO	0_WT	nucleoplasm,mitochondrion,mitochondrial respiratory chain complex I	RNA binding	mitochondrial ATP synthesis coupled electron transport
0_KO / 0_WT	Q9WUR9	Q9WUR9	1.52908	1.52908	1.12e-13	46	1.33004	1.33004	Q9WUR9	Ak4	Adenylate kinase 4, mitochondrial	KAD4_MOUSE	10	188.602	2.88602	0_KO	0_WT	mitochondrion,mitochondrial matrix,extracellular exosome	adenylate kinase activity,nucleoside diphosphate kinase activity,ATP binding,GTP binding,nucleoside triphosphate adenylate kinase activity	liver development,nucleoside diphosphate phosphorylation,brain development,nucleoside triphosphate biosynthetic process,response to drug,AMP metabolic process,ATP metabolic process,GTP metabolic process
0_KO / 0_WT	Q9QZ59	Q9QZ59	1.51206	1.51206	9.74e-05	4	2.09347	2.09347	Q9QZ59	Dmrt1	Doublesex- and mab-3-related transcription factor 1	DMRT1_MOUSE	5	185.216	2.85216	0_KO	0_WT	nucleus,cytoplasm	RNA polymerase II regulatory region sequence-specific DNA binding,core promoter proximal region sequence-specific DNA binding,transcriptional activator activity, RNA polymerase II transcription regulatory region sequence-specific binding,chromatin binding,protein homodimerization activity,sequence-specific DNA binding,metal ion binding,protein heterodimerization activity	negative regulation of transcription from RNA polymerase II promoter,cell morphogenesis,male germ cell proliferation,developmental process involved in reproduction,transcription from RNA polymerase II promoter,spermatogenesis,germ cell migration,male gonad development,male sex determination,intracellular signal transduction,negative regulation of meiotic nuclear division,positive regulation of mi…
0_KO / 0_WT	Q7TPS0	Q7TPS0	1.45398	1.45398	0.00133727	4	1.6959	1.6959	Q7TPS0	Rps6ka6	Ribosomal protein S6 kinase alpha-6	KS6A6_MOUSE	2	173.963	2.73963	0_KO	0_WT	fibrillar center,nucleus,nucleolus,cytoplasm,mitochondrion,cytosol	magnesium ion binding,protein serine/threonine kinase activity,ATP binding	protein phosphorylation,DNA damage response, signal transduction by p53 class mediator resulting in transcription of p21 class mediator,negative regulation of embryonic development,negative regulation of ERK1 and ERK2 cascade,negative regulation of mesoderm development
0_KO / 0_WT	Q9JJ94	Q9JJ94	1.43511	1.43511	1.07e-05	5	1.4457	1.4457	Q9JJ94	Ssna1	Sjoegren syndrome nuclear autoantigen 1 homolog	SSNA1_MOUSE	1	170.403	2.70403	0_KO	0_WT	nucleus,cytoplasm,centrosome,ciliary basal body	identical protein binding	intraciliary transport,ciliary receptor clustering involved in smoothened signaling pathway
0_KO / 0_WT	Q99LW6	Q99LW6	1.4273	1.4273	0.000845638	5	1.4519	1.4519	Q99LW6	Yaf2	YY1-associated factor 2	YAF2_MOUSE	1	168.944	2.68944	0_KO	0_WT	nucleus,nucleoplasm,cytosol	transcription coactivator activity,transcription corepressor activity,protein binding,metal ion binding	transcription, DNA-templated,negative regulation of transcription, DNA-templated,positive regulation of transcription, DNA-templated
0_KO / 0_WT	Q9D706	Q9D706	1.42702	1.42702	8.05e-08	109	0.555591	0.555591	Q9D706	Rpap3	RNA polymerase II-associated protein 3	RPAP3_MOUSE	22	168.891	2.68891	0_KO	0_WT	R2TP complex	molecular_function	biological_process
0_KO / 0_WT	Q9CQX4	Q9CQX4	1.39512	1.39512	8.42e-13	19	1.4662	1.4662	Q9CQX4	Paf	PCNA-associated factor	PAF15_MOUSE	6	163.01	2.6301	0_KO	0_WT	nucleus,centrosome,perinuclear region of cytoplasm	chromatin binding	DNA replication,cellular response to DNA damage stimulus,centrosome cycle,response to UV,translesion synthesis,regulation of cell cycle
0_KO / 0_WT	P60330	P60330	1.39099	1.39099	4.76e-08	36	1.09078	1.09078	P60330	Espl1	Separin	ESPL1_MOUSE	11	162.258	2.62258	0_KO	0_WT	nucleus,cytoplasm,centrosome,mitotic spindle	cysteine-type endopeptidase activity,peptidase activity,cysteine-type peptidase activity	mitotic sister chromatid segregation,meiotic spindle organization,mitotic cell cycle,proteolysis,chromosome segregation,meiosis I,homologous chromosome segregation,meiotic chromosome separation
0_KO / 0_WT	A6H5X4	A6H5X4	1.36562	1.36562	0.000137702	12	0.810272	0.810272	A6H5X4	Phf11	PHD finger protein 11	PHF11_MOUSE	2	157.688	2.57688	0_KO	0_WT	nucleoplasm,nuclear membrane	molecular_function,metal ion binding	transcription, DNA-templated,regulation of transcription, DNA-templated,biological_process
0_KO / 0_WT	P08775	P08775	1.31273	1.31273	1.74e-07	334	0.168846	0.168846	P08775	Polr2a	DNA-directed RNA polymerase II subunit RPB1	RPB1_MOUSE	72	148.411	2.48411	0_KO	0_WT	nucleus,nucleoplasm,DNA-directed RNA polymerase II, core complex,nuclear euchromatin,cytoplasm,nucleolus,Prp19 complex	core promoter binding,DNA binding,RNA binding,protein binding,ubiquitin protein ligase binding,metal ion binding,RNA polymerase II activity	DNA-templated transcription, termination,transcription from RNA polymerase II promoter,response to organic cyclic compound,positive regulation of RNA splicing,cellular response to oxygen levels
0_KO / 0_WT	Q9CQ21	Q9CQ21	1.28595	1.28595	1.71e-08	14	1.09105	1.09105	Q9CQ21	Mcts2	Malignant T-cell-amplified sequence 2	MCTS2_MOUSE	3	143.842	2.43842	0_KO	0_WT	cytosolic small ribosomal subunit	RNA binding	formation of translation preinitiation complex,translation reinitiation,transcription, DNA-templated,regulation of transcription, DNA-templated
0_KO / 0_WT	P19157	P19157	1.26389	1.26389	1.45e-39	115	0.988818	0.988818	P19157	Gstp1	Glutathione S-transferase P 1	GSTP1_MOUSE	17	140.143	2.40143	0_KO	0_WT	extracellular space,intracellular,nucleus,cytoplasm,mitochondrion,cytosol,plasma membrane,vesicle,protein complex,extracellular exosome,TRAF2-GSTP1 complex	glutathione transferase activity,glutathione peroxidase activity,protein binding,drug binding,JUN kinase binding,kinase regulator activity,S-nitrosoglutathione binding,dinitrosyl-iron complex binding	response to reactive oxygen species,negative regulation of acute inflammatory response,glutathione metabolic process,xenobiotic metabolic process,response to toxic substance,negative regulation of biosynthetic process,oligodendrocyte development,animal organ regeneration,response to nutrient levels,response to estradiol,negative regulation of interleukin-1 beta production,negative regulation of t…
0_KO / 0_WT	Q9D379	Q9D379	1.25699	1.25699	2.87e-05	10	1.40821	1.40821	Q9D379	Ephx1	Epoxide hydrolase 1	HYEP_MOUSE	8	138.996	2.38996	0_KO	0_WT	endoplasmic reticulum membrane,integral component of membrane,organelle membrane	cis-stilbene-oxide hydrolase activity	cellular aromatic compound metabolic process,response to toxic substance,response to organic cyclic compound,aromatic compound catabolic process
0_KO / 0_WT	Q9D6V8	Q9D6V8	1.25556	1.25556	5.55e-09	20	1.14076	1.14076	Q9D6V8	Paip2	Polyadenylate-binding protein-interacting protein 2	PAIP2_MOUSE	5	138.761	2.38761	0_KO	0_WT	cytoplasm	translation repressor activity, nucleic acid binding,mRNA binding,poly(A) binding,translation repressor activity	regulation of translation,spermatogenesis,memory,negative regulation of translation,negative regulation of translational initiation,regulation of long-term synaptic potentiation
0_KO / 0_WT	Q9R0Q4	Q9R0Q4	1.24647	1.24647	7.13e-22	69	1.19842	1.19842	Q9R0Q4	Morf4l2	Mortality factor 4-like protein 2	MO4L2_MOUSE	16	137.261	2.37261	0_KO	0_WT	nucleus,nucleoplasm,nucleolus,plasma membrane,NuA4 histone acetyltransferase complex		DNA repair,chromatin remodeling,chromatin silencing,transcription, DNA-templated,histone deacetylation,regulation of growth,histone H4 acetylation,histone H2A acetylation,positive regulation of transcription from RNA polymerase II promoter,positive regulation of striated muscle cell differentiation
0_KO / 0_WT	O35074	O35074	1.22233	1.22233	4.8e-05	5	1.38242	1.38242	O35074	Ptgis	Prostacyclin synthase	PTGIS_MOUSE	3	133.323	2.33323	0_KO	0_WT	extracellular space,nucleus,cytoplasm,endoplasmic reticulum,endoplasmic reticulum membrane,caveola,integral component of membrane	monooxygenase activity,iron ion binding,prostaglandin-I synthase activity,oxidoreductase activity, acting on paired donors, with incorporation or reduction of molecular oxygen,heme binding	prostaglandin biosynthetic process,embryo implantation,negative regulation of NF-kappaB transcription factor activity,positive regulation of peroxisome proliferator activated receptor signaling pathway,regulation of apoptotic process,negative regulation of nitric oxide biosynthetic process,positive regulation of angiogenesis,decidualization,negative regulation of inflammatory response,oxidation-r…
0_KO / 0_WT	P05532	P05532	1.20933	1.20933	0.000209116	9	1.12096	1.12096	P05532	Kit	Mast/stem cell growth factor receptor Kit	KIT_MOUSE	3	131.23	2.3123	0_KO	0_WT	acrosomal vesicle,extracellular space,plasma membrane,cell-cell junction,external side of plasma membrane,cytoplasmic side of plasma membrane,cell surface,integral component of membrane,mast cell granule	protease binding,transmembrane receptor protein tyrosine kinase activity,receptor signaling protein tyrosine kinase activity,stem cell factor receptor activity,protein binding,ATP binding,cytokine binding,protein homodimerization activity,metal ion binding	activation of MAPK activity,ovarian follicle development,myeloid progenitor cell differentiation,lymphoid progenitor cell differentiation,immature B cell differentiation,dendritic cell cytokine production,mast cell chemotaxis,myeloid leukocyte differentiation,protein phosphorylation,glycosphingolipid metabolic process,chemotaxis,inflammatory response,germ cell development,spermatogenesis,spermati…
0_KO / 0_WT	P20152	P20152	-1.23689	1.23689	4.97e-65	253	-1.08092	1.08092	P20152	Vim	Vimentin	VIME_MOUSE	46	-57.5713	0.424287	0_KO	0_WT	cytoplasm,peroxisome,cytosol,cytoskeleton,intermediate filament,plasma membrane,focal adhesion,extracellular matrix,cell leading edge,cell projection,neuron projection,type III intermediate filament,extracellular exosome	glycoprotein binding,double-stranded RNA binding,structural molecule activity,structural constituent of cytoskeleton,structural constituent of eye lens,protein binding,protein C-terminus binding,identical protein binding,scaffold protein binding,keratin filament binding	positive regulation of gene expression,negative regulation of neuron projection development,astrocyte development,intermediate filament-based process,intermediate filament organization,Bergmann glial cell differentiation,SMAD protein signal transduction,lens fiber cell development
0_KO / 0_WT	Q9EQ20	Q9EQ20	-1.23994	1.23994	1.66e-09	29	-1.18162	1.18162	Q9EQ20	Aldh6a1	Methylmalonate-semialdehyde dehydrogenase [acylating], mitochondrial	MMSA_MOUSE	11	-57.6611	0.423389	0_KO	0_WT	nucleoplasm,mitochondrion,extracellular exosome	RNA binding,methylmalonate-semialdehyde dehydrogenase (acylating) activity,malonate-semialdehyde dehydrogenase (acetylating) activity	thymine catabolic process,valine catabolic process,brown fat cell differentiation,oxidation-reduction process
0_KO / 0_WT	Q03137	Q03137	-1.25413	1.25413	0.00653962	4	-0.701324	0.701324	Q03137	Epha4	Ephrin type-A receptor 4	EPHA4_MOUSE	2	-58.0753	0.419247	0_KO	0_WT	cytoplasm,mitochondrial outer membrane,endoplasmic reticulum,Golgi apparatus,plasma membrane,integral component of plasma membrane,cell surface,postsynaptic density,cell junction,filopodium,axon,dendrite,neuromuscular junction,early endosome membrane,dendritic spine,dendritic shaft,perikaryon,axon terminus,axonal growth cone,postsynaptic membrane	protein kinase activity,GPI-linked ephrin receptor activity,transmembrane-ephrin receptor activity,protein binding,ATP binding,PH domain binding,identical protein binding,ephrin receptor binding,DH domain binding	cell adhesion,axon guidance,adult walking behavior,motor neuron axon guidance,glial cell migration,peptidyl-tyrosine phosphorylation,corticospinal tract morphogenesis,regulation of GTPase activity,positive regulation of JUN kinase activity,protein autophosphorylation,ephrin receptor signaling pathway,negative regulation of axon regeneration,regulation of astrocyte differentiation,regulation of ax…
0_KO / 0_WT	Q3U7R1	Q3U7R1	-1.26434	1.26434	5.1e-29	77	-1.22692	1.22692	Q3U7R1	Esyt1	Extended synaptotagmin-1	ESYT1_MOUSE	22	-58.371	0.41629	0_KO	0_WT	endoplasmic reticulum,plasma membrane,membrane,integral component of endoplasmic reticulum membrane,intrinsic component of endoplasmic reticulum membrane,intracellular membrane-bounded organelle,organelle membrane contact site	lipid binding,metal ion binding	lipid transport
0_KO / 0_WT	Q62356	Q62356	-1.27305	1.27305	1.46e-05	10	-1.32784	1.32784	Q62356	Fstl1	Follistatin-related protein 1	FSTL1_MOUSE	4	-58.6215	0.413785	0_KO	0_WT	extracellular space,extracellular exosome	calcium ion binding,protein binding,heparin binding	response to starvation
0_KO / 0_WT	O70566	O70566	-1.27874	1.27874	6.39e-05	5	-1.44451	1.44451	O70566	Diaph2	Protein diaphanous homolog 2	DIAP2_MOUSE	3	-58.7844	0.412156	0_KO	0_WT		actin binding,Rho GTPase binding	multicellular organism development,actin filament polymerization,oogenesis
0_KO / 0_WT	Q8R4N0	Q8R4N0	-1.29236	1.29236	3.5e-09	32	-1.2293	1.2293	Q8R4N0	Clybl	Citrate lyase subunit beta-like protein, mitochondrial	CLYBL_MOUSE	10	-59.1717	0.408283	0_KO	0_WT	mitochondrion	magnesium ion binding,malate synthase activity
0_KO / 0_WT	P17879;Q61696	P17879;Q61696	-1.29247	1.29247	3.48e-16	30	-1.22586	1.22586	P17879;Q61696	Hspa1b;Hspa1a	Heat shock 70 kDa protein 1B;Heat shock 70 kDa protein 1A	HS71B_MOUSE;HS71A_MOUSE	8	-59.1747	0.408253	0_KO	0_WT	zona pellucida receptor complex,intracellular,mitochondrion,mitochondrial matrix,centrosome,cell body;nucleus,cytoplasm,mitochondrion,centrosome,centriole,cytosol,focal adhesion,inclusion body,aggresome,nuclear speck,intracellular ribonucleoprotein complex,vesicle,perinuclear region of cytoplasm,extracellular exosome,blood microparticle,ubiquitin ligase complex	protein binding,ATP binding;RNA polymerase II transcription corepressor activity,G-protein coupled receptor binding,RNA binding,receptor binding,protein binding,ATP binding,ATPase activity,enzyme binding,heat shock protein binding,denatured protein binding,ubiquitin protein ligase binding,ATPase activity, coupled,histone deacetylase binding,protein binding involved in protein folding,cadherin bin…	binding of sperm to zona pellucida,response to heat,protein refolding,negative regulation of apoptotic process,negative regulation of cysteine-type endopeptidase activity involved in apoptotic process,positive regulation of microtubule nucleation,regulation of mitotic spindle assembly;telomere maintenance,DNA repair,mRNA catabolic process,response to unfolded protein,negative regulation of cell p…
0_KO / 0_WT	P82343	P82343	-1.29633	1.29633	1.92e-16	63	-1.06274	1.06274	P82343	Renbp	N-acylglucosamine 2-epimerase	RENBP_MOUSE	15	-59.2838	0.407162	0_KO	0_WT	extracellular exosome	endopeptidase inhibitor activity,ATP binding,protein homodimerization activity,N-acylglucosamine 2-epimerase activity	N-acetylglucosamine metabolic process,N-acetylmannosamine metabolic process,negative regulation of endopeptidase activity,N-acetylneuraminate catabolic process
0_KO / 0_WT	Q8JZV7	Q8JZV7	-1.30136	1.30136	1.99e-06	23	-0.927371	0.927371	Q8JZV7	Amdhd2	Putative N-acetylglucosamine-6-phosphate deacetylase	NAGA_MOUSE	6	-59.4256	0.405744	0_KO	0_WT	nucleus	N-acetylglucosamine-6-phosphate deacetylase activity,metal ion binding	carbohydrate metabolic process,N-acetylglucosamine catabolic process,N-acetylneuraminate catabolic process
0_KO / 0_WT	Q99NB1	Q99NB1	-1.32305	1.32305	4.64e-06	7	-1.23702	1.23702	Q99NB1	Acss1	Acetyl-coenzyme A synthetase 2-like, mitochondrial	ACS2L_MOUSE	4	-60.0311	0.399689	0_KO	0_WT	mitochondrion,mitochondrial matrix	acetate-CoA ligase activity,ATP binding,AMP binding	acetyl-CoA biosynthetic process,acetate biosynthetic process,acetyl-CoA biosynthetic process from acetate,propionate biosynthetic process
0_KO / 0_WT	P14602	P14602	-1.35188	1.35188	2.4e-30	134	-1.05341	1.05341	P14602	Hspb1	Heat shock protein beta-1	HSPB1_MOUSE	22	-60.8219	0.391781	0_KO	0_WT	proteasome complex,extracellular space,intracellular,nucleus,cytoplasm,spindle,plasma membrane,focal adhesion,Z disc,extracellular matrix,contractile fiber,extracellular exosome,axon cytoplasm	RNA binding,protein kinase C binding,protein kinase C inhibitor activity,protein kinase binding,identical protein binding,protein homodimerization activity,ubiquitin binding,protein binding involved in protein folding	retina homeostasis,regulation of protein phosphorylation,negative regulation of protein kinase activity,response to unfolded protein,response to virus,positive regulation of interleukin-1 beta production,intracellular signal transduction,cellular response to vascular endothelial growth factor stimulus,positive regulation of endothelial cell chemotaxis by VEGF-activated vascular endothelial growth…
0_KO / 0_WT	Q8JZV9	Q8JZV9	-1.35582	1.35582	1.9e-10	17	-1.37176	1.37176	Q8JZV9	Bdh2	3-hydroxybutyrate dehydrogenase type 2	BDH2_MOUSE	4	-60.9289	0.390711	0_KO	0_WT	cytoplasm,cytosol,extracellular exosome	3-hydroxybutyrate dehydrogenase activity,oxidoreductase activity, acting on the CH-CH group of donors, NAD or NADP as acceptor,NAD binding	fatty acid beta-oxidation,siderophore biosynthetic process,epithelial cell differentiation,heme metabolic process,iron ion homeostasis
0_KO / 0_WT	P08226	P08226	-1.36051	1.36051	1.9e-38	81	-1.25559	1.25559	P08226	Apoe	Apolipoprotein E	APOE_MOUSE	19	-61.0557	0.389443	0_KO	0_WT	extracellular region,extracellular space,nucleus,endoplasmic reticulum,Golgi apparatus,cytosol,plasma membrane,membrane,extracellular matrix,very-low-density lipoprotein particle,low-density lipoprotein particle,intermediate-density lipoprotein particle,high-density lipoprotein particle,chylomicron,extracellular exosome,blood microparticle,Requires Ontology,extracellular vesicle,lipoprotein parti…	beta-amyloid binding,lipid transporter activity,protein binding,phospholipid binding,heparin binding,lipid binding,cholesterol binding,antioxidant activity,cholesterol transporter activity,identical protein binding,protein homodimerization activity,metal chelating activity,protein dimerization activity,tau protein binding,low-density lipoprotein particle receptor binding,phosphatidylcholine-stero…	retinoid metabolic process,negative regulation of endothelial cell proliferation,response to dietary excess,lipid metabolic process,triglyceride metabolic process,cholesterol biosynthetic process,cholesterol catabolic process,cellular calcium ion homeostasis,receptor-mediated endocytosis,response to oxidative stress,G-protein coupled receptor signaling pathway,nitric oxide mediated signal transdu…
0_KO / 0_WT	Q9D6Z0	Q9D6Z0	-1.36157	1.36157	0.000911412	5	-1.34976	1.34976	Q9D6Z0	Alkbh7	Alpha-ketoglutarate-dependent dioxygenase alkB homolog 7, mitochondrial	ALKB7_MOUSE	1	-61.084	0.38916	0_KO	0_WT	mitochondrion,mitochondrial matrix	metal ion binding,oxidoreductase activity, acting on paired donors, with incorporation or reduction of molecular oxygen, 2-oxoglutarate as one donor, and incorporation of one atom each of oxygen into both donors	fatty acid metabolic process,cellular response to DNA damage stimulus,regulation of lipid storage,oxidation-reduction process,regulation of mitochondrial membrane permeability involved in programmed necrotic cell death
0_KO / 0_WT	Q99LD8	Q99LD8	-1.37051	1.37051	2.26e-09	36	-1.19596	1.19596	Q99LD8	Ddah2	N(G),N(G)-dimethylarginine dimethylaminohydrolase 2	DDAH2_MOUSE	10	-61.3246	0.386754	0_KO	0_WT	mitochondrion,microtubule organizing center,cytosol,extracellular exosome	dimethylargininase activity,amino acid binding	citrulline metabolic process,arginine catabolic process,positive regulation of nitric oxide biosynthetic process
0_KO / 0_WT	Q61066	Q61066	-1.41556	1.41556	0.000497215	21	-1.01894	1.01894	Q61066	Nr0b1	Nuclear receptor subfamily 0 group B member 1	NR0B1_MOUSE	6	-62.5135	0.374865	0_KO	0_WT	nucleus,nucleoplasm,cytoplasm,membrane,polysomal ribosome	DNA binding,steroid hormone receptor activity,transcription corepressor activity,RNA binding,RNA polymerase II transcription factor activity, ligand-activated sequence-specific DNA binding,protein binding,transcription factor binding,protein domain specific binding,DNA hairpin binding,steroid hormone receptor binding,protein homodimerization activity,AF-2 domain binding,sequence-specific DNA bind…	negative regulation of transcription from RNA polymerase II promoter,transcription, DNA-templated,steroid biosynthetic process,spermatogenesis,sex determination,protein localization,gonad development,male gonad development,cell differentiation,male sex determination,adrenal gland development,intracellular receptor signaling pathway,negative regulation of intracellular steroid hormone receptor sig…
0_KO / 0_WT	P17182	P17182	-1.42215	1.42215	7.33e-67	294	-1.4272	1.4272	P17182	Eno1	Alpha-enolase	ENOA_MOUSE	41	-62.6844	0.373156	0_KO	0_WT	phosphopyruvate hydratase complex,extracellular space,nucleus,cytoplasm,cytosol,plasma membrane,cell surface,membrane,extrinsic component of plasma membrane,myelin sheath,extracellular exosome,cell cortex region	magnesium ion binding,transcriptional repressor activity, RNA polymerase II core promoter proximal region sequence-specific binding,RNA binding,phosphopyruvate hydratase activity,protein homodimerization activity,cadherin binding,protein heterodimerization activity,GTPase binding	negative regulation of transcription from RNA polymerase II promoter,in utero embryonic development,glycolytic process,positive regulation of binding
0_KO / 0_WT	P54227	P54227	-1.43263	1.43263	1.02e-10	39	-1.07238	1.07238	P54227	Stmn1	Stathmin	STMN1_MOUSE	8	-62.9544	0.370456	0_KO	0_WT	intracellular,cytoplasm,cytosol,microtubule,membrane,neuron projection,extracellular exosome	protein binding,tubulin binding	mitotic cytokinesis,microtubule depolymerization,mitotic spindle organization,axonogenesis,brain development,response to virus,regulation of microtubule polymerization or depolymerization,negative regulation of microtubule polymerization,negative regulation of Rho protein signal transduction,hepatocyte growth factor receptor signaling pathway,positive regulation of cellular component movement,neg…
0_KO / 0_WT	Q8BH04	Q8BH04	-1.46054	1.46054	1.89e-25	55	-1.39507	1.39507	Q8BH04	Pck2	Phosphoenolpyruvate carboxykinase [GTP], mitochondrial	PCKGM_MOUSE	19	-63.6643	0.363357	0_KO	0_WT	mitochondrion,extracellular exosome	phosphoenolpyruvate carboxykinase (GTP) activity,GTP binding,metal ion binding	gluconeogenesis
0_KO / 0_WT	Q8VDJ3	Q8VDJ3	-1.48613	1.48613	3.17e-24	264	0.427367	0.427367	Q8VDJ3	Hdlbp	Vigilin	VIGLN_MOUSE	55	-64.3032	0.356968	0_KO	0_WT	nucleus,cytosol,high-density lipoprotein particle	RNA binding,cadherin binding	lipid transport,cholesterol metabolic process
0_KO / 0_WT	O35459	O35459	-1.48794	1.48794	2.11e-12	32	-1.35952	1.35952	O35459	Ech1	Delta(3,5)-Delta(2,4)-dienoyl-CoA isomerase, mitochondrial	ECH1_MOUSE	11	-64.3478	0.356522	0_KO	0_WT	mitochondrion,peroxisome,membrane,extracellular exosome	receptor binding,isomerase activity	fatty acid beta-oxidation
0_KO / 0_WT	P19182	P19182	-1.61305	1.61305	2.28e-08	14	-1.40231	1.40231	P19182	Ifrd1	Interferon-related developmental regulator 1	IFRD1_MOUSE	5	-67.3094	0.326906	0_KO	0_WT	nucleus,cytoplasm	RNA polymerase II sequence-specific DNA binding transcription factor binding	striated muscle tissue development,negative regulation of axon extension,muscle cell differentiation,skeletal muscle tissue regeneration,positive regulation of transcription from RNA polymerase II promoter,negative regulation of collateral sprouting,positive regulation of sequence-specific DNA binding transcription factor activity
0_KO / 0_WT	Q9D6N1	Q9D6N1	-1.64688	1.64688	5.68e-09	30	-1.25694	1.25694	Q9D6N1	Ca13	Carbonic anhydrase 13	CAH13_MOUSE	9	-68.067	0.31933	0_KO	0_WT	cytosol,myelin sheath,intracellular membrane-bounded organelle	carbonate dehydratase activity,zinc ion binding	one-carbon metabolic process
0_KO / 0_WT	Q9D103	Q9D103	-1.95475	1.95475	2.44e-05	5	-1.96202	1.96202	Q9D103	Ifitm1	Interferon-induced transmembrane protein 1	IFM1_MOUSE	1	-74.2034	0.257966	0_KO	0_WT	cellular_component,plasma membrane,integral component of membrane	molecular_function	ossification,somitogenesis,negative regulation of cell proliferation,response to virus,anterior/posterior pattern specification,negative regulation of cell migration,response to interferon-gamma,response to interferon-alpha,response to interferon-beta,negative regulation of viral genome replication,positive regulation of osteoblast differentiation,negative regulation of viral entry into host cell…
0_KO / 0_WT	Q8K1C9	Q8K1C9	-1.98946	1.98946	0.000157824	5	-1.43872	1.43872	Q8K1C9	Lrrc41	Leucine-rich repeat-containing protein 41	LRC41_MOUSE	3	-74.8166	0.251834	0_KO	0_WT	nucleus,cytoplasm,membrane	protein binding,protein homodimerization activity	biological_process,protein ubiquitination
0_KO / 0_WT	P05063	P05063	-2.06255	2.06255	3.66e-12	23	-2.14036	2.14036	P05063	Aldoc	Fructose-bisphosphate aldolase C	ALDOC_MOUSE	11	-76.0607	0.239393	0_KO	0_WT	mitochondrion,extracellular exosome	fructose-bisphosphate aldolase activity,cytoskeletal protein binding	glycolytic process,fructose 1,6-bisphosphate metabolic process,epithelial cell differentiation
0_KO / 0_WT	Q8VCD7	Q8VCD7	-2.12692	2.12692	0.000360467	5	-1.4015	1.4015	Q8VCD7	Kdm4c	Lysine-specific demethylase 4C	KDM4C_MOUSE	6	-77.1054	0.228946	0_KO	0_WT	nuclear chromatin,pericentric heterochromatin	chromatin binding,zinc ion binding,enzyme binding,histone demethylase activity,histone demethylase activity (H3-K9 specific),androgen receptor binding,histone demethylase activity (H3-K36 specific)	blastocyst formation,transcription, DNA-templated,regulation of transcription from RNA polymerase II promoter,positive regulation of cell proliferation,regulation of gene expression,positive regulation of gene expression,histone H3-K9 demethylation,positive regulation of neuron differentiation,oxidation-reduction process,histone H3-K36 demethylation,negative regulation of histone H3-K9 trimethyla…
0_KO / 0_WT	P35822	P35822	-2.30228	2.30228	0.000812914	5	-1.02599	1.02599	P35822	Ptprk	Receptor-type tyrosine-protein phosphatase kappa	PTPRK_MOUSE	5	-79.7257	0.202743	0_KO	0_WT	photoreceptor outer segment,plasma membrane,cell-cell junction,cell surface,integral component of membrane,cell junction,axon,dendrite,leading edge membrane,neuronal cell body,intracellular membrane-bounded organelle	protein tyrosine phosphatase activity,beta-catenin binding,protein kinase binding,gamma-catenin binding	protein dephosphorylation,cell adhesion,signal transduction,transforming growth factor beta receptor signaling pathway,negative regulation of cell proliferation,negative regulation of keratinocyte proliferation,cell migration,negative regulation of cell migration,neuron projection development,protein localization to cell surface,cellular response to reactive oxygen species,cellular response to UV…
0_KO / 0_WT	P16110	P16110	-2.394	2.394	1.91e-11	21	-2.12835	2.12835	P16110	Lgals3	Galectin-3	LEG3_MOUSE	7	-80.9746	0.190254	0_KO	0_WT	immunological synapse,extracellular region,proteinaceous extracellular matrix,extracellular space,nucleus,spliceosomal complex,cytoplasm,mitochondrial inner membrane,external side of plasma membrane,cell surface,membrane,extracellular exosome,glial cell projection,extracellular matrix	RNA binding,protein binding,IgE binding,carbohydrate binding,chemoattractant activity,laminin binding	skeletal system development,monocyte chemotaxis,mRNA processing,receptor-mediated endocytosis,RNA splicing,cell differentiation,extracellular matrix organization,neutrophil chemotaxis,regulation of T cell proliferation,innate immune response,negative regulation of endocytosis,eosinophil chemotaxis,macrophage chemotaxis,negative regulation of T cell receptor signaling pathway,positive chemotaxis,r…
0_KO / 0_WT	Q3ULF4	Q3ULF4	-2.44838	2.44838	0.00263465	9	0.321106	0.321106	Q3ULF4	Spg7	Paraplegin	SPG7_MOUSE	5	-81.6783	0.183217	0_KO	0_WT	mitochondrion,m-AAA complex,axon cytoplasm	metalloendopeptidase activity,ATP binding,zinc ion binding	proteolysis,mitochondrion organization,cell adhesion,anterograde axonal transport,regulation of cell adhesion
0_KO / 0_WT	Q8VCN5	Q8VCN5	-2.96967	2.96967	6.61e-18	27	-2.66415	2.66415	Q8VCN5	Cth	Cystathionine gamma-lyase	CGL_MOUSE	9	-87.2344	0.127656	0_KO	0_WT	cytoplasm,cytosol,extracellular exosome	cystathionine gamma-synthase activity,cystathionine gamma-lyase activity,protein binding,calmodulin binding,pyridoxal phosphate binding,identical protein binding,L-cystine L-cysteine-lyase (deaminating),L-cysteine desulfhydrase activity,selenomethionine gamma-lyase activity	selenium compound metabolic process,protein-pyridoxal-5-phosphate linkage via peptidyl-N6-pyridoxal phosphate-L-lysine,cysteine biosynthetic process via cystathionine,cysteine biosynthetic process,transsulfuration,negative regulation of apoptotic process,positive regulation of I-kappaB kinase/NF-kappaB signaling,protein sulfhydration,positive regulation of NF-kappaB transcription factor activity,…

## Sheet: Day 1
List of selected proteins in Tnfaip2-/- EBs as compared to WT EBs upon 1 day of in vitro differentiation (cut-off criteria: average log2ratio > +/-1.2 and -log10Qvalue <2)
Comparison (group1/group2)	Group	ProteinGroups	AVG Log2 Ratio	Absolute AVG Log2 Ratio	Qvalue	# of Ratios	[DEPRECATED] AVG Log2 Ratio	[DEPRECATED] Absolute AVG Log2 Ratio	UniProtIds	Genes	ProteinDescriptions	ProteinNames	# Unique Total Peptides	% Change	Ratio	Condition Numerator	Condition Denominator	GO Cellular Component	GO Molecular Function	GO Biological Process
1_KO / 1_WT	Q8VC88	Q8VC88	3.63881	3.63881	8.32e-07	10	1.86275	1.86275	Q8VC88	Gca	Grancalcin	GRAN_MOUSE	3	1145.63	12.4563	1_KO	1_WT	cytosol,plasma membrane,extracellular exosome	calcium-dependent cysteine-type endopeptidase activity,calcium ion binding,protein homodimerization activity,protein heterodimerization activity	proteolysis
1_KO / 1_WT	Q9CQX4	Q9CQX4	2.59822	2.59822	2.52e-09	10	2.69871	2.69871	Q9CQX4	Paf	PCNA-associated factor	PAF15_MOUSE	6	505.538	6.05538	1_KO	1_WT	nucleus,centrosome,perinuclear region of cytoplasm	chromatin binding	DNA replication,cellular response to DNA damage stimulus,centrosome cycle,response to UV,translesion synthesis,regulation of cell cycle
1_KO / 1_WT	Q8CF02	Q8CF02	2.58499	2.58499	8.36e-12	18	2.79154	2.79154	Q8CF02	Fam25c	Protein FAM25C	FM25C_MOUSE	3	500.011	6.00011	1_KO	1_WT	cellular_component	molecular_function	biological_process
1_KO / 1_WT	Q9JJ94	Q9JJ94	2.55249	2.55249	5.11e-05	5	2.576	2.576	Q9JJ94	Ssna1	Sjoegren syndrome nuclear autoantigen 1 homolog	SSNA1_MOUSE	1	486.644	5.86644	1_KO	1_WT	nucleus,cytoplasm,centrosome,ciliary basal body	identical protein binding	intraciliary transport,ciliary receptor clustering involved in smoothened signaling pathway
1_KO / 1_WT	Q8BK30	Q8BK30	2.44693	2.44693	0.00854949	5	2.2525	2.2525	Q8BK30	Ndufv3	NADH dehydrogenase [ubiquinone] flavoprotein 3, mitochondrial	NDUV3_MOUSE	4	445.254	5.45254	1_KO	1_WT	nucleoplasm,mitochondrion,mitochondrial respiratory chain complex I	RNA binding	mitochondrial ATP synthesis coupled electron transport
1_KO / 1_WT	Q9D4V0	Q9D4V0	2.36417	2.36417	4.42e-17	40	1.78278	1.78278	Q9D4V0	Etnk1	Ethanolamine kinase 1	EKI1_MOUSE	11	414.857	5.14857	1_KO	1_WT	nucleoplasm,cytosol,plasma membrane,membrane	ethanolamine kinase activity,ATP binding	phosphatidylethanolamine biosynthetic process,phosphorylation
1_KO / 1_WT	P70696	P70696	2.34464	2.34464	4.21e-09	14	2.29593	2.29593	P70696	Hist1h2ba	Histone H2B type 1-A	H2B1A_MOUSE	3	407.933	5.07933	1_KO	1_WT	nuclear chromosome, telomeric region,nucleosome,nuclear nucleosome,nucleus,nucleoplasm,extrinsic component of plasma membrane	DNA binding,histone binding,protein heterodimerization activity	chromatin organization,nucleosome assembly,nucleosome disassembly,inflammatory response,plasminogen activation,spermatogenesis, exchange of chromosomal proteins,positive regulation of binding,mononuclear cell migration
1_KO / 1_WT	P05214	P05214	2.34451	2.34451	5.54e-06	8	3.11927	3.11927	P05214	Tuba3a	Tubulin alpha-3 chain	TBA3_MOUSE	3	407.889	5.07889	1_KO	1_WT	nucleus,cytoplasm,microtubule,cilium,microtubule cytoskeleton,ciliary basal body	molecular_function,GTPase activity,structural constituent of cytoskeleton,GTP binding	cytoskeleton organization,microtubule-based process,biological_process
1_KO / 1_WT	Q9CQL7	Q9CQL7	2.27726	2.27726	6.56e-17	19	2.37829	2.37829	Q9CQL7	Mrfap1	MORF4 family-associated protein 1	MOFA1_MOUSE	6	384.757	4.84757	1_KO	1_WT	nucleus,cytosol,perinuclear region of cytoplasm	protein binding	biological_process
1_KO / 1_WT	Q60756	Q60756	2.21195	2.21195	0.00117344	4	2.77468	2.77468	Q60756	Tcf15	Transcription factor 15	TCF15_MOUSE	2	363.302	4.63302	1_KO	1_WT	nucleus	DNA binding,protein dimerization activity	somitogenesis,respiratory system process,transcription, DNA-templated,regulation of transcription, DNA-templated,muscle organ development,anterior/posterior pattern specification,regulation of gene expression,post-anal tail morphogenesis,eating behavior,ear development,skin development,establishment of epithelial cell apical/basal polarity,paraxial mesoderm development,muscle organ morphogenesis,…
1_KO / 1_WT	Q9WTV7	Q9WTV7	2.20048	2.20048	8.86e-09	15	1.99093	1.99093	Q9WTV7	Rlim	E3 ubiquitin-protein ligase RLIM	RNF12_MOUSE	6	359.632	4.59632	1_KO	1_WT	nucleus,nucleoplasm,cytosol	ubiquitin-protein transferase activity,protein binding,metal ion binding,ubiquitin protein ligase activity	negative regulation of transcription from RNA polymerase II promoter,transcription, DNA-templated,ubiquitin-dependent protein catabolic process,protein ubiquitination,proteasome-mediated ubiquitin-dependent protein catabolic process,negative regulation of sequence-specific DNA binding transcription factor activity,random inactivation of X chromosome,regulation of dosage compensation by inactivati…
1_KO / 1_WT	Q9R0Q4	Q9R0Q4	2.10771	2.10771	4.13e-29	54	2.07449	2.07449	Q9R0Q4	Morf4l2	Mortality factor 4-like protein 2	MO4L2_MOUSE	16	331.006	4.31006	1_KO	1_WT	nucleus,nucleoplasm,nucleolus,plasma membrane,NuA4 histone acetyltransferase complex		DNA repair,chromatin remodeling,chromatin silencing,transcription, DNA-templated,histone deacetylation,regulation of growth,histone H4 acetylation,histone H2A acetylation,positive regulation of transcription from RNA polymerase II promoter,positive regulation of striated muscle cell differentiation
1_KO / 1_WT	Q07133	Q07133	2.06405	2.06405	1.79e-06	5	2.06499	2.06499	Q07133	Hist1h1t	Histone H1t	H1T_MOUSE	2	318.158	4.18158	1_KO	1_WT	nucleosome,condensed nuclear chromosome,intracellular,nucleus	DNA binding,double-stranded DNA binding	nucleosome assembly,multicellular organism development,spermatogenesis,binding of sperm to zona pellucida,cell differentiation,flagellated sperm motility
1_KO / 1_WT	O88307	O88307	2.02395	2.02395	1.62e-06	11	1.75098	1.75098	O88307	Sorl1	Sortilin-related receptor	SORL_MOUSE	4	306.694	4.06694	1_KO	1_WT	extracellular space,nuclear envelope lumen,endosome,early endosome,endoplasmic reticulum,Golgi apparatus,trans-Golgi network,membrane,integral component of membrane,Golgi cisterna,low-density lipoprotein particle,perinuclear region of cytoplasm,recycling endosome,extracellular exosome	beta-amyloid binding,protein binding,low-density lipoprotein particle binding,ADP-ribosylation factor binding	protein targeting to Golgi,protein targeting,protein targeting to lysosome,lipid transport,post-Golgi vesicle-mediated transport,endocytosis,cholesterol metabolic process,regulation of smooth muscle cell migration,negative regulation of protein binding,negative regulation of protein oligomerization,negative regulation of MAP kinase activity,protein retention in Golgi apparatus,positive regulation…
1_KO / 1_WT	Q91XI1	Q91XI1	1.99476	1.99476	1.88e-10	16	2.3328	2.3328	Q91XI1	Dus3l	tRNA-dihydrouridine(47) synthase [NAD(P)(+)]-like	DUS3L_MOUSE	9	298.551	3.98551	1_KO	1_WT		RNA binding,tRNA dihydrouridine synthase activity,metal ion binding,flavin adenine dinucleotide binding	tRNA dihydrouridine synthesis,oxidation-reduction process
1_KO / 1_WT	P62965	P62965	1.99294	1.99294	4.79e-16	26	1.80571	1.80571	P62965	Crabp1	Cellular retinoic acid-binding protein 1	RABP1_MOUSE	10	298.047	3.98047	1_KO	1_WT	cytoplasm,cytosol	retinoic acid binding,transporter activity,retinoid binding,retinal binding,retinol binding	transport,retinoic acid catabolic process
1_KO / 1_WT	Q9D6V8	Q9D6V8	1.9082	1.9082	3.3e-09	14	1.91872	1.91872	Q9D6V8	Paip2	Polyadenylate-binding protein-interacting protein 2	PAIP2_MOUSE	5	275.341	3.75341	1_KO	1_WT	cytoplasm	translation repressor activity, nucleic acid binding,mRNA binding,poly(A) binding,translation repressor activity	regulation of translation,spermatogenesis,memory,negative regulation of translation,negative regulation of translational initiation,regulation of long-term synaptic potentiation
1_KO / 1_WT	Q62315	Q62315	1.87264	1.87264	8.5e-25	74	1.50177	1.50177	Q62315	Jarid2	Protein Jumonji	JARD2_MOUSE	28	266.201	3.66201	1_KO	1_WT	nucleus,mitochondrion,histone methyltransferase complex,ESC/E(Z) complex	RNA polymerase II regulatory region sequence-specific DNA binding,transcriptional repressor activity, RNA polymerase II transcription regulatory region sequence-specific binding,DNA binding,chromatin binding,protein binding,transcription factor binding,histone demethylase activity	negative regulation of transcription from RNA polymerase II promoter,liver development,transcription, DNA-templated,negative regulation of cell proliferation,negative regulation of cardiac muscle hypertrophy,chromatin modification,negative regulation of histone methylation,regulation of cell proliferation,negative regulation of transcription, DNA-templated,spleen development,thymus development,st…
1_KO / 1_WT	Q8CFE6	Q8CFE6	1.86104	1.86104	1.61e-05	8	1.94985	1.94985	Q8CFE6	Slc38a2	Sodium-coupled neutral amino acid transporter 2	S38A2_MOUSE	2	263.269	3.63269	1_KO	1_WT	plasma membrane,integral component of plasma membrane,brush border,axon,dendrite,sarcolemma,neuronal cell body	amino acid transmembrane transporter activity,symporter activity	amino acid transmembrane transport,sodium ion transport,amino acid transport,female pregnancy,cerebral cortex development,glycine betaine transport,alanine transport,cellular response to amino acid starvation,cellular response to mechanical stimulus
1_KO / 1_WT	P06837	P06837	1.85122	1.85122	0.00442728	5	0.935242	0.935242	P06837	Gap43	Neuromodulin	NEUM_MOUSE	4	260.804	3.60804	1_KO	1_WT	cytoplasm,plasma membrane,postsynaptic density,cell junction,axon,filopodium membrane,growth cone membrane,cell periphery	phosphatidylserine binding,calmodulin binding,lysophosphatidic acid binding,phosphatidylinositol phosphate binding	axon guidance,glial cell differentiation,axon choice point recognition,regulation of growth,tissue regeneration,cell fate commitment,regulation of filopodium assembly
1_KO / 1_WT	P11260	P11260	1.83176	1.83176	8.31e-08	7	2.42849	2.42849	P11260	NaN	LINE-1 retrotransposable element ORF1 protein	LORF1_MOUSE	7	255.971	3.55971	1_KO	1_WT	nucleolus,cytoplasm	nucleotide binding
1_KO / 1_WT	Q921J4	Q921J4	1.78916	1.78916	3.38e-18	35	1.70068	1.70068	Q921J4	Ube2s	Ubiquitin-conjugating enzyme E2 S	UBE2S_MOUSE	9	245.612	3.45612	1_KO	1_WT	nucleus,anaphase-promoting complex,cytoplasm	ubiquitin-protein transferase activity,ATP binding,ubiquitin protein ligase binding,ubiquitin protein ligase activity,ubiquitin conjugating enzyme activity	protein polyubiquitination,ubiquitin-dependent protein catabolic process,exit from mitosis,free ubiquitin chain polymerization,anaphase-promoting complex-dependent catabolic process,protein K29-linked ubiquitination,protein K27-linked ubiquitination,cell division,protein K63-linked ubiquitination,protein K11-linked ubiquitination,protein K6-linked ubiquitination,positive regulation of ubiquitin p…
1_KO / 1_WT	Q9WUR9	Q9WUR9	1.78766	1.78766	8.7e-28	51	1.63109	1.63109	Q9WUR9	Ak4	Adenylate kinase 4, mitochondrial	KAD4_MOUSE	10	245.254	3.45254	1_KO	1_WT	mitochondrion,mitochondrial matrix,extracellular exosome	adenylate kinase activity,nucleoside diphosphate kinase activity,ATP binding,GTP binding,nucleoside triphosphate adenylate kinase activity	liver development,nucleoside diphosphate phosphorylation,brain development,nucleoside triphosphate biosynthetic process,response to drug,AMP metabolic process,ATP metabolic process,GTP metabolic process
1_KO / 1_WT	Q8BMA5	Q8BMA5	1.74138	1.74138	0.00533575	6	0.89014	0.89014	Q8BMA5	Npat	Protein NPAT	NPAT_MOUSE	4	234.356	3.34356	1_KO	1_WT	nucleus,nucleoplasm,cytoplasm,Cajal body,Gemini of coiled bodies	transcription coactivator activity,transcription corepressor activity,protein C-terminus binding,protein N-terminus binding	regulation of transcription involved in G1/S transition of mitotic cell cycle,transcription, DNA-templated,regulation of gene expression,positive regulation of transcription, DNA-templated,negative regulation of nucleic acid-templated transcription
1_KO / 1_WT	P97346	P97346	1.73052	1.73052	4.58e-25	55	1.54247	1.54247	P97346	Nxn	Nucleoredoxin	NXN_MOUSE	16	231.848	3.31848	1_KO	1_WT	nucleus,cytoplasm,cytosol	thioredoxin-disulfide reductase activity,protein binding,protein-disulfide reductase activity	Wnt signaling pathway,cell differentiation,negative regulation of Wnt signaling pathway,negative regulation of protein ubiquitination,cell redox homeostasis,oxidation-reduction process,cardiovascular system development,cellular oxidant detoxification
1_KO / 1_WT	Q9CQS7	Q9CQS7	1.72589	1.72589	8.32e-21	48	1.46782	1.46782	Q9CQS7	Dppa5a	Developmental pluripotency-associated protein 5A	DPA5A_MOUSE	8	230.784	3.30784	1_KO	1_WT	cytoplasm	mRNA binding	multicellular organism development,regulation of gene expression
1_KO / 1_WT	Q9WTP2	Q9WTP2	1.68474	1.68474	3.27e-08	11	2.08645	2.08645	Q9WTP2	Spry4	Protein sprouty homolog 4	SPY4_MOUSE	4	221.482	3.21482	1_KO	1_WT	cytoplasm,focal adhesion,membrane	protein binding	multicellular organism development,negative regulation of MAP kinase activity,negative regulation of ERK1 and ERK2 cascade
1_KO / 1_WT	O35654	O35654	1.67141	1.67141	7.54e-27	44	1.52531	1.52531	O35654	Pold2	DNA polymerase delta subunit 2	DPOD2_MOUSE	11	218.525	3.18525	1_KO	1_WT	nucleoplasm,delta DNA polymerase complex	DNA binding,DNA-directed DNA polymerase activity	DNA strand elongation involved in DNA replication,DNA repair,cellular response to DNA damage stimulus,DNA biosynthetic process
1_KO / 1_WT	Q9Z248	Q9Z248	1.66058	1.66058	1.62e-06	8	1.79771	1.79771	Q9Z248	Aebp2	Zinc finger protein AEBP2	AEBP2_MOUSE	6	216.144	3.16144	1_KO	1_WT	nucleus,ESC/E(Z) complex	RNA polymerase II core promoter proximal region sequence-specific DNA binding,transcriptional repressor activity, RNA polymerase II core promoter proximal region sequence-specific binding,DNA binding,transcription corepressor activity,metal ion binding	negative regulation of transcription from RNA polymerase II promoter,transcription, DNA-templated,regulation of transcription, DNA-templated,chromatin modification
1_KO / 1_WT	Q8BIG4	Q8BIG4	1.62234	1.62234	3.2e-05	5	1.62588	1.62588	Q8BIG4	Fbxo28	F-box only protein 28	FBX28_MOUSE	1	207.873	3.07873	1_KO	1_WT	kinetochore,condensed chromosome kinetochore	molecular_function	biological_process
1_KO / 1_WT	Q99LW6	Q99LW6	1.61349	1.61349	0.0003876	5	1.62432	1.62432	Q99LW6	Yaf2	YY1-associated factor 2	YAF2_MOUSE	1	205.991	3.05991	1_KO	1_WT	nucleus,nucleoplasm,cytosol	transcription coactivator activity,transcription corepressor activity,protein binding,metal ion binding	transcription, DNA-templated,negative regulation of transcription, DNA-templated,positive regulation of transcription, DNA-templated
1_KO / 1_WT	P60762	P60762	1.58475	1.58475	2.58e-32	73	1.80009	1.80009	P60762	Morf4l1	Mortality factor 4-like protein 1	MO4L1_MOUSE	16	199.956	2.99956	1_KO	1_WT	Sin3 complex,nuclear speck,NuA4 histone acetyltransferase complex	chromatin binding,protein binding,protein N-terminus binding	double-strand break repair via homologous recombination,chromatin remodeling,chromatin silencing,transcription, DNA-templated,cell proliferation,histone deacetylation,regulation of growth,histone H4 acetylation,histone H2A acetylation
1_KO / 1_WT	Q8R1S9	Q8R1S9	1.5628	1.5628	4.08e-10	17	1.62781	1.62781	Q8R1S9	Slc38a4	Sodium-coupled neutral amino acid transporter 4	S38A4_MOUSE	4	195.427	2.95427	1_KO	1_WT	integral component of plasma membrane	amino acid transmembrane transporter activity,symporter activity	amino acid transmembrane transport,sodium ion transport
1_KO / 1_WT	Q9D115	Q9D115	1.54719	1.54719	9.6e-05	10	1.75088	1.75088	Q9D115	Znf706	Zinc finger protein 706	ZN706_MOUSE	2	192.246	2.92246	1_KO	1_WT	nucleus,cytoplasm	molecular_function,metal ion binding	regulation of translation,negative regulation of transcription, DNA-templated,negative regulation of stem cell population maintenance
1_KO / 1_WT	Q64280	Q64280	1.51918	1.51918	2.3e-11	26	1.68866	1.68866	Q64280	Lefty1	Left-right determination factor 1	LFTY1_MOUSE	12	186.629	2.86629	1_KO	1_WT	extracellular region,extracellular space	cytokine activity,transforming growth factor beta receptor binding,growth factor activity,nodal binding	negative regulation of transcription from RNA polymerase II promoter,heart morphogenesis,determination of left/right symmetry,negative regulation of cell proliferation,anterior/posterior axis specification,positive regulation of pathway-restricted SMAD protein phosphorylation,cell growth,BMP signaling pathway,response to retinoic acid,cell migration involved in gastrulation,regulation of apoptoti…
1_KO / 1_WT	Q8BH97	Q8BH97	1.5191	1.5191	1.81e-13	18	2.1274	2.1274	Q8BH97	Rcn3	Reticulocalbin-3	RCN3_MOUSE	6	186.612	2.86612	1_KO	1_WT	endoplasmic reticulum lumen	calcium ion binding	biological_process
1_KO / 1_WT	Q9CQ21	Q9CQ21	1.5021	1.5021	7.68e-08	13	1.16741	1.16741	Q9CQ21	Mcts2	Malignant T-cell-amplified sequence 2	MCTS2_MOUSE	3	183.254	2.83254	1_KO	1_WT	cytosolic small ribosomal subunit	RNA binding	formation of translation preinitiation complex,translation reinitiation,transcription, DNA-templated,regulation of transcription, DNA-templated
1_KO / 1_WT	Q9CWR8	Q9CWR8	1.48849	1.48849	7.95e-06	31	0.984334	0.984334	Q9CWR8	Dnmt3l	DNA (cytosine-5)-methyltransferase 3-like	DNM3L_MOUSE	7	180.595	2.80595	1_KO	1_WT	condensed nuclear chromosome,nucleus,nucleoplasm,nuclear heterochromatin,cytoplasm,cytosol,ESC/E(Z) complex	protein binding,enzyme activator activity,enzyme binding,metal ion binding	in utero embryonic development,placenta development,DNA methylation,male meiosis I,spermatogenesis,negative regulation of transposition,methylation,DNA methylation on cytosine,DNA methylation involved in gamete generation,positive regulation of catalytic activity,negative regulation of transcription, DNA-templated,stem cell differentiation,chorionic trophoblast cell differentiation,genetic imprin…
1_KO / 1_WT	D3Z6Q9	D3Z6Q9	1.47102	1.47102	1.67e-23	29	1.45814	1.45814	D3Z6Q9	Bin2	Bridging integrator 2	BIN2_MOUSE	7	177.219	2.77219	1_KO	1_WT	podosome,cell cortex,cell junction,cell projection,phagocytic cup	phospholipid binding	phagocytosis, engulfment,cell chemotaxis,podosome assembly,membrane tubulation
1_KO / 1_WT	Q9D495	Q9D495	1.46264	1.46264	2.93e-05	4	1.23594	1.23594	Q9D495	Syce1	Synaptonemal complex central element protein 1	SYCE1_MOUSE	3	175.613	2.75613	1_KO	1_WT	synaptonemal complex,central element,nucleoplasm	protein binding	synaptonemal complex assembly,cell division
1_KO / 1_WT	P19157	P19157	1.45849	1.45849	3.1e-43	105	1.27261	1.27261	P19157	Gstp1	Glutathione S-transferase P 1	GSTP1_MOUSE	17	174.82	2.7482	1_KO	1_WT	extracellular space,intracellular,nucleus,cytoplasm,mitochondrion,cytosol,plasma membrane,vesicle,protein complex,extracellular exosome,TRAF2-GSTP1 complex	glutathione transferase activity,glutathione peroxidase activity,protein binding,drug binding,JUN kinase binding,kinase regulator activity,S-nitrosoglutathione binding,dinitrosyl-iron complex binding	response to reactive oxygen species,negative regulation of acute inflammatory response,glutathione metabolic process,xenobiotic metabolic process,response to toxic substance,negative regulation of biosynthetic process,oligodendrocyte development,animal organ regeneration,response to nutrient levels,response to estradiol,negative regulation of interleukin-1 beta production,negative regulation of t…
1_KO / 1_WT	Q9QYH6	Q9QYH6	1.45521	1.45521	4.27e-05	31	0.864969	0.864969	Q9QYH6	Maged1	Melanoma-associated antigen D1	MAGD1_MOUSE	9	174.197	2.74197	1_KO	1_WT	chromatin,nucleus,cytosol,plasma membrane,protein complex	transcription coactivator activity,protein binding,identical protein binding	regulation of transcription from RNA polymerase II promoter,circadian regulation of gene expression,regulation of circadian rhythm,positive regulation of apoptotic process,positive regulation of MAP kinase activity,negative regulation of transcription, DNA-templated,positive regulation of transcription, DNA-templated,negative regulation of epithelial cell proliferation,positive regulation of bran…
1_KO / 1_WT	B2RS91	B2RS91	1.44114	1.44114	1.08e-10	30	1.27384	1.27384	B2RS91	Rrn3	RNA polymerase I-specific transcription initiation factor RRN3	RRN3_MOUSE	14	171.534	2.71534	1_KO	1_WT	nucleus,nucleolus	RNA polymerase I core binding,RNA polymerase I CORE element sequence-specific DNA binding,transcription factor activity, core RNA polymerase I binding,RNA polymerase binding	transcription initiation from RNA polymerase I promoter for nuclear large rRNA transcript,in utero embryonic development,DNA-templated transcription, initiation,regulation of transcription from RNA polymerase I promoter,transcription initiation from RNA polymerase I promoter,nucleolus organization,cytoplasm organization,cell proliferation,positive regulation of neuron projection development,ribos…
1_KO / 1_WT	P15105	P15105	1.44005	1.44005	6.73e-05	20	1.01477	1.01477	P15105	Glul	Glutamine synthetase	GLNA_MOUSE	6	171.33	2.7133	1_KO	1_WT	nucleus,cytoplasm,mitochondrion,rough endoplasmic reticulum,cytosol,perikaryon,myelin sheath,protein complex,axon terminus,cell body,extracellular exosome,glial cell projection	magnesium ion binding,glutamate decarboxylase activity,glutamate-ammonia ligase activity,protein binding,ATP binding,glutamate binding,manganese ion binding,identical protein binding,dynein light chain binding	glutamine biosynthetic process,cell proliferation,cellular response to starvation,response to glucose,ammonia assimilation cycle,positive regulation of insulin secretion,positive regulation of epithelial cell proliferation,protein homooligomerization,positive regulation of synaptic transmission, glutamatergic
1_KO / 1_WT	Q8C0L6	Q8C0L6	1.43835	1.43835	4.4e-09	19	1.38612	1.38612	Q8C0L6	Paox	Peroxisomal N(1)-acetyl-spermine/spermidine oxidase	PAOX_MOUSE	8	171.011	2.71011	1_KO	1_WT	peroxisomal matrix	receptor binding,polyamine oxidase activity,N(1),N(12)-diacetylspermine:oxygen oxidoreductase (3-acetamidopropanal-forming) activity,spermine:oxygen oxidoreductase (spermidine-forming) activity,spermidine:oxygen oxidoreductase (3-aminopropanal-forming) activity,N1-acetylspermine:oxygen oxidoreductase (3-acetamidopropanal-forming) activity,N1-acetylspermidine:oxygen oxidoreductase (3-acetamidoprop…	polyamine catabolic process,putrescine biosynthetic process,putrescine catabolic process,spermidine catabolic process,spermine catabolic process,oxidation-reduction process,positive regulation of spermidine biosynthetic process
1_KO / 1_WT	P52293	P52293	1.43776	1.43776	1.28e-58	131	1.41382	1.41382	P52293	Kpna2	Importin subunit alpha-1	IMA1_MOUSE	24	170.899	2.70899	1_KO	1_WT	nuclear pore,nucleoplasm,cytosol,membrane	RNA binding,protein binding,nuclear localization sequence binding,protein transporter activity,histone deacetylase binding,repressing transcription factor binding	protein import into nucleus,NLS-bearing protein import into nucleus
1_KO / 1_WT	Q8R3L2	Q8R3L2	1.37309	1.37309	8.93e-07	18	1.39172	1.39172	Q8R3L2	Tcf25	Transcription factor 25	TCF25_MOUSE	10	159.026	2.59026	1_KO	1_WT	nucleus	DNA binding,transcription factor activity, sequence-specific DNA binding	negative regulation of transcription from RNA polymerase II promoter,transcription, DNA-templated
1_KO / 1_WT	Q05816	Q05816	1.34513	1.34513	2.81e-14	33	1.26901	1.26901	Q05816	Fabp5	Fatty acid-binding protein, epidermal	FABP5_MOUSE	7	154.053	2.54053	1_KO	1_WT	cytoplasm,extracellular exosome	transporter activity,lipid binding	glucose metabolic process,lipid metabolic process,phosphatidylcholine biosynthetic process,glucose transport
1_KO / 1_WT	D3Z6H8;P0DMN7	D3Z6H8;P0DMN7	1.34304	1.34304	0.00165344	4	1.09316	1.09316	D3Z6H8;P0DMN7	Amd2;Amd1	S-adenosylmethionine decarboxylase proenzyme 2;S-adenosylmethionine decarboxylase proenzyme 1	DCAM2_MOUSE;DCAM1_MOUSE	2	153.686	2.53686	1_KO	1_WT	cytosol;cytosol	adenosylmethionine decarboxylase activity,putrescine binding;adenosylmethionine decarboxylase activity,protein binding,putrescine binding	S-adenosylmethioninamine biosynthetic process,spermine biosynthetic process,spermidine biosynthetic process;in utero embryonic development,S-adenosylmethioninamine biosynthetic process,spermine biosynthetic process,spermidine biosynthetic process
1_KO / 1_WT	Q9EQ28	Q9EQ28	1.33767	1.33767	5.68e-09	27	1.16431	1.16431	Q9EQ28	Pold3	DNA polymerase delta subunit 3	DPOD3_MOUSE	9	152.743	2.52743	1_KO	1_WT	nucleus,cytoplasm		DNA replication,nucleotide-excision repair, DNA gap filling
1_KO / 1_WT	O55100	O55100	-1.311	1.311	3.84e-10	10	-1.30776	1.30776	O55100	Syngr1	Synaptogyrin-1	SNG1_MOUSE	2	-59.6958	0.403042	1_KO	1_WT	synaptic vesicle,integral component of membrane,cell junction,synaptic vesicle membrane,neuromuscular junction,melanosome,terminal bouton		protein targeting,regulation of long-term neuronal synaptic plasticity,regulation of short-term neuronal synaptic plasticity
1_KO / 1_WT	P26645	P26645	-1.32744	1.32744	2.45e-34	75	-1.11423	1.11423	P26645	Marcks	Myristoylated alanine-rich C-kinase substrate	MARCS_MOUSE	14	-60.1524	0.398476	1_KO	1_WT	cytoplasm,centrosome,focal adhesion,cell cortex,membrane,actin filament bundle,germinal vesicle,extracellular exosome	protein kinase C binding,calmodulin binding,identical protein binding,actin filament binding	actin filament bundle assembly,protein homooligomerization,actin crosslink formation
1_KO / 1_WT	Q99LG1	Q99LG1	-1.33141	1.33141	0.00120827	5	-1.31847	1.31847	Q99LG1	Tmem51	Transmembrane protein 51	TMM51_MOUSE	1	-60.2619	0.397381	1_KO	1_WT	cellular_component,integral component of membrane	molecular_function	biological_process
1_KO / 1_WT	O70566	O70566	-1.34383	1.34383	1.43e-06	10	-1.38422	1.38422	O70566	Diaph2	Protein diaphanous homolog 2	DIAP2_MOUSE	3	-60.6028	0.393972	1_KO	1_WT		actin binding,Rho GTPase binding	multicellular organism development,actin filament polymerization,oogenesis
1_KO / 1_WT	P17710	P17710	-1.3471	1.3471	2.35e-27	86	-0.804293	0.804293	P17710	Hk1	Hexokinase-1	HXK1_MOUSE	18	-60.6918	0.393082	1_KO	1_WT	mitochondrion,mitochondrial outer membrane,cytosol,cilium,membrane raft,sperm principal piece	glucokinase activity,hexokinase activity,protein binding,ATP binding,glucose binding,fructokinase activity,mannokinase activity	cellular glucose homeostasis,glycolytic process,carbohydrate phosphorylation,glucose 6-phosphate metabolic process,canonical glycolysis,establishment of protein localization to mitochondrion,maintenance of protein location in mitochondrion
1_KO / 1_WT	P20918	P20918	-1.35146	1.35146	0.0025712	4	-1.69666	1.69666	P20918	Plg	Plasminogen	PLMN_MOUSE	2	-60.8104	0.391896	1_KO	1_WT	extracellular region,extracellular space,cell surface,extrinsic component of plasma membrane,extrinsic component of external side of plasma membrane,intracellular membrane-bounded organelle,other organism cell membrane,extracellular exosome,blood microparticle	endopeptidase activity,serine-type endopeptidase activity,receptor binding,enzyme binding,kinase binding,protein domain specific binding,apolipoprotein binding,chaperone binding,proteasome core complex binding,protein antigen binding	proteolysis,blood coagulation,negative regulation of cell-substrate adhesion,negative regulation of angiogenesis,extracellular matrix disassembly,tissue regeneration,fibrinolysis,myoblast differentiation,muscle cell cellular homeostasis,tissue remodeling,proteolysis involved in cellular protein catabolic process,interaction with symbiont,negative regulation of fibrinolysis,positive regulation of …
1_KO / 1_WT	Q8VCB1	Q8VCB1	-1.36948	1.36948	3.46e-16	94	-0.551722	0.551722	Q8VCB1	Ndc1	Nucleoporin NDC1	NDC1_MOUSE	19	-61.297	0.38703	1_KO	1_WT	nuclear pore,cytoplasm,plasma membrane,actin cytoskeleton,membrane,integral component of membrane,nuclear membrane,nuclear pore transmembrane ring,spindle pole body	structural constituent of nuclear pore	nuclear pore organization,synapsis,spermatogenesis,protein transport,nuclear pore distribution,mRNA transport,nuclear pore complex assembly,spindle pole body duplication,establishment of spindle pole body localization to nuclear envelope
1_KO / 1_WT	P47738	P47738	-1.37058	1.37058	2.06e-70	185	-1.23122	1.23122	P47738	Aldh2	Aldehyde dehydrogenase, mitochondrial	ALDH2_MOUSE	35	-61.3265	0.386735	1_KO	1_WT	mitochondrion,mitochondrial matrix,extracellular exosome	aldehyde dehydrogenase (NAD) activity,protein binding,NAD binding	ethanol catabolic process,oxidation-reduction process
1_KO / 1_WT	P97789	P97789	-1.39348	1.39348	9.82e-05	33	-0.577219	0.577219	P97789	Xrn1	5'-3' exoribonuclease 1	XRN1_MOUSE	7	-61.9354	0.380646	1_KO	1_WT	cytoplasmic mRNA processing body,nucleus,cytoplasm,cytosol,plasma membrane,membrane	G-quadruplex RNA binding,RNA binding,5'-3' exoribonuclease activity,G-quadruplex DNA binding	telomere maintenance,nuclear-transcribed mRNA catabolic process,RNA processing,cell aging,rRNA catabolic process,meiotic cell cycle,nuclear mRNA surveillance,histone mRNA catabolic process,RNA phosphodiester bond hydrolysis, exonucleolytic
1_KO / 1_WT	O35459	O35459	-1.39401	1.39401	1.05e-20	39	-1.35718	1.35718	O35459	Ech1	Delta(3,5)-Delta(2,4)-dienoyl-CoA isomerase, mitochondrial	ECH1_MOUSE	11	-61.9493	0.380507	1_KO	1_WT	mitochondrion,peroxisome,membrane,extracellular exosome	receptor binding,isomerase activity	fatty acid beta-oxidation
1_KO / 1_WT	P09528	P09528	-1.40269	1.40269	1.4e-19	48	-1.66234	1.66234	P09528	Fth1	Ferritin heavy chain	FRIH_MOUSE	8	-62.1776	0.378224	1_KO	1_WT	extracellular region,nucleus,mitochondrion,autolysosome,extracellular exosome,endocytic vesicle lumen	ferroxidase activity,iron ion binding,ferric iron binding	intracellular sequestering of iron ion,receptor-mediated endocytosis,immune response,negative regulation of cell proliferation,negative regulation of fibroblast proliferation,oxidation-reduction process,iron ion import
1_KO / 1_WT	Q8K3F7	Q8K3F7	-1.4177	1.4177	5.64e-59	191	-1.33652	1.33652	Q8K3F7	Tdh	L-threonine 3-dehydrogenase, mitochondrial	TDH_MOUSE	21	-62.5692	0.374308	1_KO	1_WT	mitochondrion	L-threonine 3-dehydrogenase activity,coenzyme binding	threonine catabolic process,L-threonine catabolic process to glycine,oxidation-reduction process
1_KO / 1_WT	Q61391	Q61391	-1.42326	1.42326	3.49e-06	24	-1.38526	1.38526	Q61391	Mme	Neprilysin	NEP_MOUSE	8	-62.713	0.37287	1_KO	1_WT	cytoplasm,plasma membrane,brush border,focal adhesion,synaptic vesicle,membrane,integral component of membrane,axon,dendrite,neuron projection terminus,synapse,extracellular exosome	endopeptidase activity,metalloendopeptidase activity,peptidase activity,metallopeptidase activity,exopeptidase activity,zinc ion binding,peptide binding	kidney development,proteolysis,peptide metabolic process,sensory perception of pain,creatinine metabolic process,beta-amyloid metabolic process,cellular response to cytokine stimulus,cellular response to UV-A,cellular response to UV-B,replicative senescence
1_KO / 1_WT	Q9WV85	Q9WV85	-1.43079	1.43079	5.82e-09	17	-1.30807	1.30807	Q9WV85	Nme3	Nucleoside diphosphate kinase 3	NDK3_MOUSE	5	-62.9072	0.370928	1_KO	1_WT	mitochondrion,extracellular exosome	nucleoside diphosphate kinase activity,ATP binding,metal ion binding	nucleoside diphosphate phosphorylation,GTP biosynthetic process,UTP biosynthetic process,CTP biosynthetic process,regulation of apoptotic process
1_KO / 1_WT	Q8R4N0	Q8R4N0	-1.43752	1.43752	1.15e-16	35	-1.30995	1.30995	Q8R4N0	Clybl	Citrate lyase subunit beta-like protein, mitochondrial	CLYBL_MOUSE	10	-63.08	0.3692	1_KO	1_WT	mitochondrion	magnesium ion binding,malate synthase activity
1_KO / 1_WT	Q9D6N1	Q9D6N1	-1.45696	1.45696	2.18e-12	32	-1.24583	1.24583	Q9D6N1	Ca13	Carbonic anhydrase 13	CAH13_MOUSE	9	-63.574	0.36426	1_KO	1_WT	cytosol,myelin sheath,intracellular membrane-bounded organelle	carbonate dehydratase activity,zinc ion binding	one-carbon metabolic process
1_KO / 1_WT	Q80UK7	Q80UK7	-1.4659	1.4659	6.76e-05	6	-1.21341	1.21341	Q80UK7	Sass6	Spindle assembly abnormal protein 6 homolog	SAS6_MOUSE	2	-63.7991	0.362009	1_KO	1_WT	centrosome,centriole,microtubule organizing center,cytosol,deuterosome	molecular_function	centriole replication,centrosome duplication
1_KO / 1_WT	Q3U7R1	Q3U7R1	-1.46926	1.46926	5.25e-35	86	-1.33269	1.33269	Q3U7R1	Esyt1	Extended synaptotagmin-1	ESYT1_MOUSE	22	-63.8832	0.361168	1_KO	1_WT	endoplasmic reticulum,plasma membrane,membrane,integral component of endoplasmic reticulum membrane,intrinsic component of endoplasmic reticulum membrane,intracellular membrane-bounded organelle,organelle membrane contact site	lipid binding,metal ion binding	lipid transport
1_KO / 1_WT	P97742	P97742	-1.47015	1.47015	2.5e-62	97	-1.44808	1.44808	P97742	Cpt1a	Carnitine O-palmitoyltransferase 1, liver isoform	CPT1A_MOUSE	20	-63.9056	0.360944	1_KO	1_WT	mitochondrion,mitochondrial outer membrane,mitochondrial inner membrane,membrane,integral component of mitochondrial outer membrane	carnitine O-palmitoyltransferase activity,identical protein binding,palmitoleoyltransferase activity	long-chain fatty acid metabolic process,glucose metabolic process,fatty acid beta-oxidation,triglyceride metabolic process,transport,circadian rhythm,carnitine metabolic process,response to organic cyclic compound,epithelial cell differentiation,positive regulation of fatty acid beta-oxidation,response to drug,eating behavior,regulation of insulin secretion,protein homooligomerization,cellular re…
1_KO / 1_WT	Q8BMS4	Q8BMS4	-1.48239	1.48239	2.23e-05	14	-1.10044	1.10044	Q8BMS4	Coq3	Ubiquinone biosynthesis O-methyltransferase, mitochondrial	COQ3_MOUSE	5	-64.2103	0.357897	1_KO	1_WT	mitochondrion,mitochondrial inner membrane	hexaprenyldihydroxybenzoate methyltransferase activity,O-methyltransferase activity,2-polyprenyl-6-methoxy-1,4-benzoquinone methyltransferase activity,3-demethylubiquinone-9 3-O-methyltransferase activity	glycerol metabolic process,ubiquinone biosynthetic process,regulation of ubiquinone biosynthetic process,methylation
1_KO / 1_WT	Q05186	Q05186	-1.48918	1.48918	9.29e-36	81	-1.22485	1.22485	Q05186	Rcn1	Reticulocalbin-1	RCN1_MOUSE	17	-64.3785	0.356215	1_KO	1_WT	endoplasmic reticulum,endoplasmic reticulum lumen	calcium ion binding	in utero embryonic development,camera-type eye development
1_KO / 1_WT	P43883	P43883	-1.49145	1.49145	2.63e-17	57	-0.937209	0.937209	P43883	Plin2	Perilipin-2	PLIN2_MOUSE	14	-64.4346	0.355654	1_KO	1_WT	nucleus,cytoplasm,lipid particle,cytosol,plasma membrane	protein binding	response to organic cyclic compound,long-chain fatty acid transport,lipid storage,response to drug
1_KO / 1_WT	Q9Z127	Q9Z127	-1.50366	1.50366	4.79e-23	41	-1.47374	1.47374	Q9Z127	Slc7a5	Large neutral amino acids transporter small subunit 1	LAT1_MOUSE	9	-64.7342	0.352658	1_KO	1_WT	cytosol,plasma membrane,integral component of plasma membrane,membrane,apical plasma membrane,intracellular membrane-bounded organelle,extracellular exosome	neutral amino acid transmembrane transporter activity,L-amino acid transmembrane transporter activity,antiporter activity	nervous system development,neutral amino acid transport,L-amino acid transport,cell differentiation,L-alpha-amino acid transmembrane transport
1_KO / 1_WT	P05063	P05063	-1.50613	1.50613	2.09e-24	33	-1.55214	1.55214	P05063	Aldoc	Fructose-bisphosphate aldolase C	ALDOC_MOUSE	11	-64.7947	0.352053	1_KO	1_WT	mitochondrion,extracellular exosome	fructose-bisphosphate aldolase activity,cytoskeletal protein binding	glycolytic process,fructose 1,6-bisphosphate metabolic process,epithelial cell differentiation
1_KO / 1_WT	Q9CZS1	Q9CZS1	-1.50688	1.50688	3.53e-13	36	-1.35169	1.35169	Q9CZS1	Aldh1b1	Aldehyde dehydrogenase X, mitochondrial	AL1B1_MOUSE	11	-64.8129	0.351871	1_KO	1_WT	nucleoplasm,mitochondrion,mitochondrial matrix,intracellular membrane-bounded organelle	aldehyde dehydrogenase (NAD) activity	ethanol catabolic process,oxidation-reduction process
1_KO / 1_WT	P09671	P09671	-1.50903	1.50903	8.02e-32	65	-1.309	1.309	P09671	Sod2	Superoxide dismutase [Mn], mitochondrial	SODM_MOUSE	10	-64.8653	0.351347	1_KO	1_WT	mitochondrion,mitochondrial inner membrane,mitochondrial nucleoid,myelin sheath,extracellular exosome	DNA binding,superoxide dismutase activity,protein binding,oxidoreductase activity,oxygen binding,enzyme binding,manganese ion binding,identical protein binding	response to reactive oxygen species,response to superoxide,age-dependent response to oxidative stress,age-dependent response to reactive oxygen species,response to hypoxia,release of cytochrome c from mitochondria,liver development,detection of oxygen,vasodilation by acetylcholine involved in regulation of systemic arterial blood pressure,regulation of transcription from RNA polymerase II promote…
1_KO / 1_WT	Q80U56	Q80U56	-1.51106	1.51106	0.00165171	6	-1.18155	1.18155	Q80U56	Avl9	Late secretory pathway protein AVL9 homolog	AVL9_MOUSE	2	-64.9147	0.350853	1_KO	1_WT	cytoplasm,integral component of membrane,recycling endosome	molecular_function	cell migration,localization
1_KO / 1_WT	Q8JZV9	Q8JZV9	-1.51429	1.51429	8.13e-12	20	-1.46503	1.46503	Q8JZV9	Bdh2	3-hydroxybutyrate dehydrogenase type 2	BDH2_MOUSE	4	-64.9932	0.350068	1_KO	1_WT	cytoplasm,cytosol,extracellular exosome	3-hydroxybutyrate dehydrogenase activity,oxidoreductase activity, acting on the CH-CH group of donors, NAD or NADP as acceptor,NAD binding	fatty acid beta-oxidation,siderophore biosynthetic process,epithelial cell differentiation,heme metabolic process,iron ion homeostasis
1_KO / 1_WT	Q9D2D7	Q9D2D7	-1.52519	1.52519	6.74e-07	13	-1.05647	1.05647	Q9D2D7	Znf687	Zinc finger protein 687	ZN687_MOUSE	5	-65.2566	0.347434	1_KO	1_WT	nucleoplasm,cytosol	DNA binding,metal ion binding	transcription, DNA-templated,regulation of transcription, DNA-templated,biological_process
1_KO / 1_WT	Q9QYF1	Q9QYF1	-1.54243	1.54243	2.43e-25	30	-1.5749	1.5749	Q9QYF1	Rdh11	Retinol dehydrogenase 11	RDH11_MOUSE	6	-65.6692	0.343308	1_KO	1_WT	photoreceptor inner segment,intracellular,endoplasmic reticulum membrane,integral component of membrane,photoreceptor outer segment membrane	retinol dehydrogenase activity,oxidoreductase activity,NADP-retinol dehydrogenase activity	adaptation of rhodopsin mediated signaling,retinol metabolic process,retinal metabolic process,oxidation-reduction process
1_KO / 1_WT	Q9EQ06	Q9EQ06	-1.55321	1.55321	4.8e-40	87	-1.45664	1.45664	Q9EQ06	Hsd17b11	Estradiol 17-beta-dehydrogenase 11	DHB11_MOUSE	13	-65.9248	0.340752	1_KO	1_WT	extracellular region,cytoplasm,lipid particle	estradiol 17-beta-dehydrogenase activity,steroid dehydrogenase activity	steroid biosynthetic process,androgen catabolic process,oxidation-reduction process
1_KO / 1_WT	P17879;Q61696	P17879;Q61696	-1.56601	1.56601	2.83e-10	35	-1.34593	1.34593	P17879;Q61696	Hspa1b;Hspa1a	Heat shock 70 kDa protein 1B;Heat shock 70 kDa protein 1A	HS71B_MOUSE;HS71A_MOUSE	8	-66.2259	0.337741	1_KO	1_WT	zona pellucida receptor complex,intracellular,mitochondrion,mitochondrial matrix,centrosome,cell body;nucleus,cytoplasm,mitochondrion,centrosome,centriole,cytosol,focal adhesion,inclusion body,aggresome,nuclear speck,intracellular ribonucleoprotein complex,vesicle,perinuclear region of cytoplasm,extracellular exosome,blood microparticle,ubiquitin ligase complex	protein binding,ATP binding;RNA polymerase II transcription corepressor activity,G-protein coupled receptor binding,RNA binding,receptor binding,protein binding,ATP binding,ATPase activity,enzyme binding,heat shock protein binding,denatured protein binding,ubiquitin protein ligase binding,ATPase activity, coupled,histone deacetylase binding,protein binding involved in protein folding,cadherin bin…	binding of sperm to zona pellucida,response to heat,protein refolding,negative regulation of apoptotic process,negative regulation of cysteine-type endopeptidase activity involved in apoptotic process,positive regulation of microtubule nucleation,regulation of mitotic spindle assembly;telomere maintenance,DNA repair,mRNA catabolic process,response to unfolded protein,negative regulation of cell p…
1_KO / 1_WT	Q9D103	Q9D103	-1.58265	1.58265	0.000108521	5	-1.57331	1.57331	Q9D103	Ifitm1	Interferon-induced transmembrane protein 1	IFM1_MOUSE	1	-66.6132	0.333868	1_KO	1_WT	cellular_component,plasma membrane,integral component of membrane	molecular_function	ossification,somitogenesis,negative regulation of cell proliferation,response to virus,anterior/posterior pattern specification,negative regulation of cell migration,response to interferon-gamma,response to interferon-alpha,response to interferon-beta,negative regulation of viral genome replication,positive regulation of osteoblast differentiation,negative regulation of viral entry into host cell…
1_KO / 1_WT	P19182	P19182	-1.58369	1.58369	7.86e-12	17	-1.90719	1.90719	P19182	Ifrd1	Interferon-related developmental regulator 1	IFRD1_MOUSE	5	-66.6373	0.333627	1_KO	1_WT	nucleus,cytoplasm	RNA polymerase II sequence-specific DNA binding transcription factor binding	striated muscle tissue development,negative regulation of axon extension,muscle cell differentiation,skeletal muscle tissue regeneration,positive regulation of transcription from RNA polymerase II promoter,negative regulation of collateral sprouting,positive regulation of sequence-specific DNA binding transcription factor activity
1_KO / 1_WT	Q922B1	Q922B1	-1.5876	1.5876	0.0026199	3	-1.50637	1.50637	Q922B1	Macrod1	O-acetyl-ADP-ribose deacetylase MACROD1	MACD1_MOUSE	1	-66.7276	0.332724	1_KO	1_WT	nucleus,nucleoplasm,mitochondrion	hydrolase activity, acting on glycosyl bonds,deacetylase activity	cellular response to DNA damage stimulus,purine nucleoside metabolic process,protein de-ADP-ribosylation
1_KO / 1_WT	Q9DCT1	Q9DCT1	-1.6108	1.6108	4.62e-06	23	-1.06479	1.06479	Q9DCT1	Akr1e2	1,5-anhydro-D-fructose reductase	AKCL2_MOUSE	6	-67.2584	0.327416	1_KO	1_WT	nucleoplasm,Golgi apparatus,cytosol,extracellular exosome	1,5-anhydro-D-fructose reductase activity	oxidation-reduction process
1_KO / 1_WT	P29391	P29391	-1.80428	1.80428	4.48e-36	67	-1.68364	1.68364	P29391	Ftl1	Ferritin light chain 1	FRIL1_MOUSE	10	-71.3676	0.286324	1_KO	1_WT	extracellular region,cytoplasm,intracellular ferritin complex,membrane,autolysosome,extracellular exosome,endocytic vesicle lumen	iron ion binding,protein binding,ferric iron binding,identical protein binding	iron ion transport,intracellular sequestering of iron ion,receptor-mediated endocytosis
1_KO / 1_WT	Q8BH04	Q8BH04	-1.81407	1.81407	1.36e-43	82	-1.86098	1.86098	Q8BH04	Pck2	Phosphoenolpyruvate carboxykinase [GTP], mitochondrial	PCKGM_MOUSE	19	-71.5612	0.284388	1_KO	1_WT	mitochondrion,extracellular exosome	phosphoenolpyruvate carboxykinase (GTP) activity,GTP binding,metal ion binding	gluconeogenesis
1_KO / 1_WT	Q69ZM6	Q69ZM6	-1.856	1.856	0.000241133	5	-1.88021	1.88021	Q69ZM6	Stk36	Serine/threonine-protein kinase 36	STK36_MOUSE	2	-72.3759	0.276241	1_KO	1_WT	nucleus,cytoplasm,cytosol	protein serine/threonine kinase activity,protein binding,ATP binding,transcription factor binding,metal ion binding	epithelial cilium movement,protein phosphorylation,positive regulation of hh target transcription factor activity,brain development,post-embryonic development,positive regulation of smoothened signaling pathway,regulation of sequence-specific DNA binding transcription factor activity,cilium morphogenesis
1_KO / 1_WT	P20152	P20152	-1.87582	1.87582	2.44e-113	243	-1.60302	1.60302	P20152	Vim	Vimentin	VIME_MOUSE	46	-72.7529	0.272471	1_KO	1_WT	cytoplasm,peroxisome,cytosol,cytoskeleton,intermediate filament,plasma membrane,focal adhesion,extracellular matrix,cell leading edge,cell projection,neuron projection,type III intermediate filament,extracellular exosome	glycoprotein binding,double-stranded RNA binding,structural molecule activity,structural constituent of cytoskeleton,structural constituent of eye lens,protein binding,protein C-terminus binding,identical protein binding,scaffold protein binding,keratin filament binding	positive regulation of gene expression,negative regulation of neuron projection development,astrocyte development,intermediate filament-based process,intermediate filament organization,Bergmann glial cell differentiation,SMAD protein signal transduction,lens fiber cell development
1_KO / 1_WT	Q9Z1T1	Q9Z1T1	-1.91951	1.91951	7.85e-07	125	-0.225027	0.225027	Q9Z1T1	Ap3b1	AP-3 complex subunit beta-1	AP3B1_MOUSE	25	-73.5657	0.264343	1_KO	1_WT	lysosomal membrane,trans-Golgi network,membrane,AP-3 adaptor complex,clathrin adaptor complex,clathrin-coated vesicle membrane,axon cytoplasm	protein phosphatase binding,GTP-dependent protein binding	protein targeting to lysosome,zinc II ion transport,intracellular protein transport,blood coagulation,anterograde axonal transport,vesicle-mediated transport,antigen processing and presentation,melanosome organization,antigen processing and presentation, exogenous lipid antigen via MHC class Ib,anterograde synaptic vesicle transport,positive regulation of NK T cell differentiation
1_KO / 1_WT	Q45KJ6	Q45KJ6	-1.9817	1.9817	0.00139083	6	-1.00775	1.00775	Q45KJ6	Lin28b	Protein lin-28 homolog B	LN28B_MOUSE	2	-74.6808	0.253192	1_KO	1_WT	nucleus,nucleolus,cytosol	DNA binding,RNA binding,zinc ion binding	regulation of transcription, DNA-templated,miRNA catabolic process,pre-miRNA processing,RNA 3'-end processing
1_KO / 1_WT	Q9EQ09	Q9EQ09	-2.01495	2.01495	0.000248141	5	-2.04164	2.04164	Q9EQ09	Olr1	Oxidized low-density lipoprotein receptor 1	OLR1_MOUSE	1	-75.2577	0.247423	1_KO	1_WT	nucleoplasm,plasma membrane,integral component of membrane,extrinsic component of plasma membrane,intracellular membrane-bounded organelle,receptor complex,membrane raft,extracellular exosome	low-density lipoprotein receptor activity,carbohydrate binding	immune system process,receptor-mediated endocytosis,inflammatory response,cell adhesion
1_KO / 1_WT	P28665;P28666	P28665;P28666	-2.06685	2.06685	0.000380361	5	-2.11434	2.11434	P28665;P28666	Mug1;Mug2	Murinoglobulin-1;Murinoglobulin-2	MUG1_MOUSE;MUG2_MOUSE	1	-76.132	0.23868	1_KO	1_WT	extracellular space;extracellular space	serine-type endopeptidase inhibitor activity;serine-type endopeptidase inhibitor activity	embryo implantation,negative regulation of endopeptidase activity;negative regulation of endopeptidase activity
1_KO / 1_WT	P35822	P35822	-2.16674	2.16674	0.000951222	6	-1.29574	1.29574	P35822	Ptprk	Receptor-type tyrosine-protein phosphatase kappa	PTPRK_MOUSE	5	-77.7287	0.222713	1_KO	1_WT	photoreceptor outer segment,plasma membrane,cell-cell junction,cell surface,integral component of membrane,cell junction,axon,dendrite,leading edge membrane,neuronal cell body,intracellular membrane-bounded organelle	protein tyrosine phosphatase activity,beta-catenin binding,protein kinase binding,gamma-catenin binding	protein dephosphorylation,cell adhesion,signal transduction,transforming growth factor beta receptor signaling pathway,negative regulation of cell proliferation,negative regulation of keratinocyte proliferation,cell migration,negative regulation of cell migration,neuron projection development,protein localization to cell surface,cellular response to reactive oxygen species,cellular response to UV…
1_KO / 1_WT	Q6V4S5	Q6V4S5	-2.17264	2.17264	0.00407672	8	-1.27547	1.27547	Q6V4S5	Sdk2	Protein sidekick-2	SDK2_MOUSE	3	-77.8196	0.221804	1_KO	1_WT	plasma membrane,integral component of membrane,cell junction,synapse	molecular_function	homophilic cell adhesion via plasma membrane adhesion molecules,synapse assembly,retina layer formation,camera-type eye photoreceptor cell differentiation
1_KO / 1_WT	Q8K4B2	Q8K4B2	-2.44165	2.44165	2.02e-05	5	-1.71265	1.71265	Q8K4B2	Irak3	Interleukin-1 receptor-associated kinase 3	IRAK3_MOUSE	3	-81.5926	0.184074	1_KO	1_WT	nucleus,cytoplasm	magnesium ion binding,protein kinase activity,protein serine/threonine kinase activity,protein binding,ATP binding,protein homodimerization activity,protein heterodimerization activity	negative regulation of cytokine-mediated signaling pathway,MyD88-dependent toll-like receptor signaling pathway,protein phosphorylation,apoptotic process,response to virus,positive regulation of macrophage tolerance induction,negative regulation of macrophage cytokine production,cytokine-mediated signaling pathway,negative regulation of NF-kappaB transcription factor activity,response to peptidog…
1_KO / 1_WT	Q8VCN5	Q8VCN5	-2.47657	2.47657	7.83e-18	34	-2.46165	2.46165	Q8VCN5	Cth	Cystathionine gamma-lyase	CGL_MOUSE	9	-82.0329	0.179671	1_KO	1_WT	cytoplasm,cytosol,extracellular exosome	cystathionine gamma-synthase activity,cystathionine gamma-lyase activity,protein binding,calmodulin binding,pyridoxal phosphate binding,identical protein binding,L-cystine L-cysteine-lyase (deaminating),L-cysteine desulfhydrase activity,selenomethionine gamma-lyase activity	selenium compound metabolic process,protein-pyridoxal-5-phosphate linkage via peptidyl-N6-pyridoxal phosphate-L-lysine,cysteine biosynthetic process via cystathionine,cysteine biosynthetic process,transsulfuration,negative regulation of apoptotic process,positive regulation of I-kappaB kinase/NF-kappaB signaling,protein sulfhydration,positive regulation of NF-kappaB transcription factor activity,…
1_KO / 1_WT	P16110	P16110	-2.5262	2.5262	9.75e-22	31	-2.41703	2.41703	P16110	Lgals3	Galectin-3	LEG3_MOUSE	7	-82.6405	0.173595	1_KO	1_WT	immunological synapse,extracellular region,proteinaceous extracellular matrix,extracellular space,nucleus,spliceosomal complex,cytoplasm,mitochondrial inner membrane,external side of plasma membrane,cell surface,membrane,extracellular exosome,glial cell projection,extracellular matrix	RNA binding,protein binding,IgE binding,carbohydrate binding,chemoattractant activity,laminin binding	skeletal system development,monocyte chemotaxis,mRNA processing,receptor-mediated endocytosis,RNA splicing,cell differentiation,extracellular matrix organization,neutrophil chemotaxis,regulation of T cell proliferation,innate immune response,negative regulation of endocytosis,eosinophil chemotaxis,macrophage chemotaxis,negative regulation of T cell receptor signaling pathway,positive chemotaxis,r…
1_KO / 1_WT	Q9DBS5	Q9DBS5	-3.11276	3.11276	0.00246465	37	-0.812099	0.812099	Q9DBS5	Klc4	Kinesin light chain 4	KLC4_MOUSE	10	-88.4397	0.115603	1_KO	1_WT	cellular_component,cytoplasm,kinesin complex,microtubule	molecular_function,microtubule motor activity	biological_process

## Sheet: Day 2
List of selected proteins in Tnfaip2-/- EBs as compared to WT EBs upon 2 days of in vitro differentiation (cut-off criteria: average log2ratio > +/-1.2 and -log10Qvalue <2)
Comparison (group1/group2)	Group	ProteinGroups	AVG Log2 Ratio	Absolute AVG Log2 Ratio	Qvalue	# of Ratios	[DEPRECATED] AVG Log2 Ratio	[DEPRECATED] Absolute AVG Log2 Ratio	UniProtIds	Genes	ProteinDescriptions	ProteinNames	# Unique Total Peptides	% Change	Ratio	Condition Numerator	Condition Denominator	GO Cellular Component	GO Molecular Function	GO Biological Process
2_KO / 2_WT	Q9QYE5	Q9QYE5	5.92828	5.92828	0.000440706	3	5.20977	5.20977	Q9QYE5	Jag2	Protein jagged-2	JAG2_MOUSE	1	5989.63	60.8963	2_KO	2_WT	plasma membrane,integral component of plasma membrane,membrane	Notch binding,calcium ion binding,protein binding,growth factor activity	skeletal system development,in utero embryonic development,cell fate determination,respiratory system process,Notch signaling pathway,spermatogenesis,sensory perception of sound,auditory receptor cell fate commitment,morphogenesis of embryonic epithelium,cell differentiation,regulation of cell adhesion,T cell differentiation,regulation of cell proliferation,odontogenesis of dentin-containing toot…
2_KO / 2_WT	Q9DAM1	Q9DAM1	5.60225	5.60225	6.39e-06	6	1.67985	1.67985	Q9DAM1	Lrrc34	Leucine-rich repeat-containing protein 34	LRC34_MOUSE	3	4757.87	48.5787	2_KO	2_WT	cellular_component	molecular_function	biological_process
2_KO / 2_WT	Q8BK06	Q8BK06	5.16507	5.16507	0.000185776	5	5.17139	5.17139	Q8BK06	Fbxo9	F-box only protein 9	FBX9_MOUSE	1	3487.9	35.879	2_KO	2_WT	cytoplasm,SCF ubiquitin ligase complex	ubiquitin-protein transferase activity	protein ubiquitination,SCF-dependent proteasomal ubiquitin-dependent protein catabolic process,regulation of TOR signaling,innate immune response,fat cell differentiation
2_KO / 2_WT	Q64523;Q6GSS7	Q64523;Q6GSS7	4.79495	4.79495	0.000645335	5	4.12618	4.12618	Q64523;Q6GSS7	Hist2h2ac;Hist2h2aa1	Histone H2A type 2-C;Histone H2A type 2-A	H2A2C_MOUSE;H2A2A_MOUSE	4	2676.03	27.7603	2_KO	2_WT	nucleosome,nuclear chromatin,nucleus,extracellular exosome;nucleosome,nuclear chromatin,nucleus,extracellular exosome	DNA binding,protein heterodimerization activity;DNA binding,protein heterodimerization activity	chromatin silencing;nucleosome assembly,chromatin silencing
2_KO / 2_WT	P98078	P98078	4.68883	4.68883	3.06e-05	7	4.03663	4.03663	P98078	Dab2	Disabled homolog 2	DAB2_MOUSE	9	2479.16	25.7916	2_KO	2_WT	fibrillar center,nucleus,nucleolus,cytoplasm,plasma membrane,clathrin-coated pit,focal adhesion,apical plasma membrane,clathrin coat of coated pit,clathrin-coated vesicle,clathrin-coated vesicle membrane,intracellular membrane-bounded organelle,extracellular exosome,transforming growth factor beta receptor homodimeric complex	integrin binding,protein binding,phosphatidylinositol-4,5-bisphosphate binding,protein C-terminus binding,clathrin binding,phosphatidylinositol binding,AP-2 adaptor complex binding,clathrin adaptor activity,cargo receptor activity,SMAD binding	cell morphogenesis involved in differentiation,in utero embryonic development,positive regulation of receptor recycling,positive regulation of protein phosphorylation,positive regulation of receptor internalization,receptor-mediated endocytosis,pinocytosis,apoptotic process,activation of JUN kinase activity,endoderm development,excretion,positive regulation of epithelial to mesenchymal transition…
2_KO / 2_WT	Q8C2K5	Q8C2K5	4.53463	4.53463	2.17e-07	10	4.24645	4.24645	Q8C2K5	Rasal3	RAS protein activator like-3	RASL3_MOUSE	1	2217.71	23.1771	2_KO	2_WT	cytoplasm,cell cortex,membrane,intrinsic component of the cytoplasmic side of the plasma membrane,extracellular exosome,cytoplasmic side of membrane	GTPase activator activity	signal transduction,positive regulation of GTPase activity,negative regulation of Ras protein signal transduction,positive regulation of NK T cell proliferation
2_KO / 2_WT	Q8QZY6	Q8QZY6	4.51511	4.51511	1.71e-05	14	3.00352	3.00352	Q8QZY6	Tspan14	Tetraspanin-14	TSN14_MOUSE	3	2186.57	22.8657	2_KO	2_WT	plasma membrane,integral component of plasma membrane,cell surface,tetraspanin-enriched microdomain	enzyme binding	cell surface receptor signaling pathway,positive regulation of Notch signaling pathway,protein maturation,establishment of protein localization to plasma membrane
2_KO / 2_WT	Q6NXJ0	Q6NXJ0	4.10798	4.10798	0.000392741	6	1.0225	1.0225	Q6NXJ0	Wwc2	Protein WWC2	WWC2_MOUSE	4	1624.35	17.2435	2_KO	2_WT	cytosol	kinase binding,protein complex scaffold	negative regulation of transcription from RNA polymerase II promoter,negative regulation of hippo signaling,negative regulation of organ growth
2_KO / 2_WT	Q6GQT1	Q6GQT1	4.10046	4.10046	2.95e-12	21	3.43441	3.43441	Q6GQT1	A2mp	Alpha-2-macroglobulin-P	A2MP_MOUSE	4	1615.39	17.1539	2_KO	2_WT	extracellular exosome,blood microparticle	protease binding,serine-type endopeptidase inhibitor activity,receptor binding,protein binding,growth factor binding,enzyme binding,interleukin-8 binding,interleukin-1 binding,peptidase inhibitor activity,tumor necrosis factor binding,calcium-dependent protein binding	negative regulation of complement activation, lectin pathway,female pregnancy,negative regulation of endopeptidase activity,stem cell differentiation
2_KO / 2_WT	P19221	P19221	3.97532	3.97532	7.47e-07	10	3.83434	3.83434	P19221	F2	Prothrombin	THRB_MOUSE	2	1472.86	15.7286	2_KO	2_WT	extracellular space,extracellular exosome,blood microparticle,external side of plasma membrane	lipopolysaccharide binding,serine-type endopeptidase activity,receptor binding,calcium ion binding,protein binding,heparin binding,peptidase activity,thrombospondin receptor activity	positive regulation of protein phosphorylation,proteolysis,acute-phase response,cell surface receptor signaling pathway,positive regulation of cell proliferation,regulation of cell shape,response to wounding,regulation of gene expression,positive regulation of phosphatidylinositol 3-kinase signaling,platelet activation,positive regulation of blood coagulation,positive regulation of cell growth,po…
2_KO / 2_WT	Q9ERK4	Q9ERK4	3.92951	3.92951	5.4e-14	347	0.397119	0.397119	Q9ERK4	Cse1l	Exportin-2	XPO2_MOUSE	54	1423.7	15.237	2_KO	2_WT	nuclear envelope,nucleoplasm,cytosol,membrane,host cell,extracellular exosome	nuclear export signal receptor activity,protein binding,Ran GTPase binding	protein import into nucleus,protein export from nucleus
2_KO / 2_WT	Q61703	Q61703	3.8678	3.8678	3.3e-15	26	3.85212	3.85212	Q61703	Itih2	Inter-alpha-trypsin inhibitor heavy chain H2	ITIH2_MOUSE	8	1359.9	14.599	2_KO	2_WT	extracellular space,extracellular exosome,blood microparticle	serine-type endopeptidase inhibitor activity	negative regulation of endopeptidase activity,hyaluronan metabolic process
2_KO / 2_WT	Q3UPC7	Q3UPC7	3.85769	3.85769	2.62e-05	14	2.66586	2.66586	Q3UPC7	NaN	Uncharacterized protein KIAA0825 homolog	K0825_MOUSE	3	1349.71	14.4971	2_KO	2_WT	cellular_component	molecular_function	biological_process
2_KO / 2_WT	P32261	P32261	3.8522	3.8522	8.56e-37	64	3.86144	3.86144	P32261	Serpinc1	Antithrombin-III	ANT3_MOUSE	12	1344.2	14.442	2_KO	2_WT	extracellular space,extracellular exosome,blood microparticle	protease binding,serine-type endopeptidase inhibitor activity,heparin binding	acute inflammatory response to antigenic stimulus,response to nutrient,lactation,blood coagulation,negative regulation of endopeptidase activity,regulation of blood coagulation, intrinsic pathway
2_KO / 2_WT	Q01339	Q01339	3.71981	3.71981	0.000696625	5	3.62582	3.62582	Q01339	Apoh	Beta-2-glycoprotein 1	APOH_MOUSE	1	1217.57	13.1757	2_KO	2_WT	extracellular space,cell surface,very-low-density lipoprotein particle,high-density lipoprotein particle,chylomicron,extracellular exosome,extracellular matrix	glycoprotein binding,phospholipid binding,heparin binding,lipid binding,identical protein binding,lipoprotein lipase activator activity	negative regulation of endothelial cell proliferation,triglyceride metabolic process,blood coagulation, intrinsic pathway,negative regulation of endothelial cell migration,negative regulation of angiogenesis,regulation of blood coagulation,negative regulation of blood coagulation,plasminogen activation,negative regulation of myeloid cell apoptotic process,negative regulation of smooth muscle cell…
2_KO / 2_WT	Q00623	Q00623	3.64947	3.64947	0.000509488	5	3.63547	3.63547	Q00623	Apoa1	Apolipoprotein A-I	APOA1_MOUSE	2	1154.87	12.5487	2_KO	2_WT	extracellular region,extracellular space,nucleus,cytosol,cell surface,endocytic vesicle,cytoplasmic vesicle,very-low-density lipoprotein particle,low-density lipoprotein particle,intermediate-density lipoprotein particle,high-density lipoprotein particle,discoidal high-density lipoprotein particle,spherical high-density lipoprotein particle,chylomicron,extracellular exosome,blood microparticle,ex…	beta-amyloid binding,lipid transporter activity,protein binding,phospholipid binding,phospholipid transporter activity,high-density lipoprotein particle binding,lipid binding,cholesterol binding,cholesterol transporter activity,enzyme binding,heat shock protein binding,phosphatidylcholine binding,apolipoprotein receptor binding,apolipoprotein A-I receptor binding,identical protein binding,chemore…	retinoid metabolic process,regulation of protein phosphorylation,endothelial cell proliferation,negative regulation of cytokine secretion involved in immune response,phospholipid metabolic process,phosphatidylcholine biosynthetic process,cholesterol biosynthetic process,receptor-mediated endocytosis,G-protein coupled receptor signaling pathway,integrin-mediated signaling pathway,response to nutri…
2_KO / 2_WT	Q0KK56	Q0KK56	3.60228	3.60228	0.000387901	5	3.52346	3.52346	Q0KK56	Fam184b	Protein FAM184B	F184B_MOUSE	1	1114.49	12.1449	2_KO	2_WT	cellular_component	molecular_function	biological_process
2_KO / 2_WT	Q61704	Q61704	3.56719	3.56719	3.45e-07	11	3.4102	3.4102	Q61704	Itih3	Inter-alpha-trypsin inhibitor heavy chain H3	ITIH3_MOUSE	4	1085.31	11.8531	2_KO	2_WT	extracellular exosome	serine-type endopeptidase inhibitor activity	negative regulation of endopeptidase activity,hyaluronan metabolic process
2_KO / 2_WT	Q5DTZ0	Q5DTZ0	3.55424	3.55424	0.0021054	5	3.9746	3.9746	Q5DTZ0	Nynrin	Protein NYNRIN	NYNRI_MOUSE	5	1074.72	11.7472	2_KO	2_WT	cellular_component,integral component of membrane	molecular_function,nucleic acid binding	biological_process,DNA integration
2_KO / 2_WT	Q3V0B4	Q3V0B4	3.50028	3.50028	6.58e-05	14	2.35795	2.35795	Q3V0B4	Ccdc108	Coiled-coil domain-containing protein 108	CC108_MOUSE	2	1031.59	11.3159	2_KO	2_WT	cellular_component,plasma membrane,integral component of membrane,motile cilium	RNA binding	biological_process
2_KO / 2_WT	P01942	P01942	3.41139	3.41139	5.07e-12	20	3.43679	3.43679	P01942	Hba	Hemoglobin subunit alpha	HBA_MOUSE	7	963.971	10.6397	2_KO	2_WT	extracellular space,hemoglobin complex,membrane,cytosolic small ribosomal subunit,haptoglobin-hemoglobin complex,myelin sheath,extracellular exosome,blood microparticle	oxygen transporter activity,iron ion binding,oxygen binding,heme binding,peroxidase activity,haptoglobin binding	in utero embryonic development,oxygen transport,response to stilbenoid,erythrocyte development,cellular oxidant detoxification
2_KO / 2_WT	Q9JLC8	Q9JLC8	3.36785	3.36785	0.00314654	15	1.55854	1.55854	Q9JLC8	Sacs	Sacsin	SACS_MOUSE	4	932.34	10.3234	2_KO	2_WT	cytoplasm	low-density lipoprotein particle receptor binding
2_KO / 2_WT	P48972	P48972	3.29672	3.29672	8.87e-06	5	2.61222	2.61222	P48972	Mybl2	Myb-related protein B	MYBB_MOUSE	3	882.679	9.82679	2_KO	2_WT	nucleus,nucleoplasm,Myb complex	RNA polymerase II core promoter proximal region sequence-specific DNA binding,RNA polymerase II transcription factor activity, sequence-specific DNA binding,transcriptional activator activity, RNA polymerase II core promoter proximal region sequence-specific binding,transcription factor activity, RNA polymerase II transcription factor recruiting,sequence-specific DNA binding,transcription regulat…	regulation of transcription from RNA polymerase II promoter,transcription from RNA polymerase II promoter,cell differentiation,positive regulation of neuron apoptotic process,positive regulation of transcription from RNA polymerase II promoter,mitotic spindle assembly
2_KO / 2_WT	P56716	P56716	3.19058	3.19058	0.00952391	10	2.94588	2.94588	P56716	Rp1	Oxygen-regulated protein 1	RP1_MOUSE	3	812.977	9.12977	2_KO	2_WT	photoreceptor outer segment,photoreceptor inner segment,cytoplasm,microtubule associated complex,cilium,axoneme,photoreceptor connecting cilium,ciliary tip	microtubule binding	negative regulation of microtubule depolymerization,visual perception,axoneme assembly,intracellular signal transduction,photoreceptor cell outer segment organization,photoreceptor cell development,photoreceptor cell maintenance,retinal rod cell development,retinal cone cell development,microtubule polymerization,retina development in camera-type eye,retina morphogenesis in camera-type eye,cellul…
2_KO / 2_WT	Q921I1	Q921I1	3.18382	3.18382	0.000500313	5	3.08271	3.08271	Q921I1	Tf	Serotransferrin	TRFE_MOUSE	1	808.709	9.08709	2_KO	2_WT	extracellular region,extracellular space,endosome,early endosome,late endosome,clathrin-coated pit,basal plasma membrane,cell surface,membrane,apical plasma membrane,vesicle coat,endocytic vesicle,extrinsic component of external side of plasma membrane,cytoplasmic vesicle,vesicle,basal part of cell,perinuclear region of cytoplasm,recycling endosome,extracellular exosome,blood microparticle,dense …	protein binding,ferrous iron binding,ferric iron binding,ferric iron transmembrane transporter activity,transferrin receptor binding	iron ion transport,cellular iron ion homeostasis,actin filament organization,activation of JUN kinase activity,ferric iron transport,osteoclast differentiation,positive regulation of phosphorylation,positive regulation of bone resorption,positive regulation of transcription, DNA-templated,positive regulation of receptor-mediated endocytosis,SMAD protein signal transduction,ERK1 and ERK2 cascade,c…
2_KO / 2_WT	P08122	P08122	3.13465	3.13465	3.99e-09	10	3.09055	3.09055	P08122	Col4a2	Collagen alpha-2(IV) chain	CO4A2_MOUSE	2	778.263	8.78263	2_KO	2_WT	extracellular region,collagen type IV trimer,basement membrane,extracellular space,extracellular matrix,extracellular exosome	extracellular matrix structural constituent	angiogenesis,transcription, DNA-templated,negative regulation of angiogenesis,extracellular matrix organization,endodermal cell differentiation,collagen-activated tyrosine kinase receptor signaling pathway,cellular response to transforming growth factor beta stimulus
2_KO / 2_WT	Q6ZQJ5	Q6ZQJ5	3.03265	3.03265	2.06e-06	45	0.977458	0.977458	Q6ZQJ5	Dna2	DNA replication ATP-dependent helicase/nuclease DNA2	DNA2_MOUSE	12	718.314	8.18314	2_KO	2_WT	nuclear chromosome, telomeric region,nucleus,mitochondrion,mitochondrial nucleoid,gamma DNA polymerase complex	DNA binding,DNA helicase activity,nuclease activity,protein binding,ATP binding,site-specific endodeoxyribonuclease activity, specific for altered base,5'-flap endonuclease activity,5'-3' DNA helicase activity,single-stranded DNA-dependent ATPase activity,metal ion binding,4 iron, 4 sulfur cluster binding	DNA replication checkpoint,telomere maintenance,DNA double-strand break processing,DNA replication,mitochondrial DNA replication,base-excision repair,DNA duplex unwinding,DNA replication, Okazaki fragment processing,DNA replication, removal of RNA primer,mitochondrial DNA repair,positive regulation of DNA replication,nucleic acid phosphodiester bond hydrolysis,mitotic telomere maintenance via sem…
2_KO / 2_WT	Q8R149	Q8R149	3.01816	3.01816	0.00571713	26	0.941492	0.941492	Q8R149	Bud13	BUD13 homolog	BUD13_MOUSE	6	710.131	8.10131	2_KO	2_WT	nucleus	RNA binding	biological_process
2_KO / 2_WT	Q9DAW9	Q9DAW9	3.01391	3.01391	7.41e-12	132	-0.679485	0.679485	Q9DAW9	Cnn3	Calponin-3	CNN3_MOUSE	18	707.749	8.07749	2_KO	2_WT	cytosol,cell-cell adherens junction,focal adhesion,postsynaptic density,actin cytoskeleton,neuronal cell body,dendritic spine	actin binding,protein binding,calmodulin binding,microtubule binding,cadherin binding involved in cell-cell adhesion	epithelial cell differentiation,actomyosin structure organization,negative regulation of ATPase activity,cell-cell adhesion
2_KO / 2_WT	Q8CF02	Q8CF02	2.9083	2.9083	4.24e-12	18	2.85372	2.85372	Q8CF02	Fam25c	Protein FAM25C	FM25C_MOUSE	3	650.731	7.50731	2_KO	2_WT	cellular_component	molecular_function	biological_process
2_KO / 2_WT	P29699	P29699	2.88608	2.88608	0.000994928	10	2.64296	2.64296	P29699	Ahsg	Alpha-2-HS-glycoprotein	FETUA_MOUSE	1	639.259	7.39259	2_KO	2_WT	extracellular space,Golgi apparatus,extracellular matrix,extracellular exosome,blood microparticle	endopeptidase inhibitor activity,cysteine-type endopeptidase inhibitor activity	ossification,acute-phase response,negative regulation of endopeptidase activity,negative regulation of bone mineralization,regulation of inflammatory response,positive regulation of phagocytosis
2_KO / 2_WT	E9Q414	E9Q414	2.8705	2.8705	3.32e-05	16	3.08495	3.08495	E9Q414	Apob	Apolipoprotein B-100	APOB_MOUSE	6	631.32	7.3132	2_KO	2_WT	extracellular region,cytoplasm,endoplasmic reticulum,cytosol,vesicle membrane,vesicle lumen,mature chylomicron,very-low-density lipoprotein particle,low-density lipoprotein particle,intermediate-density lipoprotein particle,chylomicron,neuronal cell body,intracellular membrane-bounded organelle,extracellular exosome,endoplasmic reticulum exit site	phospholipid binding,heparin binding,cholesterol transporter activity,lipase binding,low-density lipoprotein particle receptor binding	in utero embryonic development,lipid metabolic process,triglyceride mobilization,receptor-mediated endocytosis,spermatogenesis,nervous system development,cholesterol metabolic process,fertilization,response to virus,response to carbohydrate,post-embryonic development,response to selenium ion,positive regulation of gene expression,positive regulation of macrophage derived foam cell differentiation…
2_KO / 2_WT	Q9D706	Q9D706	2.86342	2.86342	1.95e-05	106	0.58503	0.58503	Q9D706	Rpap3	RNA polymerase II-associated protein 3	RPAP3_MOUSE	22	627.737	7.27737	2_KO	2_WT	R2TP complex	molecular_function	biological_process
2_KO / 2_WT	Q6KAR6	Q6KAR6	2.83647	2.83647	0.000672097	24	1.1127	1.1127	Q6KAR6	Exoc3	Exocyst complex component 3	EXOC3_MOUSE	5	614.271	7.14271	2_KO	2_WT	exocyst,secretory granule membrane	SNARE binding,cadherin binding	exocytosis,protein transport,exocyst localization,membrane organization
2_KO / 2_WT	P60824	P60824	2.83147	2.83147	7.5e-18	30	2.53883	2.53883	P60824	Cirbp	Cold-inducible RNA-binding protein	CIRBP_MOUSE	7	611.8	7.118	2_KO	2_WT	nucleus,nucleoplasm,nucleolus,cytoplasm,cytoplasmic stress granule	RNA binding,mRNA 3'-UTR binding,poly(U) RNA binding,translation repressor activity,small ribosomal subunit rRNA binding	response to UV,negative regulation of translation,negative regulation of cell growth,stress granule assembly,positive regulation of translation,mRNA stabilization,cellular response to cold,regulation of cell cycle G1/S phase transition
2_KO / 2_WT	P07724	P07724	2.77362	2.77362	0.000479734	13	2.82576	2.82576	P07724	Alb	Serum albumin	ALBU_MOUSE	8	583.822	6.83822	2_KO	2_WT	extracellular region,extracellular space,nucleus,cytoplasm,endoplasmic reticulum,Golgi apparatus,myelin sheath,protein complex,extracellular exosome,blood microparticle	DNA binding,fatty acid binding,drug binding,toxic substance binding,pyridoxal phosphate binding,identical protein binding,metal ion binding,chaperone binding,oxygen binding	retina homeostasis,transport,cellular response to starvation,hemolysis by symbiont of host erythrocytes,negative regulation of apoptotic process,maintenance of mitochondrion location
2_KO / 2_WT	P01027	P01027	2.74707	2.74707	4.29e-12	33	2.66005	2.66005	P01027	C3	Complement C3	CO3_MOUSE	10	571.353	6.71353	2_KO	2_WT	extracellular space,extracellular exosome,blood microparticle	endopeptidase inhibitor activity,protein binding,C5L2 anaphylatoxin chemotactic receptor binding	positive regulation of type IIa hypersensitivity,positive regulation of protein phosphorylation,positive regulation of activation of membrane attack complex,fatty acid metabolic process,inflammatory response,complement activation,complement activation, alternative pathway,complement activation, classical pathway,positive regulation of vascular endothelial growth factor production,positive regulat…
2_KO / 2_WT	O89020	O89020	2.72397	2.72397	0.00193095	5	3.10498	3.10498	O89020	Afm	Afamin	AFAM_MOUSE	1	560.689	6.60689	2_KO	2_WT	extracellular space,extracellular exosome,blood microparticle	vitamin E binding	vitamin transport
2_KO / 2_WT	P60330	P60330	2.71698	2.71698	5.31e-05	34	0.917699	0.917699	P60330	Espl1	Separin	ESPL1_MOUSE	11	557.494	6.57494	2_KO	2_WT	nucleus,cytoplasm,centrosome,mitotic spindle	cysteine-type endopeptidase activity,peptidase activity,cysteine-type peptidase activity	mitotic sister chromatid segregation,meiotic spindle organization,mitotic cell cycle,proteolysis,chromosome segregation,meiosis I,homologous chromosome segregation,meiotic chromosome separation
2_KO / 2_WT	Q9R0P3	Q9R0P3	2.70269	2.70269	0.00522452	67	0.452398	0.452398	Q9R0P3	Esd	S-formylglutathione hydrolase	ESTD_MOUSE	10	551.014	6.51014	2_KO	2_WT	cytoplasmic vesicle,extracellular exosome	hydrolase activity, acting on ester bonds,S-formylglutathione hydrolase activity,identical protein binding,carboxylic ester hydrolase activity	formaldehyde catabolic process
2_KO / 2_WT	Q08879	Q08879	2.64921	2.64921	1.68e-06	15	2.36435	2.36435	Q08879	Fbln1	Fibulin-1	FBLN1_MOUSE	3	527.324	6.27324	2_KO	2_WT	proteinaceous extracellular matrix,basement membrane,extracellular space,extracellular exosome,elastic fiber,fibrinogen complex,extracellular matrix	fibronectin binding,integrin binding,extracellular matrix structural constituent,calcium ion binding,protein binding,protein C-terminus binding,peptidase activator activity,protein complex binding,identical protein binding,fibrinogen binding	negative regulation of protein phosphorylation,negative regulation of cell adhesion,embryo implantation,positive regulation of gene expression,positive regulation of peptidase activity,extracellular matrix organization,positive regulation of fibroblast proliferation,negative regulation of ERK1 and ERK2 cascade,blood coagulation, fibrin clot formation,negative regulation of substrate adhesion-depe…
2_KO / 2_WT	P04186	P04186	2.61956	2.61956	0.00460628	5	2.49666	2.49666	P04186	Cfb	Complement factor B	CFAB_MOUSE	1	514.562	6.14562	2_KO	2_WT	extracellular space,extracellular exosome,blood microparticle	serine-type endopeptidase activity	proteolysis,complement activation, alternative pathway,cell proliferation
2_KO / 2_WT	Q64669	Q64669	2.6172	2.6172	1.51e-14	32	2.52822	2.52822	Q64669	Nqo1	NAD(P)H dehydrogenase [quinone] 1	NQO1_MOUSE	12	513.557	6.13557	2_KO	2_WT	cytosol,neuronal cell body,extracellular exosome	RNA binding,NAD(P)H dehydrogenase (quinone) activity,superoxide dismutase activity,identical protein binding	response to oxidative stress,aging,response to nutrient,removal of superoxide radicals,response to estradiol,negative regulation of apoptotic process,negative regulation of catalytic activity,positive regulation of neuron apoptotic process,response to ethanol,oxidation-reduction process
2_KO / 2_WT	P01029	P01029	2.56917	2.56917	0.00105647	6	2.79498	2.79498	P01029	C4b	Complement C4-B	CO4B_MOUSE	3	493.47	5.9347	2_KO	2_WT	extracellular space,cell junction,axon,dendrite,neuronal cell body,other organism cell,synapse,extracellular exosome,blood microparticle	complement binding,complement component C1q binding,endopeptidase inhibitor activity,carbohydrate binding	inflammatory response,complement activation,complement activation, classical pathway,negative regulation of endopeptidase activity,immunoglobulin mediated immune response,innate immune response
2_KO / 2_WT	P00015	P00015	2.55949	2.55949	6.15e-05	5	2.68555	2.68555	P00015	Cyct	Cytochrome c, testis-specific	CYC2_MOUSE	2	489.498	5.89498	2_KO	2_WT	mitochondrion,mitochondrial intermembrane space,respiratory chain	electron carrier activity,heme binding,metal ion binding	mitochondrial electron transport, ubiquinol to cytochrome c,mitochondrial electron transport, cytochrome c to oxygen,apoptotic process,hydrogen peroxide metabolic process,positive regulation of cysteine-type endopeptidase activity involved in apoptotic process,positive regulation of intrinsic apoptotic signaling pathway
2_KO / 2_WT	Q9Z1X9	Q9Z1X9	2.5474	2.5474	0.00276135	19	1.11175	1.11175	Q9Z1X9	Cdc45	Cell division control protein 45 homolog	CDC45_MOUSE	6	484.578	5.84578	2_KO	2_WT	nucleus,nuclear pre-replicative complex,centrosome,DNA replication preinitiation complex,replication fork protection complex	chromatin binding,DNA replication origin binding,single-stranded DNA binding,3'-5' DNA helicase activity	double-strand break repair via break-induced replication,pre-replicative complex assembly involved in nuclear cell cycle DNA replication,DNA replication initiation,regulation of chromatin silencing at telomere,DNA duplex unwinding,positive regulation of G1/S transition of mitotic cell cycle,mitotic DNA replication preinitiation complex assembly
2_KO / 2_WT	P70696	P70696	2.49062	2.49062	1.7e-13	16	2.6807	2.6807	P70696	Hist1h2ba	Histone H2B type 1-A	H2B1A_MOUSE	3	462.021	5.62021	2_KO	2_WT	nuclear chromosome, telomeric region,nucleosome,nuclear nucleosome,nucleus,nucleoplasm,extrinsic component of plasma membrane	DNA binding,histone binding,protein heterodimerization activity	chromatin organization,nucleosome assembly,nucleosome disassembly,inflammatory response,plasminogen activation,spermatogenesis, exchange of chromosomal proteins,positive regulation of binding,mononuclear cell migration
2_KO / 2_WT	Q5ND29	Q5ND29	2.47078	2.47078	1.09e-05	19	4.27955	4.27955	Q5ND29	Rilp	Rab-interacting lysosomal protein	RILP_MOUSE	3	454.343	5.54343	2_KO	2_WT	mitochondrion,lysosome,lysosomal membrane,late endosome,cytosol,phagocytic vesicle membrane,late endosome membrane,ciliary basal body,protein complex	protein binding,Rab GTPase binding,small GTPase binding,protein dimerization activity,dynein light intermediate chain binding	endosome to lysosome transport,regulation of multivesicular body size,protein transport,endosome transport via multivesicular body sorting pathway,negative regulation of protein catabolic process,early endosome to late endosome transport,positive regulation of protein catabolic process,cilium morphogenesis,intralumenal vesicle formation
2_KO / 2_WT	P02088	P02088	2.46755	2.46755	1.14e-08	15	2.47588	2.47588	P02088	Hbb-b1	Hemoglobin subunit beta-1	HBB1_MOUSE	6	453.103	5.53103	2_KO	2_WT	hemoglobin complex,myelin sheath	oxygen transporter activity,iron ion binding,oxygen binding,heme binding	regulation of eIF2 alpha phosphorylation by heme,oxygen transport,hemopoiesis,erythrocyte development
2_KO / 2_WT	Q9EQC4	Q9EQC4	2.44562	2.44562	0.00990402	10	0.721213	0.721213	Q9EQC4	Elovl4	Elongation of very long chain fatty acids protein 4	ELOV4_MOUSE	3	444.76	5.4476	2_KO	2_WT	endoplasmic reticulum,endoplasmic reticulum membrane,integral component of endoplasmic reticulum membrane	fatty acid elongase activity,3-oxo-arachidoyl-CoA synthase activity,3-oxo-cerotoyl-CoA synthase activity,3-oxo-lignoceronyl-CoA synthase activity	fatty acid elongation, saturated fatty acid,sphingolipid biosynthetic process,fatty acid elongation, monounsaturated fatty acid,fatty acid elongation, polyunsaturated fatty acid,long-chain fatty-acyl-CoA biosynthetic process,very long-chain fatty acid biosynthetic process
2_KO / 2_WT	P35951	P35951	-1.89729	1.89729	4.98e-11	44	-1.39874	1.39874	P35951	Ldlr	Low-density lipoprotein receptor	LDLR_MOUSE	17	-73.1552	0.268448	2_KO	2_WT	extracellular space,intracellular,lysosome,endosome,early endosome,late endosome,Golgi apparatus,plasma membrane,clathrin-coated pit,external side of plasma membrane,cell surface,membrane,integral component of membrane,basolateral plasma membrane,low-density lipoprotein particle,receptor complex,apical part of cell,sorting endosome,PCSK9-LDLR complex	beta-amyloid binding,glycoprotein binding,protease binding,low-density lipoprotein receptor activity,calcium ion binding,protein binding,low-density lipoprotein particle binding,very-low-density lipoprotein particle receptor activity,identical protein binding	retinoid metabolic process,lipid metabolic process,receptor-mediated endocytosis,cholesterol metabolic process,positive regulation of gene expression,negative regulation of gene expression,positive regulation of triglyceride biosynthetic process,regulation of phosphatidylcholine catabolic process,positive regulation of lipoprotein particle clearance,phospholipid transport,intestinal cholesterol a…
2_KO / 2_WT	P54227	P54227	-1.92334	1.92334	2.48e-19	35	-1.71896	1.71896	P54227	Stmn1	Stathmin	STMN1_MOUSE	8	-73.6356	0.263644	2_KO	2_WT	intracellular,cytoplasm,cytosol,microtubule,membrane,neuron projection,extracellular exosome	protein binding,tubulin binding	mitotic cytokinesis,microtubule depolymerization,mitotic spindle organization,axonogenesis,brain development,response to virus,regulation of microtubule polymerization or depolymerization,negative regulation of microtubule polymerization,negative regulation of Rho protein signal transduction,hepatocyte growth factor receptor signaling pathway,positive regulation of cellular component movement,neg…
2_KO / 2_WT	Q8CIH5	Q8CIH5	-1.92338	1.92338	2.06e-19	61	-1.57185	1.57185	Q8CIH5	Plcg2	1-phosphatidylinositol 4,5-bisphosphate phosphodiesterase gamma-2	PLCG2_MOUSE	23	-73.6364	0.263636	2_KO	2_WT	cytosol,plasma membrane,extracellular exosome	phosphotyrosine binding,phosphatidylinositol phospholipase C activity,phospholipase C activity,signal transducer activity,protein binding	positive regulation of receptor internalization,stimulatory C-type lectin receptor signaling pathway,follicular B cell differentiation,phosphatidylinositol biosynthetic process,phospholipid catabolic process,regulation of gene expression,B cell differentiation,activation of store-operated calcium channel activity,positive regulation of type I interferon production,response to lipopolysaccharide,i…
2_KO / 2_WT	P21619	P21619	-1.94771	1.94771	5.59e-17	136	-0.50914	0.50914	P21619	Lmnb2	Lamin-B2	LMNB2_MOUSE	33	-74.0773	0.259227	2_KO	2_WT	nucleus,nuclear envelope,nuclear inner membrane,lamin filament	structural molecule activity
2_KO / 2_WT	Q8QZT1	Q8QZT1	-1.97108	1.97108	6.86e-08	82	-0.585693	0.585693	Q8QZT1	Acat1	Acetyl-CoA acetyltransferase, mitochondrial	THIL_MOUSE	14	-74.4938	0.255062	2_KO	2_WT	mitochondrion,mitochondrial inner membrane,mitochondrial matrix,extracellular exosome	acetyl-CoA C-acetyltransferase activity,carbon-carbon lyase activity,ligase activity, forming carbon-carbon bonds,enzyme binding,protein homodimerization activity,metal ion binding,coenzyme binding	liver development,acetyl-CoA biosynthetic process,isoleucine catabolic process,fatty acid beta-oxidation,brain development,response to hormone,response to organic cyclic compound,coenzyme A metabolic process,coenzyme A biosynthetic process,response to starvation,acetyl-CoA catabolic process,ketone body catabolic process,protein homooligomerization,adipose tissue development,metanephric proximal c…
2_KO / 2_WT	P26645	P26645	-1.97863	1.97863	1.74e-42	79	-2.13382	2.13382	P26645	Marcks	Myristoylated alanine-rich C-kinase substrate	MARCS_MOUSE	14	-74.627	0.25373	2_KO	2_WT	cytoplasm,centrosome,focal adhesion,cell cortex,membrane,actin filament bundle,germinal vesicle,extracellular exosome	protein kinase C binding,calmodulin binding,identical protein binding,actin filament binding	actin filament bundle assembly,protein homooligomerization,actin crosslink formation
2_KO / 2_WT	Q8BTM8	Q8BTM8	-1.98371	1.98371	6.68e-293	647	-1.6593	1.6593	Q8BTM8	Flna	Filamin-A	FLNA_MOUSE	122	-74.7161	0.252839	2_KO	2_WT	nucleus,nucleolus,cytoplasm,trans-Golgi network,cytosol,plasma membrane,brush border,cell-cell junction,focal adhesion,cell cortex,actin cytoskeleton,membrane,Z disc,growth cone,extracellular matrix,Myb complex,actin filament bundle,extracellular exosome,filamentous actin	G-protein coupled receptor binding,glycoprotein binding,RNA binding,actin binding,signal transducer activity,protein kinase C binding,protein binding,transcription factor binding,potassium channel regulator activity,Rho GTPase binding,Ral GTPase binding,kinase binding,small GTPase binding,Fc-gamma receptor I complex binding,protein homodimerization activity,ion channel binding,cadherin binding,Ra…	angiogenesis,epithelial to mesenchymal transition,blood vessel remodeling,heart morphogenesis,adenylate cyclase-inhibiting dopamine receptor signaling pathway,negative regulation of neuron projection development,negative regulation of transcription from RNA polymerase I promoter,actin cytoskeleton organization,regulation of cell migration,actin cytoskeleton reorganization,regulation of actin fila…
2_KO / 2_WT	Q3UHL1	Q3UHL1	-1.98561	1.98561	1.1e-06	10	-2.05804	2.05804	Q3UHL1	Camkv	CaM kinase-like vesicle-associated protein	CAMKV_MOUSE	2	-74.7495	0.252505	2_KO	2_WT	intracellular,plasma membrane,cytoplasmic vesicle membrane	calmodulin-dependent protein kinase activity,calmodulin binding,ATP binding	peptidyl-serine phosphorylation,peptidyl-threonine phosphorylation,intracellular signal transduction
2_KO / 2_WT	Q9R059	Q9R059	-1.99209	1.99209	7.04e-11	13	-2.0737	2.0737	Q9R059	Fhl3	Four and a half LIM domains protein 3	FHL3_MOUSE	5	-74.8625	0.251375	2_KO	2_WT	stress fiber,nucleus,focal adhesion,Z disc	actin binding,protein binding,metal ion binding	actin cytoskeleton organization
2_KO / 2_WT	Q64516	Q64516	-2.00998	2.00998	8.42e-09	41	-0.742396	0.742396	Q64516	Gk	Glycerol kinase	GLPK_MOUSE	11	-75.1724	0.248276	2_KO	2_WT	nucleus,mitochondrion,mitochondrial outer membrane,cytosol	glycerol kinase activity,ATP binding	glycerol metabolic process,triglyceride metabolic process,phosphorylation,regulation of fatty acid metabolic process,glycerol catabolic process,glucose homeostasis,glycerol-3-phosphate biosynthetic process
2_KO / 2_WT	Q91VR7	Q91VR7	-2.01184	2.01184	1e-05	7	-2.32924	2.32924	Q91VR7	Map1lc3a	Microtubule-associated proteins 1A/1B light chain 3A	MLP3A_MOUSE	1	-75.2044	0.247956	2_KO	2_WT	autophagosome membrane,cytoplasm,late endosome,autophagosome,cytosol,microtubule,microtubule cytoskeleton,organelle membrane,autolysosome	protein binding,phospholipid binding,microtubule binding,phosphatidylethanolamine binding,ubiquitin protein ligase binding	autophagosome assembly,mitophagy,cellular response to nitrogen starvation,response to iron(II) ion,response to lead ion,cellular response to amino acid starvation,response to morphine,cellular response to hydrogen peroxide,cellular response to copper ion
2_KO / 2_WT	P10630	P10630	-2.02682	2.02682	4.21e-09	50	-1.29185	1.29185	P10630	Eif4a2	Eukaryotic initiation factor 4A-II	IF4A2_MOUSE	16	-75.4604	0.245396	2_KO	2_WT	nucleolus,cytoplasm,perinuclear region of cytoplasm	RNA binding,translation initiation factor activity,ATP-dependent RNA helicase activity,ATP binding,ATPase activity	translational initiation,regulation of gene expression,RNA secondary structure unwinding,negative regulation of RNA-directed RNA polymerase activity,cellular response to leukemia inhibitory factor
2_KO / 2_WT	P35822	P35822	-2.05398	2.05398	0.00170299	7	-0.876869	0.876869	P35822	Ptprk	Receptor-type tyrosine-protein phosphatase kappa	PTPRK_MOUSE	5	-75.9182	0.240818	2_KO	2_WT	photoreceptor outer segment,plasma membrane,cell-cell junction,cell surface,integral component of membrane,cell junction,axon,dendrite,leading edge membrane,neuronal cell body,intracellular membrane-bounded organelle	protein tyrosine phosphatase activity,beta-catenin binding,protein kinase binding,gamma-catenin binding	protein dephosphorylation,cell adhesion,signal transduction,transforming growth factor beta receptor signaling pathway,negative regulation of cell proliferation,negative regulation of keratinocyte proliferation,cell migration,negative regulation of cell migration,neuron projection development,protein localization to cell surface,cellular response to reactive oxygen species,cellular response to UV…
2_KO / 2_WT	Q921W4	Q921W4	-2.06647	2.06647	5.66e-06	17	-1.45238	1.45238	Q921W4	Cryzl1	Quinone oxidoreductase-like protein 1	QORL1_MOUSE	5	-76.1257	0.238743	2_KO	2_WT	cytosol	oxidoreductase activity	oxidation-reduction process
2_KO / 2_WT	P08226	P08226	-2.07333	2.07333	2.37e-27	71	-1.85769	1.85769	P08226	Apoe	Apolipoprotein E	APOE_MOUSE	19	-76.239	0.23761	2_KO	2_WT	extracellular region,extracellular space,nucleus,endoplasmic reticulum,Golgi apparatus,cytosol,plasma membrane,membrane,extracellular matrix,very-low-density lipoprotein particle,low-density lipoprotein particle,intermediate-density lipoprotein particle,high-density lipoprotein particle,chylomicron,extracellular exosome,blood microparticle,Requires Ontology,extracellular vesicle,lipoprotein parti…	beta-amyloid binding,lipid transporter activity,protein binding,phospholipid binding,heparin binding,lipid binding,cholesterol binding,antioxidant activity,cholesterol transporter activity,identical protein binding,protein homodimerization activity,metal chelating activity,protein dimerization activity,tau protein binding,low-density lipoprotein particle receptor binding,phosphatidylcholine-stero…	retinoid metabolic process,negative regulation of endothelial cell proliferation,response to dietary excess,lipid metabolic process,triglyceride metabolic process,cholesterol biosynthetic process,cholesterol catabolic process,cellular calcium ion homeostasis,receptor-mediated endocytosis,response to oxidative stress,G-protein coupled receptor signaling pathway,nitric oxide mediated signal transdu…
2_KO / 2_WT	P17809	P17809	-2.11152	2.11152	2.57e-22	30	-1.8672	1.8672	P17809	Slc2a1	Solute carrier family 2, facilitated glucose transporter member 1	GTR1_MOUSE	14	-76.8597	0.231403	2_KO	2_WT	female pronucleus,intracellular,cytoplasm,cytosol,plasma membrane,integral component of plasma membrane,caveola,intercalated disc,membrane,basolateral plasma membrane,apical plasma membrane,Z disc,midbody,cortical actin cytoskeleton,vesicle,sarcolemma,melanosome,membrane raft,extracellular exosome,blood microparticle	glucose transmembrane transporter activity,protein binding,kinase binding,dehydroascorbic acid transporter activity,identical protein binding,xenobiotic transporter activity,protein self-association,D-glucose transmembrane transporter activity	protein complex assembly,female pregnancy,glucose transport,cerebral cortex development,response to insulin,cellular response to glucose starvation,xenobiotic transport,dehydroascorbic acid transport,cellular response to mechanical stimulus,cellular hyperosmotic response,response to Thyroglobulin triiodothyronine,glucose transmembrane transport
2_KO / 2_WT	Q61941	Q61941	-2.12089	2.12089	1.8e-19	51	-1.79361	1.79361	Q61941	Nnt	NAD(P) transhydrogenase, mitochondrial	NNTM_MOUSE	23	-77.0096	0.229904	2_KO	2_WT	mitochondrion,mitochondrial inner membrane,integral component of membrane	NAD(P)+ transhydrogenase (AB-specific) activity,NADP binding,NAD binding	NADPH regeneration,proton transport,reactive oxygen species metabolic process
2_KO / 2_WT	P12025	P12025	-2.15315	2.15315	3.37e-09	11	-2.45986	2.45986	P12025	Mdk	Midkine	MK_MOUSE	4	-77.5179	0.224821	2_KO	2_WT	extracellular region,cytoplasm,cell projection	growth factor activity,heparin binding	behavioral fear response,short-term memory,response to wounding,cell migration,dentate gyrus development,cerebellar granular layer development,hippocampus development,cerebral cortex development,cell differentiation,adrenal gland development,defecation,response to drug,negative regulation of neuron apoptotic process,positive regulation of transcription, DNA-templated,regulation of behavior,respon…
2_KO / 2_WT	P12382	P12382	-2.1569	2.1569	5.58e-66	158	-2.81235	2.81235	P12382	Pfkl	ATP-dependent 6-phosphofructokinase, liver type	PFKAL_MOUSE	34	-77.5763	0.224237	2_KO	2_WT	cytosol,6-phosphofructokinase complex,membrane,extracellular exosome	6-phosphofructokinase activity,ATP binding,kinase binding,identical protein binding,metal ion binding,fructose binding,fructose-6-phosphate binding	fructose 6-phosphate metabolic process,glycolytic process,response to glucose,fructose 1,6-bisphosphate metabolic process,negative regulation of insulin secretion,protein oligomerization,protein homotetramerization,glycolytic process through fructose-6-phosphate
2_KO / 2_WT	P97792	P97792	-2.16978	2.16978	6.12e-05	7	-1.61225	1.61225	P97792	Cxadr	Coxsackievirus and adenovirus receptor homolog	CXAR_MOUSE	4	-77.7756	0.222244	2_KO	2_WT	acrosomal vesicle,extracellular space,nucleus,nucleoplasm,cytoplasm,plasma membrane,cell-cell junction,adherens junction,cell-cell adherens junction,bicellular tight junction,intercalated disc,integral component of membrane,basolateral plasma membrane,apicolateral plasma membrane,cell junction,filopodium,growth cone,neuromuscular junction,neuron projection,protein complex,cell body,membrane raft	receptor binding,integrin binding,protein binding,beta-catenin binding,PDZ domain binding,identical protein binding,cell adhesion molecule binding,connexin binding,cell adhesive protein binding involved in AV node cell-bundle of His cell communication	mitochondrion organization,heterophilic cell-cell adhesion via plasma membrane cell adhesion molecules,heart development,germ cell migration,epithelial structure maintenance,single organismal cell-cell adhesion,neutrophil chemotaxis,actin cytoskeleton reorganization,homotypic cell-cell adhesion,cell-cell junction organization,gamma-delta T cell activation,cardiac muscle fiber development,defense …
2_KO / 2_WT	Q9DCM2	Q9DCM2	-2.17204	2.17204	2.35e-05	8	-2.12495	2.12495	Q9DCM2	Gstk1	Glutathione S-transferase kappa 1	GSTK1_MOUSE	2	-77.8104	0.221896	2_KO	2_WT	intracellular,mitochondrion,mitochondrial inner membrane,mitochondrial matrix,peroxisome,membrane,extracellular exosome	glutathione transferase activity,glutathione peroxidase activity,receptor binding,protein disulfide oxidoreductase activity	glutathione metabolic process,epithelial cell differentiation,oxidation-reduction process,cellular oxidant detoxification
2_KO / 2_WT	Q01237	Q01237	-2.17829	2.17829	3.54e-08	20	-1.71063	1.71063	Q01237	Hmgcr	3-hydroxy-3-methylglutaryl-coenzyme A reductase	HMDH_MOUSE	10	-77.9063	0.220937	2_KO	2_WT	peroxisomal membrane,endoplasmic reticulum,endoplasmic reticulum membrane,integral component of membrane	hydroxymethylglutaryl-CoA reductase (NADPH) activity,hydroxymethylglutaryl-CoA reductase activity,protein homodimerization activity,coenzyme binding,protein phosphatase 2A binding,NADPH binding	cholesterol biosynthetic process,ubiquinone metabolic process,aging,response to nutrient,isoprenoid biosynthetic process,visual learning,negative regulation of striated muscle cell apoptotic process,positive regulation of cardiac muscle cell apoptotic process,coenzyme A metabolic process,positive regulation of stress-activated MAPK cascade,negative regulation of MAP kinase activity,myoblast diffe…
2_KO / 2_WT	Q64008	Q64008	-2.19312	2.19312	8.71e-08	7	-1.47472	1.47472	Q64008	Rab34	Ras-related protein Rab-34	RAB34_MOUSE	2	-78.1322	0.218678	2_KO	2_WT	ruffle,early endosome,late endosome,Golgi apparatus,Golgi stack,phagocytic vesicle membrane,cytoplasmic vesicle,vesicle,Golgi cisterna,phagocytic vesicle,perinuclear region of cytoplasm,extracellular exosome	GTPase activity,protein binding,GTP binding,Ral GTPase binding,guanyl nucleotide binding,GTP-dependent protein binding	endocytosis,lysosomal transport,antigen processing and presentation,lysosome localization,Golgi to plasma membrane protein transport,protein localization to plasma membrane,phagosome maturation,phagosome-lysosome fusion,positive regulation of defense response to bacterium,positive regulation of protein localization to phagocytic vesicle
2_KO / 2_WT	Q8K3Y3	Q8K3Y3	-2.19611	2.19611	8.55e-26	46	-2.28081	2.28081	Q8K3Y3	Lin28a	Protein lin-28 homolog A	LN28A_MOUSE	16	-78.1775	0.218225	2_KO	2_WT	cytoplasmic mRNA processing body,nucleus,nucleolus,cytoplasm,rough endoplasmic reticulum,cytoplasmic stress granule	G-quadruplex RNA binding,DNA binding,RNA binding,mRNA binding,zinc ion binding,translation initiation factor binding,miRNA binding,sequence-specific mRNA binding	regulation of transcription, DNA-templated,germ cell development,miRNA metabolic process,miRNA catabolic process,negative regulation of translation,stem cell population maintenance,pre-miRNA processing,RNA 3'-end processing,positive regulation of TOR signaling,positive regulation of neuron differentiation,negative regulation of glial cell differentiation,positive regulation of translation,stem ce…
2_KO / 2_WT	P29391	P29391	-2.20234	2.20234	3.23e-38	64	-2.22842	2.22842	P29391	Ftl1	Ferritin light chain 1	FRIL1_MOUSE	10	-78.2716	0.217284	2_KO	2_WT	extracellular region,cytoplasm,intracellular ferritin complex,membrane,autolysosome,extracellular exosome,endocytic vesicle lumen	iron ion binding,protein binding,ferric iron binding,identical protein binding	iron ion transport,intracellular sequestering of iron ion,receptor-mediated endocytosis
2_KO / 2_WT	P82343	P82343	-2.28398	2.28398	2.75e-18	60	-1.73116	1.73116	P82343	Renbp	N-acylglucosamine 2-epimerase	RENBP_MOUSE	15	-79.4669	0.205331	2_KO	2_WT	extracellular exosome	endopeptidase inhibitor activity,ATP binding,protein homodimerization activity,N-acylglucosamine 2-epimerase activity	N-acetylglucosamine metabolic process,N-acetylmannosamine metabolic process,negative regulation of endopeptidase activity,N-acetylneuraminate catabolic process
2_KO / 2_WT	Q9QYG0	Q9QYG0	-2.34109	2.34109	1.44e-08	14	-2.59233	2.59233	Q9QYG0	Ndrg2	Protein NDRG2	NDRG2_MOUSE	11	-80.2639	0.197361	2_KO	2_WT	nucleus,cytoplasm,Golgi apparatus,growth cone,perinuclear region of cytoplasm,extracellular exosome		negative regulation of cytokine production,brain development,regulation of vascular endothelial growth factor production,Wnt signaling pathway,substantia nigra development,cell differentiation,negative regulation of smooth muscle cell proliferation,negative regulation of ERK1 and ERK2 cascade,regulation of platelet-derived growth factor production
2_KO / 2_WT	O88509	O88509	-2.36918	2.36918	5.59e-54	130	-2.19325	2.19325	O88509	Dnmt3b	DNA (cytosine-5)-methyltransferase 3B	DNM3B_MOUSE	38	-80.6444	0.193556	2_KO	2_WT	chromosome, centromeric region,heterochromatin,nucleus,nucleoplasm,nuclear heterochromatin,intracellular membrane-bounded organelle	DNA binding,transcription corepressor activity,DNA (cytosine-5-)-methyltransferase activity,protein binding,methyltransferase activity,metal ion binding,DNA (cytosine-5-)-methyltransferase activity, acting on CpN substrates	negative regulation of transcription from RNA polymerase II promoter,chromatin silencing at rDNA,DNA methylation,methylation-dependent chromatin silencing,regulation of gene expression by genetic imprinting,positive regulation of gene expression,protein complex localization,DNA methylation on cytosine,DNA methylation involved in embryo development,negative regulation of gene expression, epigeneti…
2_KO / 2_WT	P35505	P35505	-2.40332	2.40332	4.44e-12	26	-2.20937	2.20937	P35505	Fah	Fumarylacetoacetase	FAAA_MOUSE	12	-81.0971	0.189029	2_KO	2_WT	extracellular exosome	fumarylacetoacetase activity,metal ion binding	arginine catabolic process,L-phenylalanine catabolic process,tyrosine catabolic process
2_KO / 2_WT	Q9JHU9	Q9JHU9	-2.42258	2.42258	2.31e-61	107	-2.37839	2.37839	Q9JHU9	Isyna1	Inositol-3-phosphate synthase 1	INO1_MOUSE	23	-81.3477	0.186523	2_KO	2_WT	cytoplasm	inositol-3-phosphate synthase activity	inositol biosynthetic process,phospholipid biosynthetic process
2_KO / 2_WT	P06151	P06151	-2.43208	2.43208	6.44e-107	194	-2.19519	2.19519	P06151	Ldha	L-lactate dehydrogenase A chain	LDHA_MOUSE	32	-81.4702	0.185298	2_KO	2_WT	nucleus,mitochondrion,cytosol,membrane,sperm fibrous sheath,extracellular exosome	lactate dehydrogenase activity,L-lactate dehydrogenase activity,protein binding,cadherin binding	lactate biosynthetic process from pyruvate,glucose catabolic process to lactate via pyruvate,cellular response to extracellular stimulus
2_KO / 2_WT	P21995	P21995	-2.46207	2.46207	2.25e-15	27	-2.36198	2.36198	P21995	Emb	Embigin	EMB_MOUSE	10	-81.8514	0.181486	2_KO	2_WT	integral component of plasma membrane,cell junction,synapse		plasma membrane lactate transport
2_KO / 2_WT	Q62361	Q62361	-2.49409	2.49409	0.00442499	3	-2.51386	2.51386	Q62361	Trh	Pro-thyrotropin-releasing hormone	TRH_MOUSE	3	-82.2498	0.177502	2_KO	2_WT	extracellular region,nucleus,plasma membrane,secretory granule	protein binding,thyrotropin-releasing hormone activity	response to hypoxia,histamine metabolic process,signal transduction,adult walking behavior,response to cold,response to glucose,hormone-mediated signaling pathway,negative regulation of glutamate secretion,positive regulation of gamma-aminobutyric acid secretion,positive regulation of insulin secretion,eating behavior,response to ethanol,response to corticosterone,negative regulation of feeding b…
2_KO / 2_WT	Q8VCN5	Q8VCN5	-2.49531	2.49531	3.64e-09	15	-2.16078	2.16078	Q8VCN5	Cth	Cystathionine gamma-lyase	CGL_MOUSE	9	-82.2647	0.177353	2_KO	2_WT	cytoplasm,cytosol,extracellular exosome	cystathionine gamma-synthase activity,cystathionine gamma-lyase activity,protein binding,calmodulin binding,pyridoxal phosphate binding,identical protein binding,L-cystine L-cysteine-lyase (deaminating),L-cysteine desulfhydrase activity,selenomethionine gamma-lyase activity	selenium compound metabolic process,protein-pyridoxal-5-phosphate linkage via peptidyl-N6-pyridoxal phosphate-L-lysine,cysteine biosynthetic process via cystathionine,cysteine biosynthetic process,transsulfuration,negative regulation of apoptotic process,positive regulation of I-kappaB kinase/NF-kappaB signaling,protein sulfhydration,positive regulation of NF-kappaB transcription factor activity,…
2_KO / 2_WT	P17751	P17751	-2.53892	2.53892	1.95e-57	107	-2.61509	2.61509	P17751	Tpi1	Triosephosphate isomerase	TPIS_MOUSE	19	-82.7928	0.172072	2_KO	2_WT	extracellular space,nucleus,cytosol,extracellular exosome	triose-phosphate isomerase activity,isomerase activity,ubiquitin protein ligase binding	glucose metabolic process,gluconeogenesis,glycolytic process,pentose-phosphate shunt,multicellular organism development,glycerol catabolic process,glyceraldehyde-3-phosphate metabolic process,glyceraldehyde-3-phosphate biosynthetic process
2_KO / 2_WT	P17182	P17182	-2.55074	2.55074	1.45e-95	261	-2.33534	2.33534	P17182	Eno1	Alpha-enolase	ENOA_MOUSE	41	-82.9333	0.170667	2_KO	2_WT	phosphopyruvate hydratase complex,extracellular space,nucleus,cytoplasm,cytosol,plasma membrane,cell surface,membrane,extrinsic component of plasma membrane,myelin sheath,extracellular exosome,cell cortex region	magnesium ion binding,transcriptional repressor activity, RNA polymerase II core promoter proximal region sequence-specific binding,RNA binding,phosphopyruvate hydratase activity,protein homodimerization activity,cadherin binding,protein heterodimerization activity,GTPase binding	negative regulation of transcription from RNA polymerase II promoter,in utero embryonic development,glycolytic process,positive regulation of binding
2_KO / 2_WT	Q9EQF6	Q9EQF6	-2.57487	2.57487	8.37e-05	11	-2.80529	2.80529	Q9EQF6	Dpysl5	Dihydropyrimidinase-related protein 5	DPYL5_MOUSE	11	-83.2163	0.167837	2_KO	2_WT	cytoplasm,dendrite,neuronal cell body,protein complex	protein binding,microtubule binding,hydrolase activity, acting on carbon-nitrogen (but not peptide) bonds	axon guidance
2_KO / 2_WT	Q6P1G2	Q6P1G2	-2.58675	2.58675	6.86e-11	20	-2.28033	2.28033	Q6P1G2	Kdm2b	Lysine-specific demethylase 2B	KDM2B_MOUSE	14	-83.354	0.16646	2_KO	2_WT	nucleolus,PcG protein complex	RNA polymerase II core promoter sequence-specific DNA binding,protein binding,zinc ion binding,rRNA binding,histone demethylase activity,histone demethylase activity (H3-K36 specific)	negative regulation of transcription from RNA polymerase II promoter,transcription, DNA-templated,spermatogenesis,midbrain-hindbrain boundary morphogenesis,fourth ventricle development,lateral ventricle development,third ventricle development,initiation of neural tube closure,positive regulation of cell growth,forebrain development,midbrain development,hindbrain development,histone H2A monoubiqui…
2_KO / 2_WT	P05063	P05063	-2.61634	2.61634	1.49e-18	29	-2.8481	2.8481	P05063	Aldoc	Fructose-bisphosphate aldolase C	ALDOC_MOUSE	11	-83.6919	0.163081	2_KO	2_WT	mitochondrion,extracellular exosome	fructose-bisphosphate aldolase activity,cytoskeletal protein binding	glycolytic process,fructose 1,6-bisphosphate metabolic process,epithelial cell differentiation
2_KO / 2_WT	P47877	P47877	-2.63626	2.63626	1.6e-13	25	-2.52629	2.52629	P47877	Igfbp2	Insulin-like growth factor-binding protein 2	IBP2_MOUSE	13	-83.9155	0.160845	2_KO	2_WT	extracellular region,extracellular space,apical plasma membrane,cytoplasmic vesicle,extracellular exosome	insulin-like growth factor binding,insulin-like growth factor I binding,insulin-like growth factor II binding	regulation of cell growth,signal transduction,female pregnancy,aging,response to nutrient,response to mechanical stimulus,response to lithium ion,response to estradiol,response to retinoic acid,cellular response to hormone stimulus,positive regulation of activated T cell proliferation,response to drug,regulation of insulin-like growth factor receptor signaling pathway,response to estrogen,respons…
2_KO / 2_WT	P70268	P70268	-2.6557	2.6557	0.00104129	26	-1.13271	1.13271	P70268	Pkn1	Serine/threonine-protein kinase N1	PKN1_MOUSE	7	-84.1308	0.158692	2_KO	2_WT	nucleus,cytoplasm,endosome,plasma membrane,midbody,cytoplasmic vesicle,cleavage furrow,protein complex	chromatin binding,protein kinase activity,protein serine/threonine kinase activity,protein kinase C activity,protein kinase C binding,protein binding,ATP binding,GTP-Rho binding,ligand-dependent nuclear receptor transcription coactivator activity,histone kinase activity (H3-T11 specific),histone binding,histone deacetylase binding,Rac GTPase binding,androgen receptor binding	B cell homeostasis,B cell apoptotic process,negative regulation of protein phosphorylation,regulation of germinal center formation,regulation of immunoglobulin production,renal system process,transcription, DNA-templated,regulation of transcription from RNA polymerase II promoter,protein phosphorylation,negative regulation of protein kinase activity,hyperosmotic response,epithelial cell migration…
2_KO / 2_WT	Q570Y9	Q570Y9	-2.66885	2.66885	0.00112487	8	-1.30961	1.30961	Q570Y9	Deptor	DEP domain-containing mTOR-interacting protein	DPTOR_MOUSE	3	-84.2748	0.157252	2_KO	2_WT	intracellular,cytoplasm		negative regulation of protein kinase activity,negative regulation of TOR signaling,intracellular signal transduction,negative regulation of cell size,regulation of extrinsic apoptotic signaling pathway
2_KO / 2_WT	P23242	P23242	-2.69662	2.69662	8.52e-13	22	-2.22016	2.22016	P23242	Gja1	Gap junction alpha-1 protein	CXA1_MOUSE	10	-84.5746	0.154254	2_KO	2_WT	cytoplasm,mitochondrion,endoplasmic reticulum,Golgi apparatus,cytosol,intermediate filament,plasma membrane,cell-cell junction,fascia adherens,gap junction,connexin complex,focal adhesion,intercalated disc,membrane,integral component of membrane,apical plasma membrane,lateral plasma membrane,cell junction,contractile fiber,extracellular exosome	signal transducer activity,receptor binding,gap junction channel activity,protein binding,ion transmembrane transporter activity,beta-tubulin binding,gap junction channel activity involved in cardiac conduction electrical coupling,scaffold protein binding,gap junction channel activity involved in cell communication by electrical coupling,protein tyrosine kinase binding	osteoblast differentiation,in utero embryonic development,neuron migration,heart looping,epithelial cell maturation,lens development in camera-type eye,atrial ventricular junction remodeling,epicardial cell to mesenchymal cell transition,signal transduction,cell-cell signaling,heart development,adult heart development,regulation of heart contraction,positive regulation of gene expression,negative…
2_KO / 2_WT	Q5SS00	Q5SS00	-2.89846	2.89846	3.65e-28	64	-2.6113	2.6113	Q5SS00	Zdbf2	DBF4-type zinc finger-containing protein 2 homolog	ZDBF2_MOUSE	38	-86.5885	0.134115	2_KO	2_WT	cellular_component	molecular_function	biological_process
2_KO / 2_WT	Q9CWU6	Q9CWU6	-2.97097	2.97097	0.00540782	6	-1.01634	1.01634	Q9CWU6	Uqcc1	Ubiquinol-cytochrome-c reductase complex assembly factor 1	UQCC1_MOUSE	4	-87.246	0.12754	2_KO	2_WT	mitochondrion,mitochondrial inner membrane,cytoplasmic vesicle	molecular_function	mitochondrial respiratory chain complex III assembly,positive regulation of mitochondrial translation
2_KO / 2_WT	Q9D103	Q9D103	-2.98876	2.98876	9e-05	4	-2.98938	2.98938	Q9D103	Ifitm1	Interferon-induced transmembrane protein 1	IFM1_MOUSE	1	-87.4022	0.125978	2_KO	2_WT	cellular_component,plasma membrane,integral component of membrane	molecular_function	ossification,somitogenesis,negative regulation of cell proliferation,response to virus,anterior/posterior pattern specification,negative regulation of cell migration,response to interferon-gamma,response to interferon-alpha,response to interferon-beta,negative regulation of viral genome replication,positive regulation of osteoblast differentiation,negative regulation of viral entry into host cell…
2_KO / 2_WT	Q61133	Q61133	-3.06337	3.06337	7.78e-08	12	-2.88521	2.88521	Q61133	Gstt2	Glutathione S-transferase theta-2	GSTT2_MOUSE	5	-88.0371	0.119629	2_KO	2_WT	nucleus,nucleoplasm,cytosol,extracellular exosome	glutathione transferase activity	glutathione metabolic process
2_KO / 2_WT	P20152	P20152	-3.30084	3.30084	1.83e-104	202	-2.69076	2.69076	P20152	Vim	Vimentin	VIME_MOUSE	46	-89.8528	0.101472	2_KO	2_WT	cytoplasm,peroxisome,cytosol,cytoskeleton,intermediate filament,plasma membrane,focal adhesion,extracellular matrix,cell leading edge,cell projection,neuron projection,type III intermediate filament,extracellular exosome	glycoprotein binding,double-stranded RNA binding,structural molecule activity,structural constituent of cytoskeleton,structural constituent of eye lens,protein binding,protein C-terminus binding,identical protein binding,scaffold protein binding,keratin filament binding	positive regulation of gene expression,negative regulation of neuron projection development,astrocyte development,intermediate filament-based process,intermediate filament organization,Bergmann glial cell differentiation,SMAD protein signal transduction,lens fiber cell development
2_KO / 2_WT	Q9QX96	Q9QX96	-3.60341	3.60341	8.72e-15	27	-3.33777	3.33777	Q9QX96	Sall2	Sal-like protein 2	SALL2_MOUSE	11	-91.7725	0.0822748	2_KO	2_WT	NuRD complex	RNA polymerase II regulatory region sequence-specific DNA binding,transcriptional activator activity, RNA polymerase II transcription regulatory region sequence-specific binding,transcription factor activity, sequence-specific DNA binding,sequence-specific DNA binding,transcription regulatory region DNA binding,metal ion binding	negative regulation of transcription from RNA polymerase II promoter,eye development,transcription from RNA polymerase II promoter,signal transduction,neural tube development,negative regulation of transcription, DNA-templated,positive regulation of transcription from RNA polymerase II promoter
2_KO / 2_WT	P57787	P57787	-3.61151	3.61151	8.56e-12	25	-3.08186	3.08186	P57787	Slc16a3	Monocarboxylate transporter 4	MOT4_MOUSE	12	-91.8186	0.0818137	2_KO	2_WT	plasma membrane,integral component of plasma membrane,integral component of membrane,nuclear membrane	RNA binding,monocarboxylic acid transmembrane transporter activity,lactate transmembrane transporter activity,symporter activity	plasma membrane lactate transport

## Sheet: Day 3
List of selected proteins in Tnfaip2-/- EBs as compared to WT EBs upon 3 days of in vitro differentiation (cut-off criteria: average log2ratio > +/-1.2 and -log10Qvalue <2)
Comparison (group1/group2)	Group	ProteinGroups	AVG Log2 Ratio	Absolute AVG Log2 Ratio	Qvalue	# of Ratios	[DEPRECATED] AVG Log2 Ratio	[DEPRECATED] Absolute AVG Log2 Ratio	UniProtIds	Genes	ProteinDescriptions	ProteinNames	# Unique Total Peptides	% Change	Ratio	Condition Numerator	Condition Denominator	GO Cellular Component	GO Molecular Function	GO Biological Process
3_KO / 3_WT	Q61312	Q61312	3.645	3.645	2.06e-05	4	3.44932	3.44932	Q61312	Tfap2c	Transcription factor AP-2 gamma	AP2C_MOUSE	5	1150.99	12.5099	3_KO	3_WT	nucleus,nucleoplasm,mitochondrion	RNA polymerase II regulatory region sequence-specific DNA binding,RNA polymerase II distal enhancer sequence-specific DNA binding,RNA polymerase II transcription factor activity, sequence-specific DNA binding,core promoter binding,transcriptional activator activity, RNA polymerase II core promoter proximal region sequence-specific binding,transcriptional repressor activity, RNA polymerase II core…	negative regulation of transcription from RNA polymerase II promoter,trophectodermal cell differentiation,hair follicle development,keratinocyte development,regulation of transcription, DNA-templated,regulation of transcription from RNA polymerase II promoter,transcription from RNA polymerase II promoter,stem cell population maintenance,forebrain neuron fate commitment,cerebral cortex development…
3_KO / 3_WT	Q8R4Y8	Q8R4Y8	3.55971	3.55971	0.000427644	6	2.85442	2.85442	Q8R4Y8	Rttn	Rotatin	RTTN_MOUSE	4	1079.18	11.7918	3_KO	3_WT	cytoplasm,centrosome,integral component of membrane,ciliary basal body	molecular_function	determination of left/right symmetry,cilium organization
3_KO / 3_WT	P20918	P20918	3.3442	3.3442	0.00445419	3	2.75713	2.75713	P20918	Plg	Plasminogen	PLMN_MOUSE	2	915.556	10.1556	3_KO	3_WT	extracellular region,extracellular space,cell surface,extrinsic component of plasma membrane,extrinsic component of external side of plasma membrane,intracellular membrane-bounded organelle,other organism cell membrane,extracellular exosome,blood microparticle	endopeptidase activity,serine-type endopeptidase activity,receptor binding,enzyme binding,kinase binding,protein domain specific binding,apolipoprotein binding,chaperone binding,proteasome core complex binding,protein antigen binding	proteolysis,blood coagulation,negative regulation of cell-substrate adhesion,negative regulation of angiogenesis,extracellular matrix disassembly,tissue regeneration,fibrinolysis,myoblast differentiation,muscle cell cellular homeostasis,tissue remodeling,proteolysis involved in cellular protein catabolic process,interaction with symbiont,negative regulation of fibrinolysis,positive regulation of …
3_KO / 3_WT	P19221	P19221	3.34335	3.34335	3.99e-06	7	3.05478	3.05478	P19221	F2	Prothrombin	THRB_MOUSE	2	914.959	10.1496	3_KO	3_WT	extracellular space,extracellular exosome,blood microparticle,external side of plasma membrane	lipopolysaccharide binding,serine-type endopeptidase activity,receptor binding,calcium ion binding,protein binding,heparin binding,peptidase activity,thrombospondin receptor activity	positive regulation of protein phosphorylation,proteolysis,acute-phase response,cell surface receptor signaling pathway,positive regulation of cell proliferation,regulation of cell shape,response to wounding,regulation of gene expression,positive regulation of phosphatidylinositol 3-kinase signaling,platelet activation,positive regulation of blood coagulation,positive regulation of cell growth,po…
3_KO / 3_WT	P02088	P02088	3.33465	3.33465	2.86e-10	12	3.19893	3.19893	P02088	Hbb-b1	Hemoglobin subunit beta-1	HBB1_MOUSE	6	908.857	10.0886	3_KO	3_WT	hemoglobin complex,myelin sheath	oxygen transporter activity,iron ion binding,oxygen binding,heme binding	regulation of eIF2 alpha phosphorylation by heme,oxygen transport,hemopoiesis,erythrocyte development
3_KO / 3_WT	Q6V4S5	Q6V4S5	3.18767	3.18767	3.01e-09	8	2.63822	2.63822	Q6V4S5	Sdk2	Protein sidekick-2	SDK2_MOUSE	3	811.141	9.11141	3_KO	3_WT	plasma membrane,integral component of membrane,cell junction,synapse	molecular_function	homophilic cell adhesion via plasma membrane adhesion molecules,synapse assembly,retina layer formation,camera-type eye photoreceptor cell differentiation
3_KO / 3_WT	Q60960	Q60960	3.03263	3.03263	0.000660933	48	0.790845	0.790845	Q60960	Kpna1	Importin subunit alpha-5	IMA5_MOUSE	13	718.302	8.18302	3_KO	3_WT	nucleus,nuclear pore,nucleoplasm,cytosol,dendrite	protein binding,nuclear localization sequence binding,protein transporter activity	NLS-bearing protein import into nucleus
3_KO / 3_WT	Q9R0Q1	Q9R0Q1	2.95526	2.95526	1.3e-08	8	2.75657	2.75657	Q9R0Q1	Sytl4	Synaptotagmin-like protein 4	SYTL4_MOUSE	2	675.571	7.75571	3_KO	3_WT	nucleoplasm,endosome,microtubule organizing center,cytosol,plasma membrane,extrinsic component of membrane,secretory granule,transport vesicle membrane,exocytic vesicle,presynapse	calcium ion binding,protein binding,phospholipid binding,calcium-dependent phospholipid binding,zinc ion binding,Rab GTPase binding,syntaxin binding,clathrin binding,neurexin family protein binding	intracellular protein transport,exocytosis,vesicle fusion,regulation of calcium ion-dependent exocytosis,positive regulation of exocytosis,negative regulation of insulin secretion,calcium ion-regulated exocytosis of neurotransmitter,positive regulation of protein secretion,multivesicular body sorting pathway
3_KO / 3_WT	P28665;P28666	P28665;P28666	2.95374	2.95374	0.000158772	4	2.95696	2.95696	P28665;P28666	Mug1;Mug2	Murinoglobulin-1;Murinoglobulin-2	MUG1_MOUSE;MUG2_MOUSE	1	674.755	7.74755	3_KO	3_WT	extracellular space;extracellular space	serine-type endopeptidase inhibitor activity;serine-type endopeptidase inhibitor activity	embryo implantation,negative regulation of endopeptidase activity;negative regulation of endopeptidase activity
3_KO / 3_WT	Q61286	Q61286	2.84151	2.84151	0.00736562	8	1.57826	1.57826	Q61286	Tcf12	Transcription factor 12	HTF4_MOUSE	2	616.771	7.16771	3_KO	3_WT	nuclear chromatin,nucleus,nucleoplasm,transcription factor complex,cytoplasm,nuclear speck,intracellular membrane-bounded organelle,RNA polymerase II transcription factor complex	RNA polymerase II core promoter proximal region sequence-specific DNA binding,transcriptional activator activity, RNA polymerase II core promoter proximal region sequence-specific binding,DNA binding,transcription factor activity, sequence-specific DNA binding,protein binding,transcription factor binding,cAMP response element binding,protein homodimerization activity,bHLH transcription factor bin…	transcription from RNA polymerase II promoter,positive regulation of gene expression,positive regulation of neuron differentiation,positive regulation of transcription, DNA-templated,positive regulation of transcription from RNA polymerase II promoter
3_KO / 3_WT	A7XV14	A7XV14	2.66054	2.66054	7.42e-08	8	2.66903	2.66903	A7XV14	Skint11	Selection and upkeep of intraepithelial T-cells protein 11	SKI11_MOUSE	1	532.268	6.32268	3_KO	3_WT	cellular_component,integral component of membrane	molecular_function	biological_process
3_KO / 3_WT	Q9CQ37	Q9CQ37	2.58631	2.58631	5.42e-05	10	-1.3384	1.3384	Q9CQ37	Ube2t	Ubiquitin-conjugating enzyme E2 T	UBE2T_MOUSE	4	500.559	6.00559	3_KO	3_WT	nucleus,nucleolus,cytoplasm	chromatin binding,ubiquitin-protein transferase activity,ATP binding,ubiquitin protein ligase binding,ubiquitin protein ligase activity,ubiquitin conjugating enzyme activity	protein polyubiquitination,DNA repair,protein monoubiquitination,cellular response to DNA damage stimulus,protein K29-linked ubiquitination,protein K27-linked ubiquitination,protein autoubiquitination,protein K63-linked ubiquitination,protein K48-linked ubiquitination,protein K11-linked ubiquitination,protein K6-linked ubiquitination
3_KO / 3_WT	Q8R3Y5	Q8R3Y5	2.51643	2.51643	0.00606092	8	1.63393	1.63393	Q8R3Y5	NaN	Uncharacterized protein C19orf47 homolog	CS047_MOUSE	3	472.166	5.72166	3_KO	3_WT	nucleoplasm	molecular_function	biological_process
3_KO / 3_WT	Q8CHH9	Q8CHH9	2.49799	2.49799	0.000199706	4	2.69228	2.69228	Q8CHH9	2017-09-08	Septin-8	SEPT8_MOUSE	3	464.897	5.64897	3_KO	3_WT	cytoplasm,cytoskeleton,myelin sheath	molecular_function,GTP binding	biological_process
3_KO / 3_WT	P19246	P19246	2.41174	2.41174	0.000139499	8	2.27168	2.27168	P19246	Nefh	Neurofilament heavy polypeptide	NFH_MOUSE	2	432.116	5.32116	3_KO	3_WT	cytoplasm,mitochondrion,neurofilament,postsynaptic density,axon,myelin sheath,neurofibrillary tangle	structural molecule activity,protein kinase binding	microtubule cytoskeleton organization,neurofilament bundle assembly,intermediate filament cytoskeleton organization,intermediate filament bundle assembly,peripheral nervous system neuron axonogenesis,neurofilament cytoskeleton organization,axon development,regulation of organelle transport along microtubule
3_KO / 3_WT	Q9JK30	Q9JK30	2.39406	2.39406	0.00866568	66	0.248772	0.248772	Q9JK30	Orc3	Origin recognition complex subunit 3	ORC3_MOUSE	23	425.634	5.25634	3_KO	3_WT	nuclear chromosome, telomeric region,origin recognition complex,nucleoplasm,nuclear pre-replicative complex,nuclear origin of replication recognition complex,nuclear body,DNA replication preinitiation complex	DNA replication origin binding	DNA replication,pre-replicative complex assembly involved in nuclear cell cycle DNA replication,DNA replication initiation,neural precursor cell proliferation
3_KO / 3_WT	Q9EQ09	Q9EQ09	2.39235	2.39235	5.79e-05	4	2.38783	2.38783	Q9EQ09	Olr1	Oxidized low-density lipoprotein receptor 1	OLR1_MOUSE	1	425.012	5.25012	3_KO	3_WT	nucleoplasm,plasma membrane,integral component of membrane,extrinsic component of plasma membrane,intracellular membrane-bounded organelle,receptor complex,membrane raft,extracellular exosome	low-density lipoprotein receptor activity,carbohydrate binding	immune system process,receptor-mediated endocytosis,inflammatory response,cell adhesion
3_KO / 3_WT	P05214	P05214	2.35366	2.35366	0.00231312	12	1.53565	1.53565	P05214	Tuba3a	Tubulin alpha-3 chain	TBA3_MOUSE	3	411.118	5.11118	3_KO	3_WT	nucleus,cytoplasm,microtubule,cilium,microtubule cytoskeleton,ciliary basal body	molecular_function,GTPase activity,structural constituent of cytoskeleton,GTP binding	cytoskeleton organization,microtubule-based process,biological_process
3_KO / 3_WT	P01942	P01942	2.34446	2.34446	2.74e-11	16	2.21698	2.21698	P01942	Hba	Hemoglobin subunit alpha	HBA_MOUSE	7	407.871	5.07871	3_KO	3_WT	extracellular space,hemoglobin complex,membrane,cytosolic small ribosomal subunit,haptoglobin-hemoglobin complex,myelin sheath,extracellular exosome,blood microparticle	oxygen transporter activity,iron ion binding,oxygen binding,heme binding,peroxidase activity,haptoglobin binding	in utero embryonic development,oxygen transport,response to stilbenoid,erythrocyte development,cellular oxidant detoxification
3_KO / 3_WT	Q61703	Q61703	2.34091	2.34091	2.09e-13	26	2.17002	2.17002	Q61703	Itih2	Inter-alpha-trypsin inhibitor heavy chain H2	ITIH2_MOUSE	8	406.623	5.06623	3_KO	3_WT	extracellular space,extracellular exosome,blood microparticle	serine-type endopeptidase inhibitor activity	negative regulation of endopeptidase activity,hyaluronan metabolic process
3_KO / 3_WT	P11152	P11152	2.29952	2.29952	1.69e-11	18	2.71668	2.71668	P11152	Lpl	Lipoprotein lipase	LIPL_MOUSE	7	392.293	4.92293	3_KO	3_WT	extracellular space,plasma membrane,cell surface,extracellular matrix,anchored component of membrane,very-low-density lipoprotein particle,chylomicron,extracellular exosome	lipoprotein lipase activity,triglyceride lipase activity,receptor binding,protein binding,heparin binding,triglyceride binding,apolipoprotein binding	fatty acid biosynthetic process,response to cold,positive regulation of macrophage derived foam cell differentiation,positive regulation of cholesterol storage,positive regulation of sequestering of triglyceride,triglyceride biosynthetic process,triglyceride catabolic process,very-low-density lipoprotein particle remodeling,response to drug,cholesterol homeostasis,low-density lipoprotein particle…
3_KO / 3_WT	Q8K1L5	Q8K1L5	2.27545	2.27545	0.000500673	8	0.664876	0.664876	Q8K1L5	Ppp1r11	Protein phosphatase 1 regulatory subunit 11	PP1RB_MOUSE	5	384.148	4.84148	3_KO	3_WT	protein phosphatase type 1 complex,nucleus,cytoplasm	protein phosphatase inhibitor activity,protein serine/threonine phosphatase inhibitor activity,protein phosphatase 1 binding	negative regulation of phosphoprotein phosphatase activity
3_KO / 3_WT	A2AKX3	A2AKX3	2.27008	2.27008	0.00421173	11	1.42576	1.42576	A2AKX3	Setx	Probable helicase senataxin	SETX_MOUSE	7	382.352	4.82352	3_KO	3_WT	nuclear chromosome,chromosome, telomeric region,nucleus,nucleoplasm,nucleolus,cytoplasm,nuclear body,axon,growth cone,intercellular bridge	transcription termination site sequence-specific DNA binding,helicase activity,protein binding,ATP binding,identical protein binding	MAPK cascade,double-strand break repair,DNA recombination,DNA-templated transcription, termination,termination of RNA polymerase II transcription,mRNA splice site selection,cellular response to DNA damage stimulus,spermatogenesis,circadian rhythm,fibroblast growth factor receptor signaling pathway,positive regulation of neuron projection development,positive regulation of RNA splicing,cellular re…
3_KO / 3_WT	Q8BW72	Q8BW72	2.24445	2.24445	0.00057761	3	2.22227	2.22227	Q8BW72	Kdm4a	Lysine-specific demethylase 4A	KDM4A_MOUSE	2	373.857	4.73857	3_KO	3_WT	fibrillar center,nucleus,pericentric heterochromatin,cytosol	zinc ion binding,ubiquitin protein ligase binding,histone demethylase activity,histone demethylase activity (H3-K9 specific),methylated histone binding,histone demethylase activity (H3-K36 specific)	transcription, DNA-templated,negative regulation of autophagy,positive regulation of gene expression,negative regulation of gene expression,cardiac muscle hypertrophy in response to stress,histone demethylation,response to nutrient levels,histone H3-K9 demethylation,positive regulation of neuron differentiation,negative regulation of transcription, DNA-templated,negative regulation of astrocyte d…
3_KO / 3_WT	Q8BMS4	Q8BMS4	2.23476	2.23476	0.000312579	13	1.39604	1.39604	Q8BMS4	Coq3	Ubiquinone biosynthesis O-methyltransferase, mitochondrial	COQ3_MOUSE	5	370.684	4.70684	3_KO	3_WT	mitochondrion,mitochondrial inner membrane	hexaprenyldihydroxybenzoate methyltransferase activity,O-methyltransferase activity,2-polyprenyl-6-methoxy-1,4-benzoquinone methyltransferase activity,3-demethylubiquinone-9 3-O-methyltransferase activity	glycerol metabolic process,ubiquinone biosynthetic process,regulation of ubiquinone biosynthetic process,methylation
3_KO / 3_WT	Q3UPC7	Q3UPC7	2.21077	2.21077	0.000338163	7	2.49721	2.49721	Q3UPC7	NaN	Uncharacterized protein KIAA0825 homolog	K0825_MOUSE	3	362.924	4.62924	3_KO	3_WT	cellular_component	molecular_function	biological_process
3_KO / 3_WT	P01029	P01029	2.11833	2.11833	0.00208704	4	2.35948	2.35948	P01029	C4b	Complement C4-B	CO4B_MOUSE	3	334.191	4.34191	3_KO	3_WT	extracellular space,cell junction,axon,dendrite,neuronal cell body,other organism cell,synapse,extracellular exosome,blood microparticle	complement binding,complement component C1q binding,endopeptidase inhibitor activity,carbohydrate binding	inflammatory response,complement activation,complement activation, classical pathway,negative regulation of endopeptidase activity,immunoglobulin mediated immune response,innate immune response
3_KO / 3_WT	Q8BPY9	Q8BPY9	2.11171	2.11171	0.00295322	12	1.03257	1.03257	Q8BPY9	Fignl1	Fidgetin-like protein 1	FIGL1_MOUSE	5	332.202	4.32202	3_KO	3_WT	nuclear chromosome,nucleus,cytoplasm,extracellular exosome	magnesium ion binding,ATP binding,hydrolase activity,ATPase activity	osteoblast differentiation,regulation of double-strand break repair via homologous recombination,osteoblast proliferation,negative regulation of apoptotic process,ATP metabolic process,regulation of cell cycle,cellular response to ionizing radiation,negative regulation of intrinsic apoptotic signaling pathway
3_KO / 3_WT	Q80U56	Q80U56	2.07924	2.07924	0.00028816	4	1.98165	1.98165	Q80U56	Avl9	Late secretory pathway protein AVL9 homolog	AVL9_MOUSE	2	322.586	4.22586	3_KO	3_WT	cytoplasm,integral component of membrane,recycling endosome	molecular_function	cell migration,localization
3_KO / 3_WT	Q0KK56	Q0KK56	2.07546	2.07546	0.00379174	4	2.17048	2.17048	Q0KK56	Fam184b	Protein FAM184B	F184B_MOUSE	1	321.479	4.21479	3_KO	3_WT	cellular_component	molecular_function	biological_process
3_KO / 3_WT	P55065	P55065	2.072	2.072	3.35e-06	19	1.74445	1.74445	P55065	Pltp	Phospholipid transfer protein	PLTP_MOUSE	6	320.47	4.2047	3_KO	3_WT	extracellular space	lipid binding	lipid metabolic process,lipid transport,vitamin E biosynthetic process,positive regulation of cholesterol efflux,flagellated sperm motility,high-density lipoprotein particle remodeling
3_KO / 3_WT	Q8VC88	Q8VC88	2.03864	2.03864	2.92e-06	8	0.708482	0.708482	Q8VC88	Gca	Grancalcin	GRAN_MOUSE	3	310.858	4.10858	3_KO	3_WT	cytosol,plasma membrane,extracellular exosome	calcium-dependent cysteine-type endopeptidase activity,calcium ion binding,protein homodimerization activity,protein heterodimerization activity	proteolysis
3_KO / 3_WT	P21956	P21956	1.98621	1.98621	2.35e-24	44	2.2287	2.2287	P21956	Mfge8	Lactadherin	MFGM_MOUSE	17	296.194	3.96194	3_KO	3_WT	extracellular space,external side of plasma membrane,membrane,extrinsic component of plasma membrane,extracellular exosome,extracellular vesicle,extracellular matrix	phosphatidylserine binding,integrin binding,phosphatidylethanolamine binding	angiogenesis,phagocytosis, recognition,phagocytosis, engulfment,cell adhesion,single fertilization,positive regulation of phagocytosis,positive regulation of apoptotic cell clearance
3_KO / 3_WT	Q9D4F8	Q9D4F8	1.93969	1.93969	0.000610142	12	1.11266	1.11266	Q9D4F8	Tubgcp4	Gamma-tubulin complex component 4	GCP4_MOUSE	7	283.624	3.83624	3_KO	3_WT	spindle pole,equatorial microtubule organizing center,gamma-tubulin complex,centrosome,microtubule,membrane,recycling endosome,spindle pole body	structural constituent of cytoskeleton,gamma-tubulin binding,microtubule minus-end binding	cytoplasmic microtubule organization,centrosome duplication,meiotic cell cycle,interphase microtubule nucleation by interphase microtubule organizing center,mitotic spindle assembly
3_KO / 3_WT	P32261	P32261	1.93263	1.93263	2.16e-22	48	1.97368	1.97368	P32261	Serpinc1	Antithrombin-III	ANT3_MOUSE	12	281.749	3.81749	3_KO	3_WT	extracellular space,extracellular exosome,blood microparticle	protease binding,serine-type endopeptidase inhibitor activity,heparin binding	acute inflammatory response to antigenic stimulus,response to nutrient,lactation,blood coagulation,negative regulation of endopeptidase activity,regulation of blood coagulation, intrinsic pathway
3_KO / 3_WT	P51655	P51655	1.92377	1.92377	2.39e-10	22	1.63869	1.63869	P51655	Gpc4	Glypican-4	GPC4_MOUSE	9	279.414	3.79414	3_KO	3_WT	proteinaceous extracellular matrix,extracellular space,nucleus,Golgi lumen,external side of plasma membrane,anchored component of membrane,extracellular exosome	heparan sulfate proteoglycan binding	glycosaminoglycan biosynthetic process
3_KO / 3_WT	Q6GQT1	Q6GQT1	1.89078	1.89078	3.93e-05	13	1.41809	1.41809	Q6GQT1	A2mp	Alpha-2-macroglobulin-P	A2MP_MOUSE	4	270.835	3.70835	3_KO	3_WT	extracellular exosome,blood microparticle	protease binding,serine-type endopeptidase inhibitor activity,receptor binding,protein binding,growth factor binding,enzyme binding,interleukin-8 binding,interleukin-1 binding,peptidase inhibitor activity,tumor necrosis factor binding,calcium-dependent protein binding	negative regulation of complement activation, lectin pathway,female pregnancy,negative regulation of endopeptidase activity,stem cell differentiation
3_KO / 3_WT	Q62433	Q62433	1.83845	1.83845	7.32e-22	39	1.67733	1.67733	Q62433	Ndrg1	Protein NDRG1	NDRG1_MOUSE	8	257.627	3.57627	3_KO	3_WT	nucleus,cytoplasm,centrosome,cytosol,microtubule,plasma membrane,cell-cell adherens junction,microtubule cytoskeleton,myelin sheath,perinuclear region of cytoplasm,recycling endosome membrane,extracellular exosome	microtubule binding,Rab GTPase binding,gamma-tubulin binding,cadherin binding	signal transduction,negative regulation of cell proliferation,DNA damage response, signal transduction by p53 class mediator,peripheral nervous system myelin maintenance,mast cell activation,cellular response to hypoxia,positive regulation of spindle checkpoint
3_KO / 3_WT	Q9ESK9	Q9ESK9	1.82212	1.82212	0.00229873	11	1.26914	1.26914	Q9ESK9	Rb1cc1	RB1-inducible coiled-coil protein 1	RBCC1_MOUSE	6	253.601	3.53601	3_KO	3_WT	pre-autophagosomal structure,nucleus,cytoplasm,cytosol,nuclear membrane,pre-autophagosomal structure membrane,ATG1/ULK1 kinase complex	protein binding,protein kinase binding,protein complex scaffold	autophagosome assembly,mitophagy,liver development,positive regulation of protein phosphorylation,transcription, DNA-templated,regulation of transcription, DNA-templated,autophagy,cell cycle,heart development,pexophagy,negative regulation of apoptotic process,positive regulation of cell size,positive regulation of JNK cascade,reticulophagy,glycophagy,negative regulation of extrinsic apoptotic sig…
3_KO / 3_WT	P42859	P42859	1.8127	1.8127	0.00489646	13	0.867719	0.867719	P42859	Htt	Huntingtin	HD_MOUSE	6	251.3	3.513	3_KO	3_WT	nucleus,nucleoplasm,cytoplasm,mitochondrion,late endosome,autophagosome,endoplasmic reticulum,Golgi apparatus,centriole,cytosol,inclusion body,axon,dendrite,cytoplasmic vesicle membrane,cytoplasmic vesicle,protein complex,perinuclear region of cytoplasm	p53 binding,protein binding,profilin binding,transcription factor binding,kinase binding,heat shock protein binding,dynactin binding,identical protein binding,ion channel binding,dynein intermediate chain binding,beta-tubulin binding,diazepam binding	urea cycle,citrulline metabolic process,establishment of mitotic spindle orientation,mitochondrial transport,ER to Golgi vesicle-mediated transport,retrograde vesicle-mediated transport, Golgi to ER,apoptotic process,mitochondrion organization,endoplasmic reticulum organization,Golgi organization,dopamine receptor signaling pathway,spermatogenesis,gastrulation,central nervous system development,b…
3_KO / 3_WT	Q9Z1X9	Q9Z1X9	1.81121	1.81121	0.000374682	19	0.889156	0.889156	Q9Z1X9	Cdc45	Cell division control protein 45 homolog	CDC45_MOUSE	6	250.935	3.50935	3_KO	3_WT	nucleus,nuclear pre-replicative complex,centrosome,DNA replication preinitiation complex,replication fork protection complex	chromatin binding,DNA replication origin binding,single-stranded DNA binding,3'-5' DNA helicase activity	double-strand break repair via break-induced replication,pre-replicative complex assembly involved in nuclear cell cycle DNA replication,DNA replication initiation,regulation of chromatin silencing at telomere,DNA duplex unwinding,positive regulation of G1/S transition of mitotic cell cycle,mitotic DNA replication preinitiation complex assembly
3_KO / 3_WT	Q8CGI1	Q8CGI1	1.80738	1.80738	0.00265987	10	0.982746	0.982746	Q8CGI1	Fam193a	Protein FAM193A	F193A_MOUSE	4	250.007	3.50007	3_KO	3_WT		molecular_function	biological_process
3_KO / 3_WT	E9Q401	E9Q401	1.76955	1.76955	0.000566343	10	2.58327	2.58327	E9Q401	Ryr2	Ryanodine receptor 2	RYR2_MOUSE	5	240.947	3.40947	3_KO	3_WT	smooth endoplasmic reticulum,plasma membrane,membrane,integral component of membrane,sarcoplasmic reticulum,sarcomere,Z disc,sarcoplasmic reticulum membrane,calcium channel complex,protein complex,extracellular exosome	ryanodine-sensitive calcium-release channel activity,calcium channel activity,calcium ion binding,protein binding,calmodulin binding,calcium-release channel activity,enzyme binding,protein kinase binding,protein kinase A catalytic subunit binding,protein kinase A regulatory subunit binding,identical protein binding,protein self-association,suramin binding,calcium-induced calcium release activity,…	response to hypoxia,regulation of heart rate,embryonic heart tube morphogenesis,left ventricular cardiac muscle tissue morphogenesis,cardiac muscle hypertrophy,detection of calcium ion,calcium ion transport,cellular calcium ion homeostasis,positive regulation of heart rate,regulation of cardiac muscle contraction by regulation of the release of sequestered calcium ion,regulation of cardiac muscle…
3_KO / 3_WT	Q7TPQ3	Q7TPQ3	1.76864	1.76864	4.14e-06	9	1.95717	1.95717	Q7TPQ3	Shprh	E3 ubiquitin-protein ligase SHPRH	SHPRH_MOUSE	4	240.732	3.40732	3_KO	3_WT	nucleosome,cellular_component,nucleus	DNA binding,helicase activity,ubiquitin-protein transferase activity,ATP binding,ubiquitin protein ligase binding,metal ion binding,ubiquitin protein ligase activity	protein polyubiquitination,DNA repair,nucleosome assembly,cellular response to DNA damage stimulus
3_KO / 3_WT	P62806	P62806	1.74322	1.74322	3.96e-09	215	0.690734	0.690734	P62806	Hist1h4a	Histone H4	H4_MOUSE	23	234.782	3.34782	3_KO	3_WT	nuclear chromosome,nuclear chromosome, telomeric region,nucleosome,nuclear nucleosome,nucleus,nucleoplasm,membrane,extracellular matrix,protein complex,extracellular exosome	DNA binding,RNA binding,protein binding,protein domain specific binding,histone binding,protein heterodimerization activity	chromatin silencing at rDNA,nucleosome assembly,DNA replication-dependent nucleosome assembly,DNA replication-independent nucleosome assembly,DNA-templated transcription, initiation,DNA methylation on cytosine,negative regulation of megakaryocyte differentiation,positive regulation of gene expression, epigenetic,protein heterotetramerization
3_KO / 3_WT	Q5DTZ0	Q5DTZ0	1.73672	1.73672	5.64e-06	10	1.99518	1.99518	Q5DTZ0	Nynrin	Protein NYNRIN	NYNRI_MOUSE	5	233.277	3.33277	3_KO	3_WT	cellular_component,integral component of membrane	molecular_function,nucleic acid binding	biological_process,DNA integration
3_KO / 3_WT	Q6PIC6	Q6PIC6	1.72679	1.72679	1.55e-11	32	1.67655	1.67655	Q6PIC6	Atp1a3	Sodium/potassium-transporting ATPase subunit alpha-3	AT1A3_MOUSE	11	230.99	3.3099	3_KO	3_WT	nucleus,cytoplasm,endoplasmic reticulum,Golgi apparatus,plasma membrane,sodium:potassium-exchanging ATPase complex,axon,sarcolemma,neuronal cell body,myelin sheath,dendritic spine neck,dendritic spine head,synapse,extracellular vesicle	beta-amyloid binding,sodium:potassium-exchanging ATPase activity,ATP binding,D1 dopamine receptor binding,heparan sulfate proteoglycan binding,metal ion binding,chaperone binding,sodium:potassium-exchanging ATPase activity involved in regulation of cardiac muscle cell membrane potential	cellular sodium ion homeostasis,memory,adult locomotory behavior,visual learning,potassium ion import,establishment or maintenance of transmembrane electrochemical gradient,cerebral cortex development,cellular potassium ion homeostasis,ionotropic glutamate receptor signaling pathway,sodium ion export from cell,response to drug,cardiac muscle contraction,cellular response to retinoic acid,regulati…
3_KO / 3_WT	P61793	P61793	1.72646	1.72646	0.00140187	4	1.73877	1.73877	P61793	Lpar1	Lysophosphatidic acid receptor 1	LPAR1_MOUSE	1	230.915	3.30915	3_KO	3_WT	endosome,plasma membrane,integral component of plasma membrane,cell surface,neuronal cell body,dendritic spine,dendritic shaft,endocytic vesicle	G-protein alpha-subunit binding,protein binding,PDZ domain binding,lysophosphatidic acid binding,lysophosphatidic acid receptor activity	activation of MAPK activity,G-protein coupled receptor signaling pathway,adenylate cyclase-inhibiting G-protein coupled receptor signaling pathway,activation of phospholipase C activity,regulation of cell shape,negative regulation of neuron projection development,oligodendrocyte development,cerebellum development,optic nerve development,corpus callosum development,negative regulation of cAMP bios…
3_KO / 3_WT	Q9CWP6	Q9CWP6	1.71896	1.71896	2.75e-05	16	1.1531	1.1531	Q9CWP6	Mospd2	Motile sperm domain-containing protein 2	MSPD2_MOUSE	5	229.2	3.292	3_KO	3_WT	membrane,integral component of membrane	molecular_function	biological_process
3_KO / 3_WT	Q00623	Q00623	1.71461	1.71461	1.75e-06	12	1.89988	1.89988	Q00623	Apoa1	Apolipoprotein A-I	APOA1_MOUSE	2	228.208	3.28208	3_KO	3_WT	extracellular region,extracellular space,nucleus,cytosol,cell surface,endocytic vesicle,cytoplasmic vesicle,very-low-density lipoprotein particle,low-density lipoprotein particle,intermediate-density lipoprotein particle,high-density lipoprotein particle,discoidal high-density lipoprotein particle,spherical high-density lipoprotein particle,chylomicron,extracellular exosome,blood microparticle,ex…	beta-amyloid binding,lipid transporter activity,protein binding,phospholipid binding,phospholipid transporter activity,high-density lipoprotein particle binding,lipid binding,cholesterol binding,cholesterol transporter activity,enzyme binding,heat shock protein binding,phosphatidylcholine binding,apolipoprotein receptor binding,apolipoprotein A-I receptor binding,identical protein binding,chemore…	retinoid metabolic process,regulation of protein phosphorylation,endothelial cell proliferation,negative regulation of cytokine secretion involved in immune response,phospholipid metabolic process,phosphatidylcholine biosynthetic process,cholesterol biosynthetic process,receptor-mediated endocytosis,G-protein coupled receptor signaling pathway,integrin-mediated signaling pathway,response to nutri…
3_KO / 3_WT	Q9D0R9	Q9D0R9	-1.44716	1.44716	2.06e-05	6	-1.7551	1.7551	Q9D0R9	Wdr89	WD repeat-containing protein 89	WDR89_MOUSE	4	-63.3256	0.366744	3_KO	3_WT	cellular_component	molecular_function	biological_process
3_KO / 3_WT	Q9DBT5	Q9DBT5	-1.4496	1.4496	4.06e-07	31	-1.16885	1.16885	Q9DBT5	Ampd2	AMP deaminase 2	AMPD2_MOUSE	10	-63.3876	0.366124	3_KO	3_WT	cellular_component	AMP deaminase activity,metal ion binding	IMP biosynthetic process,nucleotide metabolic process,IMP salvage,cholesterol homeostasis,AMP metabolic process,ATP metabolic process,GTP metabolic process,cyclic purine nucleotide metabolic process,glomerular visceral epithelial cell development,energy homeostasis
3_KO / 3_WT	P20152	P20152	-1.46671	1.46671	1.03e-54	239	-1.08696	1.08696	P20152	Vim	Vimentin	VIME_MOUSE	46	-63.8193	0.361807	3_KO	3_WT	cytoplasm,peroxisome,cytosol,cytoskeleton,intermediate filament,plasma membrane,focal adhesion,extracellular matrix,cell leading edge,cell projection,neuron projection,type III intermediate filament,extracellular exosome	glycoprotein binding,double-stranded RNA binding,structural molecule activity,structural constituent of cytoskeleton,structural constituent of eye lens,protein binding,protein C-terminus binding,identical protein binding,scaffold protein binding,keratin filament binding	positive regulation of gene expression,negative regulation of neuron projection development,astrocyte development,intermediate filament-based process,intermediate filament organization,Bergmann glial cell differentiation,SMAD protein signal transduction,lens fiber cell development
3_KO / 3_WT	P15116	P15116	-1.46695	1.46695	0.00084147	2	-1.45877	1.45877	P15116	Cdh2	Cadherin-2	CADH2_MOUSE	1	-63.8253	0.361747	3_KO	3_WT	cytoplasm,plasma membrane,cell-cell junction,adherens junction,cell-cell adherens junction,fascia adherens,focal adhesion,cell surface,postsynaptic density,intercalated disc,membrane,integral component of membrane,basolateral plasma membrane,apical plasma membrane,catenin complex,lamellipodium,cell junction,sarcolemma,plasma membrane raft,synapse,extracellular exosome,cortical actin cytoskeleton	calcium ion binding,protein binding,enzyme binding,protein kinase binding,protein phosphatase binding,alpha-catenin binding,gamma-catenin binding	cell adhesion,homophilic cell adhesion via plasma membrane adhesion molecules,heterophilic cell-cell adhesion via plasma membrane cell adhesion molecules,glial cell differentiation,calcium-dependent cell-cell adhesion via plasma membrane cell adhesion molecules,cell migration,telencephalon development,cerebral cortex development,positive regulation of MAPK cascade,cell-cell adhesion mediated by c…
3_KO / 3_WT	P61961	P61961	-1.47914	1.47914	2.74e-06	9	-1.26075	1.26075	P61961	Ufm1	Ubiquitin-fold modifier 1	UFM1_MOUSE	4	-64.1298	0.358702	3_KO	3_WT	nucleus,cytoplasm,endoplasmic reticulum,extracellular exosome	protein binding	regulation of intracellular estrogen receptor signaling pathway,response to endoplasmic reticulum stress,negative regulation of apoptotic process,protein ufmylation,protein K69-linked ufmylation
3_KO / 3_WT	Q8BVI4	Q8BVI4	-1.48072	1.48072	3.98e-17	43	-1.21797	1.21797	Q8BVI4	Qdpr	Dihydropteridine reductase	DHPR_MOUSE	12	-64.1691	0.358309	3_KO	3_WT	cytoplasm,mitochondrion,cytosol,neuron projection,extracellular exosome	6,7-dihydropteridine reductase activity,protein homodimerization activity,NADPH binding,NADH binding	liver development,L-phenylalanine catabolic process,tetrahydrobiopterin biosynthetic process,response to aluminum ion,response to lead ion,response to glucagon,cellular response to drug,oxidation-reduction process
3_KO / 3_WT	Q8BHG2	Q8BHG2	-1.48122	1.48122	1.76e-09	12	-1.43183	1.43183	Q8BHG2	NaN	UPF0587 protein C1orf123 homolog	CA123_MOUSE	3	-64.1813	0.358187	3_KO	3_WT	extracellular exosome	molecular_function	biological_process
3_KO / 3_WT	P51859	P51859	-1.49551	1.49551	9.04e-33	87	-1.37512	1.37512	P51859	Hdgf	Hepatoma-derived growth factor	HDGF_MOUSE	18	-64.5346	0.354654	3_KO	3_WT	extracellular space,nucleus,nucleoplasm,cytoplasm,transcriptional repressor complex	nucleotide binding,RNA polymerase II transcription corepressor activity,transcription corepressor binding,DNA binding,RNA binding,protein binding,growth factor activity,heparin binding	negative regulation of transcription from RNA polymerase II promoter,transcription, DNA-templated,cellular process
3_KO / 3_WT	Q05816	Q05816	-1.49761	1.49761	5.59e-08	27	-1.08945	1.08945	Q05816	Fabp5	Fatty acid-binding protein, epidermal	FABP5_MOUSE	7	-64.586	0.35414	3_KO	3_WT	cytoplasm,extracellular exosome	transporter activity,lipid binding	glucose metabolic process,lipid metabolic process,phosphatidylcholine biosynthetic process,glucose transport
3_KO / 3_WT	Q61033	Q61033	-1.50272	1.50272	1.73e-20	127	-0.850569	0.850569	Q61033	Tmpo	Lamina-associated polypeptide 2, isoforms alpha/zeta	LAP2A_MOUSE	35	-64.7114	0.352886	3_KO	3_WT	chromatin,nucleus,nuclear envelope,membrane,nuclear membrane	DNA binding,protein binding,cadherin binding	regulation of transcription, DNA-templated
3_KO / 3_WT	P97931	P97931	-1.50509	1.50509	3.38e-06	12	-1.54024	1.54024	P97931	Ung	Uracil-DNA glycosylase	UNG_MOUSE	5	-64.7693	0.352307	3_KO	3_WT	nucleus,mitochondrion	damaged DNA binding,uracil DNA N-glycosylase activity,enzyme binding	DNA repair,somatic hypermutation of immunoglobulin genes,somatic recombination of immunoglobulin gene segments,negative regulation of apoptotic process,positive regulation of isotype switching,base-excision repair, AP site formation via deaminated base removal
3_KO / 3_WT	Q3UHX2	Q3UHX2	-1.5059	1.5059	7.82e-31	56	-1.50437	1.50437	Q3UHX2	Pdap1	28 kDa heat- and acid-stable phosphoprotein	HAP28_MOUSE	12	-64.7889	0.352111	3_KO	3_WT	extracellular space	RNA binding,platelet-derived growth factor binding	platelet-derived growth factor receptor signaling pathway
3_KO / 3_WT	Q61133	Q61133	-1.50673	1.50673	4.6e-06	13	-1.12415	1.12415	Q61133	Gstt2	Glutathione S-transferase theta-2	GSTT2_MOUSE	5	-64.8093	0.351907	3_KO	3_WT	nucleus,nucleoplasm,cytosol,extracellular exosome	glutathione transferase activity	glutathione metabolic process
3_KO / 3_WT	Q6PGH2	Q6PGH2	-1.50828	1.50828	4.2e-19	54	-1.24161	1.24161	Q6PGH2	Hn1l	Hematological and neurological expressed 1-like protein	HN1L_MOUSE	10	-64.8469	0.351531	3_KO	3_WT	nucleus,cytosol,plasma membrane
3_KO / 3_WT	P62077	P62077	-1.51723	1.51723	7.57e-05	6	-1.54469	1.54469	P62077	Timm8b	Mitochondrial import inner membrane translocase subunit Tim8 B	TIM8B_MOUSE	3	-65.0643	0.349357	3_KO	3_WT	extracellular space,mitochondrion,mitochondrial inner membrane,membrane	metal ion binding,metal ion transmembrane transporter activity	protein transport,metal ion transport,cation transmembrane transport
3_KO / 3_WT	P59325	P59325	-1.5208	1.5208	4.01e-29	73	-1.27802	1.27802	P59325	Eif5	Eukaryotic translation initiation factor 5	IF5_MOUSE	22	-65.1508	0.348492	3_KO	3_WT	cytoplasm,cytosol,plasma membrane	RNA binding,translation initiation factor activity,GTP binding,cadherin binding,eukaryotic initiation factor eIF2 binding	formation of translation preinitiation complex,regulation of translational initiation,activation of GTPase activity
3_KO / 3_WT	Q9CY58	Q9CY58	-1.52642	1.52642	4.03e-51	204	-1.31461	1.31461	Q9CY58	Serbp1	Plasminogen activator inhibitor 1 RNA-binding protein	PAIRB_MOUSE	38	-65.2861	0.347139	3_KO	3_WT	nucleus,cytosol,plasma membrane,membrane,perinuclear region of cytoplasm,extracellular exosome	RNA binding,mRNA 3'-UTR binding,cadherin binding	regulation of apoptotic process
3_KO / 3_WT	P63280	P63280	-1.53379	1.53379	3.3e-10	31	-1.10212	1.10212	P63280	Ube2i	SUMO-conjugating enzyme UBC9	UBC9_MOUSE	10	-65.463	0.34537	3_KO	3_WT	nucleus,nucleoplasm,cytoplasm,cytosol,nuclear body,PML body,transferase complex,sumoylated E2 ligase complex	RNA binding,protein binding,ATP binding,transcription factor binding,SUMO transferase activity,enzyme binding,HLH domain binding,small protein activating enzyme binding,SUMO conjugating enzyme activity,RING-like zinc finger domain binding,ubiquitin protein ligase binding,ubiquitin protein ligase activity	negative regulation of transcription from RNA polymerase II promoter,cellular protein modification process,cell cycle,chromosome segregation,multicellular organism development,viral process,protein sumoylation,positive regulation of I-kappaB kinase/NF-kappaB signaling,negative regulation of transcription, DNA-templated,cell division,positive regulation of SUMO transferase activity
3_KO / 3_WT	P70296	P70296	-1.53583	1.53583	6.43e-27	89	-1.19363	1.19363	P70296	Pebp1	Phosphatidylethanolamine-binding protein 1	PEBP1_MOUSE	16	-65.5119	0.344881	3_KO	3_WT	nucleus,mitochondrial outer membrane,rough endoplasmic reticulum,Golgi apparatus,synaptic vesicle,cell surface,neuronal cell body,myelin sheath,axon terminus,apical part of cell,extracellular exosome	RNA binding,serine-type endopeptidase inhibitor activity,receptor binding,ATP binding,lipid binding,enzyme binding,protein kinase binding,mitogen-activated protein kinase binding	MAPK cascade,regulation of the force of heart contraction,response to oxidative stress,aging,response to heat,response to wounding,response to toxic substance,negative regulation of endopeptidase activity,response to activity,hippocampus development,response to drug,eating behavior,negative regulation of MAPK cascade,positive regulation of cAMP-mediated signaling,response to ethanol,positive regu…
3_KO / 3_WT	Q62446	Q62446	-1.53956	1.53956	1.38e-22	108	-1.17466	1.17466	Q62446	Fkbp3	Peptidyl-prolyl cis-trans isomerase FKBP3	FKBP3_MOUSE	18	-65.6009	0.343991	3_KO	3_WT	nucleus,cytoplasm	RNA binding,peptidyl-prolyl cis-trans isomerase activity,protein binding,FK506 binding	protein peptidyl-prolyl isomerization,chaperone-mediated protein folding
3_KO / 3_WT	Q8K3X4	Q8K3X4	-1.55441	1.55441	3e-18	52	-1.39155	1.39155	Q8K3X4	Irf2bpl	Interferon regulatory factor 2-binding protein-like	I2BPL_MOUSE	27	-65.9532	0.340468	3_KO	3_WT	extracellular space,nucleus,nucleoplasm	molecular_function,metal ion binding	negative regulation of transcription from RNA polymerase II promoter,positive regulation of transcription from RNA polymerase II promoter
3_KO / 3_WT	Q9WTL7	Q9WTL7	-1.57414	1.57414	0.000218858	14	-0.631798	0.631798	Q9WTL7	Lypla2	Acyl-protein thioesterase 2	LYPA2_MOUSE	6	-66.4157	0.335843	3_KO	3_WT	cytoplasm,extracellular exosome	palmitoyl-(protein) hydrolase activity,cadherin binding,carboxylic ester hydrolase activity	protein depalmitoylation,fatty acid metabolic process
3_KO / 3_WT	Q99LS3	Q99LS3	-1.57491	1.57491	6.16e-13	22	-1.47804	1.47804	Q99LS3	Psph	Phosphoserine phosphatase	SERB_MOUSE	9	-66.4335	0.335665	3_KO	3_WT	neuron projection	magnesium ion binding,phosphoserine phosphatase activity,calcium ion binding,protein homodimerization activity	L-serine metabolic process,L-serine biosynthetic process,response to mechanical stimulus,dephosphorylation,response to nutrient levels,response to testosterone
3_KO / 3_WT	Q5NBX1	Q5NBX1	-1.57994	1.57994	1.52e-05	13	-1.53913	1.53913	Q5NBX1	Cobl	Protein cordon-bleu	COBL_MOUSE	18	-66.5504	0.334496	3_KO	3_WT	ruffle,plasma membrane,cell cortex,axon,dendrite,neuronal cell body,dendritic growth cone,axonal growth cone,perinuclear region of cytoplasm,actin filament,membrane	actin monomer binding,protein binding	embryonic axis specification,somite specification,neural tube closure,liver development,actin filament polymerization,notochord development,floor plate development,digestive tract development,collateral sprouting in absence of injury,actin filament network formation,actin crosslink formation,positive regulation of dendrite development,positive regulation of ruffle assembly
3_KO / 3_WT	P34884	P34884	-1.58275	1.58275	4.55e-17	40	-1.51114	1.51114	P34884	Mif	Macrophage migration inhibitory factor	MIF_MOUSE	7	-66.6155	0.333845	3_KO	3_WT	extracellular region,extracellular space,nucleoplasm,cytosol,cell surface,vesicle,myelin sheath,extracellular exosome	dopachrome isomerase activity,receptor binding,cytokine activity,cytokine receptor binding,chemoattractant activity,phenylpyruvate tautomerase activity	prostaglandin biosynthetic process,positive regulation of protein phosphorylation,positive regulation of adaptive immune response,negative regulation of mature B cell apoptotic process,inflammatory response,cell surface receptor signaling pathway,cell aging,cell proliferation,negative regulation of gene expression,positive regulation of protein kinase A signaling,carboxylic acid metabolic process…
3_KO / 3_WT	P62204	P62204	-1.58869	1.58869	9.64e-29	96	-1.14681	1.14681	P62204	Calm1	Calmodulin	CALM_MOUSE	13	-66.7526	0.332474	3_KO	3_WT
3_KO / 3_WT	Q3UY34	Q3UY34	-1.59513	1.59513	0.00432839	11	-1.06501	1.06501	Q3UY34	NaN	Uncharacterized protein C12orf43 homolog	CL043_MOUSE	6	-66.9008	0.330992	3_KO	3_WT	cellular_component	molecular_function	biological_process
3_KO / 3_WT	O35215	O35215	-1.59682	1.59682	5.42e-15	42	-1.49449	1.49449	O35215	Ddt	D-dopachrome decarboxylase	DOPD_MOUSE	10	-66.9396	0.330604	3_KO	3_WT	cytoplasm,extracellular exosome	D-dopachrome decarboxylase activity	melanin biosynthetic process
3_KO / 3_WT	Q8BGB5	Q8BGB5	-1.62658	1.62658	0.00121173	4	-1.64856	1.64856	Q8BGB5	Limd2	LIM domain-containing protein 2	LIMD2_MOUSE	1	-67.6146	0.323854	3_KO	3_WT	cellular_component,nucleus,cytoplasm	molecular_function,metal ion binding	biological_process
3_KO / 3_WT	Q6NXN1	Q6NXN1	-1.65227	1.65227	0.00410933	4	-1.63489	1.63489	Q6NXN1	Szrd1	SUZ domain-containing protein 1	SZRD1_MOUSE	2	-68.1861	0.318139	3_KO	3_WT	cellular_component	molecular_function	biological_process
3_KO / 3_WT	P59326	P59326	-1.68369	1.68369	1.34e-09	30	-1.05796	1.05796	P59326	Ythdf1	YTH domain-containing family protein 1	YTHD1_MOUSE	9	-68.8715	0.311285	3_KO	3_WT	cellular_component,cytoplasm	RNA binding,ribosome binding,N6-methyladenosine-containing RNA binding	positive regulation of translation,positive regulation of translational initiation
3_KO / 3_WT	Q9CR11	Q9CR11	-1.69754	1.69754	0.00803081	7	-1.09917	1.09917	Q9CR11	Yeats4	YEATS domain-containing protein 4	YETS4_MOUSE	4	-69.1689	0.308311	3_KO	3_WT	nucleoplasm,nuclear membrane,NuA4 histone acetyltransferase complex	protein binding,protein C-terminus binding	transcription, DNA-templated,regulation of transcription, DNA-templated,regulation of growth,histone H4 acetylation,histone H2A acetylation
3_KO / 3_WT	Q9CPU0	Q9CPU0	-1.71528	1.71528	8.37e-28	66	-1.57894	1.57894	Q9CPU0	Glo1	Lactoylglutathione lyase	LGUL_MOUSE	14	-69.5457	0.304543	3_KO	3_WT	nucleus,cytosol,plasma membrane,extracellular exosome	lactoylglutathione lyase activity,zinc ion binding	carbohydrate metabolic process,regulation of transcription from RNA polymerase II promoter,glutathione metabolic process,methylglyoxal catabolic process to D-lactate via S-lactoyl-glutathione,osteoclast differentiation,negative regulation of apoptotic process
3_KO / 3_WT	O08601	O08601	-1.71818	1.71818	0.00314795	4	-1.73581	1.73581	O08601	Mttp	Microsomal triglyceride transfer protein large subunit	MTP_MOUSE	1	-69.6069	0.303931	3_KO	3_WT	endoplasmic reticulum,rough endoplasmic reticulum,Golgi apparatus,basolateral plasma membrane,brush border membrane,microvillus membrane,vesicle,receptor complex	lipid transporter activity,protein binding,phospholipid transporter activity,lipid binding,apolipoprotein binding,protein heterodimerization activity	protein lipidation,lipid metabolic process,triglyceride metabolic process,circadian rhythm,cholesterol metabolic process,protein secretion,phospholipid transport,triglyceride transport,plasma lipoprotein particle assembly,lipoprotein metabolic process,cholesterol homeostasis,lipoprotein transport,response to calcium ion
3_KO / 3_WT	Q9WTQ5	Q9WTQ5	-1.72701	1.72701	2.06e-118	355	-1.34436	1.34436	Q9WTQ5	Akap12	A-kinase anchor protein 12	AKA12_MOUSE	93	-69.7923	0.302077	3_KO	3_WT	cytosol,cytoskeleton,plasma membrane,focal adhesion	adenylate cyclase binding,receptor signaling complex scaffold activity,protein kinase A binding	protein targeting,signal transduction,positive regulation of protein kinase A signaling,positive regulation of cAMP biosynthetic process,regulation of protein kinase C signaling
3_KO / 3_WT	P00920	P00920	-1.72889	1.72889	1.29e-32	91	-1.45711	1.45711	P00920	Ca2	Carbonic anhydrase 2	CAH2_MOUSE	16	-69.8316	0.301684	3_KO	3_WT	cytoplasm,cytosol,plasma membrane,microvillus,basolateral plasma membrane,axon,myelin sheath,apical part of cell,extracellular exosome	arylesterase activity,carbonate dehydratase activity,zinc ion binding	kidney development,morphogenesis of an epithelium,one-carbon metabolic process,regulation of pH,response to pH,response to zinc ion,carbon dioxide transport,positive regulation of synaptic transmission, GABAergic,positive regulation of cellular pH reduction,angiotensin-activated signaling pathway,odontogenesis of dentin-containing tooth,response to estrogen,regulation of anion transport,positive …
3_KO / 3_WT	P61087	P61087	-1.75021	1.75021	4.3e-19	38	-1.43865	1.43865	P61087	Ube2k	Ubiquitin-conjugating enzyme E2 K	UBE2K_MOUSE	12	-70.2742	0.297258	3_KO	3_WT	nucleus,cytoplasm,filopodium tip,extracellular exosome	ubiquitin-protein transferase activity,ATP binding,ubiquitin protein ligase binding,ubiquitin-ubiquitin ligase activity,ubiquitin protein ligase activity,ubiquitin conjugating enzyme activity	protein polyubiquitination,positive regulation of peptidyl-threonine phosphorylation,free ubiquitin chain polymerization,regulation of proteasomal ubiquitin-dependent protein catabolic process,cellular response to interferon-beta,positive regulation of type I interferon-mediated signaling pathway,intrinsic apoptotic signaling pathway in response to endoplasmic reticulum stress,protein K48-linked …
3_KO / 3_WT	Q3SYK4	Q3SYK4	-1.78762	1.78762	1.97e-05	9	-2.09212	2.09212	Q3SYK4	Vrtn	Vertnin	VRTN_MOUSE	5	-71.035	0.28965	3_KO	3_WT	cellular_component	molecular_function	biological_process
3_KO / 3_WT	Q8BJH1	Q8BJH1	-1.83871	1.83871	4.08e-05	14	-1.22218	1.22218	Q8BJH1	Zc2hc1a	Zinc finger C2HC domain-containing protein 1A	ZC21A_MOUSE	5	-72.0428	0.279572	3_KO	3_WT	cellular_component	molecular_function,metal ion binding	biological_process
3_KO / 3_WT	P60521	P60521	-1.88775	1.88775	6.89e-05	8	-1.92537	1.92537	P60521	Gabarapl2	Gamma-aminobutyric acid receptor-associated protein-like 2	GBRL2_MOUSE	6	-72.9772	0.270228	3_KO	3_WT	Golgi membrane,autophagosome membrane,intracellular,cytoplasm,autophagosome,Golgi apparatus,cytosol,cytoplasmic vesicle	protein binding,ubiquitin protein ligase binding	autophagosome assembly,mitophagy,intra-Golgi vesicle-mediated transport,cellular response to nitrogen starvation,protein transport,negative regulation of proteasomal protein catabolic process
3_KO / 3_WT	Q9D495	Q9D495	-1.89846	1.89846	0.00589611	4	0.358337	0.358337	Q9D495	Syce1	Synaptonemal complex central element protein 1	SYCE1_MOUSE	3	-73.1771	0.268229	3_KO	3_WT	synaptonemal complex,central element,nucleoplasm	protein binding	synaptonemal complex assembly,cell division
3_KO / 3_WT	Q62523	Q62523	-1.96534	1.96534	5.2e-06	9	-1.66155	1.66155	Q62523	Zyx	Zyxin	ZYX_MOUSE	8	-74.3921	0.256079	3_KO	3_WT	stress fiber,nucleus,cytosol,cell-cell adherens junction,focal adhesion	RNA binding,protein binding,metal ion binding	cell-matrix adhesion,transforming growth factor beta receptor signaling pathway,integrin-mediated signaling pathway,stress fiber assembly,regulation of inflammatory response
3_KO / 3_WT	Q99LT0	Q99LT0	-2.016	2.016	3.27e-14	36	-1.62064	1.62064	Q99LT0	Dpy30	Protein dpy-30 homolog	DPY30_MOUSE	5	-75.2758	0.247242	3_KO	3_WT	chromosome, telomeric region,nucleus,nucleoplasm,Golgi apparatus,trans-Golgi network,histone methyltransferase complex,MLL3/4 complex,Set1C/COMPASS complex	identical protein binding,protein homodimerization activity,histone methyltransferase activity (H3-K4 specific)	chromatin silencing at telomere,transcription, DNA-templated,endosomal transport,histone H3-K4 methylation
3_KO / 3_WT	P54227	P54227	-2.04465	2.04465	6.57e-16	40	-1.72667	1.72667	P54227	Stmn1	Stathmin	STMN1_MOUSE	8	-75.7619	0.242381	3_KO	3_WT	intracellular,cytoplasm,cytosol,microtubule,membrane,neuron projection,extracellular exosome	protein binding,tubulin binding	mitotic cytokinesis,microtubule depolymerization,mitotic spindle organization,axonogenesis,brain development,response to virus,regulation of microtubule polymerization or depolymerization,negative regulation of microtubule polymerization,negative regulation of Rho protein signal transduction,hepatocyte growth factor receptor signaling pathway,positive regulation of cellular component movement,neg…
3_KO / 3_WT	P26645	P26645	-2.08296	2.08296	1.48e-14	43	-1.86268	1.86268	P26645	Marcks	Myristoylated alanine-rich C-kinase substrate	MARCS_MOUSE	14	-76.397	0.23603	3_KO	3_WT	cytoplasm,centrosome,focal adhesion,cell cortex,membrane,actin filament bundle,germinal vesicle,extracellular exosome	protein kinase C binding,calmodulin binding,identical protein binding,actin filament binding	actin filament bundle assembly,protein homooligomerization,actin crosslink formation
3_KO / 3_WT	P97314	P97314	-2.14138	2.14138	2.3e-17	32	-1.86027	1.86027	P97314	Csrp2	Cysteine and glycine-rich protein 2	CSRP2_MOUSE	8	-77.3337	0.226663	3_KO	3_WT	nucleus,focal adhesion	protein binding,metal ion binding	multicellular organism development,cell differentiation
3_KO / 3_WT	O88466	O88466	-2.47321	2.47321	1.89e-05	9	-1.24964	1.24964	O88466	Znf106	Zinc finger protein 106	ZN106_MOUSE	9	-81.991	0.18009	3_KO	3_WT	nucleolus,cytosol,membrane	opioid peptide activity,RNA binding,SH3 domain binding,metal ion binding	insulin receptor signaling pathway
3_KO / 3_WT	Q3UHC0	Q3UHC0	-2.76668	2.76668	0.00157422	5	-1.65167	1.65167	Q3UHC0	Tnrc6c	Trinucleotide repeat-containing gene 6C protein	TNR6C_MOUSE	2	-85.3057	0.146943	3_KO	3_WT	cellular_component	molecular_function,RNA binding	endoderm formation,endoderm development,embryonic hemopoiesis,gene silencing by miRNA,miRNA mediated inhibition of translation,embryonic organ development,positive regulation of nuclear-transcribed mRNA poly(A) tail shortening,regulation of gene silencing by miRNA,positive regulation of nuclear-transcribed mRNA catabolic process, deadenylation-dependent decay
3_KO / 3_WT	Q8BKI2	Q8BKI2	-3.24587	3.24587	0.00811528	5	-0.587312	0.587312	Q8BKI2	Tnrc6b	Trinucleotide repeat-containing gene 6B protein	TNR6B_MOUSE	4	-89.4586	0.105414	3_KO	3_WT	cytoplasmic mRNA processing body,cellular_component	RNA binding	gene silencing by RNA,miRNA mediated inhibition of translation,positive regulation of nuclear-transcribed mRNA poly(A) tail shortening,positive regulation of nuclear-transcribed mRNA catabolic process, deadenylation-dependent decay
3_KO / 3_WT	P98078	P98078	-4.77074	4.77074	0.00187186	5	-1.30442	1.30442	P98078	Dab2	Disabled homolog 2	DAB2_MOUSE	9	-96.3368	0.0366322	3_KO	3_WT	fibrillar center,nucleus,nucleolus,cytoplasm,plasma membrane,clathrin-coated pit,focal adhesion,apical plasma membrane,clathrin coat of coated pit,clathrin-coated vesicle,clathrin-coated vesicle membrane,intracellular membrane-bounded organelle,extracellular exosome,transforming growth factor beta receptor homodimeric complex	integrin binding,protein binding,phosphatidylinositol-4,5-bisphosphate binding,protein C-terminus binding,clathrin binding,phosphatidylinositol binding,AP-2 adaptor complex binding,clathrin adaptor activity,cargo receptor activity,SMAD binding	cell morphogenesis involved in differentiation,in utero embryonic development,positive regulation of receptor recycling,positive regulation of protein phosphorylation,positive regulation of receptor internalization,receptor-mediated endocytosis,pinocytosis,apoptotic process,activation of JUN kinase activity,endoderm development,excretion,positive regulation of epithelial to mesenchymal transition…
