# Supplementary material for: Tnfaip2/exoc3‐driven lipid metabolism is essential for stem cell differentiation and organ homeostasis
Source: EMBO Rep. 2020 Dec 10;22(1):e49328. doi: 10.15252/embr.201949328 (PMC7788457; doi:10.15252/embr.201949328)
Supplement: Supplementary file 11 — Dataset EV9 [file EMBR-22-e49328-s011.xls]

## Sheet: treatment_KO_PAPC_vs_KO
List of differentially expressed genes between Tnfaip2-/- EBs treated with and without PA/PC upon 3 days of in vitro differentiation. RNA-seq analysis identified 13,633 significantly differential expressed genes between Tnfaip2-/- EBs treated with and without PA/PC upon 3 days of in vitro differentiation from 3 different biological replicates.
EnsemblID	baseMean	KO_PAPC.Mean	KO.Mean	log2FoldChange	lfcSE	stat	pvalue	padj	symbol	biotype
ENSMUSG00000000486	3422.87	550.304	6295.43	-3.50786	0.0494845	-70.8104	0	0	Sept1	protein_coding
ENSMUSG00000000568	19743.4	26306.1	13180.7	0.996388	0.0258802	38.4998	0	0	Hnrnpd	protein_coding
ENSMUSG00000001228	10208.7	13636.6	6780.85	1.00732	0.0265282	37.9713	0	0	Uhrf1	protein_coding
ENSMUSG00000001300	3249.13	5612.35	885.908	2.65844	0.044838	59.2689	0	0	Efnb2	protein_coding
ENSMUSG00000001467	4785.69	6966.12	2605.26	1.41737	0.0336802	42.0814	0	0	Cyp51	protein_coding
ENSMUSG00000001525	84068.1	112926	55209.9	1.03187	0.0231157	44.6394	0	0	Tubb5	protein_coding
ENSMUSG00000002227	4593.88	2295.01	6892.76	-1.58487	0.0351682	-45.062	0	0	Mov10	protein_coding
ENSMUSG00000003824	3413.2	5513.53	1312.86	2.06685	0.0411645	50.2016	0	0	Syce2	protein_coding
ENSMUSG00000003955	4102.95	6394	1811.9	1.81686	0.036436	49.8598	0	0	Fam162a	protein_coding
ENSMUSG00000004319	6982.38	10128.3	3836.48	1.39901	0.0355396	39.3638	0	0	Clcn3	protein_coding
ENSMUSG00000004885	1255.33	2237.71	272.958	3.02152	0.068817	43.8412	0	0	Crabp2	protein_coding
ENSMUSG00000004897	19887.8	27447.8	12327.8	1.15423	0.0239231	48.2474	0	0	Hdgf	protein_coding
ENSMUSG00000004951	2516.84	995.544	4038.13	-2.01616	0.0457439	-44.0632	0	0	Hspb1	protein_coding
ENSMUSG00000005125	2239.56	3926.74	552.374	2.823	0.0526215	53.6129	0	0	Ndrg1	protein_coding
ENSMUSG00000005161	9447.28	14185.6	4708.96	1.58988	0.0277663	57.2579	0	0	Prdx2	protein_coding
ENSMUSG00000005410	19244.3	25435.7	13052.9	0.961933	0.024479	39.2961	0	0	Mcm5	protein_coding
ENSMUSG00000005892	22532.8	32470.1	12595.5	1.36554	0.0226588	60.2651	0	0	Trh	protein_coding
ENSMUSG00000006398	5382.11	8140.09	2624.14	1.63108	0.03731	43.7149	0	0	Cdc20	protein_coding
ENSMUSG00000007836	14526.8	22041.9	7011.8	1.65125	0.0271287	60.8663	0	0	Hnrnpa0	protein_coding
ENSMUSG00000012396	14482.3	8498.77	20465.8	-1.26711	0.025733	-49.2401	0	0	Nanog	protein_coding
ENSMUSG00000013698	1615.93	2626.73	605.14	2.11211	0.0540327	39.0748	0	0	Pea15a	protein_coding
ENSMUSG00000014786	1922.46	3056.31	788.615	1.94994	0.0517304	37.6851	0	0	Slc9a5	protein_coding
ENSMUSG00000015165	22839.2	29720	15958.4	0.896654	0.0235639	38.0518	0	0	Hnrnpl	protein_coding
ENSMUSG00000015837	11345.8	7071.45	15620.2	-1.14259	0.0271083	-42.1487	0	0	Sqstm1	protein_coding
ENSMUSG00000016918	2541.11	4124.83	957.395	2.1031	0.0447126	47.0251	0	0	Sulf1	protein_coding
ENSMUSG00000018593	6752.15	3348.35	10155.9	-1.59954	0.0298516	-53.5803	0	0	Sparc	protein_coding
ENSMUSG00000018604	3268.77	855.725	5681.82	-2.72636	0.0435066	-62.6345	0	0	Tbx3	protein_coding
ENSMUSG00000018821	2480	979.269	3980.72	-2.0192	0.0472847	-42.6916	0	0	Avpi1	protein_coding
ENSMUSG00000019947	2963.23	1397.59	4528.86	-1.69318	0.0430426	-39.3316	0	0	Arid5b	protein_coding
ENSMUSG00000019960	4189.68	6137.89	2241.48	1.45175	0.035102	41.356	0	0	Dusp6	protein_coding
ENSMUSG00000020029	7711.22	3650.76	11771.7	-1.68728	0.0331863	-50.8402	0	0	Nudt4	protein_coding
ENSMUSG00000020108	16738.6	29148.6	4328.63	2.74849	0.0346344	79.3522	0	0	Ddit4	protein_coding
ENSMUSG00000020176	13253.3	20500.9	6005.62	1.77024	0.0266992	66.3016	0	0	Grb10	protein_coding
ENSMUSG00000020277	21232.6	34021.3	8443.97	2.00877	0.0304888	65.8842	0	0	Pfkl	protein_coding
ENSMUSG00000020407	9461.07	13578.4	5343.76	1.34405	0.0331243	40.5754	0	0	Upp1	protein_coding
ENSMUSG00000020484	3643.67	1631.62	5655.73	-1.79072	0.0393676	-45.4812	0	0	Xbp1	protein_coding
ENSMUSG00000020547	7181.62	9947.78	4415.46	1.17093	0.028842	40.5974	0	0	Bzw2	protein_coding
ENSMUSG00000020572	8902.26	12619.8	5184.72	1.28229	0.0293911	43.628	0	0	Nampt	protein_coding
ENSMUSG00000020644	1921.12	3456.03	386.21	3.15172	0.0581919	54.1008	0	0	Id2	protein_coding
ENSMUSG00000020661	11335.1	17162.1	5508.23	1.6386	0.0257426	63.6519	0	0	Dnmt3a	protein_coding
ENSMUSG00000020717	2210.2	786.007	3634.4	-2.20422	0.0497622	-44.2779	0	0	Pecam1	protein_coding
ENSMUSG00000020721	4457.55	2176.67	6738.43	-1.62837	0.0357634	-45.5278	0	0	Helz	protein_coding
ENSMUSG00000021250	760.435	1443.04	77.8331	4.16642	0.108776	37.979	0	0	Fos	protein_coding
ENSMUSG00000021255	8981.43	5865.25	12097.6	-1.0438	0.0261756	-39.8762	0	0	Esrrb	protein_coding
ENSMUSG00000021268	7897.73	11697.4	4098.02	1.51166	0.0336965	44.8597	0	0	Meg3	lincRNA
ENSMUSG00000021466	2949.27	4758.67	1139.86	2.05741	0.0474788	43.3257	0	0	Ptch1	protein_coding
ENSMUSG00000021477	13336.5	17677.7	8995.3	0.974171	0.0239303	40.7084	0	0	Ctsl	protein_coding
ENSMUSG00000021546	16039.5	21830.5	10248.5	1.09011	0.0283969	38.388	0	0	Hnrnpk	protein_coding
ENSMUSG00000021595	10509.2	15341.3	5677.05	1.43321	0.0283059	50.632	0	0	Nsun2	protein_coding
ENSMUSG00000021728	6323.57	10224.2	2422.9	2.0752	0.0315542	65.7605	0	0	Emb	protein_coding
ENSMUSG00000021806	10336.3	6427.8	14244.9	-1.14713	0.0292351	-39.2373	0	0	Nid2	protein_coding
ENSMUSG00000021957	19558.3	26721.8	12394.9	1.1074	0.0293308	37.7552	0	0	Tkt	protein_coding
ENSMUSG00000022048	1800.96	2971.4	630.514	2.23107	0.0523589	42.5943	0	0	Dpysl2	protein_coding
ENSMUSG00000022114	5699.57	8130.37	3268.78	1.31349	0.0321336	40.8748	0	0	Spry2	protein_coding
ENSMUSG00000022150	1334.97	397.239	2272.69	-2.5061	0.0658294	-38.0341	0	0	Dab2	protein_coding
ENSMUSG00000022797	14604.1	20843.5	8364.66	1.316	0.0318603	41.3048	0	0	Tfrc	protein_coding
ENSMUSG00000023150	10622.4	15000.4	6244.31	1.26343	0.028601	44.1738	0	0	Ivns1abp	protein_coding
ENSMUSG00000023456	18771.5	29775.6	7767.34	1.93742	0.0259753	74.5855	0	0	Tpi1	protein_coding
ENSMUSG00000023944	205525	266128	144922	0.876539	0.0197548	44.3709	0	0	Hsp90ab1	protein_coding
ENSMUSG00000025161	10060.9	16678.5	3443.37	2.27393	0.0324126	70.1512	0	0	Slc16a3	protein_coding
ENSMUSG00000025203	14447.4	20166.4	8728.49	1.20743	0.024705	48.8733	0	0	Scd2	protein_coding
ENSMUSG00000025265	3225.5	1519.86	4931.15	-1.6954	0.0415866	-40.7627	0	0	Fgd1	protein_coding
ENSMUSG00000025791	3953.05	6791.47	1114.64	2.60346	0.0396976	65.5645	0	0	Pgm2	protein_coding
ENSMUSG00000025969	1478.45	108.453	2848.45	-4.67739	0.0927822	-49.9792	0	0	Nrp2	protein_coding
ENSMUSG00000025993	1055.96	185.552	1926.38	-3.35529	0.0822653	-40.6585	0	0	Slc40a1	protein_coding
ENSMUSG00000026234	89343.1	117733	60953.6	0.949293	0.0224959	42.1985	0	0	Ncl	protein_coding
ENSMUSG00000026288	2100	759.394	3440.6	-2.17465	0.050218	-43.2871	0	0	Inpp5d	protein_coding
ENSMUSG00000026380	3688.58	1012.99	6364.17	-2.64714	0.0415608	-63.6682	0	0	Tfcp2l1	protein_coding
ENSMUSG00000026600	5491.55	7702.28	3280.81	1.22995	0.0325692	37.7633	0	0	Soat1	protein_coding
ENSMUSG00000026726	1428.17	259.32	2597.03	-3.309	0.069882	-47.2466	0	0	Cubn	protein_coding
ENSMUSG00000026728	6339.39	11367.8	1310.98	3.11255	0.036621	84.9686	0	0	Vim	protein_coding
ENSMUSG00000026773	1428.94	2542.69	315.18	3.00069	0.0640025	46.8239	0	0	Pfkfb3	protein_coding
ENSMUSG00000026873	1151	176.249	2125.75	-3.56979	0.0825109	-43.1089	0	0	Phf19	protein_coding
ENSMUSG00000027067	14410.8	19050.2	9771.53	0.962618	0.0237938	40.4565	0	0	Ssrp1	protein_coding
ENSMUSG00000027082	1952.04	733.939	3170.14	-2.10522	0.0527795	-39.8717	0	0	Tfpi	protein_coding
ENSMUSG00000027203	8450.97	11722	5179.93	1.17719	0.0292541	40.2395	0	0	Dut	protein_coding
ENSMUSG00000027239	17085.5	23830.1	10340.9	1.20357	0.0284168	42.3539	0	0	Mdk	protein_coding
ENSMUSG00000027478	11140.3	18338	3942.56	2.21614	0.0269046	82.3656	0	0	Dnmt3b	protein_coding
ENSMUSG00000027562	13340.1	18192.9	8487.32	1.09941	0.024089	45.6393	0	0	Car2	protein_coding
ENSMUSG00000027678	7772.26	4452.58	11091.9	-1.31584	0.028012	-46.9729	0	0	Ncoa3	protein_coding
ENSMUSG00000027794	1595.04	457.639	2732.44	-2.56929	0.0603835	-42.5136	0	0	Sohlh2	protein_coding
ENSMUSG00000027985	1754.77	2858.09	651.451	2.12823	0.0518164	41.0581	0	0	Lef1	protein_coding
ENSMUSG00000027996	1604.87	2734.27	475.466	2.51606	0.0577345	43.5522	0	0	Sfrp2	protein_coding
ENSMUSG00000028023	1148.77	2058.39	239.154	3.09	0.0726542	42.4555	0	0	Pitx2	protein_coding
ENSMUSG00000028134	3990.38	6137.46	1843.29	1.73259	0.041489	41.7568	0	0	Ptbp2	protein_coding
ENSMUSG00000028164	6583.99	1838.72	11329.3	-2.62059	0.0332627	-78.7686	0	0	Manba	protein_coding
ENSMUSG00000028211	11315.8	5679.67	16952	-1.57593	0.0331292	-47.568	0	0	Trp53inp1	protein_coding
ENSMUSG00000028278	2631	4192.37	1069.64	1.96683	0.0451639	43.5408	0	0	Rragd	protein_coding
ENSMUSG00000028333	17424.3	24846.9	10001.7	1.31207	0.0258807	50.6964	0	0	Anp32b	protein_coding
ENSMUSG00000028435	1711.2	422.01	3000.39	-2.82037	0.0601432	-46.8447	0	0	Aqp3	protein_coding
ENSMUSG00000028444	1973.59	3463.12	484.057	2.82937	0.0599614	47.1534	0	0	Cntfr	protein_coding
ENSMUSG00000028484	9122.44	13074.4	5170.44	1.33711	0.0326647	40.9337	0	0	Psip1	protein_coding
ENSMUSG00000028626	1158.25	177.679	2138.81	-3.56762	0.0815989	-43.5645	0	0	Col9a2	protein_coding
ENSMUSG00000028640	4272.23	812.588	7731.86	-3.24473	0.0428342	-75.7012	0	0	Tfap2c	protein_coding
ENSMUSG00000028645	49941.4	75712.2	24170.5	1.64639	0.0243574	67.5928	0	0	Slc2a1	protein_coding
ENSMUSG00000028693	27526.7	38077.6	16975.8	1.16489	0.0236309	49.2949	0	0	Nasp	protein_coding
ENSMUSG00000028773	1311.76	369.64	2253.88	-2.59748	0.0673473	-38.5276	0	0	Fabp3	protein_coding
ENSMUSG00000028936	19002.6	25599.5	12405.7	1.04446	0.0247948	42.1238	0	0	Rpl22	protein_coding
ENSMUSG00000029103	2666.28	1169.5	4163.05	-1.82846	0.0449626	-40.6583	0	0	Lrpap1	protein_coding
ENSMUSG00000029304	4030.74	1787.65	6273.84	-1.8085	0.0407041	-44.4251	0	0	Spp1	protein_coding
ENSMUSG00000029385	2858.03	4853.28	862.771	2.48693	0.0475436	52.2915	0	0	Ccng2	protein_coding
ENSMUSG00000029512	5474.54	2324.69	8624.39	-1.88882	0.0397292	-47.5379	0	0	Ulk1	protein_coding
ENSMUSG00000029752	7674.73	2846.84	12502.6	-2.1329	0.0305071	-69.9083	0	0	Asns	protein_coding
ENSMUSG00000029826	1442.29	300.429	2584.15	-3.09212	0.0668931	-46.1449	0	0	Zc3hav1	protein_coding
ENSMUSG00000029848	1140.41	182.918	2097.89	-3.49756	0.0814629	-42.7897	0	0	Stra8	protein_coding
ENSMUSG00000030103	8414.73	15854.4	975.008	4.01847	0.0356665	112.6	0	0	Bhlhe40	protein_coding
ENSMUSG00000030256	758.32	1410.02	106.617	3.69142	0.0973823	37.7083	0	0	Bhlhe41	protein_coding
ENSMUSG00000030268	16201.8	10931.8	21471.9	-0.973437	0.0229213	-42.4683	0	0	Bcat1	protein_coding
ENSMUSG00000030672	2400.59	576.482	4224.69	-2.86623	0.0525255	-54.5259	0	0	Mylpf	protein_coding
ENSMUSG00000030678	12350	16578.5	8121.55	1.02882	0.0270916	37.9754	0	0	Maz	protein_coding
ENSMUSG00000030695	62671.9	88646.7	36697.1	1.27156	0.0268911	47.2855	0	0	Aldoa	protein_coding
ENSMUSG00000030722	2304.8	1049.82	3559.78	-1.75818	0.0465271	-37.7805	0	0	Nfatc2ip	protein_coding
ENSMUSG00000030790	913.725	1785.3	42.1465	5.3182	0.129975	40.0227	0	0	Adm	protein_coding
ENSMUSG00000030796	6984.97	9837.32	4132.62	1.25025	0.0288506	43.3346	0	0	Tead2	protein_coding
ENSMUSG00000031010	8200	3971.43	12428.6	-1.64458	0.0291978	-56.3229	0	0	Usp9x	protein_coding
ENSMUSG00000031073	2261.58	4076.34	446.819	3.18085	0.0542865	58.5371	0	0	Fgf15	protein_coding
ENSMUSG00000031155	6715.23	12034.4	1396.08	3.10462	0.0344806	90.0146	0	0	Pim2	protein_coding
ENSMUSG00000031310	3564.38	1469.43	5659.33	-1.94281	0.0386439	-50.2662	0	0	Zmym3	protein_coding
ENSMUSG00000031402	2364.61	603.415	4125.81	-2.76609	0.053313	-51.8478	0	0	Mpp1	protein_coding
ENSMUSG00000031502	3552.43	1303.78	5801.07	-2.15036	0.040647	-52.8915	0	0	Col4a1	protein_coding
ENSMUSG00000031503	1852.03	680.315	3023.75	-2.14676	0.0520147	-41.254	0	0	Col4a2	protein_coding
ENSMUSG00000031508	6921.89	10226	3617.82	1.4977	0.0300473	49.8431	0	0	Ankrd10	protein_coding
ENSMUSG00000031523	8226.76	11150.9	5302.61	1.07169	0.0270012	39.6902	0	0	Dlc1	protein_coding
ENSMUSG00000031548	2611.48	4139.99	1082.97	1.93123	0.0431256	44.7736	0	0	Sfrp1	protein_coding
ENSMUSG00000031586	9426.7	13573.4	5279.97	1.36119	0.0269945	50.4241	0	0	Rbpms	protein_coding
ENSMUSG00000031604	5231.53	8014.42	2448.65	1.70842	0.0370013	46.1694	0	0	Msmo1	protein_coding
ENSMUSG00000031609	3730.87	5608.33	1853.41	1.59544	0.0369721	43.1495	0	0	Sap30	protein_coding
ENSMUSG00000031628	4069.13	6159.24	1979.03	1.63605	0.0371464	44.0402	0	0	Casp3	protein_coding
ENSMUSG00000031799	6220.21	9562.43	2877.99	1.73083	0.0302711	57.1744	0	0	Tpm4	protein_coding
ENSMUSG00000031987	4553.37	7739.54	1367.2	2.49791	0.036552	68.3242	0	0	Egln1	protein_coding
ENSMUSG00000032231	1894.6	3286.06	503.134	2.70002	0.0561757	48.0324	0	0	Anxa2	protein_coding
ENSMUSG00000032249	12515.8	19096.4	5935.19	1.68491	0.0259252	64.9896	0	0	Anp32a	protein_coding
ENSMUSG00000032294	72812.7	104396	41228.9	1.3395	0.0264646	50.6145	0	0	Pkm	protein_coding
ENSMUSG00000032494	13515.1	19200.1	7830.01	1.29333	0.0251462	51.4319	0	0	Tdgf1	protein_coding
ENSMUSG00000032517	989.284	152.022	1826.55	-3.56195	0.0871403	-40.7038	0	0	Mobp	protein_coding
ENSMUSG00000032796	1518.22	399.936	2636.5	-2.71152	0.061249	-44.2229	0	0	Lama1	protein_coding
ENSMUSG00000032802	3283.33	1376.06	5190.6	-1.91255	0.0405906	-47.1097	0	0	Srxn1	protein_coding
ENSMUSG00000034205	1617.08	2775.74	458.411	2.59026	0.0568077	45.5652	0	0	Loxl2	protein_coding
ENSMUSG00000034391	3766.53	1873.69	5659.36	-1.59276	0.0364364	-43.7092	0	0	Fbxo15	protein_coding
ENSMUSG00000034675	1775.98	2924.97	626.977	2.21596	0.0535756	41.3453	0	0	Dbn1	protein_coding
ENSMUSG00000034708	8236.89	4595.61	11878.2	-1.36896	0.0295911	-46.2612	0	0	Grn	protein_coding
ENSMUSG00000034854	1604.65	391.031	2818.27	-2.83941	0.0623058	-45.5196	0	0	Mfsd12	protein_coding
ENSMUSG00000035105	7158.58	13392.2	924.903	3.85106	0.0378197	101.767	0	0	Egln3	protein_coding
ENSMUSG00000035293	4838.26	7969.9	1706.62	2.22007	0.0411663	53.9225	0	0	G2e3	protein_coding
ENSMUSG00000036030	3931.39	5979.13	1883.65	1.66441	0.0363539	45.7798	0	0	Prtg	protein_coding
ENSMUSG00000036427	24803.3	38094.6	11511.9	1.72543	0.0255351	67.5702	0	0	Gpi1	protein_coding
ENSMUSG00000036782	3177.21	410.389	5944.03	-3.84508	0.0552603	-69.4651	0	0	Klhl13	protein_coding
ENSMUSG00000038155	1060.01	172.042	1947.97	-3.47882	0.0841067	-41.2148	0	0	Gstp2	protein_coding
ENSMUSG00000038366	6711.08	3818.33	9603.83	-1.32952	0.0302826	-43.9022	0	0	Lasp1	protein_coding
ENSMUSG00000038418	1822.78	3100.08	545.473	2.49996	0.0538866	46.3677	0	0	Egr1	protein_coding
ENSMUSG00000038526	1206.3	2258.24	154.349	3.84767	0.080275	47.7464	0	0	Car14	protein_coding
ENSMUSG00000038793	6266.45	10032.3	2500.62	2.00243	0.0336181	59.5597	0	0	Lefty1	protein_coding
ENSMUSG00000039197	5071.59	7510.18	2632.99	1.51037	0.036702	41.1505	0	0	Adk	protein_coding
ENSMUSG00000039323	28016.5	43981.5	12051.6	1.86644	0.0269293	69.3079	0	0	Igfbp2	protein_coding
ENSMUSG00000039329	3386.91	513.373	6260.45	-3.59977	0.0507392	-70.8602	0	0	Tex19.1	protein_coding
ENSMUSG00000039395	6723.82	1913.88	11533.8	-2.58879	0.0328754	-78.7306	0	0	Mreg	protein_coding
ENSMUSG00000039693	2274.22	3802.2	746.249	2.3441	0.0475398	49.2904	0	0	Msantd3	protein_coding
ENSMUSG00000040054	11726	7887.66	15564.4	-0.98	0.0250278	-39.1561	0	0	Baz2a	protein_coding
ENSMUSG00000040280	931.11	1802.2	60.0189	4.84795	0.115178	41.5188	0	0	Ndufa4l2	protein_coding
ENSMUSG00000040675	3732.81	5509.22	1956.4	1.49172	0.0361674	41.2423	0	0	Mthfd1l	protein_coding
ENSMUSG00000041359	1109.77	261.769	1957.77	-2.88805	0.0736716	-39.1316	0	0	Tcl1	protein_coding
ENSMUSG00000041445	831.32	69.571	1593.07	-4.46009	0.116142	-37.9237	0	0	Mmrn2	protein_coding
ENSMUSG00000041712	5445.85	7786.51	3105.2	1.3251	0.0308529	42.9477	0	0	Ubr7	protein_coding
ENSMUSG00000041718	9671.46	5241.35	14101.6	-1.42625	0.0340193	-41.9235	0	0	Alg13	protein_coding
ENSMUSG00000042386	1192.11	56.0079	2328.21	-5.30281	0.121156	-42.9214	0	0	Tex13b	protein_coding
ENSMUSG00000042406	4798.38	1638.9	7957.87	-2.27695	0.036444	-62.4663	0	0	Atf4	protein_coding
ENSMUSG00000043439	13260.9	6495.18	20026.6	-1.62339	0.0277237	-58.5546	0	0	Epop	protein_coding
ENSMUSG00000043681	1060.17	109.17	2011.17	-4.1651	0.0990183	-41.7649	0	0	Fam25c	protein_coding
ENSMUSG00000047139	2893.06	4664.67	1121.45	2.05286	0.0444254	46.2006	0	0	Cd24a	protein_coding
ENSMUSG00000047446	2155.87	3347.28	964.47	1.79162	0.0471315	38.0065	0	0	Arl4a	protein_coding
ENSMUSG00000047501	1374.63	356.66	2392.6	-2.73474	0.066	-41.3859	0	0	Cldn4	protein_coding
ENSMUSG00000047945	7640.43	10647.5	4633.39	1.19938	0.0301808	39.7391	0	0	Marcksl1	protein_coding
ENSMUSG00000048612	1043.45	152.697	1934.2	-3.63727	0.0873662	-41.4545	0	0	Myof	protein_coding
ENSMUSG00000049313	2595.09	1181.16	4009.02	-1.76013	0.0428961	-41.0247	0	0	Sorl1	protein_coding
ENSMUSG00000049532	3769.3	6555.78	982.811	2.73325	0.0410833	66.5071	0	0	Sall2	protein_coding
ENSMUSG00000049775	9011.89	5305.56	12718.2	-1.26032	0.0294087	-42.8544	0	0	Tmsb4x	protein_coding
ENSMUSG00000050288	1586.2	2811.79	360.602	2.95267	0.0628061	46.9625	0	0	Fzd2	protein_coding
ENSMUSG00000050953	10619.7	15501.9	5737.4	1.43296	0.0276999	51.7307	0	0	Gja1	protein_coding
ENSMUSG00000050966	10517	16722.4	4311.66	1.95421	0.0267867	72.9514	0	0	Lin28a	protein_coding
ENSMUSG00000051176	8529.88	3709.5	13350.3	-1.84624	0.0283302	-65.1648	0	0	Zfp42	protein_coding
ENSMUSG00000051257	4695.01	2607.36	6782.67	-1.37765	0.0346327	-39.7767	0	0	Trap1a	protein_coding
ENSMUSG00000051855	1935.93	3841.3	30.5655	6.84209	0.142065	46.2343	0	0	Mest	protein_coding
ENSMUSG00000052316	1448.59	69.595	2827.59	-5.28462	0.109716	-47.4136	0	0	Lrrc15	protein_coding
ENSMUSG00000052727	5709.13	8273.51	3144.75	1.39403	0.0344581	40.4545	0	0	Map1b	protein_coding
ENSMUSG00000054256	2589.82	4086.86	1092.79	1.8999	0.0439968	43.1753	0	0	Msi1	protein_coding
ENSMUSG00000054753	6239.1	1602.16	10876	-2.75972	0.0357587	-77.1569	0	0	AU018091	protein_coding
ENSMUSG00000054889	1582.84	448.57	2717.11	-2.58985	0.0596029	-43.4133	0	0	Dsp	protein_coding
ENSMUSG00000055148	11687.6	6846.5	16528.7	-1.27039	0.032463	-39.1328	0	0	Klf2	protein_coding
ENSMUSG00000055839	2668.26	4235.95	1100.57	1.94098	0.0446631	43.4507	0	0	Elob	protein_coding
ENSMUSG00000057236	23735.5	32745.1	14725.9	1.15243	0.0218203	52.8144	0	0	Rbbp4	protein_coding
ENSMUSG00000058655	25472.8	34245.5	16700.1	1.03565	0.0208328	49.7122	0	0	Eif4b	protein_coding
ENSMUSG00000058799	21814.8	30222.7	13406.9	1.17178	0.028549	41.0444	0	0	Nap1l1	protein_coding
ENSMUSG00000059040	3576.57	5646.6	1506.54	1.90348	0.0404727	47.0256	0	0	Eno1b	protein_coding
ENSMUSG00000060261	10874.4	15338.2	6410.52	1.25771	0.0286922	43.8342	0	0	Gtf2i	protein_coding
ENSMUSG00000062070	2914.79	4357.22	1472.36	1.56265	0.0411905	37.9336	0	0	Pgk1	protein_coding
ENSMUSG00000062170	1360.29	40.669	2679.92	-5.93405	0.13645	-42.1813	0	0	Fmr1nb	protein_coding
ENSMUSG00000063229	35316	61942.3	8689.76	2.83151	0.0283337	99.9314	0	0	Ldha	protein_coding
ENSMUSG00000063524	12527.3	20096.4	4958.31	2.01649	0.0372587	54.1195	0	0	Eno1	protein_coding
ENSMUSG00000063632	3790.85	6874.58	707.115	3.27583	0.044651	73.3195	0	0	Sox11	protein_coding
ENSMUSG00000063804	2393.09	3793.55	992.628	1.93069	0.0443251	43.549	0	0	Lin28b	protein_coding
ENSMUSG00000064345	37906.6	23115.1	52698.1	-1.18811	0.0268236	-44.2932	0	0	ND2	protein_coding
ENSMUSG00000064367	21702.7	12466.9	30938.4	-1.31018	0.0294906	-44.4268	0	0	ND5	protein_coding
ENSMUSG00000067702	1964.35	67.8144	3860.88	-5.76605	0.109477	-51.7355	0	0	Tuba3a	protein_coding
ENSMUSG00000068039	22553.5	29181.1	15925.8	0.873299	0.0214773	40.6614	0	0	Tcp1	protein_coding
ENSMUSG00000068522	1272.06	279.543	2264.57	-3.00398	0.0700796	-42.7889	0	0	Aard	protein_coding
ENSMUSG00000069662	6562.49	10765.4	2359.55	2.18702	0.0374779	58.3498	0	0	Marcks	protein_coding
ENSMUSG00000071235	1776.02	3342.14	209.898	3.97399	0.0703957	56.2883	0	0	Vrtn	protein_coding
ENSMUSG00000071547	6307.37	8925.74	3688.99	1.27351	0.0319211	39.8945	0	0	Nt5dc2	protein_coding
ENSMUSG00000072944	2074.3	381.912	3766.68	-3.29103	0.0592929	-55.4232	0	0	Nup62cl	protein_coding
ENSMUSG00000074129	5431.64	8030.05	2833.22	1.50147	0.033731	44.5111	0	0	Rpl13a	protein_coding
ENSMUSG00000074656	9418.44	5228.03	13608.9	-1.3791	0.0290493	-47.4732	0	0	Eif2s2	protein_coding
ENSMUSG00000076431	2595.12	4065.09	1125.14	1.84925	0.0469894	39.3486	0	0	Sox4	protein_coding
ENSMUSG00000078817	3156.16	1453.26	4859.05	-1.73892	0.0395984	-43.9075	0	0	Nlrp12	protein_coding
ENSMUSG00000078952	2730.3	226.564	5234.03	-4.5116	0.0668077	-67.2677	0	0	Lncenc1	lincRNA
ENSMUSG00000081044	1707.13	43.8652	3370.4	-6.16065	0.130802	-45.7214	0	0	AU015836	protein_coding
ENSMUSG00000092203	3532.52	5213	1852.04	1.49093	0.0377864	39.4543	0	0	1110038B12Rik	processed_transcript
ENSMUSG00000092274	7717.17	3729.02	11705.3	-1.64897	0.0303431	-54.3415	0	0	Neat1	lincRNA
ENSMUSG00000093930	9566.54	13791.5	5341.57	1.36726	0.0307161	44.5122	0	0	Hmgcs1	protein_coding
ENSMUSG00000096014	2015.14	3542.78	487.495	2.85381	0.0542877	52.5287	0	0	Sox1	protein_coding
ENSMUSG00000097195	3466.42	5053.03	1879.8	1.4247	0.0377277	37.7606	0	0	Snhg5	processed_transcript
ENSMUSG00000097451	8436.75	12524.3	4349.22	1.52442	0.0326583	46.6765	0	0		processed_transcript
ENSMUSG00000022421	1627.13	2634.33	619.93	2.08164	0.0554927	37.4987	9.67507e-308	1.11817e-305	Nptxr	protein_coding
ENSMUSG00000026558	8806.24	11782.8	5829.65	1.01457	0.0271641	37.3492	2.61329e-305	3.00669e-303	Uck2	protein_coding
ENSMUSG00000046338	964.18	228.289	1700.07	-2.88073	0.0771523	-37.2606	7.13071e-304	8.16752e-302	Gpat2	protein_coding
ENSMUSG00000005481	13551.9	18478.6	8625.1	1.09833	0.0295441	37.1757	1.68686e-302	1.92355e-300	Ddx39	protein_coding
ENSMUSG00000011179	12429.4	16194.5	8664.29	0.901873	0.0242709	37.1584	3.21079e-302	3.64509e-300	Odc1	protein_coding
ENSMUSG00000010592	991.136	175.88	1806.39	-3.3356	0.0896228	-37.1017	2.63948e-301	2.98331e-299	Dazl	protein_coding
ENSMUSG00000090125	1365.53	2251.18	479.872	2.22232	0.0600857	36.9669	3.90217e-299	4.39114e-297	Pou3f1	protein_coding
ENSMUSG00000046591	4122.36	2277.31	5967.4	-1.38799	0.0376227	-36.8902	6.64437e-298	7.44431e-296	Ticrr	protein_coding
ENSMUSG00000020782	4796.76	2743.8	6849.72	-1.31829	0.0358234	-36.798	1.99002e-296	2.21991e-294	Llgl2	protein_coding
ENSMUSG00000028532	1491.27	2403.32	579.208	2.0472	0.0556462	36.7759	4.49092e-296	4.98803e-294	Cachd1	protein_coding
ENSMUSG00000000120	1163.93	345.216	1982.65	-2.51079	0.068225	-36.7611	7.72615e-296	8.54439e-294	Ngfr	protein_coding
ENSMUSG00000018166	1105.29	274.905	1935.68	-2.80046	0.076135	-36.7249	2.92758e-295	3.22374e-293	Erbb3	protein_coding
ENSMUSG00000061887	3682.85	5262.38	2103.31	1.32142	0.0359909	36.7136	4.42368e-295	4.85036e-293	Ssbp3	protein_coding
ENSMUSG00000020689	928.468	35.3707	1821.57	-5.56994	0.146988	-36.684	1.31445e-294	1.4351e-292	Itgb3	protein_coding
ENSMUSG00000049680	1034.67	265.279	1804.05	-2.75088	0.0748691	-36.6824	1.39379e-294	1.51528e-292	Urgcp	protein_coding
ENSMUSG00000057113	67753.4	87842.6	47664.2	0.881549	0.0240441	36.6638	2.76192e-294	2.98998e-292	Npm1	protein_coding
ENSMUSG00000000275	3631.34	2018	5244.67	-1.37611	0.0375339	-36.6605	3.11078e-294	3.3535e-292	Trim25	protein_coding
ENSMUSG00000025809	10836.7	14370.3	7303.12	0.975889	0.0266316	36.6438	5.74994e-294	6.17264e-292	Itgb1	protein_coding
ENSMUSG00000000037	805.945	71.6211	1540.27	-4.3675	0.117994	-36.5887	4.33294e-293	4.6321e-291	Scml2	protein_coding
ENSMUSG00000032602	1943.24	801.701	3084.77	-1.9391	0.0529974	-36.5773	6.56405e-293	6.98813e-291	Slc25a20	protein_coding
ENSMUSG00000021953	8102.72	5218.96	10986.5	-1.07309	0.0293482	-36.5633	1.09501e-292	1.16094e-290	Tdh	protein_coding
ENSMUSG00000029086	1025.29	1764.8	285.775	2.61353	0.071453	36.5355	3.0252e-292	3.19414e-290	Prom1	protein_coding
ENSMUSG00000001910	7259.61	9985.45	4533.77	1.13813	0.0312413	36.4298	1.43485e-290	1.50876e-288	Nacc1	protein_coding
ENSMUSG00000040548	1973.11	894.27	3051.96	-1.76709	0.0484968	-36.4281	1.5268e-290	1.59891e-288	Tex2	protein_coding
ENSMUSG00000023495	6449.13	9473.86	3424.4	1.46587	0.040279	36.3919	5.71013e-290	5.95548e-288	Pcbp4	protein_coding
ENSMUSG00000040415	2671.3	4003.82	1338.78	1.57757	0.0433776	36.3647	1.53868e-289	1.5983e-287	Dtx3	protein_coding
ENSMUSG00000019916	3849.22	5481.19	2217.24	1.30433	0.035937	36.2934	2.05363e-288	2.1246e-286	P4ha1	protein_coding
ENSMUSG00000051934	4977.76	6957.57	2997.95	1.21335	0.033474	36.2465	1.12999e-287	1.16434e-285	Spats2	protein_coding
ENSMUSG00000078249	2507.26	3905.89	1108.63	1.81281	0.0500538	36.212	3.94413e-287	4.04778e-285	Hmga1b	protein_coding
ENSMUSG00000079020	3105.53	1638.24	4572.82	-1.47875	0.0408506	-36.1955	7.17039e-287	7.32951e-285	Slc45a4	protein_coding
ENSMUSG00000031565	5284.92	7432.67	3137.16	1.24308	0.0344015	36.1335	6.7526e-286	6.87505e-284	Fgfr1	protein_coding
ENSMUSG00000003051	1524.11	536.067	2512.15	-2.22108	0.0615621	-36.0584	1.01897e-284	1.03334e-282	Elf3	protein_coding
ENSMUSG00000037656	5070.95	7347.11	2794.8	1.39254	0.0386777	36.0025	7.6376e-284	7.71488e-282	Slc20a2	protein_coding
ENSMUSG00000070780	746.59	101.662	1391.52	-3.73724	0.103388	-35.9046	2.5919e-282	2.60786e-280	Rbm47	protein_coding
ENSMUSG00000014602	2399.76	3660.54	1138.97	1.68098	0.046874	35.8571	1.42407e-281	1.42724e-279	Kif1a	protein_coding
ENSMUSG00000095180	853.769	174.094	1533.44	-3.11678	0.0872429	-35.6182	7.31696e-278	7.30472e-276	Rhox5	protein_coding
ENSMUSG00000022652	1304.26	460.036	2148.48	-2.21528	0.0623029	-35.5322	1.56302e-276	1.55436e-274	Morc1	protein_coding
ENSMUSG00000031095	8621.18	5608.3	11634.1	-1.05186	0.0296141	-35.5184	2.55378e-276	2.52982e-274	Cul4b	protein_coding
ENSMUSG00000011256	2870.75	1543.2	4198.3	-1.44179	0.0406267	-35.4849	8.38966e-276	8.27898e-274	Adam19	protein_coding
ENSMUSG00000020629	2292.7	3431.1	1154.29	1.56871	0.0442353	35.4588	2.12588e-275	2.0898e-273	Adi1	protein_coding
ENSMUSG00000067786	1012.96	1754.52	271.397	2.67887	0.0754882	35.4446	3.51636e-275	3.44348e-273	Nnat	protein_coding
ENSMUSG00000109324	15579.3	21140.4	10018.2	1.07645	0.0303888	35.4225	7.68111e-275	7.49331e-273	Prmt1
ENSMUSG00000061524	5557.56	7818.71	3296.41	1.24459	0.0351507	35.4064	1.36301e-274	1.32465e-272	Zic2	protein_coding
ENSMUSG00000022051	4229.18	5956.2	2502.17	1.24979	0.0353333	35.3703	4.88697e-274	4.73151e-272	Bnip3l	protein_coding
ENSMUSG00000028902	4754.64	6553.36	2955.92	1.14758	0.0324591	35.3537	8.79558e-274	8.48376e-272	Sf3a3	protein_coding
ENSMUSG00000000365	1268.24	432.013	2104.46	-2.27566	0.064421	-35.2982	6.24874e-273	6.00464e-271	Rnf17	protein_coding
ENSMUSG00000032479	9108.45	6223.71	11993.2	-0.945717	0.0268671	-35.1994	2.04183e-271	1.95475e-269	Map4	protein_coding
ENSMUSG00000097767	662.309	1229.76	94.8535	3.66129	0.103565	35.1477	1.25863e-270	1.20047e-268	Miat	lincRNA
ENSMUSG00000028654	1145.04	1931.62	358.469	2.41968	0.0688621	35.1109	4.59173e-270	4.36333e-268	Mycl	protein_coding
ENSMUSG00000023393	846.549	161.706	1531.39	-3.21884	0.0916188	-35.0165	1.26059e-268	1.19347e-266	Slc17a9	protein_coding
ENSMUSG00000031383	3509.06	1956.3	5061.82	-1.36946	0.0391192	-35.005	1.89013e-268	1.78291e-266	Dusp9	protein_coding
ENSMUSG00000032607	3459.95	1929.49	4990.4	-1.36894	0.0391711	-34.9452	1.5342e-267	1.44187e-265	Amt	protein_coding
ENSMUSG00000028639	24408.4	30750.3	18066.5	0.766938	0.022042	34.7944	2.9602e-265	2.77189e-263	Ybx1	protein_coding
ENSMUSG00000041313	2050.2	976.172	3124.23	-1.67485	0.0481477	-34.7785	5.13983e-265	4.79537e-263	Slc7a1	protein_coding
ENSMUSG00000042414	1065.23	336.768	1793.7	-2.40263	0.0690884	-34.7391	2.02746e-264	1.88473e-262	Prdm14	protein_coding
ENSMUSG00000045216	2826.22	1442.4	4210.03	-1.54242	0.0444748	-34.6767	1.77076e-263	1.64016e-261	Hs6st1	protein_coding
ENSMUSG00000033257	3974.48	5577.11	2371.84	1.23209	0.0356854	34.5252	3.36314e-261	3.10389e-259	Ttll4	protein_coding
ENSMUSG00000015749	13096.9	16809.6	9384.3	0.840557	0.0244176	34.4241	1.09834e-259	1.01004e-257	Anp32e	protein_coding
ENSMUSG00000027520	5649.66	8014.22	3285.1	1.285	0.0373949	34.362	9.31118e-259	8.53204e-257	Zdbf2	protein_coding
ENSMUSG00000027340	2416.55	1232.38	3600.71	-1.54402	0.044993	-34.312	5.19194e-258	4.74056e-256	Slc23a2	protein_coding
ENSMUSG00000006585	6810.29	9456.46	4164.13	1.18193	0.0344655	34.2926	1.01193e-257	9.20677e-256	Cdt1	protein_coding
ENSMUSG00000030283	742.655	139.567	1345.74	-3.24314	0.094331	-34.243	5.54713e-257	5.02907e-255	St8sia1	protein_coding
ENSMUSG00000038437	6340.64	4145.69	8535.6	-1.04101	0.0304267	-34.2129	1.55666e-256	1.40631e-254	Mllt6	protein_coding
ENSMUSG00000040268	6043.82	8137.88	3949.76	1.04206	0.0306908	33.9531	1.09893e-252	9.89303e-251	Plekha1	protein_coding
ENSMUSG00000042988	837.759	190.447	1485.07	-2.94241	0.0864589	-33.9474	1.33052e-252	1.19361e-250	Notum	protein_coding
ENSMUSG00000046434	6645.49	8839.29	4451.69	0.988906	0.0291327	33.9445	1.47244e-252	1.31632e-250	Hnrnpa1	protein_coding
ENSMUSG00000054074	1008.24	1713.19	303.278	2.48506	0.0731398	33.9441	1.48934e-252	1.3268e-250	Skida1	protein_coding
ENSMUSG00000025742	4125.93	5698.2	2553.66	1.15671	0.0341476	33.8727	1.67948e-251	1.49102e-249	Prps2	protein_coding
ENSMUSG00000074272	648.305	75.2751	1221.34	-3.96962	0.11612	-33.8485	3.81677e-251	3.37679e-249	Ceacam1	protein_coding
ENSMUSG00000032462	2220.59	1100.58	3340.6	-1.59851	0.0472263	-33.8422	4.72903e-251	4.16951e-249	Pik3cb	protein_coding
ENSMUSG00000021474	3670.31	5240.71	2099.92	1.31761	0.0389552	33.8224	9.25201e-251	8.12941e-249	Sfxn1	protein_coding
ENSMUSG00000007817	2322.74	3497.12	1148.36	1.60364	0.0474359	33.8026	1.80599e-250	1.58144e-248	Zmiz1	protein_coding
ENSMUSG00000024247	849.338	1471.16	227.512	2.67696	0.0793613	33.6817	1.07115e-248	9.34783e-247	Pkdcc	protein_coding
ENSMUSG00000045010	756.426	157.651	1355.2	-3.07976	0.091404	-33.5839	2.88067e-247	2.5054e-245	Gm4779	antisense
ENSMUSG00000059208	17468.1	22393.2	12542.9	0.83573	0.0249225	33.5331	1.59e-246	1.3782e-244	Hnrnpm	protein_coding
ENSMUSG00000051391	17213	12792	21634.1	-0.757697	0.0226209	-33.4953	5.63351e-246	4.86663e-244	Ywhag	protein_coding
ENSMUSG00000052105	3668.6	5111.97	2225.24	1.19859	0.0358012	33.4777	1.01683e-245	8.7546e-244	Mtcl1	protein_coding
ENSMUSG00000041020	1159.85	420.801	1898.9	-2.16529	0.0647207	-33.4316	4.76274e-245	4.08688e-243	Map7d2	protein_coding
ENSMUSG00000026238	6507.4	8607.32	4407.49	0.964859	0.0288865	33.4014	1.31025e-244	1.12057e-242	Ptma	protein_coding
ENSMUSG00000024042	5089.95	3134.9	7045	-1.16692	0.0349842	-33.3546	6.25272e-244	5.32977e-242	Sik1	protein_coding
ENSMUSG00000114687	882.465	1517.81	247.117	2.60458	0.078223	33.2542	1.77758e-242	1.51018e-240
ENSMUSG00000041075	9335.05	12158.1	6511.99	0.900198	0.0270729	33.2506	1.99844e-242	1.69221e-240	Fzd7	protein_coding
ENSMUSG00000031985	5751.96	7811.35	3692.57	1.0798	0.0325453	33.1777	2.25592e-241	1.90395e-239	Gnpat	protein_coding
ENSMUSG00000022528	1866.84	2815.13	918.558	1.61228	0.0486702	33.1215	1.45659e-240	1.2253e-238	Hes1	protein_coding
ENSMUSG00000060803	2866.91	1620.79	4113.04	-1.34151	0.0405116	-33.1114	2.03946e-240	1.71002e-238	Gstp1	protein_coding
ENSMUSG00000022707	699.588	1238.75	160.425	2.92708	0.0882325	33.0936	3.67973e-240	3.07528e-238	Gbe1	protein_coding
ENSMUSG00000023832	2882.45	4122.09	1642.82	1.32528	0.0401249	33.027	3.33183e-239	2.77548e-237	Acat2	protein_coding
ENSMUSG00000020303	791.765	1368.93	214.596	2.65712	0.0803346	33.0241	3.66736e-239	3.04509e-237	Stc2	protein_coding
ENSMUSG00000024067	3681.39	5131.77	2231.01	1.20024	0.0364566	32.9211	1.09509e-237	9.06344e-236	Dpy30	protein_coding
ENSMUSG00000024590	15585.3	19647.1	11523.5	0.769352	0.0233823	32.903	1.98788e-237	1.63997e-235	Lmnb1	protein_coding
ENSMUSG00000068245	897.434	269.378	1525.49	-2.48858	0.0756236	-32.861	7.93939e-237	6.52888e-235	Phf11d	protein_coding
ENSMUSG00000034457	2305.75	1134.11	3477.4	-1.61283	0.0490812	-32.855	9.64824e-237	7.90878e-235	Eda2r	protein_coding
ENSMUSG00000039910	3059.94	4373	1746.87	1.32199	0.0402413	32.8498	1.14755e-236	9.37667e-235	Cited2	protein_coding
ENSMUSG00000067889	1634.2	725.326	2543.07	-1.80489	0.0550146	-32.7973	6.43155e-236	5.23855e-234	Sptbn2	protein_coding
ENSMUSG00000024738	922.511	271.546	1573.48	-2.5212	0.0767756	-32.7925	7.54382e-236	6.12506e-234	Pga5	protein_coding
ENSMUSG00000069114	1611.95	696.66	2527.23	-1.85359	0.05652	-32.7843	9.84913e-236	7.97159e-234	Zbtb10	protein_coding
ENSMUSG00000038615	8615.18	5972.99	11257.4	-0.913722	0.0278917	-32.7592	2.24299e-235	1.8097e-233	Nfe2l1	protein_coding
ENSMUSG00000028044	4409.28	6020.8	2797.75	1.10451	0.0338431	32.6353	1.2946e-233	1.04124e-231	Cks1b	protein_coding
ENSMUSG00000046774	705.997	158.004	1253.99	-2.9657	0.0906004	-32.6311	1.48415e-233	1.18997e-231	8030474K03Rik	protein_coding
ENSMUSG00000024151	9535.06	12212.7	6857.45	0.832114	0.0255272	32.597	4.52704e-233	3.61839e-231	Msh2	protein_coding
ENSMUSG00000000805	2162.91	3171.57	1154.26	1.45562	0.0446616	32.5889	5.88809e-233	4.69164e-231	Car4	protein_coding
ENSMUSG00000054766	11427.3	14820.2	8034.37	0.882665	0.0271269	32.5381	3.08069e-232	2.4471e-230	Set	protein_coding
ENSMUSG00000026355	12343	15734.6	8951.45	0.813326	0.0250559	32.4604	3.86504e-231	3.06066e-229	Mcm6	protein_coding
ENSMUSG00000050335	644.28	115.554	1173.01	-3.31138	0.101576	-32.4373	8.19418e-231	6.46886e-229	Lgals3	protein_coding
ENSMUSG00000030605	4488.64	2649.84	6327.44	-1.25399	0.0387143	-32.3895	3.85769e-230	3.03609e-228	Mfge8	protein_coding
ENSMUSG00000005312	7143.32	9333.27	4953.37	0.913322	0.0282008	32.3861	4.31249e-230	3.38366e-228	Ubqln1	protein_coding
ENSMUSG00000020978	2255.65	3310.87	1200.44	1.46114	0.0451196	32.3806	5.14915e-230	4.02779e-228	Klhdc2	protein_coding
ENSMUSG00000053332	5241.99	7091.92	3392.06	1.06292	0.0328403	32.3656	8.35987e-230	6.51943e-228	Gas5	processed_transcript
ENSMUSG00000079614	9003.17	12037.3	5969	1.01104	0.0312932	32.3083	5.35086e-229	4.16021e-227	Seh1l	protein_coding
ENSMUSG00000033732	21692.2	26742.8	16641.5	0.684073	0.0212033	32.2625	2.34729e-228	1.81947e-226	Sf3b3	protein_coding
ENSMUSG00000078566	1228.26	1959.8	496.729	1.97355	0.0611683	32.2511	3.40002e-228	2.62754e-226	Bnip3	protein_coding
ENSMUSG00000046711	2591.56	3985.69	1197.43	1.73044	0.053707	32.2162	1.04688e-227	8.06602e-226	Hmga1	protein_coding
ENSMUSG00000020077	835.753	233.942	1437.56	-2.60338	0.0807113	-32.1999	1.76871e-227	1.35868e-225	Srgn	protein_coding
ENSMUSG00000030111	589.992	1072.42	107.559	3.28515	0.101667	32.1723	4.30244e-227	3.29515e-225	A2m	protein_coding
ENSMUSG00000039741	1197.71	1950.61	444.808	2.12425	0.0660332	32.1533	7.93916e-227	6.06235e-225	Bahcc1	protein_coding
ENSMUSG00000036241	4134.14	5683.18	2585.1	1.13512	0.0353252	32.1325	1.55142e-226	1.18115e-224	Ube2r2	protein_coding
ENSMUSG00000041571	3789.97	5443.01	2136.94	1.34671	0.0419258	32.1198	2.33428e-226	1.77191e-224	Selenow	protein_coding
ENSMUSG00000021218	14907.4	19051.6	10763.2	0.823352	0.0257293	32.0005	1.07258e-224	8.11774e-223	Gdi2	protein_coding
ENSMUSG00000046718	2798.6	4056.09	1541.11	1.39365	0.043551	31.9982	1.15623e-224	8.72512e-223	Bst2	protein_coding
ENSMUSG00000035202	3438.89	4923.17	1954.62	1.33035	0.0415766	31.9962	1.23298e-224	9.27697e-223	Lars2	protein_coding
ENSMUSG00000031708	6842.4	9665.51	4019.3	1.26406	0.0395124	31.9909	1.45754e-224	1.09346e-222	Tecr	protein_coding
ENSMUSG00000017390	1036.21	1689.65	382.768	2.1339	0.0666663	31.9891	1.54547e-224	1.15604e-222	Aldoc	protein_coding
ENSMUSG00000037373	4542.6	6290.48	2794.73	1.16903	0.0366749	31.8746	6.01367e-223	4.48526e-221	Ctbp1	protein_coding
ENSMUSG00000050424	1370.19	13.1905	2727.19	-7.34066	0.206999	-31.811	4.5589e-222	3.39037e-220	Pnma5	protein_coding
ENSMUSG00000014859	7017.74	9410.87	4624.6	1.02409	0.0321929	31.8107	4.6007e-222	3.41157e-220	E2f4	protein_coding
ENSMUSG00000019432	14316.1	18626.4	10005.8	0.895866	0.0281665	31.8059	5.36361e-222	3.96583e-220	Ddx39b	protein_coding
ENSMUSG00000027536	1090.35	396.457	1784.23	-2.16043	0.0678809	-31.8026	5.96195e-222	4.39557e-220	Chmp4c	protein_coding
ENSMUSG00000029121	2730.09	4025.43	1434.76	1.48545	0.0467093	31.7995	6.57926e-222	4.8368e-220	Crmp1	protein_coding
ENSMUSG00000036390	3576.93	2146.6	5007.26	-1.2202	0.0383887	-31.7836	1.0899e-221	7.98959e-220	Gadd45a	protein_coding
ENSMUSG00000022106	1654.16	2490.56	817.754	1.60301	0.0504689	31.7568	2.55938e-221	1.87083e-219	Rcbtb2	protein_coding
ENSMUSG00000017119	7563.31	5131.97	9994.65	-0.960828	0.0303517	-31.656	6.26275e-220	4.56487e-218	Nbr1	protein_coding
ENSMUSG00000029687	7544.13	9749.44	5338.81	0.868219	0.0274475	31.6317	1.3542e-219	9.84267e-218	Ezh2	protein_coding
ENSMUSG00000021144	5245.79	7229.18	3262.4	1.14656	0.0362792	31.6031	3.3525e-219	2.42981e-217	Mta1	protein_coding
ENSMUSG00000096210	3380.12	2047.75	4712.48	-1.20075	0.038093	-31.5198	4.65338e-218	3.36315e-216	H1f0	protein_coding
ENSMUSG00000074578	2889.55	4069.78	1709.32	1.2496	0.0396562	31.5093	6.488e-218	4.67591e-216	Zfas1	protein_coding
ENSMUSG00000015745	1017.69	1680.48	354.905	2.23366	0.0708858	31.489	1.23058e-217	8.84399e-216	Plekho1	protein_coding
ENSMUSG00000039678	4607.36	2925.91	6288.8	-1.10259	0.035094	-31.4171	1.18221e-216	8.4726e-215	Tbc1d13	protein_coding
ENSMUSG00000090071	605.837	1081.27	130.402	3.02568	0.0960269	31.409	1.5269e-216	1.09124e-214	Cdk5r2	protein_coding
ENSMUSG00000032621	3942.51	5462.59	2422.43	1.1717	0.0373365	31.3813	3.64653e-216	2.59886e-214	Srek1	protein_coding
ENSMUSG00000031948	14595.3	18530.7	10659.8	0.797241	0.0254272	31.3538	8.64638e-216	6.14515e-214	Kars	protein_coding
ENSMUSG00000024201	1749.58	2656.33	842.821	1.65228	0.0527067	31.3432	1.20519e-215	8.54186e-214	Kdm4b	protein_coding
ENSMUSG00000038252	11026.4	14022.7	8030.03	0.803795	0.0256741	31.3075	3.68592e-215	2.60522e-213	Ncapd2	protein_coding
ENSMUSG00000023942	10482.9	7026.28	13939.4	-0.987488	0.0315421	-31.3067	3.78677e-215	2.66916e-213	Slc29a1	protein_coding
ENSMUSG00000073568	611.624	30.6924	1192.55	-5.15077	0.159166	-31.2877	6.85794e-215	4.82066e-213	Arl14epl	protein_coding
ENSMUSG00000027168	618.789	1093.34	144.243	2.89912	0.0924775	31.2651	1.39176e-214	9.75639e-213	Pax6	protein_coding
ENSMUSG00000097391	1506.79	2312.68	700.906	1.71748	0.0549275	31.261	1.58233e-214	1.10621e-212	Mirg	lincRNA
ENSMUSG00000007892	36190.2	47013.6	25366.8	0.889474	0.0284918	31.2186	5.9559e-214	4.15246e-212	Rplp1	protein_coding
ENSMUSG00000021242	7976.72	10361	5592.43	0.889067	0.0284798	31.2173	6.21392e-214	4.32061e-212	Npc2	protein_coding
ENSMUSG00000006494	9366.73	11937.8	6795.63	0.812355	0.026025	31.2142	6.83666e-214	4.74076e-212	Pdk1	protein_coding
ENSMUSG00000031216	543.522	57.1354	1029.91	-4.10691	0.129852	-31.1979	1.13694e-213	7.86263e-212	Stard8	protein_coding
ENSMUSG00000041287	625.819	128.767	1122.87	-3.09587	0.0988578	-31.1888	1.51091e-213	1.04208e-211	Sox15	protein_coding
ENSMUSG00000024091	8685.36	11106.6	6264.13	0.825701	0.0264892	31.1711	2.62451e-213	1.80529e-211	Vapa	protein_coding
ENSMUSG00000021765	572.612	1031.17	114.057	3.14616	0.100883	31.0667	6.78641e-212	4.65558e-210	Fst	protein_coding
ENSMUSG00000079003	4218.27	5937.49	2499.05	1.24665	0.0401504	31.0484	1.2006e-211	8.21434e-210	Samd1	protein_coding
ENSMUSG00000048897	3723.72	2289.31	5158.14	-1.17031	0.0377358	-31.0118	3.74221e-211	2.55356e-209	Zfp710	protein_coding
ENSMUSG00000028397	3478.27	4894.75	2061.79	1.2455	0.0403121	30.8953	1.38303e-209	9.41233e-208	Kdm4c	protein_coding
ENSMUSG00000033685	4820.04	2876.33	6763.75	-1.23189	0.0398988	-30.8743	2.64479e-209	1.79517e-207	Ucp2	protein_coding
ENSMUSG00000063354	1186.79	478.66	1894.93	-1.97742	0.064018	-30.8715	2.88172e-209	1.95082e-207	Slc39a4	protein_coding
ENSMUSG00000037169	4490.97	6043.21	2938.72	1.03902	0.0336585	30.8687	3.14364e-209	2.12254e-207	Mycn	protein_coding
ENSMUSG00000061517	638.431	141.966	1134.9	-2.97328	0.0961414	-30.8186	1.47741e-208	9.94908e-207	Sox21	protein_coding
ENSMUSG00000021754	2287.69	3341.09	1234.3	1.43358	0.0466322	30.7395	1.69172e-207	1.13625e-205	Map3k1	protein_coding
ENSMUSG00000067071	862.551	1449.36	275.741	2.38039	0.0773872	30.729	2.33417e-207	1.56365e-205	Hes6	protein_coding
ENSMUSG00000020869	9983.82	7274.43	12693.2	-0.80262	0.026133	-30.7126	3.86382e-207	2.58162e-205	Lrrc59	protein_coding
ENSMUSG00000006056	535.131	65.5973	1004.66	-3.87826	0.125201	-30.6394	3.66348e-206	2.4414e-204	Calcoco2	protein_coding
ENSMUSG00000023018	6321.68	8340.87	4302.49	0.954167	0.0311485	30.6325	4.5228e-206	3.00625e-204	Smarcd1	protein_coding
ENSMUSG00000003031	2192.58	3263.18	1121.98	1.53683	0.0501913	30.6161	7.47963e-206	4.95878e-204	Cdkn1b	protein_coding
ENSMUSG00000034931	4607.51	3080.2	6134.82	-0.993028	0.0324426	-30.6079	9.61697e-206	6.35935e-204	Dhx8	protein_coding
ENSMUSG00000030352	1992.49	1030.06	2954.92	-1.51707	0.0496064	-30.577	2.47275e-205	1.63093e-203	Tspan9	protein_coding
ENSMUSG00000007041	3337.28	4577.26	2097.3	1.12451	0.0368454	30.5188	1.46858e-204	9.66139e-203	Clic1	protein_coding
ENSMUSG00000031545	3650.46	5004.7	2296.23	1.1226	0.0367873	30.515	1.64709e-204	1.0808e-202	Gpat4	protein_coding
ENSMUSG00000031561	1874.43	2773	975.856	1.50362	0.0493095	30.4896	3.5807e-204	2.34362e-202	Tenm3	protein_coding
ENSMUSG00000010025	1528.26	719.806	2336.72	-1.69388	0.0556332	-30.4385	1.69901e-203	1.1092e-201	Aldh3a2	protein_coding
ENSMUSG00000026080	1083.17	403.581	1762.76	-2.11706	0.0695081	-30.4361	1.83164e-203	1.19275e-201	Chst10	protein_coding
ENSMUSG00000021589	1191.77	1887.92	495.619	1.92234	0.0631756	30.4168	3.29803e-203	2.14222e-201	Rhobtb3	protein_coding
ENSMUSG00000001542	2476.02	3620.26	1331.77	1.43966	0.0473407	30.4081	4.28802e-203	2.77822e-201	Ell2	protein_coding
ENSMUSG00000027860	1956.92	1036.94	2876.9	-1.46894	0.0484114	-30.3379	3.62317e-202	2.34156e-200	Vangl1	protein_coding
ENSMUSG00000004980	60494.1	75018.5	45969.7	0.70622	0.0232822	30.3331	4.20375e-202	2.70994e-200	Hnrnpa2b1	protein_coding
ENSMUSG00000031983	2569.06	3617.14	1520.99	1.24787	0.0411466	30.3257	5.25735e-202	3.38065e-200	2310022B05Rik	protein_coding
ENSMUSG00000041245	1490.28	685.01	2295.56	-1.7391	0.0573821	-30.2979	1.22342e-201	7.84735e-200	Wnk3	protein_coding
ENSMUSG00000005413	3972.96	5392.68	2553.24	1.07752	0.0355702	30.292	1.45975e-201	9.33984e-200	Hmox1	protein_coding
ENSMUSG00000024773	1805.03	885.454	2724.61	-1.61734	0.053385	-30.2894	1.58171e-201	1.0095e-199	Atg2a	protein_coding
ENSMUSG00000029120	576.741	117.342	1036.14	-3.1117	0.102309	-30.277	2.30347e-201	1.46651e-199	Ppp2r2c	protein_coding
ENSMUSG00000041649	1086.42	424.847	1748	-2.03225	0.0671009	-30.2669	3.12353e-201	1.98367e-199	Klf8	protein_coding
ENSMUSG00000027775	5844.54	3824.33	7864.76	-1.03895	0.0343493	-30.2461	5.87793e-201	3.7237e-199	Mfsd1	protein_coding
ENSMUSG00000022779	3612.43	2253.44	4971.41	-1.14014	0.0377211	-30.2242	1.14002e-200	7.20429e-199	Top3b	protein_coding
ENSMUSG00000030539	3122.58	1900.6	4344.56	-1.19102	0.0394059	-30.2225	1.1985e-200	7.55525e-199	Sema4b	protein_coding
ENSMUSG00000023175	16860	21424	12296.1	0.800513	0.0264975	30.2108	1.70626e-200	1.07298e-198	Bsg	protein_coding
ENSMUSG00000025967	51959.3	62611.6	41307	0.599827	0.019872	30.1845	3.78122e-200	2.372e-198	Eef1b2	protein_coding
ENSMUSG00000042367	930.068	344.964	1515.17	-2.1253	0.07039	-30.1669	6.4459e-200	4.03372e-198	Gjb3	protein_coding
ENSMUSG00000053414	3650.34	4953.07	2347.6	1.07578	0.0356611	30.1659	6.63422e-200	4.14146e-198	Hunk	protein_coding
ENSMUSG00000076437	7484.67	9731.19	5238.14	0.892844	0.0296174	30.1457	1.22116e-199	7.60468e-198	Selenoh	protein_coding
ENSMUSG00000024097	16524.6	20939	12110.2	0.789476	0.0261988	30.134	1.7374e-199	1.07934e-197	Srsf7	protein_coding
ENSMUSG00000026116	7272.47	5182.7	9362.24	-0.852507	0.0283248	-30.0971	5.28861e-199	3.27754e-197	Tmem131	protein_coding
ENSMUSG00000020451	3024.45	1843.22	4205.67	-1.18847	0.0395123	-30.0766	9.81639e-199	6.06889e-197	Limk2	protein_coding
ENSMUSG00000049866	1362.45	2095.43	629.473	1.73005	0.0575549	30.0514	2.09434e-198	1.29169e-196	Arl4c	protein_coding
ENSMUSG00000020741	4152.5	2722.02	5582.97	-1.03529	0.0344717	-30.032	3.75509e-198	2.31042e-196	Cluh	protein_coding
ENSMUSG00000022680	2625.11	1551.56	3698.67	-1.25138	0.0417153	-29.9956	1.11838e-197	6.86466e-196	Pdxdc1	protein_coding
ENSMUSG00000070348	2918.15	4035.24	1801.06	1.16218	0.0387674	29.9771	1.95374e-197	1.19635e-195	Ccnd1	protein_coding
ENSMUSG00000013787	3972.61	5353.63	2591.6	1.04549	0.0348877	29.9665	2.67948e-197	1.63684e-195	Ehmt2	protein_coding
ENSMUSG00000006333	29064.5	37434.2	20694.8	0.854457	0.0286378	29.8366	1.30985e-195	7.98264e-194	Rps9	protein_coding
ENSMUSG00000020649	7976.92	10156.6	5797.22	0.808444	0.0271027	29.8287	1.65848e-195	1.00833e-193	Rrm2	protein_coding
ENSMUSG00000005732	9665.62	12279.5	7051.73	0.799696	0.0268106	29.8275	1.7204e-195	1.04351e-193	Ranbp1	protein_coding
ENSMUSG00000022641	2692.19	1590.13	3794.25	-1.25256	0.0419986	-29.8214	2.06166e-195	1.24755e-193	Bbx	protein_coding
ENSMUSG00000038214	2767.93	3854.68	1681.19	1.19537	0.0400853	29.8193	2.19449e-195	1.3248e-193	Bend3	protein_coding
ENSMUSG00000005609	4218.04	2803.06	5633.02	-1.00586	0.0337487	-29.8035	3.5206e-195	2.12038e-193	Ctr9	protein_coding
ENSMUSG00000040717	3261.49	4535.84	1987.14	1.18878	0.0399087	29.7863	5.8787e-195	3.53232e-193	Il17rd	protein_coding
ENSMUSG00000086454	596.744	129.946	1063.54	-3.00534	0.100562	-29.7707	9.37206e-195	5.6182e-193	Platr14	processed_transcript
ENSMUSG00000030342	4521.78	3011.64	6031.93	-1.00106	0.0336909	-29.7122	5.34705e-194	3.19788e-192	Cd9	protein_coding
ENSMUSG00000040204	2199.12	3172.52	1225.73	1.36928	0.0461276	29.6821	1.3055e-193	7.78956e-192	Pclaf	protein_coding
ENSMUSG00000032216	35384	42875.2	27892.8	0.61999	0.0209055	29.6568	2.77518e-193	1.65204e-191	Nedd4	protein_coding
ENSMUSG00000029328	15596.5	19781.4	11411.7	0.793127	0.0267623	29.6359	5.1523e-193	3.06001e-191	Hnrnpdl	protein_coding
ENSMUSG00000024304	705.326	1197.99	212.662	2.47738	0.0835101	29.624	7.33142e-193	4.34416e-191	Cdh2	protein_coding
ENSMUSG00000014907	3255.04	4596.89	1913.19	1.26271	0.0426584	29.5991	1.5356e-192	9.07809e-191	Naf1	protein_coding
ENSMUSG00000041235	3381.72	4713.71	2049.73	1.19948	0.0405249	29.5973	1.6164e-192	9.53379e-191	Chd7	protein_coding
ENSMUSG00000039671	6028.92	7949.81	4108.03	0.951571	0.0321604	29.5879	2.13779e-192	1.25801e-190	Zmynd8	protein_coding
ENSMUSG00000022610	1387	2112.62	661.372	1.67076	0.0565059	29.5611	4.72815e-192	2.77598e-190	Mapk12	protein_coding
ENSMUSG00000047675	5993.31	7748.05	4238.57	0.869576	0.0294184	29.5587	5.08311e-192	2.97756e-190	Rps8	protein_coding
ENSMUSG00000040128	2556.51	3590.25	1522.77	1.23539	0.041885	29.4932	3.5148e-191	2.0542e-189	Pnrc1	protein_coding
ENSMUSG00000034247	2355.83	1363.59	3348.08	-1.29351	0.0438969	-29.4641	8.30875e-191	4.84495e-189	Plekhm1	protein_coding
ENSMUSG00000056851	23810.8	29200.3	18421.3	0.66429	0.0225463	29.4634	8.48888e-191	4.93876e-189	Pcbp2	protein_coding
ENSMUSG00000068323	1365.18	605.184	2125.17	-1.80606	0.0613342	-29.4353	1.93956e-190	1.12587e-188	Slc4a5	protein_coding
ENSMUSG00000027011	2810.53	3992.28	1628.78	1.29116	0.0438673	29.4318	2.15486e-190	1.24802e-188	Ube2e3	protein_coding
ENSMUSG00000058013	11952.8	8922.67	14983	-0.747315	0.0254035	-29.4176	3.26666e-190	1.88767e-188	Sept11	protein_coding
ENSMUSG00000022178	4325.26	5766.43	2884.09	0.998478	0.0339562	29.4043	4.83715e-190	2.78891e-188	Ajuba	protein_coding
ENSMUSG00000076441	1479.69	710.604	2248.77	-1.65723	0.0564063	-29.3721	1.24909e-189	7.18565e-188	Ass1	protein_coding
ENSMUSG00000042834	755.422	1251.25	259.595	2.25681	0.0770316	29.2679	2.66054e-188	1.5271e-186	Nrep	protein_coding
ENSMUSG00000026576	2977.02	1817.7	4136.34	-1.18447	0.0404748	-29.2625	3.11054e-188	1.78141e-186	Atp1b1	protein_coding
ENSMUSG00000030275	17169.8	12478.3	21861.2	-0.808377	0.0276346	-29.2522	4.2058e-188	2.4033e-186	Etnk1	protein_coding
ENSMUSG00000040459	9100.33	11600	6600.64	0.812901	0.0277968	29.2443	5.30367e-188	3.02392e-186	Arglu1	protein_coding
ENSMUSG00000018931	2212.3	1270.27	3154.34	-1.3098	0.0447969	-29.2354	6.88318e-188	3.91578e-186	Natd1	protein_coding
ENSMUSG00000035914	2047.85	1147.32	2948.37	-1.35899	0.0464802	-29.2343	7.11387e-188	4.03807e-186	Cd276	protein_coding
ENSMUSG00000044393	1013.82	409.248	1618.39	-1.97544	0.0675515	-29.2243	9.51748e-188	5.39051e-186	Dsg2	protein_coding
ENSMUSG00000086841	2543.4	3650.41	1436.39	1.34309	0.0460684	29.1524	7.78149e-187	4.39757e-185	2410006H16Rik	processed_transcript
ENSMUSG00000064326	2529.88	3581.58	1478.18	1.27455	0.0437649	29.121	1.94778e-186	1.09833e-184	Siva1	protein_coding
ENSMUSG00000029622	3373.92	2067.44	4680.4	-1.17694	0.0404578	-29.0891	4.92773e-186	2.77261e-184	Arpc1b	protein_coding
ENSMUSG00000025290	20048.9	24905.2	15192.6	0.7127	0.024516	29.0708	8.41024e-186	4.7217e-184	Rps24	protein_coding
ENSMUSG00000053646	1530.87	2354.34	707.4	1.72906	0.0595164	29.0456	1.75002e-185	9.80356e-184	Plxnb1	protein_coding
ENSMUSG00000001864	1970.17	1098.4	2841.93	-1.36868	0.0471472	-29.026	3.09005e-185	1.72726e-183	Aif1l	protein_coding
ENSMUSG00000074480	3731.02	5045.99	2416.06	1.06117	0.0365755	29.0123	4.60785e-185	2.57008e-183	Mex3a	protein_coding
ENSMUSG00000067261	758.401	1279.99	236.814	2.41867	0.0832893	29.0052	5.65684e-185	3.14832e-183	Foxd3	protein_coding
ENSMUSG00000044533	14034.9	18802.5	9267.33	1.01952	0.0351577	28.9984	6.88736e-185	3.82487e-183	Rps2	protein_coding
ENSMUSG00000020823	4635.99	2985.76	6286.21	-1.07274	0.0370356	-28.964	1.86846e-184	1.0354e-182	Sec14l1	protein_coding
ENSMUSG00000025794	8898.59	11290.7	6506.51	0.794529	0.0274369	28.9583	2.20769e-184	1.22075e-182	Rpl14	protein_coding
ENSMUSG00000026687	4233.8	5710.14	2757.45	1.04894	0.0362868	28.9062	9.9807e-184	5.50698e-182	Aldh9a1	protein_coding
ENSMUSG00000002006	5723.2	7463.48	3982.92	0.905191	0.0313276	28.8941	1.41796e-183	7.80701e-182	Pdzd4	protein_coding
ENSMUSG00000020300	1003.46	380.054	1626.87	-2.08744	0.0721959	-28.8922	1.49705e-183	8.22478e-182	Cpeb4	protein_coding
ENSMUSG00000056436	512.278	97.7498	926.806	-3.20835	0.110503	-28.8696	2.87749e-183	1.57752e-181	Cyct	protein_coding
ENSMUSG00000035478	6121.43	8099.06	4143.8	0.965753	0.0334639	28.8592	3.88689e-183	2.12635e-181	Mbd3	protein_coding
ENSMUSG00000055065	22993.8	27681.6	18305.9	0.596377	0.0206666	28.857	4.13856e-183	2.25921e-181	Ddx17	protein_coding
ENSMUSG00000029022	931.149	1502.48	359.822	2.05235	0.0710849	28.8545	4.45215e-183	2.42524e-181	Miip	protein_coding
ENSMUSG00000048878	3169.89	1958.12	4381.65	-1.16024	0.040238	-28.8327	8.34409e-183	4.53568e-181	Hexim1	protein_coding
ENSMUSG00000053470	6570.75	8617.88	4523.61	0.928916	0.0322474	28.8056	1.82407e-182	9.89434e-181	Kdm3a	protein_coding
ENSMUSG00000034981	532.221	112.026	952.416	-3.05584	0.105746	-28.7648	5.907e-182	3.19738e-180	Parm1	protein_coding
ENSMUSG00000002274	962.559	1554.51	370.609	2.05936	0.0716492	28.7258	1.81917e-181	9.82618e-180	Metrn	protein_coding
ENSMUSG00000032125	880.412	323.632	1437.19	-2.14013	0.0745504	-28.6807	6.64989e-181	3.58437e-179	Robo4	protein_coding
ENSMUSG00000068036	7558.14	9647.09	5469.2	0.818145	0.0285285	28.678	7.18758e-181	3.86608e-179	Afdn	protein_coding
ENSMUSG00000024213	1867.68	2687.62	1047.74	1.35623	0.0472983	28.671	8.76589e-181	4.70516e-179	Nudt3	protein_coding
ENSMUSG00000069094	2504.59	3492.41	1516.77	1.20128	0.0419195	28.6552	1.37943e-180	7.38872e-179	Pde7a	protein_coding
ENSMUSG00000055612	6349.99	8187.48	4512.5	0.858818	0.0299802	28.6459	1.80068e-180	9.62498e-179	Cdca7	protein_coding
ENSMUSG00000005718	1449.9	2160.27	739.532	1.54263	0.0538661	28.6331	2.59948e-180	1.38659e-178	Tfap4	protein_coding
ENSMUSG00000026192	6209.87	8044.19	4375.56	0.877713	0.030696	28.5934	8.11177e-180	4.31792e-178	Atic	protein_coding
ENSMUSG00000046323	535.087	107.337	962.838	-3.12966	0.108958	-28.5832	1.08779e-179	5.77837e-178	Dppa3	protein_coding
ENSMUSG00000026817	1430.72	665.578	2195.85	-1.71616	0.0601098	-28.5416	3.57139e-179	1.8932e-177	Ak1	protein_coding
ENSMUSG00000000740	2931.69	4016.31	1847.06	1.11897	0.0392293	28.5227	6.13047e-179	3.24308e-177	Rpl13	protein_coding
ENSMUSG00000041598	2456.92	1411.45	3502.38	-1.30858	0.0459079	-28.5018	1.11328e-178	5.87723e-177	Cdc42ep4	protein_coding
ENSMUSG00000028528	601.846	158.661	1045.03	-2.69665	0.0945195	-28.4531	4.45872e-178	2.34902e-176	Dnajc6	protein_coding
ENSMUSG00000037470	5109.48	3479.34	6739.62	-0.952754	0.033511	-28.4304	8.51346e-178	4.47602e-176	Uggt1	protein_coding
ENSMUSG00000026131	4735.32	3192.72	6277.93	-0.974403	0.0343083	-28.4006	1.98715e-177	1.04263e-175	Dst	protein_coding
ENSMUSG00000004558	2032.47	2912.91	1152.03	1.33575	0.0470444	28.391	2.6137e-177	1.36856e-175	Ndrg2	protein_coding
ENSMUSG00000052926	4045.78	5424.08	2667.48	1.02268	0.0360268	28.3859	3.01523e-177	1.5756e-175	Rnaseh2a	protein_coding
ENSMUSG00000045045	1120.5	1754.48	486.528	1.8432	0.0649293	28.3774	3.84219e-177	2.00364e-175	Lrfn4	protein_coding
ENSMUSG00000000628	8088.56	10278.8	5898.3	0.800785	0.0282229	28.3734	4.30349e-177	2.23965e-175	Hk2	protein_coding
ENSMUSG00000049823	861.369	1386.73	336.013	2.03577	0.0719616	28.2715	7.74332e-176	4.02167e-174	Zbtb12	protein_coding
ENSMUSG00000030357	29103.1	36018	22188.1	0.698551	0.0247258	28.2519	1.34933e-175	6.99392e-174	Fkbp4	protein_coding
ENSMUSG00000072235	4474.05	5860.69	3087.41	0.923794	0.0327011	28.2492	1.4571e-175	7.53726e-174	Tuba1a	protein_coding
ENSMUSG00000030795	19687.7	24074.8	15300.6	0.653612	0.0231465	28.238	1.99675e-175	1.0308e-173	Fus	protein_coding
ENSMUSG00000030541	7358.15	5185.62	9530.67	-0.877333	0.0311039	-28.2062	4.91131e-175	2.53031e-173	Idh2	protein_coding
ENSMUSG00000044303	439.913	49.9275	829.898	-3.98039	0.13915	-28.1803	1.01825e-174	5.23553e-173	Cdkn2a	protein_coding
ENSMUSG00000037280	453.88	64.5685	843.192	-3.64956	0.128302	-28.155	2.07913e-174	1.06688e-172	Galnt6	protein_coding
ENSMUSG00000072419	2169.89	1162.04	3177.74	-1.44756	0.0515009	-28.1039	8.788e-174	4.50047e-172	Dppa2	protein_coding
ENSMUSG00000019647	573.131	984.873	161.389	2.5886	0.0920152	28.0759	1.92885e-173	9.85828e-172	Sema6a	protein_coding
ENSMUSG00000037188	912.551	368.119	1456.98	-1.97564	0.0703316	-28.0698	2.28787e-173	1.167e-171	Grhl3	protein_coding
ENSMUSG00000022483	1222.85	1926.33	519.372	1.88267	0.067134	28.0339	6.28533e-173	3.19965e-171	Col2a1	protein_coding
ENSMUSG00000028184	1659.62	2428.3	890.946	1.44329	0.0516017	27.9662	4.18828e-172	2.12789e-170	Adgrl2	protein_coding
ENSMUSG00000022286	1217.98	559.807	1876.15	-1.73822	0.062138	-27.9628	4.60518e-172	2.33508e-170	Grhl2	protein_coding
ENSMUSG00000017146	3546.92	2330.29	4763.56	-1.03018	0.0368569	-27.9498	6.63147e-172	3.35589e-170	Brca1	protein_coding
ENSMUSG00000074794	4498.48	5889.19	3107.77	0.921278	0.0330317	27.8903	3.49832e-171	1.76686e-169	Arrdc3	protein_coding
ENSMUSG00000010755	3305.11	2016.51	4593.72	-1.18571	0.0425326	-27.8761	5.20459e-171	2.62346e-169	Cars	protein_coding
ENSMUSG00000034714	755.007	244.805	1265.21	-2.35431	0.0844039	-27.8547	9.44551e-171	4.75183e-169	Ttyh2	protein_coding
ENSMUSG00000052854	467.157	84.1628	850.152	-3.29314	0.117446	-27.8487	1.11688e-170	5.60777e-169	Nrk	protein_coding
ENSMUSG00000017929	2573.01	1583.59	3562.43	-1.1678	0.0420151	-27.7927	5.31394e-170	2.66289e-168	B4galt5	protein_coding
ENSMUSG00000040274	649.071	1086.59	211.553	2.34503	0.0844994	27.716	4.4733e-169	2.23726e-167	Cdk6	protein_coding
ENSMUSG00000020069	3509.9	4759.88	2259.92	1.07339	0.0387382	27.708	5.59899e-169	2.79481e-167	Hnrnph3	protein_coding
ENSMUSG00000069135	2202.38	3094.01	1310.74	1.23691	0.0446398	27.7069	5.7596e-169	2.8694e-167	Fgfr1op	protein_coding
ENSMUSG00000036377	592.675	1005.13	180.225	2.46158	0.0887356	27.6946	8.11302e-169	4.03402e-167	C530008M17Rik	protein_coding
ENSMUSG00000007038	2594.99	3614.85	1575.14	1.19633	0.0432202	27.6785	1.26575e-168	6.28148e-167	Neu1	protein_coding
ENSMUSG00000045896	4600.79	3144.76	6056.82	-0.944704	0.0341513	-27.6616	2.02191e-168	1.00147e-166	Paip2b	protein_coding
ENSMUSG00000073294	426.046	47.0911	805.001	-4.01616	0.142959	-27.6477	2.97554e-168	1.47097e-166	AU022751	protein_coding
ENSMUSG00000041057	7528.58	9748.37	5308.8	0.876016	0.0316886	27.6443	3.26746e-168	1.61218e-166	Wdr43	protein_coding
ENSMUSG00000021709	2055.43	2943.87	1166.99	1.33209	0.0482001	27.6343	4.30616e-168	2.1206e-166	Erbin	protein_coding
ENSMUSG00000041846	5014.26	6748.8	3279.73	1.03976	0.037637	27.6256	5.47898e-168	2.69299e-166	Ppp4r3a	protein_coding
ENSMUSG00000015647	3477.11	4651.22	2303.01	1.01279	0.0366746	27.6149	7.37863e-168	3.61976e-166	Lama5	protein_coding
ENSMUSG00000076258	1063.52	1697.34	429.71	1.97205	0.0714383	27.5926	1.36688e-167	6.69278e-166		miRNA
ENSMUSG00000019961	12910.7	16489.5	9331.86	0.820625	0.0297489	27.5849	1.68822e-167	8.2504e-166	Tmpo	protein_coding
ENSMUSG00000033307	4893.24	6961.9	2824.59	1.29887	0.0471025	27.5747	2.23846e-167	1.09187e-165	Mif	protein_coding
ENSMUSG00000031984	5010.86	6507.21	3514.51	0.887917	0.0322515	27.5307	7.52892e-167	3.66545e-165	2810004N23Rik	protein_coding
ENSMUSG00000021794	11316.7	8564.86	14068.6	-0.715509	0.0259943	-27.5255	8.69128e-167	4.22334e-165	Glud1	protein_coding
ENSMUSG00000042354	12688.7	16003.3	9374.15	0.771073	0.0280322	27.5066	1.46325e-166	7.0969e-165	Gnl3	protein_coding
ENSMUSG00000024188	5202.32	6697.88	3706.76	0.852755	0.0310237	27.4869	2.52028e-166	1.22005e-164	Luc7l	protein_coding
ENSMUSG00000064145	3564.06	2325.22	4802.9	-1.04503	0.0380204	-27.4849	2.66217e-166	1.28632e-164	Arih2	protein_coding
ENSMUSG00000056124	3482.84	2200.71	4764.97	-1.11271	0.0405515	-27.4383	9.58375e-166	4.622e-164	B4galt6	protein_coding
ENSMUSG00000017221	12621.5	9176.28	16066.7	-0.807479	0.0294644	-27.4051	2.38419e-165	1.14768e-163	Psmd3	protein_coding
ENSMUSG00000007564	9702.1	12577.6	6826.56	0.88076	0.0321538	27.392	3.41761e-165	1.64205e-163	Ppp2r1a	protein_coding
ENSMUSG00000020720	8386.76	6171.55	10602	-0.780022	0.0285338	-27.3365	1.56305e-164	7.49593e-163	Psmd12	protein_coding
ENSMUSG00000053137	851.216	1352.39	350.045	1.941	0.0710367	27.3083	3.38184e-164	1.6188e-162	Mapk11	protein_coding
ENSMUSG00000031029	15041.8	18422.8	11660.9	0.659467	0.0241532	27.3034	3.86562e-164	1.84693e-162	Eif3f	protein_coding
ENSMUSG00000048997	797.775	1284.71	310.838	2.03647	0.0745957	27.2811	7.10899e-164	3.39025e-162	Atxn7l2	protein_coding
ENSMUSG00000026824	858.868	1386.97	330.762	2.05772	0.075391	27.2764	8.09053e-164	3.85118e-162	Kcnj3	protein_coding
ENSMUSG00000034055	698.636	198.318	1198.95	-2.57444	0.094452	-27.2049	5.67664e-163	2.69714e-161	Phka1	protein_coding
ENSMUSG00000001270	2877.22	1668.64	4085.8	-1.28929	0.047415	-27.1897	8.60268e-163	4.07983e-161	Ckb	protein_coding
ENSMUSG00000018428	4464.96	3092.62	5837.3	-0.915549	0.0336883	-27.1764	1.2356e-162	5.84906e-161	Akap1	protein_coding
ENSMUSG00000041438	7207.07	9085.42	5328.71	0.76919	0.0283046	27.1752	1.27451e-162	6.02212e-161	Utp4	protein_coding
ENSMUSG00000022280	1774.42	2546.29	1002.55	1.3415	0.049384	27.162	1.82795e-162	8.62126e-161	Rnf19a	protein_coding
ENSMUSG00000020358	21908.1	26300.3	17515.9	0.58617	0.0215819	27.1602	1.91713e-162	9.02528e-161	Hnrnpab	protein_coding
ENSMUSG00000020456	6119.99	4410.03	7829.95	-0.827518	0.0304758	-27.1529	2.33992e-162	1.09955e-160	Ogdh	protein_coding
ENSMUSG00000032374	3719.33	4970.95	2467.72	1.00906	0.0371755	27.1426	3.09577e-162	1.45207e-160	Plod2	protein_coding
ENSMUSG00000031995	1263.23	596.288	1930.17	-1.68888	0.0622474	-27.1224	5.35321e-162	2.50634e-160	St14	protein_coding
ENSMUSG00000000861	597.255	1006.56	187.949	2.40378	0.0885277	27.1115	7.21165e-162	3.3703e-160	Bcl11a	protein_coding
ENSMUSG00000024206	984.255	419.443	1549.07	-1.87632	0.0691823	-27.1056	8.45576e-162	3.94454e-160	Rfx2	protein_coding
ENSMUSG00000093904	5679.93	7277.41	4082.44	0.833196	0.0307527	27.0931	1.18582e-161	5.52169e-160	Tomm20	protein_coding
ENSMUSG00000041959	1769.59	1002.98	2536.2	-1.33533	0.0492823	-27.0916	1.23685e-161	5.74888e-160	S100a10	protein_coding
ENSMUSG00000043716	17156.9	20963.9	13349.8	0.650722	0.0240263	27.0837	1.53331e-161	7.11394e-160	Rpl7	protein_coding
ENSMUSG00000019996	1772.67	987.645	2557.69	-1.36941	0.0506339	-27.0412	4.84171e-161	2.24231e-159	Map7	protein_coding
ENSMUSG00000071172	12832.4	16367.1	9297.75	0.81514	0.030217	26.9761	2.81604e-160	1.30182e-158	Srsf3	protein_coding
ENSMUSG00000028173	852.944	1370.97	334.917	2.0221	0.0749962	26.9459	6.37288e-160	2.94081e-158	Wls	protein_coding
ENSMUSG00000023902	3320.97	4645.64	1996.3	1.21623	0.0451552	26.9335	8.90292e-160	4.10094e-158	Zscan10	protein_coding
ENSMUSG00000007880	10880.6	13409.4	8351.78	0.682745	0.0253609	26.9211	1.24301e-159	5.71541e-158	Arid1a	protein_coding
ENSMUSG00000037266	7616.12	9619.24	5613.01	0.776624	0.0288592	26.9106	1.65069e-159	7.57636e-158	Rsrp1	protein_coding
ENSMUSG00000038668	608.201	174.496	1041.91	-2.55686	0.0948359	-26.9011	2.1347e-159	9.78037e-158	Lpar1	protein_coding
ENSMUSG00000002949	3906.26	5180.66	2631.86	0.975959	0.0363371	26.8579	6.81156e-159	3.11523e-157	Timm44	protein_coding
ENSMUSG00000061353	375.121	702.242	47.999	3.80003	0.139808	26.8558	7.22276e-159	3.29741e-157	Cxcl12	protein_coding
ENSMUSG00000002885	1548.93	808.89	2288.97	-1.49664	0.0557774	-26.8267	1.57705e-158	7.18692e-157	Adgre5	protein_coding
ENSMUSG00000045377	605.658	1017.76	193.555	2.37776	0.0885989	26.7986	3.35183e-158	1.52478e-156	Tmem88	protein_coding
ENSMUSG00000031479	3508.97	4636.25	2381.7	0.959837	0.0358161	26.7985	3.36821e-158	1.52952e-156	Vps36	protein_coding
ENSMUSG00000052397	6334.56	8075.64	4593.49	0.813333	0.0303935	26.7599	9.47507e-158	4.29508e-156	Ezr	protein_coding
ENSMUSG00000022237	401.833	39.5357	764.13	-4.17519	0.15297	-26.7569	1.02586e-157	4.64206e-156	Ankrd33b	protein_coding
ENSMUSG00000001472	9502.59	11990.4	7014.74	0.772839	0.0289008	26.741	1.57245e-157	7.10288e-156	Tcf25	protein_coding
ENSMUSG00000011267	1028.25	446.166	1610.33	-1.84345	0.0689554	-26.7199	2.76151e-157	1.2452e-155	Zfp296	protein_coding
ENSMUSG00000032366	3692.83	4851.65	2534	0.936024	0.0350619	26.6958	5.26337e-157	2.36916e-155	Tpm1	protein_coding
ENSMUSG00000045414	1855.09	2639.04	1071.13	1.29809	0.0487051	26.6497	1.80443e-156	8.10791e-155	Dipk2a	protein_coding
ENSMUSG00000048078	1418.64	2099.13	738.158	1.50349	0.056437	26.6356	2.62634e-156	1.17804e-154	Tenm4	protein_coding
ENSMUSG00000027660	8702.83	11428.7	5976.93	0.934108	0.0351329	26.5876	9.43404e-156	4.22424e-154	Skil	protein_coding
ENSMUSG00000003418	401.017	33.1626	768.871	-4.41987	0.162065	-26.5861	9.83045e-156	4.39407e-154	St8sia6	protein_coding
ENSMUSG00000005360	708.373	1171.74	245.005	2.2438	0.084314	26.5856	9.96649e-156	4.44713e-154	Slc1a3	protein_coding
ENSMUSG00000022816	3224.51	4282	2167.02	0.981304	0.036918	26.58	1.157e-155	5.15366e-154	Fstl1	protein_coding
ENSMUSG00000030744	65285	79682.8	50887.2	0.646606	0.0243307	26.5757	1.29663e-155	5.76563e-154	Rps3	protein_coding
ENSMUSG00000026483	392.471	47.0703	737.872	-3.89155	0.144301	-26.5583	2.0586e-155	9.13796e-154	Fam129a	protein_coding
ENSMUSG00000000544	863.652	340.757	1386.55	-2.01417	0.0757905	-26.5544	2.28165e-155	1.01106e-153	Gpa33	protein_coding
ENSMUSG00000044835	550.835	145.457	956.214	-2.69065	0.101059	-26.548	2.70952e-155	1.19859e-153	Ankrd45	protein_coding
ENSMUSG00000050708	1018.97	1565.59	472.358	1.72197	0.0648596	26.5402	3.33533e-155	1.47288e-153	Ftl1	protein_coding
ENSMUSG00000090553	4047.46	5386.37	2708.56	0.990742	0.0373571	26.5203	5.64929e-155	2.49044e-153	Snrpe	protein_coding
ENSMUSG00000007039	3206.65	4305.82	2107.47	1.0295	0.0388476	26.5004	9.60114e-155	4.22532e-153	Ddah2	protein_coding
ENSMUSG00000079584	469.819	19.2396	920.399	-5.3723	0.191941	-26.5001	9.66442e-155	4.24589e-153	Gm364	protein_coding
ENSMUSG00000038417	1625.03	907.776	2342.28	-1.36417	0.0514788	-26.4952	1.10087e-154	4.82823e-153	Fig4	protein_coding
ENSMUSG00000041734	1306.38	664.232	1948.53	-1.54768	0.0584587	-26.4676	2.29003e-154	1.00265e-152	Kirrel	protein_coding
ENSMUSG00000018677	10272.4	7416.89	13127.8	-0.823065	0.0311333	-26.4366	5.20034e-154	2.273e-152	Slc25a39	protein_coding
ENSMUSG00000051817	3218.88	4367.05	2070.7	1.07504	0.0406748	26.4293	6.30922e-154	2.75299e-152	Sox12	protein_coding
ENSMUSG00000031776	3539.49	4676.4	2402.57	0.959632	0.0363092	26.4289	6.38245e-154	2.78021e-152	Arl2bp	protein_coding
ENSMUSG00000038975	6547.89	8236.21	4859.57	0.760597	0.0288063	26.4037	1.24361e-153	5.40801e-152	Rabggtb	protein_coding
ENSMUSG00000004891	907.615	1417.96	397.273	1.82802	0.0692091	26.4011	1.33144e-153	5.78014e-152	Nes	protein_coding
ENSMUSG00000021537	2973.57	4073.03	1874.12	1.11816	0.0423742	26.3868	1.94166e-153	8.41507e-152	Cetn3	protein_coding
ENSMUSG00000035439	1474.74	2148.64	800.849	1.42037	0.0538506	26.3723	2.84594e-153	1.23134e-151	Haus8	protein_coding
ENSMUSG00000070047	7433.49	9367.12	5499.86	0.767693	0.0291133	26.369	3.10883e-153	1.34281e-151	Fat1	protein_coding
ENSMUSG00000115993	924.943	403.071	1446.81	-1.83563	0.0696632	-26.3344	7.74677e-153	3.34048e-151
ENSMUSG00000019777	8492.88	10509.8	6475.93	0.698102	0.026514	26.3295	8.81172e-153	3.79333e-151	Hdac2	protein_coding
ENSMUSG00000024026	3445.48	4587.55	2303.41	0.992573	0.0377085	26.3216	1.08543e-152	4.66479e-151	Glo1	protein_coding
ENSMUSG00000037103	3818.85	5075.67	2562.03	0.98496	0.0374841	26.2762	3.59141e-152	1.54088e-150	Dcaf15	protein_coding
ENSMUSG00000031955	4159.48	5686.07	2632.88	1.10902	0.04223	26.2608	5.38644e-152	2.30718e-150	Bcar1	protein_coding
ENSMUSG00000026309	2468.23	3387.75	1548.71	1.12719	0.0429274	26.2569	5.96531e-152	2.55086e-150	Ilkap	protein_coding
ENSMUSG00000042492	4220.73	2970.57	5470.9	-0.880091	0.033528	-26.2488	7.38114e-152	3.15105e-150	Tbc1d10b	protein_coding
ENSMUSG00000030774	3510.71	4640.62	2380.81	0.961788	0.0366482	26.2432	8.5433e-152	3.64112e-150	Pak1	protein_coding
ENSMUSG00000086290	1417.14	2058.62	775.666	1.40453	0.0535288	26.235	1.05984e-151	4.5095e-150	Snhg12	lincRNA
ENSMUSG00000039218	13908.6	17059.3	10758	0.66476	0.0253458	26.2275	1.28989e-151	5.47927e-150	Srrm2	protein_coding
ENSMUSG00000055235	446.415	784.06	108.769	2.81842	0.107162	26.2113	1.97759e-151	8.38661e-150	Wdr86	protein_coding
ENSMUSG00000039145	688.369	240.987	1135.75	-2.22135	0.0846754	-26.1992	2.71109e-151	1.14783e-149	Camk1d	protein_coding
ENSMUSG00000021182	1220.12	1813.04	627.195	1.52649	0.0582812	26.1863	3.80921e-151	1.6101e-149	Ccdc88c	protein_coding
ENSMUSG00000006728	18751.4	23090.3	14412.6	0.679497	0.0259497	26.1852	3.92138e-151	1.65478e-149	Cdk4	protein_coding
ENSMUSG00000061315	6959.26	8766.12	5152.4	0.766016	0.0292597	26.1798	4.51571e-151	1.90246e-149	Naca	protein_coding
ENSMUSG00000032224	734.696	267.645	1201.75	-2.15364	0.0821726	-26.1794	4.56511e-151	1.92012e-149	Fam81a	protein_coding
ENSMUSG00000048277	2187.57	1308.55	3066.59	-1.2262	0.0468825	-26.1523	9.27599e-151	3.89516e-149	Syngr2	protein_coding
ENSMUSG00000024070	2234.9	3067.57	1402.24	1.12741	0.0431478	26.1277	1.76484e-150	7.39877e-149	Prkd3	protein_coding
ENSMUSG00000038482	4098.17	5341.79	2854.54	0.903161	0.0345709	26.1245	1.92035e-150	8.03759e-149	Tfdp1	protein_coding
ENSMUSG00000041688	1407.45	720.269	2094.63	-1.53495	0.0588086	-26.0945	4.20761e-150	1.75822e-148	Amot	protein_coding
ENSMUSG00000015843	372.223	684.122	60.324	3.44785	0.131047	26.0927	4.40856e-150	1.83919e-148	Rxrg	protein_coding
ENSMUSG00000052957	408.102	731.67	84.533	3.07324	0.117208	26.0901	4.7233e-150	1.9673e-148	Gas1	protein_coding
ENSMUSG00000078652	9254.03	7043.47	11464.6	-0.702321	0.0269386	-26.071	7.77048e-150	3.23124e-148	Psme3	protein_coding
ENSMUSG00000032244	10319.1	12924.3	7713.92	0.744002	0.0285438	26.0652	9.04689e-150	3.75592e-148	Fem1b	protein_coding
ENSMUSG00000026662	4066.14	5327.04	2805.25	0.924134	0.035477	26.0483	1.40474e-149	5.82251e-148	Sephs1	protein_coding
ENSMUSG00000039611	575.085	974.413	175.758	2.44997	0.0939397	26.0375	1.86333e-149	7.7109e-148	Tmem246	protein_coding
ENSMUSG00000034522	1758.33	2492.27	1024.39	1.28007	0.0491583	26.0374	1.86945e-149	7.72376e-148	Zfp395	protein_coding
ENSMUSG00000021495	3478.65	4595.91	2361.39	0.959387	0.0368658	26.0232	2.70756e-149	1.11685e-147	Fam193b	protein_coding
ENSMUSG00000026520	3618.34	4774.75	2461.93	0.954448	0.0367187	25.993	5.94979e-149	2.4503e-147	Pycr2	protein_coding
ENSMUSG00000031103	589.385	166.392	1012.38	-2.58027	0.0990639	-25.9862	7.085e-149	2.91314e-147	Elf4	protein_coding
ENSMUSG00000047412	4640.05	3250.52	6029.58	-0.890379	0.0342913	-25.9646	1.24474e-148	5.10983e-147	Zbtb44	protein_coding
ENSMUSG00000067274	18110.2	22645	13575.5	0.737624	0.0284327	25.9428	2.19369e-148	8.991e-147	Rplp0	protein_coding
ENSMUSG00000022914	4857.49	3403.09	6311.89	-0.890218	0.0343583	-25.9093	5.23449e-148	2.14197e-146	Brwd1	protein_coding
ENSMUSG00000026872	509.635	887.518	131.752	2.72483	0.105011	25.8818	1.06894e-147	4.36718e-146	Zeb2	protein_coding
ENSMUSG00000025142	3498.32	2368.54	4628.11	-0.965136	0.0373267	-25.8555	2.10963e-147	8.60521e-146	Aspscr1	protein_coding
ENSMUSG00000020609	440.333	98.4038	782.263	-2.95435	0.113722	-25.8493	2.47922e-147	1.00967e-145	Apob	protein_coding
ENSMUSG00000032966	10183.7	12555.9	7811.61	0.68419	0.0264715	25.8462	2.68764e-147	1.09282e-145	Fkbp1a	protein_coding
ENSMUSG00000042606	3759.02	4900.75	2617.28	0.903881	0.0349736	25.8442	2.82819e-147	1.14815e-145	Hirip3	protein_coding
ENSMUSG00000052534	1988.26	2819.55	1156.97	1.28231	0.0496331	25.8337	3.70742e-147	1.50271e-145	Pbx1	protein_coding
ENSMUSG00000020385	2269.58	3125.33	1413.83	1.14233	0.0442976	25.7862	1.26717e-146	5.12803e-145	Clk4	protein_coding
ENSMUSG00000075602	658.468	11.0434	1305.89	-6.5056	0.225986	-25.7527	3.01e-146	1.21618e-144	Ly6a	protein_coding
ENSMUSG00000034024	29404.5	34556.8	24252.2	0.51067	0.0198355	25.7453	3.6419e-146	1.46918e-144	Cct2	protein_coding
ENSMUSG00000040028	8683.23	10688	6678.48	0.677928	0.0263573	25.7206	6.86978e-146	2.767e-144	Elavl1	protein_coding
ENSMUSG00000060510	3586.39	4738.82	2433.96	0.959967	0.0373245	25.7189	7.17762e-146	2.88646e-144	Zfp266	protein_coding
ENSMUSG00000027702	713.286	272.526	1154.05	-2.06985	0.0804404	-25.7044	1.04492e-145	4.19556e-144	Lrrc34	protein_coding
ENSMUSG00000021670	6092.91	7870.35	4315.47	0.865936	0.033722	25.6784	2.03662e-145	8.16461e-144	Hmgcr	protein_coding
ENSMUSG00000026103	5468.03	7079.74	3856.32	0.8756	0.0341184	25.6633	3.00313e-145	1.20205e-143	Gls	protein_coding
ENSMUSG00000019428	7906.46	10119.3	5693.64	0.828885	0.0323229	25.6438	4.96299e-145	1.98342e-143	Fkbp8	protein_coding
ENSMUSG00000006205	423.354	89.8787	756.829	-3.03413	0.117766	-25.6184	9.52819e-145	3.80194e-143	Htra1	protein_coding
ENSMUSG00000026814	1074.1	515.486	1632.71	-1.65699	0.0646808	-25.6079	1.24483e-144	4.9594e-143	Eng	protein_coding
ENSMUSG00000024758	7992.93	9938.64	6047.22	0.716283	0.0279788	25.6009	1.49259e-144	5.93728e-143	Rtn3	protein_coding
ENSMUSG00000034271	375.663	50.3544	700.971	-3.72626	0.143704	-25.5853	2.22133e-144	8.82239e-143	Jdp2	protein_coding
ENSMUSG00000059439	1631.8	921.475	2342.12	-1.34242	0.052508	-25.5621	4.03228e-144	1.59901e-142	Bcas3	protein_coding
ENSMUSG00000020592	1469.78	2116.99	822.558	1.36042	0.0532406	25.549	5.6371e-144	2.23196e-142	Sdc1	protein_coding
ENSMUSG00000030232	6170.37	4258.48	8082.25	-0.923223	0.036169	-25.5248	1.04524e-143	4.13214e-142	Aebp2	protein_coding
ENSMUSG00000021767	2494.75	1613.27	3376.23	-1.06365	0.041733	-25.4854	2.86024e-143	1.129e-141	Kat6b	protein_coding
ENSMUSG00000024608	28370	35380.4	21359.7	0.727508	0.0285637	25.4696	4.28029e-143	1.68694e-141	Rps14	protein_coding
ENSMUSG00000036022	2354.57	1470.22	3238.91	-1.13733	0.0446822	-25.4518	6.73779e-143	2.6514e-141	Fam122b	protein_coding
ENSMUSG00000019467	2406.43	3291.05	1521.81	1.11095	0.0436795	25.4329	1.09267e-142	4.2932e-141	Arhgef25	protein_coding
ENSMUSG00000048402	1418.36	2061.4	775.321	1.40657	0.0553608	25.4037	2.29704e-142	9.01151e-141	Gli2	protein_coding
ENSMUSG00000095597	4092.88	5368.04	2817.72	0.928745	0.0365853	25.3853	3.66299e-142	1.43483e-140	LOC102638448	transcribed_processed_pseudogene
ENSMUSG00000009575	14351.3	17334	11368.7	0.608189	0.0239588	25.3847	3.72004e-142	1.45495e-140	Cbx5	protein_coding
ENSMUSG00000045284	1007.69	443.451	1571.93	-1.81716	0.0715695	-25.3773	4.49591e-142	1.75573e-140	Dcaf12l1	protein_coding
ENSMUSG00000036553	392.804	69.5181	716.091	-3.31107	0.129422	-25.3738	4.90429e-142	1.9123e-140	Sh3tc1	protein_coding
ENSMUSG00000028330	4799.59	6160.95	3438.23	0.840571	0.033188	25.3272	1.6015e-141	6.23514e-140	Ncbp1	protein_coding
ENSMUSG00000031066	2396.44	3274.1	1518.77	1.10639	0.0436898	25.3225	1.80542e-141	7.01842e-140	Usp11	protein_coding
ENSMUSG00000051695	16202.1	20022.2	12382	0.692897	0.0273725	25.3136	2.2634e-141	8.78548e-140	Pcbp1	protein_coding
ENSMUSG00000040258	325.743	621.974	29.5122	4.28105	0.165358	25.303	2.96077e-141	1.1475e-139	Nxph4	protein_coding
ENSMUSG00000071644	9642.01	11789.5	7494.48	0.653185	0.025821	25.2966	3.48429e-141	1.34836e-139	Eef1g	protein_coding
ENSMUSG00000029068	5149.11	6560.57	3737.65	0.810922	0.0320581	25.2952	3.61064e-141	1.39515e-139	Ccnl2	protein_coding
ENSMUSG00000048251	328.838	633.358	24.3187	4.56369	0.175107	25.2847	4.70557e-141	1.8155e-139	Bcl11b	protein_coding
ENSMUSG00000029361	595.678	186.921	1004.43	-2.40575	0.094982	-25.281	5.17359e-141	1.99308e-139	Nos1	protein_coding
ENSMUSG00000020946	2893.02	1899.63	3886.42	-1.03107	0.0408169	-25.2596	8.87883e-141	3.41535e-139	Gosr2	protein_coding
ENSMUSG00000033335	2808.3	1834.63	3781.96	-1.04218	0.0413079	-25.2283	1.96119e-140	7.53268e-139	Dnm2	protein_coding
ENSMUSG00000061950	3243.83	4302.81	2184.85	0.976381	0.0387428	25.201	3.90526e-140	1.49772e-138	Ppp4r1	protein_coding
ENSMUSG00000029337	1256.26	1846.95	665.576	1.46767	0.0582391	25.1962	4.40752e-140	1.68782e-138	Fgf5	protein_coding
ENSMUSG00000019590	784.615	325.746	1243.48	-1.92254	0.0762452	-25.1955	4.48731e-140	1.71581e-138	Cyb561	protein_coding
ENSMUSG00000027610	1399.26	752.035	2046.48	-1.43989	0.0571456	-25.1916	4.95716e-140	1.89265e-138	Gss	protein_coding
ENSMUSG00000025579	2329.2	1457.51	3200.89	-1.13299	0.0450504	-25.1475	1.50424e-139	5.73467e-138	Gaa	protein_coding
ENSMUSG00000029247	17155.3	20948.5	13362.1	0.648303	0.0258115	25.1168	3.26204e-139	1.24175e-137	Paics	protein_coding
ENSMUSG00000004865	5949.78	7495.5	4404.06	0.766625	0.0305224	25.1166	3.27628e-139	1.24533e-137	Srpk1	protein_coding
ENSMUSG00000031821	2327.3	3235.86	1418.74	1.18718	0.0472695	25.1137	3.5246e-139	1.33773e-137	Gins2	protein_coding
ENSMUSG00000036499	926.692	426.231	1427.15	-1.73581	0.0691036	-25.106	4.27701e-139	1.6209e-137	Eea1	protein_coding
ENSMUSG00000024095	4339.33	5571.1	3107.55	0.841389	0.0335161	25.1037	4.52951e-139	1.71406e-137	Hnrnpll	protein_coding
ENSMUSG00000029171	1371.07	749.589	1992.55	-1.40615	0.0560651	-25.0754	9.2371e-139	3.49037e-137	Pgm1	protein_coding
ENSMUSG00000033596	3609.4	4694.89	2523.91	0.894432	0.0356938	25.0581	1.42606e-138	5.38065e-137	Rfwd3	protein_coding
ENSMUSG00000070462	2530.34	1592.83	3467.85	-1.12042	0.0447161	-25.0547	1.55153e-138	5.84548e-137	Tlnrd1	protein_coding
ENSMUSG00000006589	6058.4	8071.02	4045.78	0.994899	0.0397262	25.0436	2.05032e-138	7.71335e-137	Aprt	protein_coding
ENSMUSG00000020184	5651.67	4070.58	7232.76	-0.82839	0.0331315	-25.0027	5.71383e-138	2.14641e-136	Mdm2	protein_coding
ENSMUSG00000028047	622.967	1008.82	237.113	2.07578	0.0829862	24.9897	7.90705e-138	2.96595e-136	Thbs3	protein_coding
ENSMUSG00000040624	635.586	230.044	1041.13	-2.16306	0.0864606	-24.9846	8.98579e-138	3.36567e-136	Plekhg1	protein_coding
ENSMUSG00000057982	926.483	431.549	1421.42	-1.71226	0.0684994	-24.9842	9.08504e-138	3.39788e-136	Zfp809	protein_coding
ENSMUSG00000028849	2728.66	3778.59	1678.72	1.16829	0.0467905	24.9675	1.37738e-137	5.14404e-136	Map7d1	protein_coding
ENSMUSG00000021175	1041.5	1554.7	528.306	1.55157	0.0622331	24.9251	3.97326e-137	1.48171e-135	Cdca7l	protein_coding
ENSMUSG00000018160	4000.44	2814.55	5186.32	-0.880718	0.035357	-24.9086	6.00095e-137	2.23463e-135	Med1	protein_coding
ENSMUSG00000022037	610.066	221.517	998.615	-2.15746	0.0865756	-24.8852	1.07556e-136	3.99937e-135	Clu	protein_coding
ENSMUSG00000020790	3186.08	2178.58	4193.59	-0.943484	0.0379222	-24.8785	1.27035e-136	4.71684e-135	Ankfy1	protein_coding
ENSMUSG00000024987	631.02	234.792	1027.25	-2.11541	0.0849813	-24.8609	1.97118e-136	7.30844e-135	Cyp26a1	protein_coding
ENSMUSG00000030189	11757.9	14186.9	9328.93	0.604439	0.0243165	24.8571	2.16843e-136	8.02821e-135	Ybx3	protein_coding
ENSMUSG00000057000	1005.06	7.14199	2002.99	-7.53023	0.25195	-24.8492	2.6406e-136	9.76222e-135	Nxf3	protein_coding
ENSMUSG00000031885	4235.02	5514.21	2955.82	0.898503	0.0361755	24.837	3.57506e-136	1.31979e-134	Cbfb	protein_coding
ENSMUSG00000038507	983.882	436.643	1531.12	-1.80071	0.0724717	-24.8345	3.79995e-136	1.40079e-134	Parp12	protein_coding
ENSMUSG00000024186	394.456	702.559	86.3537	2.98301	0.120057	24.7331	4.70755e-135	1.73288e-133	Rgs11	protein_coding
ENSMUSG00000002395	2854.96	3975.14	1734.77	1.19384	0.0482894	24.7217	6.25655e-135	2.29978e-133	Use1	protein_coding
ENSMUSG00000025451	2928.04	4083.31	1772.76	1.20124	0.0485938	24.719	6.68824e-135	2.45494e-133	Paip1	protein_coding
ENSMUSG00000024122	2815.64	1879.74	3751.54	-0.995517	0.0402771	-24.7155	7.28207e-135	2.66909e-133	Pdpk1	protein_coding
ENSMUSG00000004151	628.101	1024.98	231.221	2.13343	0.0862929	24.6985	1.10976e-134	4.06179e-133	Etv1	protein_coding
ENSMUSG00000033837	1347.61	1934.02	761.195	1.34169	0.0543531	24.6814	1.69436e-134	6.19262e-133	Foxh1	protein_coding
ENSMUSG00000008668	5699.69	7369.52	4029.86	0.869773	0.0352506	24.6737	2.04802e-134	7.47456e-133	Rps18	protein_coding
ENSMUSG00000082632	417.306	734.496	100.117	2.84141	0.114828	24.6545	3.29141e-134	1.19954e-132		processed_pseudogene
ENSMUSG00000034926	6278.76	8054.27	4503.25	0.837907	0.0339891	24.652	3.50171e-134	1.27437e-132	Dhcr24	protein_coding
ENSMUSG00000023927	1095.57	1637.06	554.069	1.55669	0.0632276	24.6145	8.82791e-134	3.20818e-132	Satb1	protein_coding
ENSMUSG00000034187	3206.61	2216.83	4196.39	-0.919423	0.0373649	-24.6057	1.09749e-133	3.98279e-132	Nsf	protein_coding
ENSMUSG00000025006	441.336	115.877	766.796	-2.69566	0.109178	-24.5993	1.28436e-133	4.65436e-132	Sorbs1	protein_coding
ENSMUSG00000027404	14549	17888.8	11209.2	0.673911	0.0274006	24.5947	1.43947e-133	5.20911e-132	Snrpb	protein_coding
ENSMUSG00000020594	7468.78	9380.91	5556.65	0.754833	0.0307255	24.5669	2.85341e-133	1.03113e-131	Pum2	protein_coding
ENSMUSG00000034165	4335.71	3030.41	5641	-0.895385	0.0364515	-24.5631	3.13253e-133	1.1304e-131	Ccnd3	protein_coding
ENSMUSG00000028010	2968.46	3911.56	2025.36	0.948152	0.0386169	24.5522	4.09998e-133	1.47743e-131	Gar1	protein_coding
ENSMUSG00000031701	10600.5	12923.5	8277.57	0.642345	0.026184	24.5319	6.7454e-133	2.4273e-131	Dnaja2	protein_coding
ENSMUSG00000071337	2231.65	3134.67	1328.63	1.23545	0.0504702	24.4774	2.574e-132	9.24945e-131	Tia1	protein_coding
ENSMUSG00000036371	50013.9	58401.8	41625.9	0.488363	0.0199689	24.4562	4.32489e-132	1.55194e-130	Serbp1	protein_coding
ENSMUSG00000019851	523.354	171.596	875.113	-2.33092	0.0951634	-24.4443	5.78277e-132	2.07219e-130	Perp	protein_coding
ENSMUSG00000021848	6665.3	8342.22	4988.39	0.741236	0.0303542	24.4194	1.06379e-131	3.80664e-130	Otx2	protein_coding
ENSMUSG00000056735	422.737	730.743	114.73	2.64252	0.107908	24.4178	1.10748e-131	3.95747e-130	A930024E05Rik	processed_transcript
ENSMUSG00000040097	918.97	1389.24	448.703	1.6238	0.0665061	24.4078	1.41217e-131	5.03921e-130	Flywch1	protein_coding
ENSMUSG00000050730	1182.06	621.447	1742.66	-1.48271	0.0607484	-24.4006	1.6839e-131	6.00052e-130	Arhgap42	protein_coding
ENSMUSG00000000276	830.285	316.516	1344.05	-2.07191	0.0848668	-24.3932	2.02143e-131	7.1933e-130	Dgke	protein_coding
ENSMUSG00000044600	2857.17	3813.81	1900.53	1.00341	0.0411616	24.3766	3.03146e-131	1.07726e-129	Smim7	protein_coding
ENSMUSG00000042312	363.952	59.8939	668.01	-3.41577	0.13888	-24.3542	5.23499e-131	1.85773e-129	S100a13	protein_coding
ENSMUSG00000028423	6952.42	8667.31	5237.53	0.726011	0.0298137	24.3515	5.59256e-131	1.98188e-129	Nfx1	protein_coding
ENSMUSG00000022234	27681	32466.8	22895.3	0.503731	0.0207049	24.329	9.66537e-131	3.42048e-129	Cct5	protein_coding
ENSMUSG00000020265	5883.15	7318.21	4448.1	0.717747	0.0295075	24.3241	1.08992e-130	3.85181e-129	Sumo3	protein_coding
ENSMUSG00000025266	6124.62	4390.98	7858.26	-0.838672	0.0344849	-24.3196	1.21508e-130	4.2882e-129	Gnl3l	protein_coding
ENSMUSG00000020483	6913.16	4906.4	8919.91	-0.86132	0.0354221	-24.3156	1.34144e-130	4.72766e-129	Dynll2	protein_coding
ENSMUSG00000003868	8364.72	10848.5	5880.98	0.882356	0.0362926	24.3121	1.45918e-130	5.13556e-129	Ruvbl2	protein_coding
ENSMUSG00000017009	2561.68	1702.03	3421.32	-1.0056	0.0413655	-24.3089	1.57864e-130	5.54839e-129	Sdc4	protein_coding
ENSMUSG00000034525	2023.63	2769.93	1277.33	1.11454	0.04589	24.2858	2.76993e-130	9.72204e-129	Ice1	protein_coding
ENSMUSG00000032359	559.447	195.092	923.801	-2.22579	0.0915962	-24.2599	5.20331e-130	1.82379e-128	Ctsh	protein_coding
ENSMUSG00000036940	9896.27	12044	7748.56	0.635849	0.0262173	24.253	6.14879e-130	2.15225e-128	Kdm1a	protein_coding
ENSMUSG00000037995	1127.02	1652.51	601.516	1.4531	0.0599664	24.2271	1.15267e-129	4.02917e-128	Igsf9	protein_coding
ENSMUSG00000006273	12112	14518.1	9705.83	0.580636	0.0239813	24.212	1.66195e-129	5.80145e-128	Atp6v1b2	protein_coding
ENSMUSG00000073684	825.063	1266	384.127	1.71275	0.0707139	24.2106	1.7191e-129	5.99278e-128	Faap20	protein_coding
ENSMUSG00000020936	6650.15	5027.38	8272.92	-0.718071	0.029705	-24.1732	4.26144e-129	1.48352e-127	Nmt1	protein_coding
ENSMUSG00000036748	3679.04	4803.72	2554.36	0.909994	0.037659	24.1637	5.36502e-129	1.86518e-127	Cuedc2	protein_coding
ENSMUSG00000048373	328.597	44.5695	612.624	-3.69849	0.150884	-24.147	8.03273e-129	2.78885e-127	Fgfbp1	protein_coding
ENSMUSG00000024515	3447.62	4480.15	2415.08	0.890523	0.0368909	24.1389	9.76295e-129	3.38497e-127	Smad4	protein_coding
ENSMUSG00000024007	4329.58	5575.23	3083.93	0.853278	0.0353519	24.1364	1.03755e-128	3.59249e-127	Ppil1	protein_coding
ENSMUSG00000022885	1032.99	1546.5	519.489	1.56829	0.0650268	24.1114	1.89886e-128	6.56591e-127	St6gal1	protein_coding
ENSMUSG00000040331	5450.51	6873.72	4027.3	0.770551	0.0319628	24.1075	2.08379e-128	7.19566e-127	Nsmce4a	protein_coding
ENSMUSG00000027852	6346.17	7933.58	4758.77	0.736802	0.0305697	24.1022	2.37141e-128	8.17784e-127	Nras	protein_coding
ENSMUSG00000020674	1909.36	2619.46	1199.27	1.12479	0.0466768	24.096	2.75409e-128	9.48478e-127	Pxdn	protein_coding
ENSMUSG00000034168	3191.16	4192.7	2189.63	0.935951	0.0388695	24.0788	4.17157e-128	1.43472e-126	Irf2bpl	protein_coding
ENSMUSG00000017453	1594.1	2256.79	931.405	1.27341	0.0528846	24.0767	4.38433e-128	1.50587e-126	Pipox	protein_coding
ENSMUSG00000044254	289.706	550.174	29.2372	4.12032	0.167534	24.0581	6.8754e-128	2.35832e-126	Pcsk9	protein_coding
ENSMUSG00000105558	1343.68	2050.51	636.858	1.6793	0.0698036	24.0522	7.91173e-128	2.71016e-126
ENSMUSG00000041203	3725.97	4945.61	2506.33	0.979036	0.0407265	24.0388	1.09254e-127	3.7375e-126	Trir	protein_coding
ENSMUSG00000064370	85272.9	68092.5	102453	-0.589065	0.0245154	-24.0283	1.40698e-127	4.80678e-126	CYTB	protein_coding
ENSMUSG00000024240	1066.77	1578.99	554.539	1.50423	0.0626703	23.9968	3.00031e-127	1.02366e-125	Epc1	protein_coding
ENSMUSG00000063445	1357.22	1964.9	749.543	1.3861	0.057768	23.9909	3.46282e-127	1.17989e-125	Nmral1	protein_coding
ENSMUSG00000084883	1726.98	2450.93	1003.02	1.28546	0.0535897	23.9849	4.00064e-127	1.36133e-125	Ccdc85c	protein_coding
ENSMUSG00000031451	1012.35	507.646	1517.05	-1.57313	0.0655906	-23.9752	5.05196e-127	1.7168e-125	Gas6	protein_coding
ENSMUSG00000047632	307.701	565.341	50.0609	3.42966	0.141746	23.9566	7.8916e-127	2.67824e-125	Fgfbp3	protein_coding
ENSMUSG00000031781	8079.39	10034.3	6124.47	0.71165	0.0297168	23.9476	9.79075e-127	3.31838e-125	Ciapin1	protein_coding
ENSMUSG00000025362	13955.2	16970.2	10940.3	0.632935	0.0264312	23.9465	1.00562e-126	3.40387e-125	Rps26	protein_coding
ENSMUSG00000042650	7021.29	8630.02	5412.56	0.672626	0.0281423	23.9008	3.00763e-126	1.01669e-124	Alkbh5	protein_coding
ENSMUSG00000032336	3701.1	2626.18	4776.01	-0.861746	0.036059	-23.8976	3.24588e-126	1.09578e-124	Nptn	protein_coding
ENSMUSG00000074682	2070.37	2923.38	1217.36	1.2603	0.0527804	23.8765	5.37322e-126	1.81157e-124	Zcchc3	protein_coding
ENSMUSG00000096175	813.799	7.13679	1620.46	-7.24109	0.253842	-23.8719	6.00491e-126	2.02189e-124	Gm21761	protein_coding
ENSMUSG00000026987	1316.92	746.708	1887.13	-1.33383	0.0558807	-23.8646	7.15179e-126	2.4049e-124	Baz2b	protein_coding
ENSMUSG00000033318	963.224	1441.45	485.002	1.56519	0.0656099	23.8492	1.03135e-125	3.46352e-124	Gstt2	protein_coding
ENSMUSG00000023348	1532.74	2203	862.491	1.34873	0.0565585	23.8438	1.17458e-125	3.93937e-124	Trip6	protein_coding
ENSMUSG00000062761	2224.15	2994.31	1454	1.04024	0.0436641	23.8227	1.94385e-125	6.5109e-124	Zfp512	protein_coding
ENSMUSG00000027233	489.997	151.23	828.764	-2.43043	0.10182	-23.8126	2.47132e-125	8.26684e-124	Patl2	protein_coding
ENSMUSG00000037149	9191.44	11191.5	7191.36	0.637668	0.0267788	23.8123	2.48919e-125	8.31577e-124	Ddx1	protein_coding
ENSMUSG00000003808	5231.16	6804.41	3657.91	0.894325	0.0375578	23.8117	2.52658e-125	8.42972e-124	Farsa	protein_coding
ENSMUSG00000099708	313.751	31.0412	596.462	-4.14514	0.170156	-23.7611	8.44638e-125	2.8144e-123		antisense
ENSMUSG00000014813	355.587	699.19	11.984	5.57733	0.217626	23.759	8.8695e-125	2.95155e-123	Stc1	protein_coding
ENSMUSG00000032387	11286.3	13734.3	8838.3	0.635505	0.0267559	23.7519	1.05009e-124	3.4899e-123	Rbpms2	protein_coding
ENSMUSG00000021835	496.049	151.921	840.178	-2.44281	0.102636	-23.7441	1.26508e-124	4.19899e-123	Bmp4	protein_coding
ENSMUSG00000034640	4751.1	6229.68	3272.52	0.927488	0.0390772	23.7344	1.59075e-124	5.27311e-123	Tiparp	protein_coding
ENSMUSG00000060461	24779.6	19792.7	29766.6	-0.58843	0.0248026	-23.7245	2.01414e-124	6.66796e-123	Dppa5a	protein_coding
ENSMUSG00000043384	3826.44	2687.16	4965.72	-0.884797	0.0373015	-23.7195	2.26968e-124	7.50428e-123	Gprasp1	protein_coding
ENSMUSG00000028633	5151.27	6436.76	3865.78	0.734933	0.0309851	23.7187	2.31279e-124	7.63698e-123	Ctps	protein_coding
ENSMUSG00000027999	1801.46	2568.06	1034.85	1.30709	0.0551479	23.6994	3.65453e-124	1.20519e-122	Pla2g12a	protein_coding
ENSMUSG00000040699	3813.21	4944.37	2682.05	0.881353	0.0372009	23.6913	4.42941e-124	1.45886e-122	Limd2	protein_coding
ENSMUSG00000005374	3146.7	4084.13	2209.26	0.885389	0.0373833	23.6836	5.31897e-124	1.7496e-122	Tbl2	protein_coding
ENSMUSG00000029147	9456.89	11433.1	7480.71	0.611558	0.0258256	23.6802	5.76366e-124	1.89345e-122	Ppm1g	protein_coding
ENSMUSG00000031917	4870.93	6150.68	3591.17	0.775418	0.0327497	23.6769	6.24034e-124	2.04742e-122	Nip7	protein_coding
ENSMUSG00000029267	11360.5	8541.17	14179.9	-0.730688	0.0308688	-23.6706	7.2352e-124	2.3708e-122	Mtf2	protein_coding
ENSMUSG00000029407	3734.64	2665.05	4804.22	-0.849096	0.035875	-23.6676	7.77852e-124	2.54558e-122	Uso1	protein_coding
ENSMUSG00000041459	14554.2	17701.7	11406.7	0.633601	0.0267762	23.6628	8.71889e-124	2.84969e-122	Tardbp	protein_coding
ENSMUSG00000020372	111906	132329	91482.8	0.532309	0.0225068	23.651	1.15345e-123	3.76516e-122	Rack1	protein_coding
ENSMUSG00000006517	2400.22	3292.3	1508.14	1.12391	0.0475742	23.6232	2.2243e-123	7.25144e-122	Mvd	protein_coding
ENSMUSG00000033060	587.627	222.195	953.059	-2.08535	0.0882926	-23.5877	5.15868e-123	1.67965e-121	Lmo7	protein_coding
ENSMUSG00000040658	1547.96	2218.58	877.341	1.33438	0.0565742	23.5838	5.64612e-123	1.83603e-121	Dnph1	protein_coding
ENSMUSG00000025374	1618.38	2259.88	976.888	1.20717	0.051199	23.5759	6.8141e-123	2.21303e-121	Nabp2	protein_coding
ENSMUSG00000024665	5615.37	7009.62	4221.11	0.731087	0.0310128	23.5735	7.20293e-123	2.33635e-121	Fads2	protein_coding
ENSMUSG00000058704	2137.43	2880.27	1394.6	1.04448	0.0443105	23.5707	7.70167e-123	2.49497e-121	Memo1	protein_coding
ENSMUSG00000028798	8021.88	9903.61	6140.15	0.68917	0.0292393	23.5699	7.84317e-123	2.53761e-121	Eif3i	protein_coding
ENSMUSG00000031229	10344.1	7641.69	13046.5	-0.770891	0.0327128	-23.5653	8.75704e-123	2.82971e-121	Atrx	protein_coding
ENSMUSG00000028961	5545.37	7220	3870.74	0.89821	0.0381305	23.556	1.08964e-122	3.51659e-121	Pgd	protein_coding
ENSMUSG00000024177	1564.08	2185.31	942.848	1.20976	0.0514333	23.5188	2.62095e-122	8.43734e-121	Nme4	protein_coding
ENSMUSG00000086324	804.491	1238.05	370.93	1.72961	0.0735093	23.5188	2.61809e-122	8.43734e-121		antisense
ENSMUSG00000024817	4307.81	5452.58	3163.03	0.7849	0.0333979	23.5012	3.96185e-122	1.2738e-120	Uhrf2	protein_coding
ENSMUSG00000001827	827.85	386.685	1269.02	-1.70632	0.0726331	-23.4793	6.63765e-122	2.13144e-120	Folr1	protein_coding
ENSMUSG00000019982	584.294	947.647	220.94	2.08485	0.0887469	23.4684	8.57207e-122	2.74917e-120	Myb	protein_coding
ENSMUSG00000048874	6816.71	5245.27	8388.15	-0.676764	0.0288566	-23.4525	1.24724e-121	3.99506e-120	Phf3	protein_coding
ENSMUSG00000022949	511.929	178.326	845.533	-2.22661	0.0947873	-23.4479	1.38739e-121	4.43843e-120	Clic6	protein_coding
ENSMUSG00000036840	1366.71	1934.96	798.456	1.27335	0.0543821	23.4122	3.21239e-121	1.02641e-119	Siah1a	protein_coding
ENSMUSG00000003848	4159.06	5332.57	2985.55	0.835911	0.0357128	23.4062	3.69853e-121	1.18026e-119	Nob1	protein_coding
ENSMUSG00000045410	561.945	905.931	217.96	2.0407	0.087107	23.404	3.89386e-121	1.24105e-119	Akr1e1	protein_coding
ENSMUSG00000057093	431.375	124.146	738.603	-2.54482	0.108393	-23.4036	3.92614e-121	1.24979e-119	Zfp607b	protein_coding
ENSMUSG00000024827	5492.89	4025.46	6960.33	-0.789243	0.0337269	-23.4007	4.20538e-121	1.33702e-119	Gldc	protein_coding
ENSMUSG00000015748	3171.54	4133.32	2209.76	0.902355	0.0385694	23.3951	4.79128e-121	1.52141e-119	Prpf3	protein_coding
ENSMUSG00000061613	1865.52	2543.01	1188.03	1.09578	0.0468372	23.3941	4.90199e-121	1.55464e-119	U2af1	protein_coding
ENSMUSG00000026107	2149.11	1283.95	3014.28	-1.22797	0.0524869	-23.3936	4.96699e-121	1.57331e-119	Nabp1	protein_coding
ENSMUSG00000046000	550.285	195.715	904.855	-2.19049	0.0935265	-23.3839	6.23865e-121	1.97368e-119	Naa11	protein_coding
ENSMUSG00000026034	5343	6879.8	3806.21	0.852938	0.0364859	23.377	7.33356e-121	2.31721e-119	Clk1	protein_coding
ENSMUSG00000055116	935.204	456.912	1413.49	-1.62198	0.0693993	-23.3618	1.04635e-120	3.30213e-119	Arntl	protein_coding
ENSMUSG00000097504	1132.35	1644.58	620.126	1.4023	0.0600811	23.3359	1.91489e-120	6.03568e-119		lincRNA
ENSMUSG00000026463	390.212	95.2628	685.162	-2.80844	0.119803	-23.3318	2.10695e-120	6.6329e-119	Atp2b4	protein_coding
ENSMUSG00000015202	1394.42	1995.42	793.411	1.32678	0.0568676	23.3281	2.30004e-120	7.23188e-119	Cnksr3	protein_coding
ENSMUSG00000048696	1923.6	2628.43	1218.78	1.10642	0.0474538	23.3143	3.17218e-120	9.96189e-119	Mex3d	protein_coding
ENSMUSG00000031954	9581.48	11837.9	7325.02	0.692042	0.0296862	23.3119	3.36099e-120	1.05419e-118	Cfdp1	protein_coding
ENSMUSG00000001416	24609.5	28832.5	20386.6	0.499834	0.0214795	23.2702	8.87693e-120	2.7809e-118	Cct3	protein_coding
ENSMUSG00000047832	3294.41	4272.48	2316.34	0.881888	0.0379033	23.2664	9.71384e-120	3.03936e-118	Cdca4	protein_coding
ENSMUSG00000022464	10038	7869.31	12206.8	-0.632885	0.0272092	-23.2598	1.13151e-119	3.53609e-118	Slc38a4	protein_coding
ENSMUSG00000024012	5722.36	7274.69	4170.03	0.801954	0.0344972	23.2468	1.53415e-119	4.78854e-118	Mtch1	protein_coding
ENSMUSG00000009470	10226.3	13082.1	7370.53	0.826812	0.0355828	23.2362	1.96281e-119	6.11904e-118	Tnpo1	protein_coding
ENSMUSG00000074269	425.155	120.617	729.694	-2.56786	0.110171	-23.2316	2.18507e-119	6.80368e-118	Rec114	protein_coding
ENSMUSG00000040183	1445.06	2050.55	839.562	1.28473	0.0553174	23.2221	2.72626e-119	8.47849e-118	Ankrd6	protein_coding
ENSMUSG00000026827	3378.45	4369.65	2387.25	0.870963	0.037514	23.2166	3.09329e-119	9.6083e-118	Gpd2	protein_coding
ENSMUSG00000038976	1333.81	765.526	1902.09	-1.30924	0.0564605	-23.1843	6.55354e-119	2.03318e-117	Ppp1r9b	protein_coding
ENSMUSG00000047407	6442.19	7977.31	4907.07	0.700349	0.0302286	23.1683	9.50271e-119	2.94458e-117	Tgif1	protein_coding
ENSMUSG00000030067	2394.18	3168.63	1619.73	0.966562	0.0417194	23.1674	9.71583e-119	3.00698e-117	Foxp1	protein_coding
ENSMUSG00000042190	313.559	45.6121	581.507	-3.58963	0.152815	-23.1659	1.00567e-118	3.10872e-117	Cmklr1	protein_coding
ENSMUSG00000034673	2930.29	3861.56	1999.01	0.948565	0.0409478	23.1646	1.03536e-118	3.19666e-117	Pbx2	protein_coding
ENSMUSG00000024459	1012.82	464.439	1561.19	-1.73958	0.0750825	-23.1587	1.1874e-118	3.66167e-117	H2-M5	protein_coding
ENSMUSG00000026554	3146.11	4064.37	2227.84	0.866336	0.0374256	23.1478	1.52977e-118	4.71181e-117	Dcaf8	protein_coding
ENSMUSG00000018583	15412.9	18236.2	12589.6	0.5343	0.0230947	23.1351	2.05249e-118	6.31425e-117	G3bp1	protein_coding
ENSMUSG00000028165	1323.42	1891.22	755.613	1.31967	0.0570637	23.1233	2.70002e-118	8.29633e-117	Cisd2	protein_coding
ENSMUSG00000022016	3816.45	2658.23	4974.67	-0.902808	0.0390547	-23.1159	3.20627e-118	9.84012e-117	Akap11	protein_coding
ENSMUSG00000002059	1222.72	1778.71	666.727	1.41042	0.06105	23.0989	4.74787e-118	1.45539e-116	Rab34	protein_coding
ENSMUSG00000097906	4023.46	5170.18	2876.74	0.844668	0.0365891	23.0849	6.56207e-118	2.00911e-116		processed_pseudogene
ENSMUSG00000019558	3103.16	2131.22	4075.1	-0.933672	0.0404514	-23.0805	7.2736e-118	2.2243e-116	Slc6a8	protein_coding
ENSMUSG00000007850	21111.7	25180	17043.4	0.562769	0.0243838	23.0796	7.42222e-118	2.26705e-116	Hnrnph1	protein_coding
ENSMUSG00000037434	1344.52	778.861	1910.18	-1.29035	0.0559521	-23.0575	1.23565e-117	3.7697e-116	Slc30a1	protein_coding
ENSMUSG00000028760	4022.45	5143.33	2901.57	0.824911	0.0357786	23.0557	1.29033e-117	3.93183e-116	Eif4g3	protein_coding
ENSMUSG00000022185	9997.96	12155.1	7840.86	0.632016	0.027422	23.0478	1.54921e-117	4.71508e-116	Acin1	protein_coding
ENSMUSG00000002477	4755.21	6088.31	3422.11	0.830317	0.0360444	23.0357	2.04591e-117	6.21941e-116	Snrpd1	protein_coding
ENSMUSG00000059751	7588.58	9499.73	5677.42	0.741974	0.0322117	23.0342	2.11732e-117	6.42887e-116		processed_pseudogene
ENSMUSG00000109176	318.442	43.4557	593.429	-3.68078	0.157446	-23.0336	2.14963e-117	6.51929e-116
ENSMUSG00000027244	2005.54	1295.07	2716	-1.06647	0.0463208	-23.0218	2.8207e-117	8.54437e-116	Atg13	protein_coding
ENSMUSG00000047153	1679.18	2329.6	1028.76	1.17635	0.0511292	23.0056	4.0944e-117	1.2388e-115	Khnyn	protein_coding
ENSMUSG00000085412	1795.2	1134.91	2455.48	-1.11097	0.0483155	-22.9919	5.6122e-117	1.69602e-115	Halr1	lincRNA
ENSMUSG00000051375	1559.07	2171.8	946.33	1.19552	0.0520089	22.9848	6.61258e-117	1.99599e-115	Pcdh1	protein_coding
ENSMUSG00000005397	1156.37	628.085	1684.65	-1.41834	0.0616999	-22.982	7.05523e-117	2.1271e-115	Nid1	protein_coding
ENSMUSG00000006412	3509.26	4543.5	2475.02	0.875203	0.0380833	22.9809	7.23812e-117	2.17968e-115	Pfdn2	protein_coding
ENSMUSG00000007872	821.458	1245.62	397.291	1.64068	0.0714281	22.9611	1.14096e-116	3.43185e-115	Id3	protein_coding
ENSMUSG00000020387	1508.5	2102.99	914.016	1.19913	0.0522372	22.9535	1.35969e-116	4.08497e-115	Jade2	protein_coding
ENSMUSG00000051451	2207.16	2952.46	1461.86	1.01238	0.0441256	22.9422	1.76358e-116	5.29218e-115	Crebzf	protein_coding
ENSMUSG00000075229	2611.34	3496.68	1726	1.01681	0.044331	22.9361	2.02718e-116	6.07609e-115	Ccdc58	protein_coding
ENSMUSG00000066705	5148.17	6541.91	3754.43	0.800321	0.0349407	22.9049	4.15012e-116	1.24247e-114	Fxyd6	protein_coding
ENSMUSG00000060098	4744.21	6036.27	3452.15	0.805157	0.0351754	22.8896	5.9031e-116	1.76522e-114	Prmt7	protein_coding
ENSMUSG00000043252	2688.36	1822.28	3554.44	-0.962262	0.0420731	-22.8702	9.20935e-116	2.75069e-114	Tmem64	protein_coding
ENSMUSG00000024663	618.255	233.801	1002.71	-2.08506	0.0910668	-22.8685	9.57295e-116	2.85597e-114	Rab3il1	protein_coding
ENSMUSG00000073433	362.449	626.779	98.1183	2.64248	0.115205	22.8591	1.18633e-115	3.53514e-114	Arhgdig	protein_coding
ENSMUSG00000040498	295.074	29.2566	560.892	-4.13282	0.176177	-22.8551	1.29891e-115	3.86614e-114	Igsf23	protein_coding
ENSMUSG00000036442	2562.41	3419.78	1705.04	1.00223	0.0438579	22.851	1.42903e-115	4.24851e-114	Thap11	protein_coding
ENSMUSG00000005533	1878.07	2540.31	1215.82	1.06108	0.0465292	22.8034	4.24614e-115	1.26092e-113	Igf1r	protein_coding
ENSMUSG00000043445	2272.67	3135.52	1409.81	1.1504	0.0504655	22.7947	5.17263e-115	1.53427e-113	Pgp	protein_coding
ENSMUSG00000035000	680.94	291.063	1070.82	-1.86776	0.0818753	-22.7932	5.35298e-115	1.58593e-113	Dpp4	protein_coding
ENSMUSG00000025856	1156.59	641.005	1672.18	-1.37864	0.0604786	-22.79	5.76187e-115	1.7051e-113	Pdgfa	protein_coding
ENSMUSG00000023092	3298.45	2349.82	4247.09	-0.852825	0.037423	-22.7881	6.01623e-115	1.77832e-113	Fhl1	protein_coding
ENSMUSG00000055320	6138	4698.02	7577.99	-0.689157	0.0302634	-22.7717	8.74166e-115	2.58095e-113	Tead1	protein_coding
ENSMUSG00000046668	2711.2	3564.34	1858.06	0.938219	0.0412023	22.7704	9.00325e-115	2.65513e-113	Cxxc5	protein_coding
ENSMUSG00000029651	356.195	85.5924	626.798	-2.83124	0.123807	-22.7458	1.57764e-114	4.64726e-113	Mtus2	protein_coding
ENSMUSG00000022351	4968.1	6248.38	3687.83	0.75997	0.033419	22.7405	1.78262e-114	5.24503e-113	Sqle	protein_coding
ENSMUSG00000063882	4736.81	5995.48	3478.13	0.784615	0.0345422	22.7145	3.22153e-114	9.46789e-113	Uqcrh	protein_coding
ENSMUSG00000022208	364.662	631.924	97.4003	2.66251	0.116862	22.7051	3.987e-114	1.17042e-112	Jph4	protein_coding
ENSMUSG00000034320	1157.08	639.377	1674.79	-1.38426	0.0609799	-22.6948	5.04025e-114	1.47792e-112	Slc26a2	protein_coding
ENSMUSG00000116295	302.245	19.5807	584.909	-4.70609	0.19821	-22.6887	5.7935e-114	1.69685e-112	Gm32885
ENSMUSG00000020700	1941.74	1206.81	2676.66	-1.14651	0.0505514	-22.678	7.38415e-114	2.16027e-112	Map3k3	protein_coding
ENSMUSG00000028291	3893.45	4988.52	2798.38	0.833076	0.0367401	22.6745	7.99235e-114	2.33553e-112	Akirin2	protein_coding
ENSMUSG00000042745	1308.16	1909.85	706.47	1.42971	0.0630908	22.6576	1.174e-113	3.42677e-112	Id1	protein_coding
ENSMUSG00000021111	8582.75	10574.7	6590.81	0.681514	0.0300794	22.6571	1.18769e-113	3.46278e-112	Papola	protein_coding
ENSMUSG00000024780	2361.87	1581.59	3142.14	-0.988638	0.0436325	-22.657	1.1893e-113	3.46355e-112	Cdc37l1	protein_coding
ENSMUSG00000030560	760.625	343.547	1177.7	-1.76756	0.0779938	-22.6482	1.45373e-113	4.22885e-112	Ctsc	protein_coding
ENSMUSG00000024844	10141.7	12312.4	7970.99	0.626841	0.0276801	22.6459	1.5317e-113	4.45061e-112	Banf1	protein_coding
ENSMUSG00000023004	4969.05	6618.89	3319.2	0.993947	0.0439042	22.6387	1.80371e-113	5.23505e-112	Tuba1b	protein_coding
ENSMUSG00000031169	2484.28	1668.01	3300.55	-0.983	0.0434535	-22.6207	2.71313e-113	7.86561e-112	Porcn	protein_coding
ENSMUSG00000021731	2226.59	2989.7	1463.49	1.0287	0.0455041	22.6058	3.80186e-113	1.10095e-111	Mrps30	protein_coding
ENSMUSG00000028790	7237.32	8920.31	5554.34	0.682933	0.0302111	22.6053	3.84338e-113	1.11172e-111	Khdrbs1	protein_coding
ENSMUSG00000019139	5837.26	7779.1	3895.42	0.995966	0.0440821	22.5931	5.06301e-113	1.46286e-111	Isyna1	protein_coding
ENSMUSG00000020697	1731.3	1097.59	2365.01	-1.105	0.0489314	-22.5804	6.74983e-113	1.94803e-111	Lig3	protein_coding
ENSMUSG00000060499	738.956	342.83	1135.08	-1.71801	0.0760365	-22.5803	6.76963e-113	1.95155e-111	Rpl10l	protein_coding
ENSMUSG00000005672	3012.05	2127.47	3896.62	-0.871856	0.0386114	-22.5795	6.88991e-113	1.984e-111	Kit	protein_coding
ENSMUSG00000024924	401.62	682.287	120.954	2.46913	0.109094	22.5778	7.16888e-113	2.06202e-111	Vldlr	protein_coding
ENSMUSG00000016308	2331.48	1546.54	3116.42	-1.00911	0.0447007	-22.5735	7.88622e-113	2.26581e-111	Ube2a	protein_coding
ENSMUSG00000026837	695.386	300	1090.77	-1.85072	0.081946	-22.5667	9.20045e-113	2.64045e-111	Col5a1	protein_coding
ENSMUSG00000045333	1423.13	2030.5	815.769	1.31121	0.0580971	22.5666	9.21918e-113	2.64287e-111	Zfp423	protein_coding
ENSMUSG00000028970	484.719	165.456	803.982	-2.25925	0.0999608	-22.5569	1.14854e-112	3.28884e-111	Abcb1b	protein_coding
ENSMUSG00000025508	22944.6	28928.9	16960.3	0.769538	0.0341208	22.5533	1.24682e-112	3.5663e-111	Rplp2	protein_coding
ENSMUSG00000060038	2186.61	2928.53	1444.7	1.01756	0.0451417	22.5405	1.66454e-112	4.7558e-111	Dhps	protein_coding
ENSMUSG00000038697	3609.63	4615.72	2603.55	0.825072	0.0366582	22.5068	3.56009e-112	1.01603e-110	Taf5l	protein_coding
ENSMUSG00000038914	2668.8	1849.44	3488.17	-0.913911	0.0406079	-22.5048	3.72492e-112	1.06189e-110	Dido1	protein_coding
ENSMUSG00000026821	1709.83	1075.51	2344.16	-1.12153	0.0498421	-22.4993	4.21267e-112	1.19961e-110	Ralgds	protein_coding
ENSMUSG00000040296	612.093	258.279	965.906	-1.89055	0.0839607	-22.495	4.64242e-112	1.32052e-110	Ddx58	protein_coding
ENSMUSG00000041362	518.372	185.767	850.976	-2.17623	0.0967111	-22.4653	9.06005e-112	2.57424e-110	Shtn1	protein_coding
ENSMUSG00000000915	1544.32	934.377	2154.27	-1.20201	0.0535084	-22.4611	9.97163e-112	2.83011e-110	Hip1r	protein_coding
ENSMUSG00000030082	6512.28	4996.17	8028.38	-0.683733	0.030444	-22.4585	1.05716e-111	2.99707e-110	Sec61a1	protein_coding
ENSMUSG00000048562	259.606	501.097	18.1147	4.60359	0.196875	22.4572	1.08949e-111	3.08531e-110	Sp8	protein_coding
ENSMUSG00000034773	1651.04	1001.87	2300.2	-1.19602	0.0532526	-22.4566	1.10215e-111	3.11775e-110	BC030867	protein_coding
ENSMUSG00000089715	2931.34	3799.78	2062.9	0.879872	0.0391948	22.4482	1.33279e-111	3.76601e-110	Cbx6	protein_coding
ENSMUSG00000038151	457.721	154.099	761.344	-2.28274	0.101519	-22.4371	1.71099e-111	4.82936e-110	Prdm1	protein_coding
ENSMUSG00000074221	4915.3	3671.85	6158.76	-0.745398	0.0332235	-22.4356	1.77053e-111	4.99192e-110	Zfp568	protein_coding
ENSMUSG00000007050	3219.86	4131.31	2308.41	0.83866	0.0373975	22.4252	2.23691e-111	6.29994e-110	Lsm2	protein_coding
ENSMUSG00000020994	6214.83	7719.92	4709.73	0.71239	0.0318123	22.3934	4.56612e-111	1.28457e-109	Pnn	protein_coding
ENSMUSG00000028676	5369.86	6927.76	3811.95	0.860692	0.0384494	22.3848	5.53229e-111	1.55468e-109	Srsf10	protein_coding
ENSMUSG00000038312	1613.9	1010.99	2216.81	-1.13009	0.0504823	-22.3835	5.70533e-111	1.60155e-109	Edem2	protein_coding
ENSMUSG00000025613	31228	36166.8	26289.1	0.46002	0.0205785	22.3544	1.09339e-110	3.06593e-109	Cct8	protein_coding
ENSMUSG00000038893	2569.97	1774.5	3365.44	-0.922002	0.0412477	-22.3518	1.15925e-110	3.24703e-109	Fam117a	protein_coding
ENSMUSG00000022912	1098.29	613.085	1583.49	-1.36422	0.0610259	-22.3492	1.23024e-110	3.44212e-109	Pros1	protein_coding
ENSMUSG00000031683	2831.36	3673.77	1988.94	0.88403	0.0395901	22.3291	1.92918e-110	5.39183e-109	Lsm6	protein_coding
ENSMUSG00000029538	5355.36	6607.39	4103.32	0.686686	0.0307683	22.3178	2.4795e-110	6.92236e-109	Srsf9	protein_coding
ENSMUSG00000009596	275.671	35.6656	515.675	-3.75297	0.165048	-22.3089	3.02991e-110	8.44983e-109	Taf7l	protein_coding
ENSMUSG00000089726	2350.27	3235.01	1465.53	1.13945	0.0510759	22.3079	3.10029e-110	8.63671e-109		lincRNA
ENSMUSG00000039328	617.802	978.588	257.017	1.9156	0.0858252	22.3031	3.44649e-110	9.59072e-109	Rnf122	protein_coding
ENSMUSG00000060206	3275.89	4328.26	2223.52	0.95952	0.0430547	22.2856	5.1001e-110	1.4177e-108	Zfp462	protein_coding
ENSMUSG00000000303	8660.48	10377.1	6943.83	0.579267	0.0259962	22.2827	5.43921e-110	1.51032e-108	Cdh1	protein_coding
ENSMUSG00000005204	9746.48	7820.7	11672.3	-0.577336	0.0259096	-22.2826	5.44795e-110	1.51111e-108	Senp3	protein_coding
ENSMUSG00000025958	3027.55	4085.19	1969.91	1.05006	0.0471631	22.2638	8.28421e-110	2.29533e-108	Creb1	protein_coding
ENSMUSG00000036916	1098.25	1582.85	613.655	1.36254	0.0611981	22.2606	8.91467e-110	2.46735e-108	Zfp280c	protein_coding
ENSMUSG00000073018	283.597	32.0667	535.127	-3.94171	0.173212	-22.2573	9.58247e-110	2.64933e-108		protein_coding
ENSMUSG00000109032	487.668	175.232	800.105	-2.17218	0.0974541	-22.2498	1.13241e-109	3.12746e-108	Gm7972
ENSMUSG00000060373	18586.4	22309.8	14862.9	0.585575	0.0263209	22.2475	1.19371e-109	3.29322e-108	Hnrnpc	protein_coding
ENSMUSG00000027018	14898	11783.4	18012.6	-0.611805	0.0275445	-22.2114	2.6632e-109	7.3394e-108	Hat1	protein_coding
ENSMUSG00000020422	4815.71	3635.7	5995.73	-0.721097	0.0324674	-22.2096	2.77587e-109	7.64168e-108	Tns3	protein_coding
ENSMUSG00000044349	2453.62	1629.35	3277.89	-1.00636	0.0453303	-22.1994	3.48122e-109	9.57317e-108	Snhg11	protein_coding
ENSMUSG00000018322	4254.09	3179.46	5328.72	-0.744221	0.0335573	-22.1772	5.69929e-109	1.5656e-107	Tomm34	protein_coding
ENSMUSG00000032515	1473.53	905.76	2041.3	-1.16936	0.0527662	-22.1583	8.67394e-109	2.38018e-107	Csrnp1	protein_coding
ENSMUSG00000108414	5908.92	7289.34	4528.49	0.686156	0.0310193	22.1201	2.02261e-108	5.54424e-107	Snhg1
ENSMUSG00000021532	986.543	1458.08	515.006	1.4951	0.0675833	22.1171	2.16445e-108	5.92671e-107	Fastkd3	protein_coding
ENSMUSG00000035469	3703.15	4775.75	2630.55	0.859	0.0388434	22.1141	2.31322e-108	6.32734e-107	Rcbtb1	protein_coding
ENSMUSG00000020876	840.213	421.325	1259.1	-1.57221	0.0710854	-22.1073	2.68646e-108	7.34041e-107	Snx11	protein_coding
ENSMUSG00000026564	898.978	469.8	1328.16	-1.49297	0.0675291	-22.1002	3.14337e-108	8.57973e-107	Dusp27	protein_coding
ENSMUSG00000033102	908.25	1334.86	481.636	1.4648	0.0662882	22.0918	3.79104e-108	1.03365e-106	Cdc14b	protein_coding
ENSMUSG00000031482	2755.84	3627.54	1884.13	0.943623	0.0427287	22.0835	4.55543e-108	1.24075e-106	Slc25a15	protein_coding
ENSMUSG00000024594	2411.54	1621.46	3201.62	-0.979819	0.0443871	-22.0732	5.71747e-108	1.5556e-106	Prrc1	protein_coding
ENSMUSG00000031378	394.766	116.346	673.187	-2.50281	0.113075	-22.0617	7.37661e-108	2.00489e-106	Abcd1	protein_coding
ENSMUSG00000039852	3418.96	4351.61	2486.32	0.806532	0.0365868	22.044	1.0897e-107	2.95857e-106	Rere	protein_coding
ENSMUSG00000006457	852.969	1266.8	439.135	1.52169	0.0690212	22.0402	1.18625e-107	3.2173e-106	Actn3	protein_coding
ENSMUSG00000034317	5335.2	7070.01	3600.39	0.971821	0.0440953	22.0388	1.22291e-107	3.31321e-106	Trim59	protein_coding
ENSMUSG00000035778	853.103	436.871	1269.33	-1.53182	0.0694849	-22.0362	1.29553e-107	3.50628e-106	Ggta1	protein_coding
ENSMUSG00000031827	4187.82	2904.12	5471.53	-0.9125	0.0414313	-22.0239	1.70089e-107	4.59851e-106	Cotl1	protein_coding
ENSMUSG00000031730	2082.25	2813.07	1351.42	1.05532	0.04793	22.0169	1.98357e-107	5.35709e-106	Dhodh	protein_coding
ENSMUSG00000027351	3250.96	4230.25	2271.67	0.895694	0.040771	21.9685	5.76361e-107	1.55496e-105	Spred1	protein_coding
ENSMUSG00000068048	304.125	14.6275	593.622	-5.08516	0.216783	-21.9652	6.19665e-107	1.67004e-105	Rhox9	protein_coding
ENSMUSG00000032643	463.719	758.33	169.109	2.14568	0.0975593	21.9629	6.52491e-107	1.75666e-105	Fhl3	protein_coding
ENSMUSG00000102252	3282.29	4199.96	2364.62	0.827556	0.0376796	21.9626	6.5607e-107	1.76444e-105	Snrpn	protein_coding
ENSMUSG00000021559	1396.22	1949.37	843.062	1.20606	0.0549257	21.9558	7.61778e-107	2.04659e-105	Dapk1	protein_coding
ENSMUSG00000021072	3184.34	4162.1	2206.59	0.913891	0.0416386	21.9477	9.10639e-107	2.44396e-105	Tmx1	protein_coding
ENSMUSG00000006442	6628.59	8717.35	4539.82	0.939662	0.0428382	21.9349	1.20576e-106	3.23262e-105	Srm	protein_coding
ENSMUSG00000059923	3503.73	2568.12	4439.34	-0.788744	0.0360017	-21.908	2.17928e-106	5.8365e-105	Grb2	protein_coding
ENSMUSG00000099370	2121.04	2858.05	1384.04	1.04411	0.0476572	21.9078	2.18734e-106	5.852e-105	Platr10	lincRNA
ENSMUSG00000021190	2026.23	1338.33	2714.13	-1.0182	0.0464745	-21.9073	2.21539e-106	5.92087e-105	Lgmn	protein_coding
ENSMUSG00000025403	5336.2	6659.6	4012.81	0.72995	0.0333324	21.899	2.65742e-106	7.09485e-105	Shmt2	protein_coding
ENSMUSG00000003134	617.758	266.531	968.984	-1.85027	0.0844605	-21.8871	3.45045e-106	9.20251e-105	Tbc1d8	protein_coding
ENSMUSG00000046707	6249.16	7628.58	4869.75	0.647106	0.0295667	21.8862	3.51538e-106	9.36595e-105	Csnk2a2	protein_coding
ENSMUSG00000048644	480.478	786.005	174.952	2.14804	0.0981428	21.8577	6.56647e-106	1.74768e-104	Ctxn1	protein_coding
ENSMUSG00000028402	1025.46	1485.42	565.504	1.3884	0.0635525	21.8423	9.20936e-106	2.44855e-104	Mpdz	protein_coding
ENSMUSG00000025261	18848.5	15705	21991.9	-0.485528	0.0222406	-21.8306	1.18753e-105	3.15408e-104	Huwe1	protein_coding
ENSMUSG00000025427	1374.98	1918.37	831.594	1.20229	0.0550776	21.8269	1.28948e-105	3.42131e-104	Rnf165	protein_coding
ENSMUSG00000031838	2927.84	3767.46	2088.22	0.850133	0.0389559	21.8225	1.41771e-105	3.75767e-104	Ifi30	protein_coding
ENSMUSG00000028221	1984.28	2666.96	1301.6	1.03278	0.0474164	21.7801	3.57954e-105	9.47784e-104	Pip4p2	protein_coding
ENSMUSG00000021108	281.75	42.8661	520.634	-3.51699	0.159308	-21.7636	5.13855e-105	1.35917e-103	Prkch	protein_coding
ENSMUSG00000074994	3794.38	4886.05	2702.71	0.852995	0.0391953	21.7624	5.27455e-105	1.39371e-103	Qser1	protein_coding
ENSMUSG00000014245	986.976	535.594	1438.36	-1.41937	0.0652091	-21.7599	5.56874e-105	1.46993e-103	Pigl	protein_coding
ENSMUSG00000028426	9867.64	11765.9	7969.41	0.561778	0.0258311	21.7481	7.19613e-105	1.89754e-103	Rad23b	protein_coding
ENSMUSG00000030607	275.587	43.9188	507.255	-3.4488	0.156456	-21.7424	8.15454e-105	2.14806e-103	Acan	protein_coding
ENSMUSG00000033713	1789.2	2454.78	1123.62	1.12485	0.0517364	21.7405	8.49516e-105	2.23549e-103	Foxn3	protein_coding
ENSMUSG00000001403	5862	7184.42	4539.57	0.661696	0.0304394	21.7381	8.95739e-105	2.35471e-103	Ube2c	protein_coding
ENSMUSG00000037966	955.916	483.739	1428.09	-1.55432	0.0714777	-21.7375	9.06576e-105	2.38076e-103	Ninj1	protein_coding
ENSMUSG00000054648	1174.17	1655.49	692.841	1.25281	0.0576381	21.733	1.00103e-104	2.62612e-103	Zfp869	protein_coding
ENSMUSG00000032715	643.39	285.386	1001.39	-1.79951	0.0827341	-21.7329	1.00349e-104	2.62989e-103	Trib3	protein_coding
ENSMUSG00000019978	5477.82	4213.01	6742.63	-0.677843	0.0311982	-21.7268	1.14614e-104	3.00068e-103	Epb41l2	protein_coding
ENSMUSG00000027500	4666.51	5810.01	3523.02	0.721121	0.0331914	21.726	1.16596e-104	3.04945e-103	Stmn2	protein_coding
ENSMUSG00000024990	326.182	74.5003	577.864	-2.90573	0.132926	-21.7223	1.26192e-104	3.29705e-103	Rbp4	protein_coding
ENSMUSG00000020097	4255.49	3194.26	5316.71	-0.734222	0.033807	-21.7177	1.39608e-104	3.64387e-103	Sgpl1	protein_coding
ENSMUSG00000042622	610.422	948.905	271.938	1.79191	0.082479	21.7117	1.59209e-104	4.15124e-103	Maff	protein_coding
ENSMUSG00000005610	52974.5	62549.3	43399.7	0.527026	0.0242854	21.7014	1.99167e-104	5.18784e-103	Eif4g2	protein_coding
ENSMUSG00000037568	671.244	1032.97	309.518	1.72818	0.0796042	21.6983	2.13073e-104	5.54444e-103	Vash2	protein_coding
ENSMUSG00000111394	2292.04	3027.92	1556.16	0.958603	0.0441806	21.6966	2.20747e-104	5.73831e-103
ENSMUSG00000042032	3876.51	4898.7	2854.31	0.778487	0.0358986	21.6855	2.81481e-104	7.30967e-103	Mat2b	protein_coding
ENSMUSG00000039515	4980.55	6130.99	3830.1	0.678133	0.0313165	21.654	5.56906e-104	1.44475e-102	Ptpa	protein_coding
ENSMUSG00000030122	9300.65	11754.7	6846.62	0.778866	0.0359768	21.649	6.21114e-104	1.60969e-102	Ptms	protein_coding
ENSMUSG00000061477	3993.39	5213.03	2773.75	0.908817	0.0419826	21.6472	6.46552e-104	1.67392e-102	Rps7	protein_coding
ENSMUSG00000021318	1152.35	1653.55	651.147	1.33933	0.0618757	21.6421	7.21843e-104	1.86697e-102	Gli3	protein_coding
ENSMUSG00000036202	11822.2	8660.72	14983.7	-0.78985	0.0365025	-21.6381	7.86795e-104	2.03291e-102	Rif1	protein_coding
ENSMUSG00000032936	1590.15	2179.99	1000.31	1.12122	0.0518491	21.6231	1.08883e-103	2.81048e-102	Camkv	protein_coding
ENSMUSG00000041530	2902.75	3749.81	2055.69	0.865921	0.0400596	21.6154	1.28703e-103	3.31873e-102	Ago1	protein_coding
ENSMUSG00000017548	13225.8	10002.8	16448.9	-0.716833	0.0331976	-21.5928	2.09892e-103	5.40683e-102	Suz12	protein_coding
ENSMUSG00000064043	1073.9	1549.39	598.401	1.3677	0.0633362	21.5905	2.20706e-103	5.67969e-102	Trerf1	processed_transcript
ENSMUSG00000036990	9282.07	11361.9	7202.27	0.657169	0.0304393	21.5894	2.25684e-103	5.80197e-102	Otud4	protein_coding
ENSMUSG00000047881	1025.53	560.845	1490.21	-1.40458	0.0650461	-21.5876	2.34972e-103	6.03472e-102	Rell1	protein_coding
ENSMUSG00000024750	3725.86	4694.63	2757.09	0.766913	0.0355481	21.5737	3.17547e-103	8.14731e-102	Zfand5	protein_coding
ENSMUSG00000019173	4423.13	3216.3	5629.95	-0.806793	0.0374127	-21.5643	3.8908e-103	9.97265e-102	Rab5c	protein_coding
ENSMUSG00000021678	3263.68	4210.88	2316.48	0.86118	0.039987	21.5361	7.14254e-103	1.8289e-101	F2rl1	protein_coding
ENSMUSG00000052837	671.108	1058.78	283.431	1.88749	0.0876041	21.532	7.81489e-103	1.99907e-101	Junb	protein_coding
ENSMUSG00000032737	4896.93	6188.53	3605.33	0.778489	0.0361669	21.5247	9.14359e-103	2.33663e-101	Inppl1	protein_coding
ENSMUSG00000013033	7837.43	9392.12	6282.75	0.579708	0.0269327	21.5243	9.22544e-103	2.35519e-101	Adgrl1	protein_coding
ENSMUSG00000029168	1387.46	1940.16	834.75	1.213	0.0563611	21.5198	1.01634e-102	2.59207e-101	Dpysl5	protein_coding
ENSMUSG00000026255	352.531	605.034	100.028	2.56325	0.118746	21.5187	1.03992e-102	2.64958e-101	Efhd1	protein_coding
ENSMUSG00000039067	8929.09	10640.7	7217.44	0.55973	0.0260204	21.5111	1.2247e-102	3.11728e-101	Psmd7	protein_coding
ENSMUSG00000007739	24541.8	28995	20088.7	0.529114	0.0245994	21.5092	1.27632e-102	3.24544e-101	Cct4	protein_coding
ENSMUSG00000079036	2011.79	2692.29	1331.29	1.01378	0.047137	21.5061	1.36432e-102	3.46578e-101	Alkbh1	protein_coding
ENSMUSG00000009079	12385.3	14748.7	10021.9	0.557155	0.0259378	21.4804	2.37247e-102	6.02082e-101	Ewsr1	protein_coding
ENSMUSG00000061374	3046.86	3959.94	2133.78	0.890657	0.0414631	21.4803	2.37951e-102	6.03272e-101	Fiz1	protein_coding
ENSMUSG00000031592	5766.96	7180.39	4353.53	0.721219	0.0335847	21.4745	2.69465e-102	6.82493e-101	Pcm1	protein_coding
ENSMUSG00000042625	4502	5677.18	3326.82	0.770187	0.0358864	21.4616	3.55594e-102	8.99751e-101	Safb2	protein_coding
ENSMUSG00000024486	498.117	194.777	801.457	-2.02423	0.094273	-21.4412	5.52007e-102	1.39535e-100	Hbegf	protein_coding
ENSMUSG00000027955	348.073	92.7206	603.426	-2.66351	0.123708	-21.4343	6.3948e-102	1.61487e-100	Gask1b	protein_coding
ENSMUSG00000048701	3621.53	4587.5	2655.56	0.787794	0.0367648	21.4277	7.37704e-102	1.86109e-100	Ccdc6	protein_coding
ENSMUSG00000031660	4415.43	5552.87	3277.98	0.759639	0.0354585	21.4231	8.13825e-102	2.05111e-100	Brd7	protein_coding
ENSMUSG00000026641	3106.25	3988.74	2223.76	0.841747	0.0393032	21.4164	9.40186e-102	2.36726e-100	Usf1	protein_coding
ENSMUSG00000040761	2659.64	1878.34	3440.94	-0.872017	0.0407419	-21.4026	1.26393e-101	3.17929e-100	Spen	protein_coding
ENSMUSG00000031922	3167.92	4157.42	2178.41	0.930858	0.0435511	21.3735	2.35885e-101	5.92761e-100	Cep57	protein_coding
ENSMUSG00000026278	647.595	992.144	303.046	1.70132	0.0795732	21.3693	2.58032e-101	6.47783e-100	Bok	protein_coding
ENSMUSG00000017861	7445.34	5755.68	9134.99	-0.665836	0.0311792	-21.355	3.50346e-101	8.78673e-100	Mybl2	protein_coding
ENSMUSG00000060743	2138.52	2820.14	1456.91	0.951009	0.0445681	21.3376	5.08654e-101	1.27447e-99	H3f3a	protein_coding
ENSMUSG00000071064	766.459	1155.2	377.717	1.60401	0.0751452	21.3375	5.0998e-101	1.27654e-99	Zfp827	protein_coding
ENSMUSG00000026281	5035.46	6173.91	3897.01	0.663246	0.031123	21.3103	9.10842e-101	2.27773e-99	Dtymk	protein_coding
ENSMUSG00000021733	2850.04	3777.46	1922.62	0.972494	0.045651	21.3023	1.08181e-100	2.70262e-99	Slc4a7	protein_coding
ENSMUSG00000022020	1809.68	2483.58	1135.78	1.12568	0.0528471	21.2993	1.15189e-100	2.87491e-99	Naa16	protein_coding
ENSMUSG00000029467	11365.1	9286.75	13443.4	-0.533338	0.0250404	-21.2991	1.15838e-100	2.88831e-99	Atp2a2	protein_coding
ENSMUSG00000002847	294.298	64.1744	524.421	-2.97528	0.138628	-21.2983	1.17656e-100	2.93079e-99	Pla1a	protein_coding
ENSMUSG00000021606	1498.65	2074.21	923.087	1.16469	0.0546824	21.2974	1.19957e-100	2.9852e-99	Ndufs6	protein_coding
ENSMUSG00000054452	2775.46	1915.93	3634.98	-0.922397	0.0433408	-21.2816	1.68155e-100	4.18057e-99	Tle5	protein_coding
ENSMUSG00000070544	7290.42	9252.43	5328.42	0.795146	0.0373679	21.2787	1.78668e-100	4.43764e-99	Top1	protein_coding
ENSMUSG00000028347	7209.61	8740.31	5678.9	0.621651	0.0292227	21.2728	2.02647e-100	5.02835e-99	Tmeff1	protein_coding
ENSMUSG00000074637	17109	14291.7	19926.4	-0.479251	0.022534	-21.2678	2.25485e-100	5.58963e-99	Sox2	protein_coding
ENSMUSG00000024772	5452.37	4009.22	6895.52	-0.78146	0.0367819	-21.2455	3.62807e-100	8.98508e-99	Ehd1	protein_coding
ENSMUSG00000028896	4694.59	5827.14	3562.04	0.709412	0.0333927	21.2444	3.71702e-100	9.19648e-99	Rcc1	protein_coding
ENSMUSG00000051495	2083.7	2764.42	1402.97	0.976496	0.0459811	21.2361	4.43456e-100	1.09612e-98	Irf2bp2	protein_coding
ENSMUSG00000029071	1670.46	2280.72	1060.2	1.10239	0.051912	21.2345	4.58951e-100	1.13333e-98	Dvl1	protein_coding
ENSMUSG00000034880	2109.53	2885.11	1333.96	1.10986	0.0522696	21.2324	4.79546e-100	1.18305e-98	Mrpl34	protein_coding
ENSMUSG00000006715	3273.8	4140.48	2407.13	0.781589	0.0368136	21.2307	4.97197e-100	1.22542e-98	Gmnn	protein_coding
ENSMUSG00000026398	1401.59	837.63	1965.55	-1.22659	0.0577697	-21.2292	5.13208e-100	1.26366e-98	Nr5a2	protein_coding
ENSMUSG00000095567	6379.86	7895.29	4864.43	0.697994	0.0328796	21.2287	5.18615e-100	1.27575e-98	Noc2l	protein_coding
ENSMUSG00000030876	2277.42	2992.69	1562.15	0.936375	0.0441257	21.2199	6.25078e-100	1.53617e-98	Mettl9	protein_coding
ENSMUSG00000009739	278.84	54.9573	502.724	-3.12957	0.146079	-21.2187	6.42275e-100	1.57692e-98	Pou6f1	protein_coding
ENSMUSG00000078779	580.956	255.731	906.181	-1.81272	0.085354	-21.218	6.51846e-100	1.59889e-98	Zfp59	protein_coding
ENSMUSG00000021944	314.859	76.7609	552.957	-2.80356	0.131399	-21.2115	7.47766e-100	1.83242e-98	Gata4	protein_coding
ENSMUSG00000020808	1596.31	2173.44	1019.17	1.09007	0.0513927	21.2092	7.85908e-100	1.92405e-98	Pimreg	protein_coding
ENSMUSG00000002948	1900.88	2545.66	1256.1	1.01684	0.0479429	21.2084	7.98883e-100	1.95395e-98	Map2k7	protein_coding
ENSMUSG00000042305	3679.63	4627.06	2732.2	0.759176	0.0358102	21.1998	9.59872e-100	2.34547e-98	Tmem183a	protein_coding
ENSMUSG00000020733	2806.27	1947.45	3665.09	-0.910816	0.0429624	-21.1995	9.6539e-100	2.35671e-98	Slc9a3r1	protein_coding
ENSMUSG00000071253	890.453	476.969	1303.94	-1.44469	0.0681621	-21.1876	1.24356e-99	3.03288e-98	Slc25a16	protein_coding
ENSMUSG00000021486	4236.72	5392.35	3081.09	0.80634	0.0380575	21.1872	1.25402e-99	3.05551e-98	Prelid1	protein_coding
ENSMUSG00000014773	402.699	664.761	140.636	2.21888	0.10455	21.1853	1.3037e-99	3.17354e-98	Dll1	protein_coding
ENSMUSG00000100826	3960.45	5131.23	2789.66	0.877875	0.0414529	21.1774	1.54463e-99	3.75645e-98	Ipw	processed_transcript
ENSMUSG00000025278	5091.52	3898.08	6284.96	-0.688555	0.0325146	-21.1765	1.57255e-99	3.82072e-98	Flnb	protein_coding
ENSMUSG00000059995	5335.45	4090.67	6580.22	-0.685157	0.0323609	-21.1721	1.72566e-99	4.18877e-98	Atxn7l3	protein_coding
ENSMUSG00000022946	955.25	525.41	1385.09	-1.39279	0.0657689	-21.1707	1.77804e-99	4.31184e-98	Dop1b	protein_coding
ENSMUSG00000006717	1520.4	2083.38	957.424	1.11864	0.0528741	21.1551	2.47892e-99	6.00582e-98	Acot13	protein_coding
ENSMUSG00000038648	504.252	195.253	813.251	-2.04122	0.0963625	-21.1525	2.61733e-99	6.33518e-98	Creb3l2	protein_coding
ENSMUSG00000040483	321.914	10.6965	633.132	-5.53133	0.237707	-21.147	2.93968e-99	7.10871e-98	Xaf1	protein_coding
ENSMUSG00000049354	4322.39	3290.97	5353.82	-0.701339	0.0331818	-21.1359	3.71846e-99	8.98347e-98	Dcaf7	protein_coding
ENSMUSG00000004568	3686.84	4608.71	2764.97	0.736335	0.0348479	21.1297	4.23854e-99	1.02303e-97	Arhgef18	protein_coding
ENSMUSG00000050150	756.832	378.807	1134.86	-1.57483	0.0744947	-21.1295	4.25757e-99	1.02666e-97	Slc9b1	protein_coding
ENSMUSG00000039952	6783.45	5323.16	8243.74	-0.630409	0.02985	-21.1191	5.31191e-99	1.2797e-97	Dag1	protein_coding
ENSMUSG00000020089	5779.08	7026	4532.17	0.632002	0.0299387	21.1098	6.47003e-99	1.55724e-97	Ppa1	protein_coding
ENSMUSG00000053113	433.571	709.154	157.987	2.1452	0.101474	21.1089	6.58821e-99	1.58419e-97	Socs3	protein_coding
ENSMUSG00000050812	2454.17	3286.73	1621.62	1.01712	0.0482141	21.0952	8.80255e-99	2.11467e-97	Ecpas	protein_coding
ENSMUSG00000015759	2671.61	3476.06	1867.16	0.895131	0.0424523	21.0851	1.09084e-98	2.61812e-97	Cnih1	protein_coding
ENSMUSG00000093674	15690.7	19478.2	11903.3	0.709756	0.0336659	21.0823	1.15698e-98	2.77426e-97	Rpl41	protein_coding
ENSMUSG00000025038	247.354	29.2373	465.471	-3.86791	0.179312	-21.0615	1.79477e-98	4.29958e-97	Efhc2	protein_coding
ENSMUSG00000004945	1400.32	1941.82	858.825	1.17328	0.0557053	21.0603	1.83924e-98	4.40199e-97	Tmem242	protein_coding
ENSMUSG00000035969	659.427	308.858	1010	-1.69893	0.0806419	-21.053	2.14451e-98	5.12783e-97	Rusc2	protein_coding
ENSMUSG00000036885	554.821	230.293	879.349	-1.91762	0.0909997	-21.0497	2.30346e-98	5.50277e-97	Arhgef26	protein_coding
ENSMUSG00000021143	2099.3	2786.77	1411.84	0.978991	0.0465303	21.0391	2.87958e-98	6.87268e-97	Pacs2	protein_coding
ENSMUSG00000068923	593.388	918.804	267.972	1.76562	0.0839041	21.03	3.48756e-98	8.31603e-97	Syt11	protein_coding
ENSMUSG00000030726	3800.22	4810.89	2789.54	0.785194	0.0373424	21.0267	3.74118e-98	8.91248e-97	Pold3	protein_coding
ENSMUSG00000024045	7324.55	8824.43	5824.66	0.598849	0.0284899	21.0196	4.33972e-98	1.03288e-96	Akap8	protein_coding
ENSMUSG00000028820	18843.3	22098.8	15587.7	0.503265	0.0239509	21.0123	5.05733e-98	1.20256e-96	Sfpq	protein_coding
ENSMUSG00000031328	20147.3	23733.9	16560.7	0.518883	0.0247068	21.0016	6.34318e-98	1.50692e-96	Flna	protein_coding
ENSMUSG00000036438	12132	14258.8	10005.3	0.510847	0.0243317	20.9951	7.27596e-98	1.72691e-96	Calm2	protein_coding
ENSMUSG00000068917	2970.91	3772.78	2169.03	0.797471	0.0379845	20.9943	7.39492e-98	1.75352e-96	Clk2	protein_coding
ENSMUSG00000027030	965.749	1413.46	518.042	1.44216	0.0686908	20.9903	8.04461e-98	1.90582e-96	Stk39	protein_coding
ENSMUSG00000005483	2844.33	3666.24	2022.43	0.856934	0.0408392	20.9827	9.43533e-98	2.23323e-96	Dnajb1	protein_coding
ENSMUSG00000023034	1160.96	660.191	1661.73	-1.32702	0.0632634	-20.9717	1.1884e-97	2.81022e-96	Nr4a1	protein_coding
ENSMUSG00000062300	4362.99	3210.47	5515.51	-0.779709	0.0371957	-20.962	1.45939e-97	3.44784e-96	Nectin2	protein_coding
ENSMUSG00000061032	8636.18	10536.7	6735.64	0.644997	0.0307903	20.948	1.95698e-97	4.61917e-96	Rrp1	protein_coding
ENSMUSG00000020086	1193.88	1676.96	710.791	1.23438	0.0589364	20.9417	2.23271e-97	5.26514e-96	Macroh2a2	protein_coding
ENSMUSG00000031681	1195.54	1707.9	683.178	1.31716	0.0629072	20.9352	2.56227e-97	6.03675e-96	Smad1	protein_coding
ENSMUSG00000021395	3569.68	4581	2558.35	0.839302	0.0401003	20.9298	2.86761e-97	6.74993e-96	Spin1	protein_coding
ENSMUSG00000023048	968.157	532.95	1403.36	-1.3913	0.0665374	-20.904	4.9209e-97	1.15725e-95	Prr13	protein_coding
ENSMUSG00000048707	1006.71	571.687	1441.73	-1.32938	0.0635862	-20.9013	5.2071e-97	1.22343e-95	Tprn	protein_coding
ENSMUSG00000026980	924.092	488.912	1359.27	-1.46844	0.0702787	-20.8875	6.96391e-97	1.6347e-95	Ly75	protein_coding
ENSMUSG00000030091	2850.99	3660.41	2041.58	0.840944	0.0402636	20.8856	7.24369e-97	1.69882e-95	Nup210	protein_coding
ENSMUSG00000021379	288.947	66.0077	511.886	-2.9026	0.137998	-20.8827	7.69827e-97	1.80379e-95	Id4	protein_coding
ENSMUSG00000096188	3960.64	4916.94	3004.34	0.70997	0.0340268	20.8648	1.11849e-96	2.61835e-95	Cmtm4	protein_coding
ENSMUSG00000062421	1158.17	683.153	1633.19	-1.25318	0.0600568	-20.8626	1.17127e-96	2.73941e-95	Arf2	protein_coding
ENSMUSG00000020646	1251.36	1752.02	750.699	1.21902	0.0584332	20.8594	1.25327e-96	2.92853e-95	Mboat2	protein_coding
ENSMUSG00000021262	1359.62	1878.04	841.204	1.1553	0.0554134	20.8468	1.63062e-96	3.8068e-95	Evl	protein_coding
ENSMUSG00000010342	660.09	308.428	1011.75	-1.703	0.0816365	-20.8465	1.64132e-96	3.82831e-95	Tex14	protein_coding
ENSMUSG00000032481	12396.8	14549.1	10244.4	0.50583	0.0242735	20.8388	1.92602e-96	4.48828e-95	Smarcc1	protein_coding
ENSMUSG00000029920	5992.94	4405.66	7580.23	-0.78182	0.0375358	-20.8284	2.39296e-96	5.57128e-95	Smarcad1	protein_coding
ENSMUSG00000035325	5371.56	4198.49	6544.63	-0.639925	0.0307234	-20.8284	2.3951e-96	5.57128e-95	Sec31a	protein_coding
ENSMUSG00000037239	624.121	961.796	286.446	1.73675	0.0833553	20.8237	2.64215e-96	6.14037e-95	Spred3	protein_coding
ENSMUSG00000053617	1688.99	1107.22	2270.76	-1.03378	0.0496838	-20.8054	3.86953e-96	8.98466e-95	Sh3pxd2a	protein_coding
ENSMUSG00000028617	2436.62	3196.5	1676.74	0.929174	0.0446675	20.8014	4.20165e-96	9.74699e-95	Lrrc42	protein_coding
ENSMUSG00000032423	8164.78	10076.6	6252.96	0.687725	0.0330962	20.7795	6.63377e-96	1.53751e-94	Syncrip	protein_coding
ENSMUSG00000026556	1526.74	2060.76	992.717	1.05125	0.0505932	20.7771	6.97277e-96	1.61462e-94	Vangl2	protein_coding
ENSMUSG00000003119	3325.9	2450.63	4201.17	-0.776616	0.0374046	-20.7621	9.53613e-96	2.20621e-94	Cdk12	protein_coding
ENSMUSG00000007891	7508.62	5883.15	9134.08	-0.634149	0.0305452	-20.7608	9.78251e-96	2.26117e-94	Ctsd	protein_coding
ENSMUSG00000022438	1224.1	739.021	1709.17	-1.2058	0.0580888	-20.7544	1.11904e-95	2.58426e-94	Parvb	protein_coding
ENSMUSG00000006920	1838.73	1236.66	2440.79	-0.978925	0.047192	-20.7419	1.44971e-95	3.34489e-94	Ezh1	protein_coding
ENSMUSG00000024754	3356.3	4232.69	2479.9	0.770292	0.0371447	20.7373	1.595e-95	3.67682e-94	Cemip2	protein_coding
ENSMUSG00000031807	2512.94	3392.62	1633.27	1.05214	0.0507458	20.7328	1.75304e-95	4.03751e-94	Pgls	protein_coding
ENSMUSG00000031622	6258.83	4855.36	7662.31	-0.657632	0.0317214	-20.7313	1.80676e-95	4.1575e-94	Sin3b	protein_coding
ENSMUSG00000001025	509.118	213.341	804.894	-1.90087	0.0915877	-20.7298	1.8647e-95	4.28697e-94	S100a6	protein_coding
ENSMUSG00000025219	224.497	421.584	27.4108	3.82032	0.180598	20.7219	2.19815e-95	5.04906e-94	Fgf8	protein_coding
ENSMUSG00000046337	477.125	193.351	760.899	-1.96021	0.0944859	-20.7172	2.42452e-95	5.56403e-94	Fam178b	protein_coding
ENSMUSG00000001445	2812.51	1983.46	3641.55	-0.875154	0.042281	-20.6978	3.62765e-95	8.31767e-94	Mrpl10	protein_coding
ENSMUSG00000040650	286.886	500.778	72.9927	2.73485	0.131569	20.6868	4.55527e-95	1.04352e-93	Cyp2b23	protein_coding
ENSMUSG00000024853	14356.9	16837.3	11876.5	0.503301	0.0243626	20.6587	8.15275e-95	1.86597e-93	Sf3b2	protein_coding
ENSMUSG00000045969	2784.86	3557.25	2012.48	0.820588	0.0397211	20.6584	8.21134e-95	1.8777e-93	Ing1	protein_coding
ENSMUSG00000042686	807.399	1193.21	421.587	1.49379	0.0723109	20.6518	9.40696e-95	2.14919e-93	Jph1	protein_coding
ENSMUSG00000030835	4653.64	3492.28	5815	-0.73476	0.035585	-20.6477	1.02331e-94	2.33585e-93	Nomo1	protein_coding
ENSMUSG00000054428	3384.28	4293	2475.57	0.793202	0.0384221	20.6441	1.10235e-94	2.51404e-93	Atpif1	protein_coding
ENSMUSG00000029119	587.273	260.765	913.782	-1.79635	0.0869418	-20.6433	1.12079e-94	2.55382e-93	Man2b2	protein_coding
ENSMUSG00000016018	4586.68	5666.19	3507.17	0.691363	0.0334918	20.6426	1.13765e-94	2.58994e-93	Mtrex	protein_coding
ENSMUSG00000022884	20017.4	16400.4	23634.5	-0.526821	0.0255252	-20.6392	1.22102e-94	2.77727e-93	Eif4a2	protein_coding
ENSMUSG00000032399	118204	136546	99862.7	0.451166	0.0219106	20.5912	3.29147e-94	7.48001e-93	Rpl4	protein_coding
ENSMUSG00000010663	4232.66	5264.45	3200.86	0.716878	0.0348191	20.5885	3.48209e-94	7.9062e-93	Fads1	protein_coding
ENSMUSG00000032115	7328.39	5866.51	8790.28	-0.582967	0.0283174	-20.5867	3.60782e-94	8.18442e-93	Hyou1	protein_coding
ENSMUSG00000066441	1184.79	1660.33	709.256	1.22324	0.0594252	20.582	3.9775e-94	9.01509e-93	Rdh11	protein_coding
ENSMUSG00000058833	1832.04	2591.84	1072.23	1.269	0.0616902	20.569	5.20342e-94	1.17832e-92	Rex1bd	protein_coding
ENSMUSG00000019189	4871.95	5951.72	3792.18	0.649751	0.0315923	20.5666	5.46378e-94	1.23619e-92	Rnf145	protein_coding
ENSMUSG00000039630	43825.5	50868.2	36782.8	0.467512	0.0227324	20.5658	5.55429e-94	1.25556e-92	Hnrnpu	protein_coding
ENSMUSG00000026024	2963.66	2134.54	3792.78	-0.827917	0.0402662	-20.5605	6.20428e-94	1.40126e-92	Als2	protein_coding
ENSMUSG00000053062	1321.7	816.333	1827.07	-1.15875	0.0563505	-20.5604	6.21201e-94	1.40177e-92	Jam2	protein_coding
ENSMUSG00000073406	368.774	117.412	620.136	-2.37198	0.115042	-20.5568	6.6898e-94	1.50826e-92	H2-Bl	polymorphic_pseudogene
ENSMUSG00000042742	1469.94	2032.68	907.192	1.16059	0.0564795	20.5472	8.15009e-94	1.83588e-92	Bmt2	protein_coding
ENSMUSG00000073434	1302.92	1812.34	793.49	1.18767	0.0578449	20.5299	1.16374e-93	2.61912e-92	Wdr90	protein_coding
ENSMUSG00000064341	94741	79836.6	109645	-0.457507	0.0222869	-20.528	1.20969e-93	2.72017e-92	ND1	protein_coding
ENSMUSG00000037071	3258.49	4124.79	2392.2	0.784773	0.0382402	20.5219	1.37237e-93	3.08326e-92	Scd1	protein_coding
ENSMUSG00000030257	779.186	408.016	1150.36	-1.48797	0.0725129	-20.5112	1.70907e-93	3.83636e-92	Srgap3	protein_coding
ENSMUSG00000008892	1713.08	2298.61	1127.56	1.02506	0.0500088	20.4965	2.31127e-93	5.18359e-92	Vdac3	protein_coding
ENSMUSG00000003849	1185.79	723.805	1647.77	-1.18324	0.0577393	-20.4894	2.67494e-93	5.99398e-92	Nqo1	protein_coding
ENSMUSG00000017801	1650.98	1083.81	2218.15	-1.03072	0.0503232	-20.4801	3.24227e-93	7.25889e-92	Mlx	protein_coding
ENSMUSG00000018427	463.933	181.552	746.313	-2.0212	0.0985437	-20.4794	3.28906e-93	7.35722e-92	Ypel2	protein_coding
ENSMUSG00000038416	4252.06	5304.29	3199.84	0.728405	0.0355737	20.4758	3.54034e-93	7.91241e-92	Cdc16	protein_coding
ENSMUSG00000051343	498.151	205.05	791.253	-1.93208	0.0942423	-20.4753	3.57311e-93	7.97869e-92	Rab11fip5	protein_coding
ENSMUSG00000021950	234.724	20.6592	448.789	-4.26237	0.200436	-20.4752	3.58425e-93	7.99661e-92	Anxa8	protein_coding
ENSMUSG00000037805	3573.05	4480.17	2665.94	0.747937	0.0365382	20.4698	4.00421e-93	8.92271e-92	Rpl10a	protein_coding
ENSMUSG00000044986	967.354	508.208	1426.5	-1.48198	0.0723752	-20.4698	4.0063e-93	8.92271e-92	Tst	protein_coding
ENSMUSG00000040354	4396.01	3337.05	5454.97	-0.708206	0.0346025	-20.4666	4.27659e-93	9.51643e-92	Mars	protein_coding
ENSMUSG00000032370	552.613	227.137	878.089	-1.93426	0.0944753	-20.4512	5.86599e-93	1.30419e-91	Lactb	protein_coding
ENSMUSG00000097415	3850.4	4785.31	2915.5	0.714015	0.0349331	20.4393	7.47688e-93	1.6609e-91		lincRNA
ENSMUSG00000001761	1723.47	2336.76	1110.18	1.07072	0.0523837	20.4388	7.56085e-93	1.6781e-91	Smo	protein_coding
ENSMUSG00000020232	1975.86	1348.81	2602.91	-0.946568	0.0463265	-20.4313	8.81826e-93	1.95549e-91	Hmg20b	protein_coding
ENSMUSG00000021096	5054.35	6156.27	3952.43	0.63873	0.0312627	20.4309	8.88162e-93	1.96784e-91	Ppm1a	protein_coding
ENSMUSG00000055553	1753.12	2360.95	1145.29	1.04101	0.0509672	20.4239	1.02491e-92	2.26886e-91	Kxd1	protein_coding
ENSMUSG00000041781	3032.56	3866.69	2198.44	0.813489	0.0398306	20.4234	1.03645e-92	2.29243e-91	Cpsf2	protein_coding
ENSMUSG00000035958	3508.85	4505.98	2511.73	0.841794	0.0412315	20.416	1.20618e-92	2.66554e-91	Tdp2	protein_coding
ENSMUSG00000028960	6271.59	7620.72	4922.46	0.630025	0.0308633	20.4134	1.27245e-92	2.80958e-91	Ube4b	protein_coding
ENSMUSG00000027573	2400.47	1670.37	3130.57	-0.904619	0.0443163	-20.4119	1.31127e-92	2.8928e-91	Gid8	protein_coding
ENSMUSG00000043843	241.049	433.477	48.6213	3.08973	0.150109	20.4048	1.516e-92	3.34157e-91	Tmem145	protein_coding
ENSMUSG00000023272	2815.42	1959.17	3671.68	-0.904541	0.0443466	-20.3963	1.80228e-92	3.9692e-91	Creld2	protein_coding
ENSMUSG00000025584	601.74	273.289	930.191	-1.75522	0.0860165	-20.3891	2.08809e-92	4.5947e-91	Pde8a	protein_coding
ENSMUSG00000063531	877.82	466.46	1289.18	-1.4597	0.0715852	-20.3838	2.32793e-92	5.11805e-91	Sema3e	protein_coding
ENSMUSG00000004268	6387.05	7754.75	5019.35	0.627011	0.0308187	20.3451	5.13373e-92	1.12771e-90	Emg1	protein_coding
ENSMUSG00000040728	846.141	436.658	1255.62	-1.51596	0.0744886	-20.3436	5.29309e-92	1.16172e-90	Esrp1	protein_coding
ENSMUSG00000016559	22690.9	19095.3	26286.5	-0.460881	0.0226561	-20.3424	5.41593e-92	1.18766e-90	H3f3b	protein_coding
ENSMUSG00000058355	14894.6	17872.6	11916.6	0.584328	0.0287351	20.3349	6.31056e-92	1.38266e-90	Abce1	protein_coding
ENSMUSG00000025224	1976.15	1364.04	2588.25	-0.92237	0.0453875	-20.3209	8.40359e-92	1.83968e-90	Gbf1	protein_coding
ENSMUSG00000022257	4327.17	5339.38	3314.96	0.686948	0.0338146	20.315	9.48125e-92	2.07383e-90	Laptm4b	protein_coding
ENSMUSG00000024645	918.828	1315.7	521.961	1.32864	0.065397	20.3125	9.96207e-92	2.17715e-90	Timm21	protein_coding
ENSMUSG00000031168	1516.16	948.66	2083.66	-1.13182	0.055733	-20.3056	1.1477e-91	2.5061e-90	Ebp	protein_coding
ENSMUSG00000054405	7596.3	9038.49	6154.1	0.554199	0.0272951	20.304	1.1862e-91	2.58794e-90	Dnajc8	protein_coding
ENSMUSG00000040681	10953.2	12840	9066.41	0.501756	0.0247189	20.2985	1.32557e-91	2.88957e-90	Hmgn1	protein_coding
ENSMUSG00000024597	3273.42	2369.92	4176.91	-0.816335	0.0402174	-20.2975	1.35222e-91	2.94514e-90	Slc12a2	protein_coding
ENSMUSG00000034575	1423.43	1939.95	906.918	1.09424	0.0539329	20.2873	1.66392e-91	3.62096e-90	Tent4a	protein_coding
ENSMUSG00000011257	2338.68	3071.43	1605.93	0.933821	0.0460683	20.2698	2.37739e-91	5.1692e-90	Pabpc4	protein_coding
ENSMUSG00000040771	1968.65	2591.73	1345.57	0.94376	0.0466084	20.2479	3.70406e-91	8.04699e-90	Oard1	protein_coding
ENSMUSG00000039713	1122.29	658.037	1586.54	-1.26537	0.0624891	-20.2454	3.90167e-91	8.46913e-90	Plekhg5	protein_coding
ENSMUSG00000031410	258.422	52.0881	464.756	-3.08927	0.151194	-20.2312	5.19709e-91	1.12715e-89	Nxf7	protein_coding
ENSMUSG00000024811	22507.6	26931	18084.3	0.57412	0.02838	20.2297	5.35887e-91	1.16126e-89	Tnks2	protein_coding
ENSMUSG00000020315	7595.38	6106.39	9084.37	-0.572604	0.0283282	-20.2131	7.50825e-91	1.62565e-89	Sptbn1	protein_coding
ENSMUSG00000026478	6489.99	5185.3	7794.68	-0.587638	0.0290729	-20.2124	7.6122e-91	1.64676e-89	Lamc1	protein_coding
ENSMUSG00000000184	637.157	962.247	312.068	1.61489	0.0799043	20.2009	9.61011e-91	2.07722e-89	Ccnd2	protein_coding
ENSMUSG00000073643	2922.75	3756.56	2088.94	0.845392	0.0418584	20.1961	1.05974e-90	2.28869e-89	Wdfy1	protein_coding
ENSMUSG00000032624	4578.11	5672.26	3483.95	0.702486	0.0347981	20.1873	1.26548e-90	2.73073e-89	Eml4	protein_coding
ENSMUSG00000028034	9136.81	10944.8	7328.83	0.578166	0.0286402	20.1872	1.26872e-90	2.73542e-89	Fubp1	protein_coding
ENSMUSG00000028367	16095.9	18714.9	13476.8	0.473451	0.0234615	20.1799	1.471e-90	3.16889e-89	Txn1	protein_coding
ENSMUSG00000026743	3037.92	3859.56	2216.27	0.798963	0.0396174	20.1666	1.92281e-90	4.13873e-89	Mllt10	protein_coding
ENSMUSG00000054408	6967.73	8460.01	5475.45	0.627102	0.031113	20.1556	2.40548e-90	5.17329e-89	Spcs3	protein_coding
ENSMUSG00000020827	1664.13	1064.42	2263.84	-1.08565	0.0538615	-20.1545	2.45881e-90	5.28356e-89	Mink1	protein_coding
ENSMUSG00000028149	2143.02	2818.01	1468.03	0.939212	0.0466662	20.1255	4.41418e-90	9.47737e-89	Rap1gds1	protein_coding
ENSMUSG00000050199	4611.44	5737.36	3485.51	0.718142	0.0357363	20.0955	8.08714e-90	1.73488e-88	Lgr4	protein_coding
ENSMUSG00000046364	2684.19	3452.96	1915.43	0.848852	0.0422465	20.0924	8.59886e-90	1.84312e-88	Rpl27a	protein_coding
ENSMUSG00000030491	404.796	142.343	667.249	-2.20428	0.109677	-20.0541	1.85991e-89	3.98328e-88	Tdrd12	protein_coding
ENSMUSG00000042677	355.505	106.992	604.018	-2.46233	0.122433	-20.0437	2.29063e-89	4.90164e-88	Zc3h12a	protein_coding
ENSMUSG00000035067	703.339	1036.99	369.684	1.48064	0.0738516	20.042	2.37212e-89	5.07179e-88	Xkr6	protein_coding
ENSMUSG00000025872	3513.58	4370.93	2656.23	0.717723	0.035816	20.039	2.51891e-89	5.38115e-88	Thoc3	protein_coding
ENSMUSG00000047264	771.26	1127.93	414.587	1.43717	0.0717071	20.0365	2.64665e-89	5.64934e-88	Zfp358	protein_coding
ENSMUSG00000030207	868.352	480.59	1256.11	-1.38015	0.0688874	-20.0285	3.11183e-89	6.63676e-88	Fam234b	protein_coding
ENSMUSG00000020900	4754.08	5795.81	3712.35	0.642135	0.0320795	20.0169	3.92697e-89	8.36829e-88	Myh10	protein_coding
ENSMUSG00000024962	2371.5	3081.03	1661.96	0.888982	0.0444115	20.0164	3.9637e-89	8.43956e-88	Vegfb	protein_coding
ENSMUSG00000035783	215.995	419.977	12.012	4.85545	0.227714	20.0153	4.04811e-89	8.61214e-88	Acta2	protein_coding
ENSMUSG00000032902	9518.93	11509.1	7528.7	0.61171	0.0305652	20.0132	4.22345e-89	8.97771e-88	Slc16a1	protein_coding
ENSMUSG00000030970	4905.14	3839.58	5970.69	-0.636386	0.0318059	-20.0082	4.67534e-89	9.93006e-88	Ctbp2	protein_coding
ENSMUSG00000058076	3584.68	4453.23	2716.14	0.712413	0.0356105	20.0055	4.93547e-89	1.04739e-87	Sdhc	protein_coding
ENSMUSG00000021215	1981.76	2588.15	1375.38	0.910371	0.0455057	20.005	4.98577e-89	1.05719e-87	Net1	protein_coding
ENSMUSG00000049878	3565.81	4481	2650.62	0.756507	0.0378208	20.0022	5.27311e-89	1.11719e-87	Rlf	protein_coding
ENSMUSG00000063457	23817.5	28650.2	18984.8	0.593223	0.0296691	19.9946	6.1319e-89	1.29807e-87	Rps15	protein_coding
ENSMUSG00000021282	12414.3	15031.9	9796.73	0.617121	0.0308893	19.9784	8.48503e-89	1.79473e-87	Eif5	protein_coding
ENSMUSG00000040888	1803.92	2380.24	1227.59	0.953208	0.0477109	19.978	8.55909e-89	1.8089e-87	Gfer	protein_coding
ENSMUSG00000033161	14903.9	12338.8	17469	-0.501319	0.0250937	-19.9778	8.5949e-89	1.81497e-87	Atp1a1	protein_coding
ENSMUSG00000055531	9585.87	11660.7	7510.99	0.633993	0.0317436	19.9723	9.60048e-89	2.02565e-87	Cpsf6	protein_coding
ENSMUSG00000034424	5354.86	6515.03	4194.7	0.634591	0.0318053	19.9522	1.43301e-88	3.02111e-87	Gcsh	protein_coding
ENSMUSG00000044026	1641.89	1072.81	2210.97	-1.0407	0.0521853	-19.9406	1.80915e-88	3.81094e-87	Slc35g1	protein_coding
ENSMUSG00000017723	1002.29	581.304	1423.27	-1.28681	0.0645212	-19.9393	1.85556e-88	3.90549e-87	Wfdc2	protein_coding
ENSMUSG00000100801	5925.28	4640.1	7210.46	-0.635371	0.0318773	-19.9316	2.16713e-88	4.55755e-87		processed_pseudogene
ENSMUSG00000028964	7292.52	8975.96	5609.08	0.677612	0.0340091	19.9244	2.50241e-88	5.25833e-87	Park7	protein_coding
ENSMUSG00000076432	2592.41	3305.32	1879.49	0.81321	0.0408276	19.9177	2.85626e-88	5.99697e-87	Ywhaq	protein_coding
ENSMUSG00000027546	874.545	479.575	1269.51	-1.39777	0.0701772	-19.9112	3.25152e-88	6.82128e-87	Atp9a	protein_coding
ENSMUSG00000059456	324.007	98.8176	549.197	-2.43999	0.122136	-19.9032	3.81875e-88	8.00471e-87	Ptk2b	protein_coding
ENSMUSG00000047126	21211.7	17364.7	25058.7	-0.52879	0.0265762	-19.8971	4.30989e-88	9.02685e-87	Cltc	protein_coding
ENSMUSG00000049969	3940.69	2945.67	4935.71	-0.743627	0.0373776	-19.8946	4.52896e-88	9.47794e-87	Plekhf2	protein_coding
ENSMUSG00000030265	5969.96	7359.97	4579.94	0.683676	0.0343777	19.8871	5.2641e-88	1.10074e-86	Kras	protein_coding
ENSMUSG00000026374	5410.19	6562.82	4257.57	0.623612	0.0313792	19.8733	6.92961e-88	1.44783e-86	Tsn	protein_coding
ENSMUSG00000075706	8881.56	7000.32	10762.8	-0.620032	0.0312039	-19.8702	7.36927e-88	1.53843e-86	Gpx4	protein_coding
ENSMUSG00000028464	1161.07	1625.77	696.383	1.21928	0.0613583	19.8691	7.54049e-88	1.5729e-86	Tpm2	protein_coding
ENSMUSG00000020873	2327.1	1656.1	2998.1	-0.854843	0.0430249	-19.8677	7.74517e-88	1.61428e-86	Slc35b1	protein_coding
ENSMUSG00000074088	5290.27	6436.07	4144.46	0.634507	0.0319641	19.8505	1.09047e-87	2.27096e-86	Snrnp40	protein_coding
ENSMUSG00000021660	4679.82	5713.77	3645.86	0.647553	0.0326214	19.8505	1.09206e-87	2.27241e-86	Btf3	protein_coding
ENSMUSG00000056671	746.779	1097.1	396.461	1.46127	0.0736945	19.8226	1.89885e-87	3.94805e-86	Prelid2	protein_coding
ENSMUSG00000021556	1567.11	2122.92	1011.3	1.06729	0.053848	19.8191	2.0362e-87	4.23018e-86	Golm1	protein_coding
ENSMUSG00000035725	729.884	380.617	1079.15	-1.49572	0.0754599	-19.8123	2.33252e-87	4.84187e-86	Prkx	protein_coding
ENSMUSG00000041548	615.711	287.438	943.984	-1.7038	0.0859395	-19.8111	2.38779e-87	4.95259e-86	Hspb8	protein_coding
ENSMUSG00000063200	3294.05	4173.2	2414.89	0.788053	0.0397908	19.8046	2.71583e-87	5.62843e-86	Nol7	protein_coding
ENSMUSG00000027422	8141.44	6638.74	9644.14	-0.538364	0.0271891	-19.8006	2.93927e-87	6.0866e-86	Rrbp1	protein_coding
ENSMUSG00000038187	1664.25	1105.25	2223.25	-1.00588	0.0507966	-19.8004	2.95532e-87	6.11489e-86	Btbd10	protein_coding
ENSMUSG00000028591	323.374	95.6909	551.057	-2.48972	0.125273	-19.7966	3.18162e-87	6.57783e-86	Pramef12	protein_coding
ENSMUSG00000020806	1233.48	770.077	1696.88	-1.13632	0.057425	-19.7849	4.01548e-87	8.29511e-86	Rhbdf2	protein_coding
ENSMUSG00000029169	13926.9	16737.7	11116.2	0.58995	0.029855	19.7605	6.51951e-87	1.3457e-85	Dhx15	protein_coding
ENSMUSG00000044150	2902.14	1941.94	3862.34	-0.989538	0.0501517	-19.7301	1.19e-86	2.45433e-85	Bclaf3	protein_coding
ENSMUSG00000029475	2226.7	2912.99	1540.41	0.917412	0.0465094	19.7247	1.32394e-86	2.72837e-85	Kdm2b	protein_coding
ENSMUSG00000006818	3068.54	2273.75	3863.33	-0.76375	0.0387623	-19.7029	2.03647e-86	4.19339e-85	Sod2	protein_coding
ENSMUSG00000038344	2070.36	1422.42	2718.3	-0.932532	0.0473288	-19.7022	2.0655e-86	4.24976e-85	Txlng	protein_coding
ENSMUSG00000031812	3203.38	4012.42	2394.33	0.743809	0.0377699	19.6929	2.47977e-86	5.09804e-85	Map1lc3b	protein_coding
ENSMUSG00000028873	4944.66	6048.76	3840.56	0.654603	0.0332532	19.6853	2.88378e-86	5.92387e-85	Cdca8	protein_coding
ENSMUSG00000026456	5509.39	6678.25	4340.52	0.621064	0.0315502	19.6849	2.9053e-86	5.96331e-85	Cyb5r1	protein_coding
ENSMUSG00000058297	1077.96	648.331	1507.58	-1.21338	0.0616285	-19.6848	2.91349e-86	5.97534e-85	Spock2	protein_coding
ENSMUSG00000075610	788.561	3.93784	1573.18	-7.67813	0.291526	-19.6808	3.15129e-86	6.45787e-85	Tmem92	protein_coding
ENSMUSG00000047824	2470.49	3160.24	1780.74	0.826341	0.0420478	19.652	5.56081e-86	1.13866e-84	Pygo2	protein_coding
ENSMUSG00000018727	336.938	99.4658	574.41	-2.49146	0.126356	-19.6451	6.3637e-86	1.30202e-84	Cpsf4l	protein_coding
ENSMUSG00000008393	2625.46	3346.9	1904.01	0.812591	0.0413719	19.6408	6.93319e-86	1.41741e-84	Carhsp1	protein_coding
ENSMUSG00000020326	7610.7	5878.17	9343.23	-0.667845	0.0340033	-19.6404	6.98107e-86	1.42606e-84	Ccng1	protein_coding
ENSMUSG00000001576	3385.92	4211.85	2560	0.717443	0.0365299	19.6397	7.08217e-86	1.44556e-84	Ergic1	protein_coding
ENSMUSG00000051517	697.212	1035.76	358.66	1.52177	0.0774571	19.6396	7.1007e-86	1.44819e-84	Arhgef39	protein_coding
ENSMUSG00000025982	16316.5	19241.2	13391.7	0.522541	0.0266066	19.6395	7.10685e-86	1.4483e-84	Sf3b1	protein_coding
ENSMUSG00000021703	1095.49	659.017	1531.97	-1.21258	0.061739	-19.6366	7.52386e-86	1.53206e-84	Serinc5	protein_coding
ENSMUSG00000028138	12111.8	14146.2	10077.5	0.488985	0.0249057	19.6334	8.01338e-86	1.63045e-84	Adh5	protein_coding
ENSMUSG00000022629	1176.38	1634.06	718.709	1.18106	0.0601758	19.6247	9.51587e-86	1.93462e-84	Kif21a	protein_coding
ENSMUSG00000006200	257.627	10.7069	504.548	-5.20974	0.243021	-19.6228	9.86989e-86	2.005e-84	Rhox6	protein_coding
ENSMUSG00000025724	2778.34	3514.63	2042.05	0.782311	0.0398885	19.6121	1.21872e-85	2.47379e-84	Sec11a	protein_coding
ENSMUSG00000022270	756.107	384.049	1128.17	-1.54563	0.0787886	-19.6083	1.31317e-85	2.66339e-84	Retreg1	protein_coding
ENSMUSG00000020099	1126.74	1583.21	670.259	1.23565	0.0630122	19.6072	1.34243e-85	2.72059e-84	Unc5b	protein_coding
ENSMUSG00000024140	1008.93	593.976	1423.88	-1.25656	0.0641557	-19.5817	2.21368e-85	4.48275e-84	Epas1	protein_coding
ENSMUSG00000035637	1659.81	2238.32	1081.3	1.04691	0.0535031	19.5662	3.00315e-85	6.07665e-84	Grhpr	protein_coding
ENSMUSG00000029710	3046.38	3864.5	2228.26	0.793254	0.0405461	19.564	3.13608e-85	6.34061e-84	Ephb4	protein_coding
ENSMUSG00000034758	358.409	124.548	592.269	-2.22312	0.113409	-19.5522	3.94869e-85	7.97728e-84	Tle6	protein_coding
ENSMUSG00000097042	458.641	724.896	192.387	1.89659	0.0969542	19.5423	4.79469e-85	9.67879e-84		lincRNA
ENSMUSG00000075122	216.527	25.7062	407.347	-3.84426	0.191563	-19.542	4.82855e-85	9.73947e-84	Cd80	protein_coding
ENSMUSG00000054309	3125.34	3918.45	2332.24	0.747482	0.0382847	19.524	6.85858e-85	1.38233e-83	Cpsf3	protein_coding
ENSMUSG00000029817	11522.9	13842.1	9203.69	0.588266	0.0301329	19.5223	7.09045e-85	1.42794e-83	Tra2a	protein_coding
ENSMUSG00000026003	1689.17	2249.98	1128.36	0.993057	0.0508728	19.5194	7.51093e-85	1.51143e-83	Acadl	protein_coding
ENSMUSG00000028669	1457.91	1958.68	957.148	1.03043	0.052807	19.5118	8.71377e-85	1.75211e-83	Pithd1	protein_coding
ENSMUSG00000009630	3250.53	4052.1	2448.96	0.725554	0.0372022	19.5027	1.04082e-84	2.09118e-83	Ppp2cb	protein_coding
ENSMUSG00000020849	54222.6	61312.9	47132.3	0.379341	0.0194511	19.5023	1.04887e-84	2.1057e-83	Ywhae	protein_coding
ENSMUSG00000028541	581.992	895.709	268.276	1.72607	0.0885044	19.4911	1.30519e-84	2.61824e-83	B4galt2	protein_coding
ENSMUSG00000001555	1130.61	1561.62	699.594	1.1546	0.0592614	19.4811	1.58915e-84	3.18538e-83	Fkbp10	protein_coding
ENSMUSG00000001036	2977.72	2226.73	3728.72	-0.742806	0.0381416	-19.4744	1.80861e-84	3.62245e-83	Epn2	protein_coding
ENSMUSG00000047710	4293.86	5279.09	3308.62	0.673407	0.0345988	19.4631	2.25492e-84	4.51283e-83	Champ1	protein_coding
ENSMUSG00000000804	2412.97	1674.3	3151.64	-0.91062	0.0468021	-19.4559	2.59524e-84	5.18987e-83	Usp32	protein_coding
ENSMUSG00000039275	3028.63	3788.43	2268.83	0.738671	0.0379707	19.4535	2.72325e-84	5.44162e-83	Foxk2	protein_coding
ENSMUSG00000026843	6162.87	4907.96	7417.78	-0.595268	0.0306003	-19.4529	2.75631e-84	5.50339e-83	Fubp3	protein_coding
ENSMUSG00000022096	316.833	98.0658	535.6	-2.414	0.123648	-19.4513	2.84169e-84	5.66946e-83	Hr	protein_coding
ENSMUSG00000032548	211.32	29.2747	393.365	-3.62811	0.182517	-19.4469	3.0975e-84	6.17502e-83	Slco2a1	protein_coding
ENSMUSG00000053580	629.885	293.877	965.894	-1.70459	0.0875998	-19.4452	3.19906e-84	6.37254e-83	Tanc2	protein_coding
ENSMUSG00000007613	1741.45	2305.63	1177.26	0.967484	0.0497682	19.4389	3.61854e-84	7.20256e-83	Tgfbr1	protein_coding
ENSMUSG00000020067	229.416	41.3684	417.464	-3.24811	0.164949	-19.4317	4.16204e-84	8.27795e-83	Mypn	protein_coding
ENSMUSG00000032220	1200.27	733.181	1667.36	-1.18125	0.0607809	-19.4314	4.18568e-84	8.31851e-83	Myo1e	protein_coding
ENSMUSG00000064264	942.709	1344.7	540.721	1.30887	0.0673555	19.4288	4.40483e-84	8.74727e-83	Zfp428	protein_coding
ENSMUSG00000031728	1027.01	1435.14	618.886	1.20925	0.0622524	19.4223	5.0018e-84	9.92507e-83	Zfp821	protein_coding
ENSMUSG00000026608	2549.61	3245.62	1853.6	0.8068	0.0415725	19.4067	6.77946e-84	1.34421e-82	Kctd3	protein_coding
ENSMUSG00000079012	220.281	35.2951	405.267	-3.41922	0.173302	-19.4031	7.26559e-84	1.43948e-82	Serpina3m	protein_coding
ENSMUSG00000029838	306.353	520.595	92.1106	2.46019	0.126444	19.3957	8.38954e-84	1.66088e-82	Ptn	protein_coding
ENSMUSG00000017724	1429.74	937.612	1921.88	-1.0326	0.0532477	-19.3904	9.30678e-84	1.84105e-82	Etv4	protein_coding
ENSMUSG00000067148	4451.92	5663.34	3240.49	0.804213	0.0415111	19.3732	1.29839e-83	2.56648e-82	Polr1c	protein_coding
ENSMUSG00000041372	306.231	85.1802	527.281	-2.58553	0.13301	-19.3498	2.04713e-83	4.04336e-82	B4galnt3	protein_coding
ENSMUSG00000027574	296.165	84.1214	508.208	-2.55214	0.131401	-19.3329	2.83932e-83	5.60373e-82	Nkain4	protein_coding
ENSMUSG00000029311	1531.88	2045.51	1018.25	1.00369	0.0519269	19.3277	3.13933e-83	6.19107e-82	Hsd17b11	protein_coding
ENSMUSG00000008683	13629.1	15954	11304.1	0.496732	0.0257034	19.3255	3.27972e-83	6.46297e-82	Rps15a	protein_coding
ENSMUSG00000055932	2818.03	3555.75	2080.31	0.772072	0.0399543	19.3236	3.4021e-83	6.69899e-82	Fto	protein_coding
ENSMUSG00000020432	1286.25	813.041	1759.47	-1.11036	0.0574549	-19.3232	3.42683e-83	6.7425e-82	Tcn2	protein_coding
ENSMUSG00000038552	730.166	1065.24	395.089	1.42415	0.0736998	19.318	3.79147e-83	7.45423e-82	Fndc4	protein_coding
ENSMUSG00000020844	2850.82	3598.11	2103.54	0.773183	0.0400361	19.3118	4.27008e-83	8.38878e-82	Nxn	protein_coding
ENSMUSG00000003199	2606.78	3374.7	1838.87	0.874241	0.045301	19.298	5.57778e-83	1.09494e-81	Mpnd	protein_coding
ENSMUSG00000031796	3735.87	4623.48	2848.26	0.698004	0.0361974	19.2831	7.44993e-83	1.46134e-81	Cfap20	protein_coding
ENSMUSG00000028977	454.807	190.244	719.369	-1.90216	0.0985186	-19.2821	7.59889e-83	1.48942e-81	Casz1	protein_coding
ENSMUSG00000051735	553.245	260.132	846.359	-1.69025	0.0876036	-19.2786	8.1215e-83	1.59064e-81	Rinl	protein_coding
ENSMUSG00000015994	5345.95	6464.02	4227.87	0.612008	0.0317523	19.2743	8.82216e-83	1.72655e-81	Fnta	protein_coding
ENSMUSG00000024392	8713.19	10486.1	6940.28	0.594883	0.0308786	19.2652	1.05292e-82	2.05905e-81	Bag6	protein_coding
ENSMUSG00000054855	272.313	73.1709	471.455	-2.64154	0.136355	-19.2632	1.09495e-82	2.13962e-81	Rnd1	protein_coding
ENSMUSG00000027978	218.062	35.3713	400.753	-3.40216	0.173859	-19.2474	1.48393e-82	2.8975e-81	Prss12	protein_coding
ENSMUSG00000021910	12329.5	14753.4	9905.6	0.574247	0.0298418	19.243	1.61486e-82	3.15076e-81	Nisch	protein_coding
ENSMUSG00000031262	1967.35	1317.32	2617.37	-0.988002	0.0513408	-19.2427	1.62373e-82	3.16565e-81	Cenpi	protein_coding
ENSMUSG00000063049	1374.8	1871.47	878.139	1.0881	0.0565429	19.2422	1.63992e-82	3.19478e-81	Ing2	protein_coding
ENSMUSG00000028677	5762.16	7091.94	4432.38	0.677257	0.0352134	19.2328	1.96582e-82	3.82678e-81	Rnf220	protein_coding
ENSMUSG00000064125	510.166	794.153	226.178	1.79779	0.0934248	19.2286	2.13474e-82	4.15246e-81	Prr36	protein_coding
ENSMUSG00000038146	1843.07	2437.62	1248.51	0.96299	0.0500845	19.2265	2.22221e-82	4.31934e-81	Notch3	protein_coding
ENSMUSG00000068762	254.737	53.5592	455.915	-3.01996	0.155679	-19.2237	2.34328e-82	4.55122e-81	Gstm6	protein_coding
ENSMUSG00000069729	1226.21	1667.99	784.44	1.08539	0.0564572	19.2233	2.36075e-82	4.58167e-81	Arid1b	protein_coding
ENSMUSG00000027379	9462.38	11396.3	7528.47	0.597603	0.0310912	19.2209	2.47319e-82	4.79628e-81	Bub1	protein_coding
ENSMUSG00000031864	3289.53	4077.9	2501.16	0.704404	0.0366935	19.1968	3.93948e-82	7.63409e-81	Ints10	protein_coding
ENSMUSG00000037905	3809.37	4752.95	2865.78	0.728906	0.037987	19.1881	4.65037e-82	9.00487e-81	Bri3bp	protein_coding
ENSMUSG00000012296	2360.47	3067.44	1653.5	0.88982	0.0463727	19.1879	4.66748e-82	9.03118e-81	Tjap1	protein_coding
ENSMUSG00000056515	1586.07	2110.93	1061.22	0.98979	0.0515836	19.1871	4.74785e-82	9.17978e-81	Rab31	protein_coding
ENSMUSG00000027646	2261.72	2988.51	1534.94	0.958952	0.0499812	19.1856	4.88049e-82	9.42912e-81	Src	protein_coding
ENSMUSG00000020908	255.284	59.8645	450.704	-2.85147	0.147509	-19.1842	5.0161e-82	9.68383e-81	Myh3	protein_coding
ENSMUSG00000021037	5619.3	6787	4451.6	0.60793	0.0316954	19.1803	5.4039e-82	1.04246e-80	Ahsa1	protein_coding
ENSMUSG00000028901	1460.84	1944.64	977.04	0.990627	0.0517091	19.1566	8.53272e-82	1.64481e-80	Gmeb1	protein_coding
ENSMUSG00000006058	1819.49	1266.03	2372.94	-0.904479	0.047237	-19.1465	1.03581e-81	1.99519e-80	Snf8	protein_coding
ENSMUSG00000005198	11123.5	8998.27	13248.7	-0.557721	0.029134	-19.1432	1.10179e-81	2.12068e-80	Polr2a	protein_coding
ENSMUSG00000052713	459.598	713.1	206.097	1.77674	0.0927814	19.1336	1.32629e-81	2.55088e-80	Zfp608	protein_coding
ENSMUSG00000041623	1111.84	690.582	1533.1	-1.14667	0.059925	-19.1318	1.37215e-81	2.63709e-80	D11Wsu47e	protein_coding
ENSMUSG00000038056	2993.7	2240.65	3746.75	-0.740639	0.038732	-19.1217	1.66718e-81	3.20172e-80	Kmt2c	protein_coding
ENSMUSG00000031644	1730.8	2388.38	1073.22	1.15049	0.0601872	19.114	1.9327e-81	3.70885e-80	Nek1	protein_coding
ENSMUSG00000026181	2583.1	1902.73	3263.47	-0.777136	0.0406698	-19.1078	2.17369e-81	4.16819e-80	Ppm1f	protein_coding
ENSMUSG00000022883	1052.03	628.046	1476.02	-1.22799	0.0642612	-19.1055	2.27219e-81	4.35382e-80	Robo1	protein_coding
ENSMUSG00000068220	2289.39	1652.97	2925.81	-0.82233	0.0430469	-19.1023	2.41477e-81	4.62356e-80	Lgals1	protein_coding
ENSMUSG00000048271	4007.13	4942.79	3071.47	0.685489	0.0358883	19.1005	2.5019e-81	4.78682e-80	Rbm33	protein_coding
ENSMUSG00000062327	232.675	457.686	7.66489	5.46948	0.257093	19.0949	2.78358e-81	5.32179e-80	T	protein_coding
ENSMUSG00000055632	208.129	32.8341	383.424	-3.43948	0.176884	-19.0937	2.84979e-81	5.4443e-80	Hmcn2	protein_coding
ENSMUSG00000038412	1483.58	1988.83	978.333	1.02078	0.0534623	19.0923	2.92821e-81	5.58996e-80	Higd1a	protein_coding
ENSMUSG00000001552	3394.19	2438.81	4349.57	-0.833298	0.0436459	-19.0917	2.95794e-81	5.64252e-80	Jup	protein_coding
ENSMUSG00000023972	4396.42	5404.12	3388.72	0.672617	0.0352371	19.0882	3.1648e-81	6.03264e-80	Ptk7	protein_coding
ENSMUSG00000002981	4076.23	2986.84	5165.62	-0.789223	0.0413615	-19.0807	3.65144e-81	6.95509e-80	Clptm1	protein_coding
ENSMUSG00000027547	11690.7	13589	9792.46	0.472463	0.0247661	19.077	3.92344e-81	7.46763e-80	Sall4	protein_coding
ENSMUSG00000002870	14465.8	16960.5	11971	0.5023	0.0263305	19.0767	3.94485e-81	7.50282e-80	Mcm2	protein_coding
ENSMUSG00000024833	3894.32	4853.86	2934.79	0.724799	0.0380231	19.0619	5.23715e-81	9.9533e-80	Pola2	protein_coding
ENSMUSG00000022191	8848.62	10366.4	7330.81	0.499591	0.0262168	19.0561	5.84908e-81	1.11081e-79	Drosha	protein_coding
ENSMUSG00000026979	233.394	49.9253	416.862	-2.99144	0.155473	-19.0521	6.31421e-81	1.19825e-79	Psd4	protein_coding
ENSMUSG00000039967	2652.34	3348.66	1956.02	0.774541	0.0406714	19.0436	7.42847e-81	1.40866e-79	Zfp292	protein_coding
ENSMUSG00000031902	3948.94	4940.26	2957.62	0.739035	0.0388519	19.0217	1.12803e-80	2.13751e-79	Nfatc3	protein_coding
ENSMUSG00000021577	9258.32	10871.6	7645.08	0.507694	0.0266946	19.0186	1.1967e-80	2.26597e-79	Sdha	protein_coding
ENSMUSG00000029110	8250.8	6811.81	9689.79	-0.508098	0.0267171	-19.0177	1.21817e-80	2.30491e-79	Rnf4	protein_coding
ENSMUSG00000028776	234.139	48.1138	420.163	-3.05066	0.158762	-19.0163	1.24937e-80	2.36221e-79	Tinagl1	protein_coding
ENSMUSG00000013155	1038.06	1443.19	632.931	1.18485	0.0623205	19.0098	1.41486e-80	2.67313e-79	Enkd1	protein_coding
ENSMUSG00000038872	634.876	951.915	317.838	1.57217	0.0826873	19.0053	1.54193e-80	2.91106e-79	Zfhx3	protein_coding
ENSMUSG00000041930	331.884	113.488	550.28	-2.24867	0.11806	-18.9922	1.97836e-80	3.73227e-79	Fam222a	protein_coding
ENSMUSG00000024423	6949.11	8557.3	5340.92	0.679267	0.0357657	18.9921	1.98324e-80	3.73872e-79	Impact	protein_coding
ENSMUSG00000025027	8934.93	7310.24	10559.6	-0.530242	0.0279408	-18.9773	2.62889e-80	4.95224e-79	Xpnpep1	protein_coding
ENSMUSG00000040907	1685.73	2243.2	1128.27	0.988853	0.052107	18.9764	2.67179e-80	5.02936e-79	Atp1a3	protein_coding
ENSMUSG00000026341	4187.99	5239.61	3136.38	0.739309	0.0389653	18.9733	2.83375e-80	5.33031e-79	Actr3	protein_coding
ENSMUSG00000022587	3045.87	3871.34	2220.4	0.800536	0.042194	18.9724	2.8828e-80	5.4186e-79	Ly6e	protein_coding
ENSMUSG00000027381	2259.46	1610.91	2908.01	-0.85049	0.0448544	-18.9603	3.63062e-80	6.81924e-79	Bcl2l11	protein_coding
ENSMUSG00000056201	22277.1	26176.8	18377.3	0.510044	0.0269221	18.9452	4.8358e-80	9.07623e-79	Cfl1	protein_coding
ENSMUSG00000028651	1653.26	2191.79	1114.73	0.973307	0.0513795	18.9426	5.08447e-80	9.53598e-79	Ppie	protein_coding
ENSMUSG00000028884	5014.42	6068.06	3960.78	0.61476	0.0324749	18.9302	6.42717e-80	1.20454e-78	Rpa2	protein_coding
ENSMUSG00000027620	18004.7	21226.9	14782.6	0.521621	0.0275563	18.9293	6.54078e-80	1.22494e-78	Rbm39	protein_coding
ENSMUSG00000036078	2422.65	3100.81	1744.49	0.828403	0.0437773	18.9227	7.41461e-80	1.38758e-78	Sigmar1	protein_coding
ENSMUSG00000010021	197.76	20.3147	375.205	-4.02974	0.205507	-18.9213	7.61343e-80	1.42375e-78	Kif19a	protein_coding
ENSMUSG00000028266	820.152	1171.55	468.755	1.31526	0.0695079	18.9185	8.03378e-80	1.50126e-78	Lmo4	protein_coding
ENSMUSG00000021823	1067.7	646.159	1489.23	-1.2002	0.0634415	-18.9147	8.63637e-80	1.61269e-78	Vcl	protein_coding
ENSMUSG00000032883	3742.64	4685.75	2799.53	0.74209	0.0392356	18.9135	8.82648e-80	1.64699e-78	Acsl3	protein_coding
ENSMUSG00000049339	1464	1947.15	980.847	0.986717	0.0521745	18.9107	9.30365e-80	1.73477e-78	Retreg2	protein_coding
ENSMUSG00000035476	2020.54	1420.76	2620.32	-0.881375	0.0466114	-18.908	9.79735e-80	1.82549e-78	Tab3	protein_coding
ENSMUSG00000059854	197.299	20.3295	374.268	-4.02613	0.205526	-18.9033	1.07111e-79	1.9943e-78	Hydin	protein_coding
ENSMUSG00000020477	2132.69	1503.43	2761.94	-0.875875	0.0463332	-18.9029	1.07934e-79	2.00816e-78	Mrps24	protein_coding
ENSMUSG00000031562	1834.87	2398.7	1271.03	0.914267	0.0483677	18.9017	1.10357e-79	2.05176e-78	Dctd	protein_coding
ENSMUSG00000042807	361.334	132.681	589.987	-2.12751	0.112315	-18.8997	1.14776e-79	2.13238e-78	Hecw2	protein_coding
ENSMUSG00000058173	500.178	762.951	237.405	1.6721	0.0884209	18.8983	1.17846e-79	2.18783e-78	Smco4	protein_coding
ENSMUSG00000007021	451.857	701.617	202.096	1.78116	0.0941717	18.8977	1.19153e-79	2.2105e-78	Syngr3	protein_coding
ENSMUSG00000028851	7365.18	9106.63	5623.73	0.694541	0.0367554	18.8962	1.22526e-79	2.27142e-78	Nudc	protein_coding
ENSMUSG00000023964	181.919	339.592	24.2459	3.67187	0.190162	18.8865	1.47312e-79	2.72893e-78	Calcr	protein_coding
ENSMUSG00000020758	359.877	125.295	594.459	-2.21803	0.117186	-18.8804	1.65411e-79	3.06201e-78	Itgb4	protein_coding
ENSMUSG00000093847	430.836	4.98506	856.686	-6.68074	0.285175	-18.8686	2.06881e-79	3.82692e-78		protein_coding
ENSMUSG00000031748	625.925	932.344	319.506	1.5363	0.0813959	18.8666	2.1449e-79	3.96482e-78	Gnao1	protein_coding
ENSMUSG00000032193	3230.24	4071.74	2388.74	0.768351	0.0407257	18.8663	2.1605e-79	3.99078e-78	Ldlr	protein_coding
ENSMUSG00000028882	3403.09	4239.78	2566.41	0.723333	0.0383427	18.8647	2.22337e-79	4.10396e-78	Ppp1r8	protein_coding
ENSMUSG00000036766	203.752	24.6007	382.904	-3.80957	0.196618	-18.8563	2.60945e-79	4.81313e-78	Dner	protein_coding
ENSMUSG00000002393	1086.4	1510.14	662.665	1.18392	0.0628046	18.8486	3.01858e-79	5.56377e-78	Nr2f6	protein_coding
ENSMUSG00000044408	1422.03	1914.03	930.026	1.03831	0.0550862	18.8475	3.08019e-79	5.67325e-78	Sptssa	protein_coding
ENSMUSG00000027555	1244.1	1690.45	797.746	1.07991	0.0572999	18.845	3.22828e-79	5.94174e-78	Car13	protein_coding
ENSMUSG00000022853	301.646	92.7026	510.59	-2.42325	0.128148	-18.8365	3.79485e-79	6.97953e-78	Ehhadh	protein_coding
ENSMUSG00000008206	1823.12	2364.26	1281.98	0.881196	0.0467953	18.8302	4.27019e-79	7.84816e-78	Cers4	protein_coding
ENSMUSG00000055799	2808.9	3588.3	2029.49	0.820762	0.0435999	18.8245	4.75605e-79	8.73487e-78	Tcf7l1	protein_coding
ENSMUSG00000000957	751.249	1103.54	398.956	1.45991	0.077547	18.8206	5.12077e-79	9.39797e-78	Mmp14	protein_coding
ENSMUSG00000037852	570.594	871.233	269.955	1.67853	0.0892326	18.8002	7.51879e-79	1.37891e-77	Cpe	protein_coding
ENSMUSG00000060090	1003.22	601.648	1404.8	-1.2185	0.0648205	-18.7942	8.42746e-79	1.54445e-77	Rp2	protein_coding
ENSMUSG00000032291	1824.07	2463.87	1184.26	1.05402	0.0560806	18.7938	8.49121e-79	1.55502e-77	Crabp1	protein_coding
ENSMUSG00000028514	2807.93	3548.51	2067.36	0.778388	0.0414236	18.7906	9.01073e-79	1.64899e-77	Usp24	protein_coding
ENSMUSG00000029763	3123.38	2380.09	3866.67	-0.699237	0.0372287	-18.7818	1.06429e-78	1.94628e-77	Exoc4	protein_coding
ENSMUSG00000035095	198.627	26.7485	370.506	-3.65817	0.190223	-18.7746	1.21777e-78	2.22539e-77	Fam167a	protein_coding
ENSMUSG00000024236	863.823	488.094	1239.55	-1.33841	0.0712903	-18.7686	1.36491e-78	2.49249e-77	Svil	protein_coding
ENSMUSG00000003541	717.563	1036.36	398.763	1.37093	0.0730454	18.763	1.51557e-78	2.76564e-77	Ier3	protein_coding
ENSMUSG00000024420	349.661	565.599	133.724	2.05717	0.109529	18.7507	1.90919e-78	3.48145e-77	Zfp521	protein_coding
ENSMUSG00000062444	574.799	272.236	877.362	-1.67585	0.0893131	-18.7497	1.94646e-78	3.5469e-77	Ap3b2	protein_coding
ENSMUSG00000039656	2736.99	3418.86	2055.11	0.733225	0.0391228	18.7414	2.27707e-78	4.1464e-77	Rxrb	protein_coding
ENSMUSG00000042903	3611.88	2788.91	4434.84	-0.668336	0.0356856	-18.7281	2.9189e-78	5.31136e-77	Foxo4	protein_coding
ENSMUSG00000058454	2478.07	3172.4	1783.74	0.829139	0.0442771	18.7258	3.05301e-78	5.55145e-77	Dhcr7	protein_coding
ENSMUSG00000096966	200.122	14.2497	385.994	-4.50506	0.227699	-18.6819	6.95614e-78	1.26398e-76		processed_pseudogene
ENSMUSG00000031327	1300.89	849.352	1752.42	-1.04199	0.0558113	-18.6677	9.07104e-78	1.6471e-76	Chic1	protein_coding
ENSMUSG00000019923	6911.06	5623.36	8198.75	-0.543544	0.029124	-18.663	9.90615e-78	1.79747e-76	Zwint	protein_coding
ENSMUSG00000018541	1471.33	980.479	1962.18	-0.998459	0.0535201	-18.654	1.17072e-77	2.12277e-76	Cwc25	protein_coding
ENSMUSG00000048865	228.809	48.4981	409.121	-3.00226	0.159345	-18.6521	1.21309e-77	2.19804e-76	Arhgap30	protein_coding
ENSMUSG00000003865	1544.75	2042.91	1046.58	0.962539	0.0516325	18.6412	1.49001e-77	2.6979e-76	Gys1	protein_coding
ENSMUSG00000036053	1537.8	2049.73	1025.88	0.996167	0.0534705	18.6292	1.86338e-77	3.37156e-76	Fmnl2	protein_coding
ENSMUSG00000022678	3201.45	4028.95	2373.96	0.761946	0.0409167	18.6216	2.14558e-77	3.87943e-76	Nde1	protein_coding
ENSMUSG00000066652	2813.01	3518.82	2107.2	0.738641	0.0396685	18.6201	2.20869e-77	3.99073e-76	Lefty2	protein_coding
ENSMUSG00000024258	3162.51	3902.55	2422.47	0.687081	0.0369104	18.6146	2.44492e-77	4.41444e-76	Polr2d	protein_coding
ENSMUSG00000109336	3749.71	2870.8	4628.63	-0.688268	0.0369774	-18.6129	2.52734e-77	4.56005e-76	Samd4b
ENSMUSG00000026923	874.656	474.287	1275.02	-1.4192	0.0762896	-18.5969	3.40479e-77	6.13891e-76	Notch1	protein_coding
ENSMUSG00000039768	4731.03	5699.92	3762.13	0.598836	0.0322324	18.5786	4.78663e-77	8.62434e-76	Dnajc11	protein_coding
ENSMUSG00000029449	357.168	136.612	577.725	-2.05657	0.11047	-18.5774	4.89959e-77	8.82166e-76	Rhof	protein_coding
ENSMUSG00000024222	4003.84	4874.66	3133.02	0.637077	0.0343084	18.569	5.72764e-77	1.03053e-75	Fkbp5	protein_coding
ENSMUSG00000053560	5516.67	6851.54	4181.8	0.711283	0.0383334	18.5551	7.42322e-77	1.33467e-75	Ier2	protein_coding
ENSMUSG00000038600	215.49	44.2277	386.752	-3.04941	0.162631	-18.5372	1.03473e-76	1.85912e-75	Atp6v0a4	protein_coding
ENSMUSG00000042271	667.546	349.811	985.282	-1.48489	0.0800667	-18.5366	1.04676e-76	1.8794e-75	Nxt2	protein_coding
ENSMUSG00000013584	190.615	21.0267	360.202	-3.92702	0.204941	-18.5348	1.08121e-76	1.9399e-75	Aldh1a2	protein_coding
ENSMUSG00000057666	5366.16	6614.99	4117.33	0.683049	0.0368694	18.5261	1.27245e-76	2.28142e-75	Gapdh	protein_coding
ENSMUSG00000058239	1361.39	1836.87	885.909	1.04896	0.0566302	18.5217	1.38082e-76	2.474e-75	Usf2	protein_coding
ENSMUSG00000001847	5649.87	6736.04	4563.71	0.561186	0.0303025	18.5194	1.43931e-76	2.57699e-75	Rac1	protein_coding
ENSMUSG00000021831	2309.38	3050.03	1568.72	0.956888	0.0517389	18.494	2.30848e-76	4.13031e-75	Ero1l	protein_coding
ENSMUSG00000030041	309.428	104.53	514.326	-2.26676	0.122319	-18.4732	3.39652e-76	6.0728e-75	M1ap	protein_coding
ENSMUSG00000026223	1938.96	2533.72	1344.2	0.912643	0.0494385	18.4595	4.37217e-76	7.81176e-75	Itm2c	protein_coding
ENSMUSG00000014778	2047.49	2673.41	1421.58	0.909042	0.0492538	18.4557	4.69467e-76	8.38212e-75	Fhod1	protein_coding
ENSMUSG00000061086	189.09	18.5614	359.618	-4.08344	0.212699	-18.455	4.75716e-76	8.48779e-75	Myl4	protein_coding
ENSMUSG00000022822	3377.07	2611.92	4142.21	-0.664508	0.0360084	-18.4539	4.85305e-76	8.65287e-75	Abcc5	protein_coding
ENSMUSG00000011752	1280.01	1758.1	801.917	1.12897	0.0611773	18.4524	4.98688e-76	8.88531e-75	Pgam1	protein_coding
ENSMUSG00000038072	1447	972.961	1921.03	-0.978747	0.0530807	-18.4371	6.61537e-76	1.17787e-74	Galnt11	protein_coding
ENSMUSG00000061755	2449.63	1817.4	3081.86	-0.760706	0.0412596	-18.4365	6.69752e-76	1.19167e-74	Bod1l	protein_coding
ENSMUSG00000017288	1463.04	986.024	1940.06	-0.973989	0.0528251	-18.4363	6.71612e-76	1.19415e-74	Vps53	protein_coding
ENSMUSG00000078932	287.205	90.5652	483.845	-2.37993	0.128588	-18.4359	6.77216e-76	1.20328e-74	CN725425	protein_coding
ENSMUSG00000018433	4939.03	3915.55	5962.5	-0.606109	0.032907	-18.4187	9.30854e-76	1.6528e-74	Nol11	protein_coding
ENSMUSG00000029581	11594	14037.8	9150.16	0.616821	0.0334967	18.4143	1.00854e-75	1.78949e-74	Fscn1	protein_coding
ENSMUSG00000016319	11020.5	9223.84	12817.1	-0.47432	0.0257626	-18.4112	1.0692e-75	1.89581e-74	Slc25a5	protein_coding
ENSMUSG00000019210	5401.15	4327.07	6475.23	-0.580928	0.0315628	-18.4053	1.19114e-75	2.11057e-74	Atp6v1e1	protein_coding
ENSMUSG00000030279	3509.5	2697.26	4321.74	-0.679202	0.0369083	-18.4021	1.26356e-75	2.23735e-74	C2cd5	protein_coding
ENSMUSG00000064339	16986.5	20761.1	13211.8	0.651318	0.0353979	18.3999	1.31696e-75	2.33029e-74		Mt_rRNA
ENSMUSG00000097971	34289.6	46508.4	22070.8	1.072	0.0582859	18.3921	1.51946e-75	2.68676e-74		processed_transcript
ENSMUSG00000037461	3061.94	3897.07	2226.81	0.80599	0.0438295	18.3889	1.61185e-75	2.84816e-74	Ints7	protein_coding
ENSMUSG00000021115	3178.22	3913.66	2442.78	0.679142	0.0369418	18.3839	1.76684e-75	3.11987e-74	Vrk1	protein_coding
ENSMUSG00000056211	3273.65	4051.85	2495.46	0.698454	0.0380143	18.3733	2.15091e-75	3.79546e-74	R3hdm1	protein_coding
ENSMUSG00000020642	691.043	998.157	383.93	1.37157	0.0746654	18.3644	2.53327e-75	4.46709e-74	Rnf144a	protein_coding
ENSMUSG00000003032	1773.55	1240.17	2306.93	-0.89359	0.0486597	-18.3629	2.6028e-75	4.58653e-74	Klf4	protein_coding
ENSMUSG00000013236	4147.58	5128.77	3166.4	0.694822	0.0378442	18.3599	2.75095e-75	4.84427e-74	Ptprs	protein_coding
ENSMUSG00000032116	10208.2	8574.81	11841.6	-0.465414	0.02535	-18.3595	2.7725e-75	4.87887e-74	Stt3a	protein_coding
ENSMUSG00000027184	19764.4	22902.3	16626.5	0.461756	0.0251531	18.3578	2.86128e-75	5.03166e-74	Caprin1	protein_coding
ENSMUSG00000059409	3762.78	4589.7	2935.86	0.643849	0.0350783	18.3545	3.03993e-75	5.34215e-74	Ppp2r5d	protein_coding
ENSMUSG00000101970	1779.57	2353.32	1205.82	0.962212	0.0524513	18.3441	3.68117e-75	6.46461e-74	1810026B05Rik	processed_transcript
ENSMUSG00000063455	689.911	377.481	1002.34	-1.40146	0.076407	-18.3342	4.41084e-75	7.7407e-74	D630045J12Rik	protein_coding
ENSMUSG00000037972	1542.42	2039.6	1045.24	0.961833	0.0525026	18.3188	5.86248e-75	1.02812e-73	Snn	protein_coding
ENSMUSG00000027823	5710.76	6882.95	4538.57	0.600283	0.0327778	18.3136	6.44326e-75	1.1292e-73	Gmps	protein_coding
ENSMUSG00000037993	3765.4	4690.88	2839.92	0.722946	0.0394865	18.3085	7.07589e-75	1.23922e-73	Dhx38	protein_coding
ENSMUSG00000031820	2151.37	2801.66	1501.07	0.898218	0.0490631	18.3068	7.29722e-75	1.27711e-73	Babam1	protein_coding
ENSMUSG00000038633	4693.06	5662.86	3723.27	0.604364	0.0330132	18.3066	7.32581e-75	1.28124e-73	Degs1	protein_coding
ENSMUSG00000030677	4951.73	5952.13	3951.33	0.59048	0.0322565	18.3057	7.45271e-75	1.30255e-73	Kif22	protein_coding
ENSMUSG00000027253	861.524	1213.36	509.691	1.24607	0.0680609	18.3049	7.55684e-75	1.31985e-73	Lrp4	protein_coding
ENSMUSG00000000385	218.412	49.2281	387.595	-2.90712	0.157319	-18.302	7.97296e-75	1.39158e-73	Tmprss2	protein_coding
ENSMUSG00000020471	4584.74	5686.35	3483.13	0.706124	0.038584	18.3008	8.14734e-75	1.42105e-73	Pold2	protein_coding
ENSMUSG00000071076	2322.43	3049.92	1594.95	0.932793	0.0509701	18.3003	8.23496e-75	1.43536e-73	Jund	protein_coding
ENSMUSG00000030036	1831.52	2388.04	1275	0.903342	0.0493652	18.2985	8.50379e-75	1.48121e-73	Mogs	protein_coding
ENSMUSG00000031434	524.325	259.3	789.351	-1.59476	0.0870947	-18.2968	8.77932e-75	1.52816e-73	Morc4	protein_coding
ENSMUSG00000028527	6324.37	5084.73	7564	-0.572452	0.0312969	-18.2909	9.77867e-75	1.70096e-73	Ak4	protein_coding
ENSMUSG00000031665	7981.31	9477.61	6485.02	0.54706	0.0299109	18.2896	1.00145e-74	1.74081e-73	Sall1	protein_coding
ENSMUSG00000063015	4754.08	5766.18	3741.98	0.62315	0.0340928	18.278	1.23998e-74	2.15398e-73	Ccni	protein_coding
ENSMUSG00000021811	3097.34	3907.55	2287.14	0.771687	0.0422401	18.2688	1.4657e-74	2.54434e-73	Dnajc9	protein_coding
ENSMUSG00000026199	1186.47	1619.3	753.638	1.09946	0.0601801	18.2678	1.49223e-74	2.58865e-73	Ankzf1	protein_coding
ENSMUSG00000067369	455.798	206.515	705.082	-1.7564	0.096049	-18.2666	1.5263e-74	2.64597e-73	Trmt2b	protein_coding
ENSMUSG00000051579	4081.69	4968.12	3195.25	0.63615	0.0348287	18.265	1.57318e-74	2.7254e-73	Tceal8	protein_coding
ENSMUSG00000029761	1987.48	1398.31	2576.64	-0.879805	0.0481701	-18.2636	1.61348e-74	2.79332e-73	Cald1	protein_coding
ENSMUSG00000059900	189.38	16.4118	362.347	-4.24259	0.221851	-18.26	1.72313e-74	2.98114e-73	Tmem40	protein_coding
ENSMUSG00000007029	7696	9495.26	5896.74	0.686444	0.0376092	18.252	1.99638e-74	3.45156e-73	Vars	protein_coding
ENSMUSG00000024456	6549.11	5380.88	7717.34	-0.519895	0.0284975	-18.2434	2.3356e-74	4.03531e-73	Diaph1	protein_coding
ENSMUSG00000062929	2335.76	3038.27	1633.26	0.893531	0.0489818	18.2416	2.41218e-74	4.16483e-73	Cfl2	protein_coding
ENSMUSG00000039108	4558.21	5499.35	3617.06	0.603904	0.0331108	18.2388	2.54123e-74	4.3847e-73	Lsm14b	protein_coding
ENSMUSG00000041879	6692.26	7880.26	5504.26	0.517286	0.0283686	18.2344	2.75156e-74	4.7444e-73	Ipo9	protein_coding
ENSMUSG00000025492	2750.82	2021.65	3479.99	-0.782304	0.0429631	-18.2082	4.44098e-74	7.65227e-73	Ifitm3	protein_coding
ENSMUSG00000029094	697.934	364.732	1031.14	-1.48971	0.0818913	-18.183	7.04162e-74	1.21253e-72	Afap1	protein_coding
ENSMUSG00000060671	2024.21	1444.21	2604.22	-0.848817	0.0466945	-18.1772	7.82205e-74	1.34601e-72	Atp8b2	protein_coding
ENSMUSG00000038502	7298.62	9125.98	5471.25	0.73702	0.0405482	18.1763	7.948e-74	1.36677e-72	Ptov1	protein_coding
ENSMUSG00000090714	511.203	3.92528	1018.48	-7.09573	0.297482	-18.175	8.14379e-74	1.3995e-72	Zscan4d	protein_coding
ENSMUSG00000042446	2927.51	3622.48	2232.53	0.69743	0.0383803	18.1713	8.70441e-74	1.49484e-72	Zmym4	protein_coding
ENSMUSG00000018411	201.71	32.8813	370.538	-3.38318	0.183068	-18.1635	1.00503e-73	1.72482e-72	Mapt	protein_coding
ENSMUSG00000033066	603.373	317.825	888.921	-1.47474	0.0811544	-18.1621	1.03039e-73	1.76715e-72	Gas7	protein_coding
ENSMUSG00000027534	701.352	384.098	1018.61	-1.3993	0.0770342	-18.1572	1.12586e-73	1.92961e-72	Snx16	protein_coding
ENSMUSG00000087166	12421.2	14284.7	10557.7	0.435983	0.0240154	18.1543	1.18737e-73	2.03367e-72	L1td1	protein_coding
ENSMUSG00000020312	646.386	943.96	348.812	1.4282	0.0786466	18.1537	1.20023e-73	2.05433e-72	Shc2	protein_coding
ENSMUSG00000030007	29827.3	33615.5	26039.2	0.368281	0.0202926	18.1485	1.31877e-73	2.25571e-72	Cct7	protein_coding
ENSMUSG00000038902	4591.82	5561.04	3622.61	0.617609	0.0340429	18.142	1.48649e-73	2.5409e-72	Pogz	protein_coding
ENSMUSG00000025557	221.486	49.9808	392.991	-2.9047	0.158642	-18.1392	1.56374e-73	2.67116e-72	Slc15a1	protein_coding
ENSMUSG00000038253	301.322	495.674	106.969	2.18225	0.120067	18.1341	1.71491e-73	2.92745e-72	Hoxa5	protein_coding
ENSMUSG00000028455	3574.32	4529.84	2618.8	0.789146	0.0435322	18.1276	1.92867e-73	3.29015e-72	Stoml2	protein_coding
ENSMUSG00000020696	611.52	324.978	898.062	-1.45789	0.0803852	-18.1268	1.95974e-73	3.34094e-72	Rffl	protein_coding
ENSMUSG00000030123	269.007	79.8648	458.149	-2.47612	0.136007	-18.1213	2.1635e-73	3.68585e-72	Plxnd1	protein_coding
ENSMUSG00000039337	181.869	20.3279	343.411	-3.90258	0.208201	-18.1166	2.35831e-73	4.01507e-72	Tex19.2	protein_coding
ENSMUSG00000061607	4505.89	5469.67	3542.11	0.626103	0.0345842	18.1036	2.98454e-73	5.07787e-72	Mdc1	protein_coding
ENSMUSG00000024427	4267.68	5144.94	3390.42	0.601134	0.0332126	18.0994	3.21872e-73	5.47268e-72	Spry4	protein_coding
ENSMUSG00000044816	296.379	100.622	492.136	-2.25752	0.124417	-18.0856	4.13565e-73	7.02705e-72	D630023F18Rik	protein_coding
ENSMUSG00000021377	9458.61	11424.1	7493.14	0.607773	0.0336138	18.081	4.49711e-73	7.63615e-72	Dek	protein_coding
ENSMUSG00000037622	3515.22	2655.87	4374.56	-0.718858	0.0397747	-18.0729	5.20934e-73	8.83969e-72	Wdtc1	protein_coding
ENSMUSG00000031446	3805.58	4616.81	2994.35	0.623969	0.0345437	18.063	6.23082e-73	1.0566e-71	Cul4a	protein_coding
ENSMUSG00000022389	1528.07	2021.73	1034.4	0.963978	0.0533939	18.0532	7.44816e-73	1.2622e-71	Tef	protein_coding
ENSMUSG00000001281	531.315	258.701	803.928	-1.62369	0.0898825	-18.0508	7.77197e-73	1.31621e-71	Itgb7	protein_coding
ENSMUSG00000078640	217.391	382.306	52.4761	2.79891	0.154015	18.0501	7.87789e-73	1.33327e-71	Gm11627	protein_coding
ENSMUSG00000034690	188.862	12.4752	365.248	-4.58476	0.237725	-18.0497	7.93617e-73	1.34224e-71	Nlrp4c	protein_coding
ENSMUSG00000059897	1804.75	2408.07	1201.42	1.00038	0.0554389	18.0439	8.8112e-73	1.48926e-71	Zfp930	protein_coding
ENSMUSG00000041607	357.564	141.647	573.48	-1.99489	0.110376	-18.0388	9.65932e-73	1.63153e-71	Mbp	protein_coding
ENSMUSG00000038005	4295.85	5374.97	3216.73	0.739553	0.0410233	18.0275	1.18582e-72	2.00162e-71	Hpf1	protein_coding
ENSMUSG00000056962	3266.17	4042.4	2489.94	0.698095	0.0387712	18.0053	1.7699e-72	2.98555e-71	Jmjd6	protein_coding
ENSMUSG00000028431	4811.38	5777.69	3845.08	0.586864	0.0326127	17.9949	2.13682e-72	3.60213e-71	Elp1	protein_coding
ENSMUSG00000029314	189.398	13.1905	365.606	-4.51589	0.236199	-17.9854	2.53698e-72	4.27389e-71	Gpat3	protein_coding
ENSMUSG00000049807	922.49	563.991	1280.99	-1.17884	0.0655414	-17.9823	2.67905e-72	4.51026e-71	Arhgap23	protein_coding
ENSMUSG00000039115	725.819	404.878	1046.76	-1.36306	0.0758213	-17.9706	3.31319e-72	5.5742e-71	Itga9	protein_coding
ENSMUSG00000036054	2016.38	2580.58	1452.17	0.827739	0.0460718	17.9658	3.61175e-72	6.07253e-71	Sugp2	protein_coding
ENSMUSG00000050132	384.079	156.93	611.229	-1.94019	0.107925	-17.9476	5.0076e-72	8.41389e-71	Sarm1	protein_coding
ENSMUSG00000040945	17024	20310.1	13737.9	0.563509	0.0314001	17.9461	5.14928e-72	8.64627e-71	Rcc2	protein_coding
ENSMUSG00000035960	2146.12	2740.43	1551.81	0.818918	0.0456519	17.9379	5.96957e-72	1.00171e-70	Apex1	protein_coding
ENSMUSG00000026615	11211.6	12939.2	9483.92	0.447955	0.0249804	17.9322	6.6069e-72	1.10793e-70	Eprs	protein_coding
ENSMUSG00000035683	3424.6	4207.61	2641.6	0.670875	0.0374115	17.9322	6.61638e-72	1.1088e-70	Melk	protein_coding
ENSMUSG00000059895	1698.38	1152.9	2243.86	-0.958364	0.0534424	-17.9314	6.70901e-72	1.12358e-70	Ptp4a3	protein_coding
ENSMUSG00000063696	5199.57	6381.12	4018.02	0.66644	0.0371743	17.9273	7.21872e-72	1.20816e-70		protein_coding
ENSMUSG00000024197	3135.55	3869.24	2401.86	0.687075	0.03834	17.9204	8.17955e-72	1.36808e-70	Plin3	protein_coding
ENSMUSG00000037876	4859.12	5899.51	3818.74	0.626775	0.0349762	17.92	8.23718e-72	1.37682e-70	Jmjd1c	protein_coding
ENSMUSG00000024812	6421.15	5262.93	7579.38	-0.525829	0.0293489	-17.9164	8.78867e-72	1.46804e-70	Tjp2	protein_coding
ENSMUSG00000116469	183.854	27.8089	339.9	-3.48363	0.190388	-17.9069	1.04173e-71	1.73895e-70
ENSMUSG00000055670	1184.47	760.611	1608.32	-1.07653	0.0601174	-17.9047	1.08292e-71	1.80654e-70	Zzef1	protein_coding
ENSMUSG00000024037	1716.46	2243.26	1189.67	0.912732	0.0510196	17.8891	1.43349e-71	2.38981e-70	Wdr4	protein_coding
ENSMUSG00000097683	216.258	377.477	55.0386	2.71793	0.151034	17.8836	1.58226e-71	2.63611e-70	Gm26644	lincRNA
ENSMUSG00000015806	3630.63	4407.92	2853.35	0.626804	0.0350592	17.8783	1.74015e-71	2.89569e-70	Qdpr	protein_coding
ENSMUSG00000031754	1470.11	1955.55	984.661	0.987492	0.055231	17.8783	1.74033e-71	2.89569e-70	Nudt21	protein_coding
ENSMUSG00000029686	5261.33	6258.03	4264.63	0.552815	0.0309297	17.8732	1.90678e-71	3.17059e-70	Cul1	protein_coding
ENSMUSG00000022477	6908.67	5669.55	8147.79	-0.522812	0.0292575	-17.8693	2.04695e-71	3.40147e-70	Aco2	protein_coding
ENSMUSG00000021156	1479.36	1935.81	1022.9	0.917909	0.0513693	17.8679	2.09583e-71	3.48044e-70	Zmynd11	protein_coding
ENSMUSG00000022180	177.61	17.4655	337.755	-4.06783	0.218492	-17.8626	2.30846e-71	3.83105e-70	Slc7a8	protein_coding
ENSMUSG00000079487	1383.21	924.67	1841.76	-0.991198	0.055498	-17.8583	2.49067e-71	4.13077e-70	Med12	protein_coding
ENSMUSG00000027820	312.209	113.856	510.563	-2.13662	0.119472	-17.8363	3.69264e-71	6.12029e-70	Mme	protein_coding
ENSMUSG00000049916	914.173	1292.78	535.561	1.26518	0.07096	17.8265	4.40131e-71	7.29014e-70	2610318N02Rik	protein_coding
ENSMUSG00000071604	257.497	77.7891	437.204	-2.44727	0.136637	-17.8261	4.43515e-71	7.34146e-70	Fam189a2	protein_coding
ENSMUSG00000028224	1030.19	1405	655.379	1.09641	0.0615104	17.8229	4.69069e-71	7.75945e-70	Nbn	protein_coding
ENSMUSG00000030029	1430.67	973.45	1887.89	-0.953151	0.0534764	-17.8222	4.75503e-71	7.86082e-70	Lrig1	protein_coding
ENSMUSG00000023411	1736.63	2239.41	1233.84	0.858088	0.0481489	17.8209	4.8626e-71	8.03347e-70	Nfatc4	protein_coding
ENSMUSG00000037364	11437.3	13275.5	9599.15	0.46751	0.0262394	17.8171	5.20982e-71	8.60157e-70	Srrt	protein_coding
ENSMUSG00000052609	1197.25	767.059	1627.43	-1.08156	0.0607099	-17.8129	5.6131e-71	9.26143e-70	Plekhg3	protein_coding
ENSMUSG00000032504	4672.36	3745.18	5599.54	-0.579688	0.0325611	-17.8029	6.71411e-71	1.1071e-69	Pdcd6ip	protein_coding
ENSMUSG00000038776	295.755	102.69	488.819	-2.21836	0.124221	-17.8027	6.72882e-71	1.10881e-69	Ephx1	protein_coding
ENSMUSG00000061751	374.267	154.087	594.446	-1.92647	0.10804	-17.8014	6.8984e-71	1.13602e-69	Kalrn	protein_coding
ENSMUSG00000025364	16981.1	19325	14637.2	0.400671	0.0225188	17.7927	8.04343e-71	1.32374e-69	Pa2g4	protein_coding
ENSMUSG00000041028	10097.3	8482.96	11711.7	-0.465027	0.0261382	-17.791	8.2928e-71	1.3639e-69	Ghitm	protein_coding
ENSMUSG00000020841	1525.41	1043.49	2007.34	-0.941392	0.0529147	-17.7893	8.55305e-71	1.4058e-69	Cpd	protein_coding
ENSMUSG00000030056	1163.66	1587.47	739.859	1.09739	0.0617578	17.7676	1.25916e-70	2.06826e-69	Isy1	protein_coding
ENSMUSG00000018661	1082.96	682.551	1483.36	-1.11585	0.06282	-17.7598	1.44665e-70	2.37471e-69	Cog1	protein_coding
ENSMUSG00000062661	640.236	935.036	345.436	1.42817	0.0804095	17.7554	1.56654e-70	2.56986e-69	Ncs1	protein_coding
ENSMUSG00000037822	1135.81	725.773	1545.86	-1.08681	0.0612592	-17.7386	2.1129e-70	3.46394e-69	Smim14	protein_coding
ENSMUSG00000008496	558.356	822.074	294.638	1.47109	0.0829293	17.7316	2.38926e-70	3.9145e-69	Pou2f2	protein_coding
ENSMUSG00000006356	1584.36	2096.08	1072.64	0.963969	0.0544131	17.7149	3.21762e-70	5.26831e-69	Crip2	protein_coding
ENSMUSG00000022139	965.304	595.26	1335.35	-1.1609	0.065533	-17.7113	3.43077e-70	5.61373e-69	Mbnl2	protein_coding
ENSMUSG00000033545	1395.15	1837.89	952.403	0.945893	0.0534072	17.71	3.51234e-70	5.74353e-69	Znrf1	protein_coding
ENSMUSG00000027342	5151.73	6174.71	4128.76	0.580227	0.032785	17.6979	4.35614e-70	7.11883e-69	Pcna	protein_coding
ENSMUSG00000019539	876.744	1254.28	499.209	1.3223	0.0747277	17.6915	4.87302e-70	7.95844e-69	Rcn3	protein_coding
ENSMUSG00000057406	4061.92	4891.24	3232.6	0.596816	0.0337347	17.6914	4.88879e-70	7.97911e-69	Nsd2	protein_coding
ENSMUSG00000048371	1231.18	1637.23	825.122	0.985803	0.0557274	17.6885	5.14352e-70	8.38954e-69	Pdp2	protein_coding
ENSMUSG00000039298	2001.93	2559.41	1444.44	0.823588	0.0465746	17.6827	5.69781e-70	9.28772e-69	Cdk5rap2	protein_coding
ENSMUSG00000020802	4595.1	3677.33	5512.86	-0.583516	0.0330099	-17.6768	6.32686e-70	1.03066e-68	Ube2o	protein_coding
ENSMUSG00000031314	3481.1	2670.14	4292.05	-0.683767	0.0386864	-17.6743	6.61763e-70	1.07734e-68	Taf1	protein_coding
ENSMUSG00000038894	1503.75	1964.06	1043.45	0.910077	0.051498	17.6713	6.98198e-70	1.13593e-68	Irs2	protein_coding
ENSMUSG00000066026	264.125	444.076	84.1744	2.35877	0.133067	17.6691	7.25872e-70	1.18021e-68	Dhrs3	protein_coding
ENSMUSG00000020101	211.105	49.2171	372.993	-2.85064	0.159905	-17.6624	8.1643e-70	1.32661e-68	Vsir	protein_coding
ENSMUSG00000056938	686.644	379.863	993.424	-1.37892	0.0780945	-17.65	1.01816e-69	1.65335e-68	Acbd4	protein_coding
ENSMUSG00000038759	8416.91	9854.44	6979.37	0.497307	0.0281845	17.6447	1.11797e-69	1.81429e-68	Nup205	protein_coding
ENSMUSG00000032560	5306.24	4266.23	6346.24	-0.572424	0.0324423	-17.6442	1.12722e-69	1.82814e-68	Dnajc13	protein_coding
ENSMUSG00000033295	5964.21	7153.14	4775.29	0.582361	0.0330106	17.6416	1.1809e-69	1.91398e-68	Ptprf	protein_coding
ENSMUSG00000040111	796.156	470.168	1122.14	-1.24916	0.0708175	-17.6342	1.34684e-69	2.18157e-68	Gramd1b	protein_coding
ENSMUSG00000031441	1209.16	782.663	1635.67	-1.0598	0.0601037	-17.6307	1.43291e-69	2.3195e-68	Atp11a	protein_coding
ENSMUSG00000018796	1388.55	916.334	1860.77	-1.0188	0.0578081	-17.622	1.67012e-69	2.70008e-68	Acsl1	protein_coding
ENSMUSG00000031590	3067.8	3835.28	2300.31	0.736419	0.0417891	17.622	1.66911e-69	2.70008e-68	Frg1	protein_coding
ENSMUSG00000057522	3384.59	4170.88	2598.3	0.681963	0.0387378	17.6044	2.2782e-69	3.68084e-68	Spop	protein_coding
ENSMUSG00000003131	3349.82	4125.33	2574.3	0.679463	0.0386136	17.5963	2.62899e-69	4.24494e-68	Pafah1b2	protein_coding
ENSMUSG00000071054	6170.27	7410.47	4930.07	0.587431	0.0333924	17.5917	2.8505e-69	4.5997e-68	Safb	protein_coding
ENSMUSG00000073676	5475.57	6571.19	4379.94	0.584696	0.0332411	17.5895	2.9642e-69	4.78016e-68	Hspe1	protein_coding
ENSMUSG00000037935	2111.85	2693.15	1530.55	0.813797	0.0463025	17.5753	3.81194e-69	6.1434e-68	Smarce1	protein_coding
ENSMUSG00000037161	855.489	1201.86	509.118	1.23387	0.0702113	17.5707	4.13094e-69	6.65332e-68	Mgarp	protein_coding
ENSMUSG00000030062	10705.4	8977.97	12432.8	-0.469375	0.0267165	-17.5687	4.27956e-69	6.88838e-68	Rpn1	protein_coding
ENSMUSG00000038351	1312.07	879.844	1744.3	-0.984565	0.0560468	-17.565	4.56379e-69	7.34126e-68	Sgsm2	protein_coding
ENSMUSG00000020402	20398.1	23476.9	17319.3	0.438622	0.0249869	17.5541	5.53679e-69	8.90084e-68	Vdac1	protein_coding
ENSMUSG00000033389	834.389	478.955	1189.82	-1.30628	0.074397	-17.5532	5.61791e-69	9.02559e-68	Arhgap44	protein_coding
ENSMUSG00000003378	1035.71	1412.78	658.641	1.09718	0.0625082	17.5506	5.88174e-69	9.44354e-68	Grik5	protein_coding
ENSMUSG00000091594	575.128	305.004	845.252	-1.46128	0.0832447	-17.5442	6.58929e-69	1.05729e-67		protein_coding
ENSMUSG00000020390	4859.6	5918.71	3800.5	0.638215	0.0363806	17.5427	6.769e-69	1.08545e-67	Ube2b	protein_coding
ENSMUSG00000020653	1344.57	1769.44	919.708	0.941524	0.0536936	17.5341	7.86452e-69	1.26034e-67	Klf11	protein_coding
ENSMUSG00000021514	717.302	1024.88	409.725	1.31551	0.0750339	17.5279	8.77253e-69	1.40497e-67	Zfp369	protein_coding
ENSMUSG00000010277	9436.07	7912.31	10959.8	-0.469737	0.0268038	-17.5249	9.24259e-69	1.47933e-67	2610507B11Rik	protein_coding
ENSMUSG00000056537	11060	8876.05	13243.9	-0.57673	0.032913	-17.5228	9.59975e-69	1.53554e-67	Rlim	protein_coding
ENSMUSG00000021127	1516.63	1986.79	1046.48	0.922789	0.0526676	17.5202	1.00475e-68	1.60616e-67	Zfp36l1	protein_coding
ENSMUSG00000055835	1027.92	1400.45	655.38	1.09192	0.0623313	17.5161	1.08038e-68	1.72598e-67	Zfp1	protein_coding
ENSMUSG00000039382	528.179	271.171	785.187	-1.52332	0.0869659	-17.5045	1.32334e-68	2.11281e-67	Wdr45	protein_coding
ENSMUSG00000025823	6758.51	5573.44	7943.57	-0.510848	0.0291898	-17.5008	1.41272e-68	2.25412e-67	Pdia4	protein_coding
ENSMUSG00000031843	2429.3	3053.23	1805.37	0.756558	0.0432353	17.4983	1.47635e-68	2.35418e-67	Mphosph6	protein_coding
ENSMUSG00000034160	10833.5	9090.26	12576.7	-0.468054	0.0267493	-17.4977	1.49064e-68	2.37549e-67	Ogt	protein_coding
ENSMUSG00000016427	1861.85	1316.46	2407.25	-0.868812	0.0496534	-17.4966	1.521e-68	2.42237e-67	Ndufa1	protein_coding
ENSMUSG00000006445	4333.69	5275.93	3391.44	0.636667	0.0363919	17.4946	1.57428e-68	2.50567e-67	Epha2	protein_coding
ENSMUSG00000025785	2539.63	3177.36	1901.91	0.739277	0.042258	17.4941	1.58972e-68	2.52866e-67	Exosc7	protein_coding
ENSMUSG00000027752	3010.19	3693.84	2326.54	0.666061	0.0380755	17.493	1.62071e-68	2.57636e-67	Exosc8	protein_coding
ENSMUSG00000002015	4468.67	3582.73	5354.61	-0.579077	0.0331101	-17.4892	1.7303e-68	2.74888e-67	Bcap31	protein_coding
ENSMUSG00000034243	3213.09	2498.33	3927.85	-0.651889	0.0372743	-17.4887	1.74842e-68	2.77594e-67	Golgb1	protein_coding
ENSMUSG00000037815	16418.2	14150.4	18686	-0.400899	0.0229309	-17.4829	1.93576e-68	3.07148e-67	Ctnna1	protein_coding
ENSMUSG00000015214	728.865	379.597	1078.13	-1.49535	0.0855647	-17.4687	2.48024e-68	3.93298e-67	Mtmr1	protein_coding
ENSMUSG00000024087	241.395	73.1463	409.643	-2.44071	0.139063	-17.4624	2.76871e-68	4.3877e-67	Cyp1b1	protein_coding
ENSMUSG00000034252	4028.9	4942.19	3115.6	0.664747	0.0380714	17.4604	2.86778e-68	4.54188e-67	Senp6	protein_coding
ENSMUSG00000039234	1576.18	1078.38	2073.98	-0.940797	0.0538778	-17.4603	2.87179e-68	4.54543e-67	Sec24d	protein_coding
ENSMUSG00000021939	5427.19	4426.99	6427.39	-0.537477	0.0307876	-17.4574	3.02216e-68	4.78049e-67	Ctsb	protein_coding
ENSMUSG00000032959	2884.61	3608.57	2160.65	0.738725	0.0423325	17.4503	3.42534e-68	5.41491e-67	Pebp1	protein_coding
ENSMUSG00000022686	2102.07	2679.49	1524.65	0.811909	0.0465535	17.4399	4.10485e-68	6.4851e-67	B3gnt5	protein_coding
ENSMUSG00000003363	2269.4	1549.2	2989.61	-0.946017	0.0542532	-17.4362	4.38079e-68	6.91679e-67	Pld3	protein_coding
ENSMUSG00000030662	27353.6	30746.3	23961	0.359595	0.0206413	17.4212	5.69959e-68	8.99351e-67	Ipo5	protein_coding
ENSMUSG00000024099	3832.18	4652.42	3011.93	0.626636	0.0359841	17.4141	6.44798e-68	1.01682e-66	Ndufv2	protein_coding
ENSMUSG00000003970	79876.5	94008.6	65744.3	0.515512	0.0296087	17.4108	6.8287e-68	1.07619e-66	Rpl8	protein_coding
ENSMUSG00000030978	6616.85	7742.6	5491.1	0.495398	0.0284548	17.41	6.93018e-68	1.09151e-66	Rrm1	protein_coding
ENSMUSG00000027010	1008.75	627.973	1389.53	-1.14136	0.0655673	-17.4043	7.65311e-68	1.20464e-66	Slc25a12	protein_coding
ENSMUSG00000000078	3394.37	4145.25	2643.49	0.648082	0.037247	17.3995	8.32888e-68	1.3102e-66	Klf6	protein_coding
ENSMUSG00000028766	5620.31	4402.73	6837.89	-0.634375	0.0364674	-17.3955	8.92138e-68	1.40255e-66	Alpl	protein_coding
ENSMUSG00000032198	6708.12	5347.28	8068.96	-0.592972	0.034091	-17.3937	9.20766e-68	1.44667e-66	Dock6	protein_coding
ENSMUSG00000055254	214.034	370.296	57.7725	2.62269	0.150056	17.3804	1.16242e-67	1.82522e-66	Ntrk2	protein_coding
ENSMUSG00000029381	1695.45	1207.59	2183.31	-0.852538	0.0490626	-17.3755	1.26533e-67	1.98559e-66	Shroom3	protein_coding
ENSMUSG00000018932	1841.75	1295.62	2387.87	-0.879995	0.0506774	-17.3637	1.55485e-67	2.43844e-66	Map2k3	protein_coding
ENSMUSG00000054717	2169.91	2872.97	1466.84	0.967479	0.05572	17.3626	1.58262e-67	2.48047e-66	Hmgb2	protein_coding
ENSMUSG00000024313	294.981	102.987	486.975	-2.20701	0.12677	-17.357	1.74734e-67	2.73697e-66	Mep1b	protein_coding
ENSMUSG00000024892	2036.17	1448.53	2623.8	-0.855117	0.049274	-17.3535	1.85586e-67	2.90518e-66	Pcx	protein_coding
ENSMUSG00000018189	2389.86	3041.26	1738.47	0.805268	0.0464128	17.3498	1.98045e-67	3.09831e-66	Uchl5	protein_coding
ENSMUSG00000012640	876.277	517.649	1234.9	-1.24804	0.0719444	-17.343	2.22939e-67	3.48565e-66	Zfp715	protein_coding
ENSMUSG00000024387	4385.02	5430.6	3339.43	0.70048	0.0403955	17.3404	2.3309e-67	3.64214e-66	Csnk2b	protein_coding
ENSMUSG00000068739	7444.6	6002.79	8886.42	-0.565425	0.0326127	-17.3375	2.45228e-67	3.82947e-66	Sars	protein_coding
ENSMUSG00000031715	6622.01	8238.3	5005.72	0.717651	0.041405	17.3324	2.68044e-67	4.18321e-66	Smarca5	protein_coding
ENSMUSG00000017417	419.818	191.907	647.729	-1.73863	0.100217	-17.3286	2.86228e-67	4.46428e-66	Plxdc1	protein_coding
ENSMUSG00000057335	1374.12	1817.68	930.564	0.963276	0.0556118	17.3204	3.29817e-67	5.14102e-66	Cep170	protein_coding
ENSMUSG00000028478	7201.02	8516.75	5885.28	0.532657	0.0307679	17.3121	3.81276e-67	5.93952e-66	Clta	protein_coding
ENSMUSG00000039157	717.534	413.942	1021.13	-1.29618	0.0748721	-17.3061	4.23427e-67	6.59215e-66	Fam102a	protein_coding
ENSMUSG00000022900	302.463	113.019	491.906	-2.09273	0.120616	-17.3054	4.28111e-67	6.66104e-66	Ildr1	protein_coding
ENSMUSG00000044155	2655.84	3275.5	2036.18	0.684848	0.0396186	17.2858	6.01837e-67	9.35839e-66	Lsm8	protein_coding
ENSMUSG00000032187	8832.17	10320.6	7343.69	0.490637	0.0283891	17.2825	6.37013e-67	9.89936e-66	Smarca4	protein_coding
ENSMUSG00000023243	3308.94	2579.42	4038.46	-0.645887	0.0373725	-17.2821	6.41444e-67	9.96218e-66	Kcnk5	protein_coding
ENSMUSG00000019261	3073.96	3980.46	2167.45	0.874734	0.0506299	17.2767	7.04473e-67	1.09345e-65	Map1s	protein_coding
ENSMUSG00000028691	23845.3	27457.4	20233.3	0.440234	0.0254863	17.2734	7.46773e-67	1.1584e-65	Prdx1	protein_coding
ENSMUSG00000058318	4587.58	5522.9	3652.26	0.596063	0.034511	17.2716	7.69543e-67	1.193e-65	Phf21a	protein_coding
ENSMUSG00000024498	6345.14	7565.23	5125.04	0.561237	0.0325217	17.2572	9.87222e-67	1.52954e-65	Tcerg1	protein_coding
ENSMUSG00000049295	4352.72	5328.87	3376.57	0.657395	0.0381358	17.2381	1.37384e-66	2.12726e-65	Zfp219	protein_coding
ENSMUSG00000031392	1912.76	1376.16	2449.37	-0.82984	0.048187	-17.2204	1.86729e-66	2.88957e-65	Irak1	protein_coding
ENSMUSG00000049550	1052.18	1419.88	684.487	1.04937	0.0609528	17.2145	2.06897e-66	3.19973e-65	Clip1	protein_coding
ENSMUSG00000020664	3296.75	4027.36	2566.14	0.649351	0.0377553	17.1988	2.71246e-66	4.19238e-65	Dld	protein_coding
ENSMUSG00000033916	3298.91	2591.58	4006.24	-0.627631	0.0365491	-17.172	4.30677e-66	6.65255e-65	Chmp2a	protein_coding
ENSMUSG00000066979	5855.18	6956.92	4753.43	0.54901	0.0319835	17.1654	4.82547e-66	7.44929e-65	Bub3	protein_coding
ENSMUSG00000011382	515.676	760.116	271.236	1.47655	0.0860069	17.1598	5.30603e-66	8.18621e-65	Dhdh	protein_coding
ENSMUSG00000029781	5374.06	6351.61	4396.52	0.530365	0.0309119	17.1572	5.54884e-66	8.55568e-65	Fkbp9	protein_coding
ENSMUSG00000050052	986.885	627.469	1346.3	-1.09728	0.0639724	-17.1494	6.34782e-66	9.78175e-65	Tdrp	protein_coding
ENSMUSG00000034157	1436.75	1867.96	1005.53	0.89127	0.0519771	17.1465	6.66978e-66	1.02717e-64	Cipc	protein_coding
ENSMUSG00000021518	1247.01	1662.94	831.075	0.997769	0.0582025	17.1419	7.22875e-66	1.11259e-64	Ptdss1	protein_coding
ENSMUSG00000005846	10757.7	12624.5	8890.89	0.505425	0.0294979	17.1343	8.23748e-66	1.26708e-64	Rsl1d1	protein_coding
ENSMUSG00000066150	2373.73	2954.79	1792.67	0.719688	0.0420148	17.1291	9.00132e-66	1.38374e-64	Slc31a1	protein_coding
ENSMUSG00000040044	3051.4	3764.2	2338.6	0.685773	0.0400393	17.1273	9.28288e-66	1.42617e-64	Orc3	protein_coding
ENSMUSG00000004880	5962.86	7096.93	4828.78	0.555076	0.0324105	17.1263	9.43992e-66	1.44943e-64	Lbr	protein_coding
ENSMUSG00000030830	200.108	48.8631	351.352	-2.77618	0.160644	-17.1258	9.53544e-66	1.46322e-64	Itgal	protein_coding
ENSMUSG00000028609	3962.42	4817.72	3107.12	0.632053	0.036914	17.1222	1.01388e-65	1.55487e-64	Magoh	protein_coding
ENSMUSG00000062078	6084.59	7323.16	4846.01	0.594989	0.0347569	17.1185	1.0801e-65	1.65544e-64	Qk	protein_coding
ENSMUSG00000030717	263.789	88.7957	438.781	-2.26698	0.131943	-17.1179	1.09107e-65	1.67126e-64	Nupr1	protein_coding
ENSMUSG00000027074	437.571	208.693	666.449	-1.66062	0.0969457	-17.1124	1.19992e-65	1.8369e-64	Slc43a3	protein_coding
ENSMUSG00000018659	1173.1	770.693	1575.51	-1.02826	0.0600856	-17.1111	1.22671e-65	1.87679e-64	Pnpo	protein_coding
ENSMUSG00000042684	882.279	535.179	1229.38	-1.19426	0.0698863	-17.0848	1.92514e-65	2.94358e-64	Npl	protein_coding
ENSMUSG00000022295	4787.25	3846.83	5727.67	-0.573644	0.03358	-17.0828	1.99437e-65	3.04762e-64	Atp6v1c1	protein_coding
ENSMUSG00000024081	3732.68	4549.32	2916.04	0.640726	0.0375398	17.0678	2.5778e-65	3.93682e-64	Cebpz	protein_coding
ENSMUSG00000038598	160.473	14.9828	305.963	-4.11819	0.22983	-17.0654	2.68581e-65	4.09933e-64	Shoc1	protein_coding
ENSMUSG00000027663	5540.81	4503.21	6578.41	-0.546271	0.0320167	-17.062	2.84858e-65	4.34519e-64	Zmat3	protein_coding
ENSMUSG00000060548	862.817	1196.36	529.269	1.17189	0.0686998	17.0555	3.17931e-65	4.8468e-64	Tnfrsf19	protein_coding
ENSMUSG00000040952	9913.23	12168	7658.46	0.667041	0.0391253	17.0488	3.56749e-65	5.43534e-64	Rps19	protein_coding
ENSMUSG00000022602	480.587	237.306	723.868	-1.59632	0.0935684	-17.0466	3.70402e-65	5.64e-64	Arc	protein_coding
ENSMUSG00000037236	9734.05	11873	7595.07	0.64372	0.0377799	17.0387	4.24415e-65	6.4586e-64	Matr3	protein_coding
ENSMUSG00000018474	2012.31	1473.03	2551.58	-0.791149	0.0464334	-17.0376	4.31741e-65	6.5662e-64	Chd3	protein_coding
ENSMUSG00000021427	9376.77	10994.9	7758.6	0.502575	0.0295123	17.0293	4.97619e-65	7.56363e-64	Ssr1	protein_coding
ENSMUSG00000029050	4476.56	5391.22	3561.9	0.597392	0.0350952	17.022	5.64253e-65	8.57137e-64	Ski	protein_coding
ENSMUSG00000098234	1503.45	1958.86	1048.05	0.899857	0.052895	17.0114	6.76343e-65	1.0268e-63	Snhg6	lincRNA
ENSMUSG00000029674	1281.75	865.128	1698.36	-0.970221	0.0570337	-17.0096	6.96629e-65	1.05697e-63	Limk1	protein_coding
ENSMUSG00000030641	1645.25	1151.95	2138.55	-0.890299	0.0523406	-17.0086	7.08826e-65	1.07484e-63	Ddias	protein_coding
ENSMUSG00000070733	1453.53	999.359	1907.7	-0.930314	0.0547314	-16.9964	8.72574e-65	1.32236e-63	Fryl	protein_coding
ENSMUSG00000003033	2434.1	3060.21	1807.99	0.757782	0.0445912	16.9937	9.14701e-65	1.38539e-63	Ap1m1	protein_coding
ENSMUSG00000049288	712.8	1010.01	415.592	1.27428	0.0750135	16.9835	1.08889e-64	1.64824e-63	Lix1l	protein_coding
ENSMUSG00000013921	1503.7	1946.99	1060.41	0.874677	0.0515369	16.9711	1.34298e-64	2.03166e-63	Clip3	protein_coding
ENSMUSG00000061186	197.602	45.9976	349.207	-2.8474	0.166195	-16.9654	1.48189e-64	2.24047e-63	Sfmbt2	protein_coding
ENSMUSG00000031004	7816.49	9251.09	6381.89	0.535206	0.0315534	16.9619	1.57262e-64	2.37624e-63	Mki67	protein_coding
ENSMUSG00000029802	2849.82	3498.69	2200.95	0.667796	0.0393808	16.9572	1.70209e-64	2.57036e-63	Abcg2	protein_coding
ENSMUSG00000048234	1732.86	1245.21	2220.51	-0.83278	0.0491137	-16.9552	1.76039e-64	2.65684e-63	Rnf149	protein_coding
ENSMUSG00000031878	3403.64	4273.5	2533.78	0.752746	0.0443988	16.954	1.79849e-64	2.71274e-63	Nae1	protein_coding
ENSMUSG00000012848	56636.4	65435.9	47836.8	0.451661	0.0266425	16.9527	1.83959e-64	2.77312e-63	Rps5	protein_coding
ENSMUSG00000030019	2334.66	2898.4	1770.92	0.709651	0.0418765	16.946	2.05968e-64	3.10307e-63	Fbxl14	protein_coding
ENSMUSG00000040264	206.948	52.3673	361.529	-2.71924	0.159256	-16.937	2.40069e-64	3.6147e-63	Gbp2b	protein_coding
ENSMUSG00000021493	1896.3	2456.86	1335.74	0.877098	0.0517862	16.9364	2.42657e-64	3.65152e-63	Pdlim7	protein_coding
ENSMUSG00000019362	3613.44	4402.95	2823.93	0.63997	0.0377945	16.9328	2.57884e-64	3.87838e-63	D8Ertd738e	protein_coding
ENSMUSG00000041654	629.392	352.799	905.984	-1.35267	0.07988	-16.9266	2.8653e-64	4.30668e-63	Slc39a11	protein_coding
ENSMUSG00000021012	3734.85	4496.76	2972.94	0.59637	0.0352449	16.9206	3.16984e-64	4.76163e-63	Zc3h14	protein_coding
ENSMUSG00000038708	3943.63	3129.16	4758.11	-0.603951	0.0356936	-16.9202	3.19405e-64	4.79519e-63	Golga4	protein_coding
ENSMUSG00000000902	5301.53	6332	4271.06	0.567464	0.0335519	16.913	3.61026e-64	5.41687e-63	Smarcb1	protein_coding
ENSMUSG00000029056	1572.48	2051.75	1093.21	0.905737	0.053561	16.9097	3.8193e-64	5.72716e-63	Pank4	protein_coding
ENSMUSG00000040562	480.25	242.264	718.237	-1.55592	0.0919585	-16.9068	4.01135e-64	6.01163e-63	Gstm2	protein_coding
ENSMUSG00000014856	1075.66	1453.38	697.939	1.05455	0.0623703	16.9064	4.03623e-64	6.04539e-63	Tmem208	protein_coding
ENSMUSG00000067608	1705.29	2189.14	1221.43	0.839714	0.0496714	16.9048	4.14592e-64	6.20605e-63		protein_coding
ENSMUSG00000027829	3521.09	4274.65	2767.54	0.62634	0.0370688	16.8966	4.76972e-64	7.13567e-63	Ccnl1	protein_coding
ENSMUSG00000029422	5589.42	6637.98	4540.87	0.547329	0.0323951	16.8954	4.86535e-64	7.27449e-63	Rsrc2	protein_coding
ENSMUSG00000010660	986.071	592.14	1380	-1.21512	0.071939	-16.8876	5.54877e-64	8.29148e-63	Plcd1	protein_coding
ENSMUSG00000055403	224.859	6.07211	443.646	-5.60932	0.284551	-16.8863	5.67638e-64	8.47723e-63	4933427D06Rik	protein_coding
ENSMUSG00000005469	3816.81	4585.78	3047.84	0.588673	0.0348654	16.8841	5.89564e-64	8.79956e-63	Prkaca	protein_coding
ENSMUSG00000097076	342.366	146.209	538.523	-1.85958	0.110017	-16.8742	6.9711e-64	1.03987e-62	Platr7	lincRNA
ENSMUSG00000024406	21624.3	24961	18287.6	0.448525	0.0266081	16.8567	9.36504e-64	1.39616e-62	Pou5f1	protein_coding
ENSMUSG00000033590	448.013	204.332	691.694	-1.74188	0.103271	-16.8496	1.05628e-63	1.57381e-62	Myo5c	protein_coding
ENSMUSG00000031231	6089.35	5030.93	7147.76	-0.506261	0.0300497	-16.8474	1.09713e-63	1.63373e-62	Cox7b	protein_coding
ENSMUSG00000029064	20025.2	22522.1	17528.3	0.361502	0.0214581	16.8469	1.10639e-63	1.64656e-62	Gnb1	protein_coding
ENSMUSG00000001248	1255.73	826.366	1685.09	-1.02474	0.0608333	-16.8432	1.17689e-63	1.75047e-62	Gramd1a	protein_coding
ENSMUSG00000035863	1319.42	1728.59	910.249	0.922609	0.054782	16.8405	1.23127e-63	1.83029e-62	Palm	protein_coding
ENSMUSG00000071773	159.715	14.6055	304.824	-4.13642	0.234134	-16.8132	1.95314e-63	2.90166e-62	Rhox1	protein_coding
ENSMUSG00000026174	5346.15	6346.17	4346.14	0.545607	0.0324789	16.7988	2.49212e-63	3.70025e-62	Cnot9	protein_coding
ENSMUSG00000031862	4527.72	5504.85	3550.59	0.631827	0.0376181	16.7958	2.62128e-63	3.88978e-62	Atp13a1	protein_coding
ENSMUSG00000034820	2979.49	3632.78	2326.2	0.642287	0.0382416	16.7954	2.63922e-63	3.91413e-62	Cpsf7	protein_coding
ENSMUSG00000049323	2481.26	1861.68	3100.84	-0.734799	0.0437677	-16.7881	2.9814e-63	4.41905e-62	Smcr8	protein_coding
ENSMUSG00000037296	2066.57	2595.28	1537.86	0.753502	0.0448906	16.7849	3.14507e-63	4.65896e-62	Lsm1	protein_coding
ENSMUSG00000002808	468.172	694.844	241.5	1.51355	0.090141	16.7818	3.31664e-63	4.91028e-62	Epdr1	protein_coding
ENSMUSG00000032178	9648.88	11118.6	8179.15	0.442661	0.0263817	16.7791	3.4724e-63	5.13791e-62	Ilf3	protein_coding
ENSMUSG00000041236	4913.84	3977.56	5850.12	-0.556001	0.0331458	-16.7743	3.76351e-63	5.56543e-62	Vps41	protein_coding
ENSMUSG00000035275	1370.19	1781.98	958.408	0.89229	0.0531965	16.7727	3.86821e-63	5.71698e-62	Raver2	protein_coding
ENSMUSG00000048450	162.841	292.189	33.4933	3.02878	0.178465	16.7669	4.25867e-63	6.29043e-62	Msx1	protein_coding
ENSMUSG00000036036	8589.87	7289.61	9890.13	-0.439835	0.0262459	-16.7582	4.93455e-63	7.28456e-62	Zfp57	protein_coding
ENSMUSG00000006567	484.092	731.391	236.794	1.61409	0.0962829	16.7541	5.28278e-63	7.79415e-62	Atp7b	protein_coding
ENSMUSG00000084762	215.024	53.5901	376.459	-2.7437	0.162599	-16.7428	6.39069e-63	9.42333e-62		lincRNA
ENSMUSG00000021711	1960.62	2508.11	1413.13	0.825854	0.0493417	16.737	7.04368e-63	1.03802e-61	Trappc13	protein_coding
ENSMUSG00000029863	1429.27	1852.86	1005.68	0.879175	0.0525425	16.7319	7.67747e-63	1.13077e-61	Casp2	protein_coding
ENSMUSG00000031751	2668.2	3273.43	2062.96	0.665154	0.0397783	16.7213	9.16611e-63	1.34925e-61	Amfr	protein_coding
ENSMUSG00000056342	3367.24	2591.36	4143.11	-0.675937	0.0404443	-16.7125	1.0628e-62	1.56355e-61	Usp34	protein_coding
ENSMUSG00000030688	883.307	559.393	1207.22	-1.10533	0.0661297	-16.7113	1.08467e-62	1.59481e-61	Stard10	protein_coding
ENSMUSG00000021650	1512.96	1956.59	1069.33	0.869498	0.0520434	16.7065	1.17552e-62	1.72739e-61	Ptcd2	protein_coding
ENSMUSG00000028577	6425.69	7596.86	5254.52	0.531339	0.0318139	16.7014	1.27963e-62	1.87931e-61	Plaa	protein_coding
ENSMUSG00000047777	2730.43	2106.82	3354.03	-0.669822	0.0401071	-16.7005	1.30058e-62	1.90898e-61	Phf13	protein_coding
ENSMUSG00000032536	3041	3689.33	2392.67	0.623975	0.0373635	16.7	1.31112e-62	1.92335e-61	Trak1	protein_coding
ENSMUSG00000037855	632.333	356.566	908.1	-1.34039	0.0802431	-16.6972	1.37293e-62	2.01287e-61	Zfp365	protein_coding
ENSMUSG00000000531	2047.85	1522.58	2573.12	-0.755585	0.0452526	-16.6964	1.39153e-62	2.03897e-61	Grasp	protein_coding
ENSMUSG00000000317	411.489	623.209	199.768	1.6265	0.0973479	16.6958	1.40735e-62	2.06098e-61	Bcl6b	protein_coding
ENSMUSG00000021392	1750.17	2258.39	1241.94	0.860894	0.0515675	16.694	1.45039e-62	2.1228e-61	Nol8	protein_coding
ENSMUSG00000005667	2894.4	2250.12	3538.68	-0.652366	0.0390805	-16.6925	1.48508e-62	2.17233e-61	Mthfd2	protein_coding
ENSMUSG00000025314	516.211	270.714	761.707	-1.48172	0.0887265	-16.6892	1.56956e-62	2.2946e-61	Ptprj	protein_coding
ENSMUSG00000024068	2552.95	3136.46	1969.44	0.670381	0.040202	16.6751	1.98912e-62	2.90632e-61	Spast	protein_coding
ENSMUSG00000036098	4643.32	5564.42	3722.23	0.57945	0.034763	16.6685	2.22081e-62	3.24299e-61	Myrf	protein_coding
ENSMUSG00000045106	218.069	63.0858	373.052	-2.5091	0.149653	-16.6655	2.33718e-62	3.41098e-61	Ccdc73	protein_coding
ENSMUSG00000021990	1459.95	1898.39	1021.52	0.891756	0.053508	16.6651	2.35031e-62	3.42819e-61	Spata13	protein_coding
ENSMUSG00000022265	738.584	438.39	1038.78	-1.2384	0.0743078	-16.6609	2.52095e-62	3.675e-61	Ank	protein_coding
ENSMUSG00000026430	202.458	53.8883	351.027	-2.6409	0.157341	-16.6573	2.6793e-62	3.90363e-61	Rassf5	protein_coding
ENSMUSG00000041670	253.583	86.7466	420.42	-2.23945	0.133946	-16.6569	2.69566e-62	3.92523e-61	Rims1	protein_coding
ENSMUSG00000038970	2868.88	2181.01	3556.74	-0.704378	0.0422879	-16.6563	2.72263e-62	3.96225e-61	Lmtk2	protein_coding
ENSMUSG00000021519	892.052	1227.59	556.509	1.13641	0.0682261	16.6543	2.81453e-62	4.09367e-61	Mterf3	protein_coding
ENSMUSG00000052632	892.84	1213.83	571.845	1.08186	0.0649602	16.6522	2.91492e-62	4.23729e-61	Asap2	protein_coding
ENSMUSG00000039985	981.223	1325.57	636.88	1.05371	0.0633587	16.6292	4.28068e-62	6.21911e-61	Sinhcaf	protein_coding
ENSMUSG00000066571	553.34	270.853	835.826	-1.612	0.0968803	-16.6277	4.38787e-62	6.37123e-61	4931406P16Rik	protein_coding
ENSMUSG00000037697	727.99	426.804	1029.18	-1.26296	0.0759524	-16.6231	4.73834e-62	6.87622e-61	Ddhd1	protein_coding
ENSMUSG00000013593	4757.47	5707.01	3807.92	0.583106	0.0350924	16.6162	5.31764e-62	7.71253e-61	Ndufs2	protein_coding
ENSMUSG00000052751	726.909	1015.32	438.496	1.20532	0.0725416	16.6124	5.66901e-62	8.21751e-61	Repin1	protein_coding
ENSMUSG00000024837	1482.4	1040.09	1924.71	-0.885466	0.0533192	-16.6057	6.34091e-62	9.18627e-61	Dmrt1	protein_coding
ENSMUSG00000033737	353.702	549.908	157.496	1.78494	0.107385	16.6036	6.5626e-62	9.50207e-61	Fndc3c1	protein_coding
ENSMUSG00000034617	923.048	1253.56	592.536	1.07711	0.0648735	16.6013	6.81658e-62	9.86424e-61	Mtrr	protein_coding
ENSMUSG00000021069	413.84	199.784	627.897	-1.63742	0.0985328	-16.6011	6.8371e-62	9.88836e-61	Pygl	protein_coding
ENSMUSG00000070604	304.256	114.47	494.042	-2.07865	0.124913	-16.5998	6.9892e-62	1.01026e-60	Vsig10l	protein_coding
ENSMUSG00000044461	774.326	1076.41	472.246	1.18281	0.071244	16.5994	7.03904e-62	1.0169e-60	Shisa2	protein_coding
ENSMUSG00000032122	294.615	109.743	479.487	-2.09492	0.1259	-16.5961	7.43827e-62	1.07397e-60	Slc37a2	protein_coding
ENSMUSG00000032202	705.735	410.028	1001.44	-1.28096	0.0771856	-16.5903	8.19498e-62	1.18256e-60	Rab27a	protein_coding
ENSMUSG00000053654	152.439	15.319	289.559	-4.00918	0.230939	-16.5835	9.17233e-62	1.32285e-60	Krt42	protein_coding
ENSMUSG00000031433	312.968	127.37	498.566	-1.94384	0.116993	-16.5808	9.58746e-62	1.38194e-60	Rbm41	protein_coding
ENSMUSG00000022437	7767.29	9100.37	6434.21	0.499687	0.0301396	16.579	9.8788e-62	1.42313e-60	Samm50	protein_coding
ENSMUSG00000025934	175.837	37.4394	314.235	-2.9765	0.177251	-16.577	1.02246e-61	1.47213e-60	Gsta3	protein_coding
ENSMUSG00000054474	401.798	183.335	620.261	-1.74026	0.104882	-16.5729	1.0937e-61	1.57381e-60	Thnsl2	protein_coding
ENSMUSG00000015023	1796.71	2273.58	1319.84	0.783122	0.047254	16.5722	1.10762e-61	1.59294e-60	Ddx19a	protein_coding
ENSMUSG00000031533	2283.66	2842.97	1724.36	0.719921	0.0434438	16.5711	1.12825e-61	1.62172e-60	Mrps31	protein_coding
ENSMUSG00000036769	563.444	303.071	823.817	-1.43242	0.0864518	-16.5601	1.35293e-61	1.94357e-60	Wdr44	protein_coding
ENSMUSG00000038664	3264.79	2573.22	3956.37	-0.619728	0.0374627	-16.5422	1.82112e-61	2.61469e-60	Herc1	protein_coding
ENSMUSG00000031818	14886.7	17155.9	12617.5	0.442978	0.0267836	16.5391	1.91782e-61	2.75198e-60	Cox4i1	protein_coding
ENSMUSG00000045639	431.358	656.069	206.648	1.65145	0.0998223	16.5321	2.15569e-61	3.09159e-60	Zfp629	protein_coding
ENSMUSG00000070923	1133.15	1533.89	732.397	1.06266	0.0643145	16.5214	2.57297e-61	3.68797e-60	Klhl9	protein_coding
ENSMUSG00000017802	3396.86	2695.02	4098.7	-0.604092	0.0366226	-16.4948	3.99778e-61	5.72702e-60	Retreg3	protein_coding
ENSMUSG00000040463	21824.8	19097.3	24552.2	-0.362301	0.0219732	-16.4883	4.45487e-61	6.37827e-60	Mybbp1a	protein_coding
ENSMUSG00000031990	809.961	1114.87	505.052	1.13703	0.0689507	16.488	4.4749e-61	6.40337e-60	Jam3	protein_coding
ENSMUSG00000060636	4985.58	5911.04	4060.11	0.541318	0.0328358	16.4855	4.66167e-61	6.66692e-60	Rpl35a	protein_coding
ENSMUSG00000000538	601.247	333.27	869.223	-1.37462	0.0833648	-16.4816	4.97124e-61	7.10569e-60	Tom1l2	protein_coding
ENSMUSG00000038525	2937.14	3567.32	2306.96	0.62807	0.0381113	16.4797	5.13058e-61	7.32936e-60	Armc10	protein_coding
ENSMUSG00000029814	1357.92	1762.38	953.461	0.883857	0.0536354	16.4782	5.26369e-61	7.51534e-60	Igf2bp3	protein_coding
ENSMUSG00000015176	13333.3	15080.8	11585.8	0.380172	0.0230714	16.478	5.27716e-61	7.53037e-60	Nolc1	protein_coding
ENSMUSG00000034681	1337.36	1743.9	930.807	0.90323	0.0548334	16.4714	5.88801e-61	8.39736e-60	Rnps1	protein_coding
ENSMUSG00000037316	2643.6	3318.24	1968.95	0.751681	0.0456401	16.4695	6.07669e-61	8.66164e-60	Bag4	protein_coding
ENSMUSG00000025196	202.132	49.9312	354.332	-2.75309	0.165811	-16.4637	6.68421e-61	9.52231e-60	Cpn1	protein_coding
ENSMUSG00000029330	1290.11	889.869	1690.36	-0.923004	0.0560692	-16.4604	7.06567e-61	1.00602e-59	Cds1	protein_coding
ENSMUSG00000056429	2419.02	1839.64	2998.39	-0.703497	0.0427407	-16.4592	7.20666e-61	1.02552e-59	Tgoln1	protein_coding
ENSMUSG00000019102	178.012	7.48004	348.545	-5.07485	0.2744	-16.4588	7.25647e-61	1.03204e-59	Aldh3a1	protein_coding
ENSMUSG00000021951	794.786	1101.98	487.591	1.17106	0.07114	16.4586	7.27784e-61	1.0345e-59	Eef1akmt1	protein_coding
ENSMUSG00000024725	1618.73	1172.53	2064.93	-0.814607	0.0495341	-16.4444	9.19468e-61	1.30624e-59	Ostf1	protein_coding
ENSMUSG00000031119	958.513	619.216	1297.81	-1.06332	0.0646532	-16.4438	9.29081e-61	1.31917e-59	Gpc4	protein_coding
ENSMUSG00000021413	4873.39	5937.14	3809.64	0.639219	0.0388775	16.4418	9.60356e-61	1.36282e-59	Prpf4b	protein_coding
ENSMUSG00000025812	1944.17	2461.58	1426.77	0.785085	0.0477543	16.4397	9.94095e-61	1.40992e-59	Pard3	protein_coding
ENSMUSG00000001016	8624.46	9896.25	7352.66	0.428361	0.0260692	16.4317	1.13406e-60	1.60754e-59	Ilf2	protein_coding
ENSMUSG00000118559	335.678	144.053	527.303	-1.84982	0.112415	-16.4275	1.21561e-60	1.72219e-59
ENSMUSG00000029403	296.051	118.033	474.068	-1.97853	0.120196	-16.4232	1.30393e-60	1.8463e-59	Cdkl2	protein_coding
ENSMUSG00000013662	4870.15	5818.81	3921.5	0.568685	0.034634	16.4198	1.38084e-60	1.95413e-59	Atad1	protein_coding
ENSMUSG00000040943	3119.56	2458.13	3780.98	-0.620292	0.0377826	-16.4171	1.44297e-60	2.04092e-59	Tet2	protein_coding
ENSMUSG00000039982	510.348	752.43	268.267	1.47618	0.0898961	16.4135	1.53061e-60	2.16368e-59	Dtx4	protein_coding
ENSMUSG00000026427	3614.11	2874.36	4353.87	-0.598324	0.0364573	-16.4114	1.58477e-60	2.23901e-59	Eif2d	protein_coding
ENSMUSG00000027313	300.76	120.228	481.292	-1.97443	0.12006	-16.4088	1.65433e-60	2.33601e-59	Chac1	protein_coding
ENSMUSG00000025040	1039.27	681.55	1397	-1.03159	0.0628663	-16.4069	1.70813e-60	2.41064e-59	Fundc1	protein_coding
ENSMUSG00000053964	196.895	53.4865	340.303	-2.60655	0.157712	-16.403	1.82057e-60	2.56792e-59	Lgals4	protein_coding
ENSMUSG00000026219	19422.1	16695.9	22148.3	-0.407466	0.0248498	-16.3971	2.00549e-60	2.82719e-59	Trip12	protein_coding
ENSMUSG00000001173	1435.43	1002.39	1868.48	-0.895931	0.054646	-16.3939	2.11331e-60	2.97755e-59	Ocrl	protein_coding
ENSMUSG00000046994	815.131	499.693	1130.57	-1.17238	0.0715311	-16.386	2.40884e-60	3.39207e-59	Mars2	protein_coding
ENSMUSG00000038011	185.659	41.407	329.912	-2.90684	0.175452	-16.3853	2.43721e-60	3.43014e-59	Dnah10	protein_coding
ENSMUSG00000057841	25694.7	29605.6	21783.7	0.442327	0.0270094	16.3768	2.80195e-60	3.94131e-59	Rpl32	protein_coding
ENSMUSG00000079034	408.36	3.22285	813.496	-6.93206	0.311908	-16.3759	2.84064e-60	3.99355e-59	Gm8300	protein_coding
ENSMUSG00000087590	574.071	836.907	311.236	1.41787	0.0865759	16.3713	3.06512e-60	4.30678e-59	Epb41l4aos	lincRNA
ENSMUSG00000014426	2581.85	3208.81	1954.9	0.713923	0.0436188	16.3671	3.28583e-60	4.61438e-59	Map3k4	protein_coding
ENSMUSG00000004460	3532.27	2792.92	4271.63	-0.612103	0.0373988	-16.3667	3.30727e-60	4.64194e-59	Dnajb11	protein_coding
ENSMUSG00000029474	3002.01	3633.24	2370.79	0.615085	0.0376035	16.357	3.87915e-60	5.44163e-59	Rnf34	protein_coding
ENSMUSG00000055884	1656.89	1169.03	2144.75	-0.873198	0.0533935	-16.353	4.14025e-60	5.80472e-59	Fancm	protein_coding
ENSMUSG00000022367	418.433	625.643	211.223	1.55337	0.0949608	16.3473	4.54503e-60	6.36875e-59	Has2	protein_coding
ENSMUSG00000095098	783.208	1085.8	480.617	1.17005	0.0716174	16.3349	5.57428e-60	7.80674e-59	Ccdc85b	protein_coding
ENSMUSG00000026596	3147.86	3851.34	2444.37	0.654972	0.0401018	16.3326	5.78806e-60	8.10171e-59	Abl2	protein_coding
ENSMUSG00000034484	4491.34	3670.65	5312.04	-0.53269	0.032619	-16.3305	5.98569e-60	8.37376e-59	Snx2	protein_coding
ENSMUSG00000001349	198.445	343.847	53.0433	2.62859	0.160042	16.3264	6.4006e-60	8.94933e-59	Cnn1	protein_coding
ENSMUSG00000049470	9426.12	7814.47	11037.8	-0.497767	0.0304907	-16.3252	6.53703e-60	9.1351e-59	Aff4	protein_coding
ENSMUSG00000063952	1806.93	1302.53	2311.33	-0.825262	0.0505507	-16.3246	6.59579e-60	9.2122e-59	Brpf3	protein_coding
ENSMUSG00000024587	8094.39	6727.61	9461.17	-0.491406	0.030107	-16.3219	6.89637e-60	9.62678e-59	Nars	protein_coding
ENSMUSG00000018509	2061.88	2573.49	1550.27	0.729731	0.0447352	16.3119	8.12006e-60	1.13288e-58	Cenpv	protein_coding
ENSMUSG00000031527	3714.03	4465.83	2962.22	0.591596	0.0362996	16.2975	1.02802e-59	1.43348e-58	Eri1	protein_coding
ENSMUSG00000040389	984.106	643.828	1324.38	-1.03662	0.0636156	-16.2925	1.11504e-59	1.55397e-58	Wdr47	protein_coding
ENSMUSG00000044345	1290.99	900.623	1681.36	-0.898046	0.0551191	-16.2914	1.13585e-59	1.58211e-58	Marveld1	protein_coding
ENSMUSG00000024277	1867.95	2399	1336.9	0.841809	0.0516746	16.2901	1.16042e-59	1.61546e-58	Mapre2	protein_coding
ENSMUSG00000068551	168.117	295.959	40.2744	2.79792	0.170337	16.2799	1.36983e-59	1.90595e-58	Zfp467	protein_coding
ENSMUSG00000068663	935.273	598.488	1272.06	-1.08341	0.0665559	-16.2754	1.47566e-59	2.05208e-58	Clec16a	protein_coding
ENSMUSG00000022490	699.448	974.829	424.066	1.19491	0.0734065	16.2748	1.49039e-59	2.07145e-58	Ppp1r1a	protein_coding
ENSMUSG00000003037	3380.01	4108.55	2651.47	0.631034	0.0387985	16.2643	1.76946e-59	2.45798e-58	Rab8a	protein_coding
ENSMUSG00000018481	4958.03	4065.74	5850.33	-0.524457	0.0322536	-16.2603	1.88775e-59	2.62089e-58	Appbp2	protein_coding
ENSMUSG00000013663	6139.84	7288.49	4991.2	0.545729	0.0335713	16.2558	2.03312e-59	2.82119e-58	Pten	protein_coding
ENSMUSG00000059070	6638.65	7815.81	5461.49	0.516617	0.0317914	16.2502	2.22699e-59	3.08853e-58	Rpl18	protein_coding
ENSMUSG00000022105	1359.01	949.582	1768.44	-0.894734	0.0550728	-16.2451	2.42054e-59	3.35515e-58	Rb1	protein_coding
ENSMUSG00000059811	3672.91	4445.82	2900.01	0.615613	0.0378968	16.2444	2.44921e-59	3.39305e-58	Atl2	protein_coding
ENSMUSG00000024949	12892.5	14699.9	11085	0.407002	0.0250559	16.2438	2.47309e-59	3.42429e-58	Sf1	protein_coding
ENSMUSG00000028692	9184.58	10680.5	7688.69	0.473731	0.0291693	16.2407	2.5982e-59	3.59558e-58	Akr1a1	protein_coding
ENSMUSG00000022865	1595.02	2039.94	1150.1	0.824803	0.0507919	16.2383	2.70191e-59	3.73708e-58	Cxadr	protein_coding
ENSMUSG00000031783	1309.39	1700.19	918.59	0.885754	0.0545446	16.2383	2.70512e-59	3.73951e-58	Polr2c	protein_coding
ENSMUSG00000021458	559.481	812.826	306.137	1.39866	0.0861142	16.236	2.80552e-59	3.87621e-58	Aopep	protein_coding
ENSMUSG00000056972	517.814	754.642	280.985	1.41517	0.0871284	16.2357	2.81858e-59	3.89216e-58	Magel2	protein_coding
ENSMUSG00000024180	886.314	569.314	1203.31	-1.07528	0.0662198	-16.2351	2.84896e-59	3.932e-58	Tmem8	protein_coding
ENSMUSG00000021707	2412.87	3006.55	1819.18	0.7236	0.0445705	16.2347	2.8666e-59	3.95422e-58	Dhfr	protein_coding
ENSMUSG00000021177	1824.41	2297.27	1351.56	0.763718	0.0470992	16.2147	3.9713e-59	5.47511e-58	Tdp1	protein_coding
ENSMUSG00000042873	251.159	409.999	92.3191	2.11731	0.130268	16.213	4.0835e-59	5.62676e-58	Lhfpl4	protein_coding
ENSMUSG00000037572	3379.23	4061.43	2697.02	0.58995	0.0363907	16.2115	4.18558e-59	5.76433e-58	Wdhd1	protein_coding
ENSMUSG00000052566	1863	2352.33	1373.67	0.774311	0.0477766	16.2065	4.53657e-59	6.24435e-58	Hook2	protein_coding
ENSMUSG00000021285	406.699	199.403	613.994	-1.6077	0.0991079	-16.2057	4.59862e-59	6.32637e-58	Ppp1r13b	protein_coding
ENSMUSG00000017264	2709.11	3302.11	2116.11	0.641125	0.0395787	16.1986	5.1589e-59	7.09335e-58	Exosc10	protein_coding
ENSMUSG00000061411	653.944	386.571	921.317	-1.24596	0.0769179	-16.1929	5.6566e-59	7.77351e-58	Nol4l	protein_coding
ENSMUSG00000041852	3223.83	2489.3	3958.37	-0.668047	0.04126	-16.1908	5.85155e-59	8.03711e-58	Tcf20	protein_coding
ENSMUSG00000026864	21475.6	18453	24498.2	-0.408567	0.0252524	-16.1794	7.05314e-59	9.68231e-58	Hspa5	protein_coding
ENSMUSG00000045330	178.005	7.10707	348.903	-5.11597	0.280277	-16.171	8.07543e-59	1.10797e-57	4933402E13Rik	protein_coding
ENSMUSG00000097819	257.83	417.011	98.6479	2.04817	0.126376	16.1709	8.08916e-59	1.10927e-57		lincRNA
ENSMUSG00000046879	299.1	121.937	476.263	-1.93885	0.119691	-16.1642	9.01334e-59	1.23534e-57	Irgm1	protein_coding
ENSMUSG00000028907	1838.76	2310.94	1366.58	0.756396	0.0467979	16.1626	9.25321e-59	1.26754e-57	Utp11	protein_coding
ENSMUSG00000061983	1629.25	2101.19	1157.31	0.858353	0.0531243	16.1569	1.01572e-58	1.39062e-57	Rps12	protein_coding
ENSMUSG00000056608	3391.44	4128.79	2654.08	0.636662	0.0394091	16.1551	1.04609e-58	1.43144e-57	Chd9	protein_coding
ENSMUSG00000055013	1686.6	2140.94	1232.26	0.795174	0.0492238	16.1538	1.0676e-58	1.4601e-57	Agap1	protein_coding
ENSMUSG00000026879	721.74	433.1	1010.38	-1.21579	0.0752738	-16.1469	1.1947e-58	1.63305e-57	Gsn	protein_coding
ENSMUSG00000020949	7678.46	9041.48	6315.44	0.517185	0.0320301	16.1468	1.19555e-58	1.63335e-57	Fkbp3	protein_coding
ENSMUSG00000009035	1446.88	1024.35	1869.41	-0.865742	0.0536227	-16.1439	1.25355e-58	1.71167e-57	Tmem184b	protein_coding
ENSMUSG00000040479	4699.74	5611.99	3787.49	0.566607	0.0350991	16.143	1.27212e-58	1.73611e-57	Dgkz	protein_coding
ENSMUSG00000016626	164.241	24.9532	303.53	-3.44932	0.209008	-16.1354	1.43778e-58	1.96114e-57	Nlrp14	protein_coding
ENSMUSG00000033159	1059.72	1427.65	691.784	1.0411	0.064535	16.1308	1.54922e-58	2.11202e-57	Cnppd1	protein_coding
ENSMUSG00000038398	2099.56	2626.27	1572.85	0.73818	0.0457678	16.1285	1.60896e-58	2.1923e-57	Upf3a	protein_coding
ENSMUSG00000085843	146.571	16.0459	277.096	-3.88734	0.231243	-16.1243	1.72089e-58	2.34357e-57	Kank4os	antisense
ENSMUSG00000022400	2954.49	3581.19	2327.8	0.620566	0.0384869	16.1239	1.73277e-58	2.3585e-57	Rbx1	protein_coding
ENSMUSG00000028687	852.025	1156.2	547.85	1.07291	0.0665339	16.1238	1.73642e-58	2.36221e-57	Mutyh	protein_coding
ENSMUSG00000071072	7516.61	8824.38	6208.84	0.506749	0.0314404	16.1177	1.91484e-58	2.60355e-57	Ptges3	protein_coding
ENSMUSG00000069049	1684.7	2154.77	1214.64	0.825203	0.0512033	16.1157	1.97915e-58	2.68957e-57	Eif2s3y	protein_coding
ENSMUSG00000024335	11234.6	12749.7	9719.43	0.391327	0.0242871	16.1126	2.0824e-58	2.82838e-57	Brd2	protein_coding
ENSMUSG00000036529	2908.71	2265.65	3551.77	-0.647795	0.0402234	-16.1046	2.3678e-58	3.21432e-57	Sbf1	protein_coding
ENSMUSG00000027078	185.099	48.1224	322.075	-2.67142	0.164468	-16.1028	2.43896e-58	3.30917e-57	Ube2l6	protein_coding
ENSMUSG00000031245	3857.22	3082.13	4632.3	-0.586955	0.0364551	-16.1006	2.52825e-58	3.42851e-57	Hmgn5	protein_coding
ENSMUSG00000020818	907.508	586.521	1228.49	-1.06261	0.0660112	-16.0945	2.7876e-58	3.77821e-57	Mfsd11	protein_coding
ENSMUSG00000024516	857.577	551.508	1163.65	-1.07286	0.0666507	-16.0937	2.82404e-58	3.82557e-57	Sec11c	protein_coding
ENSMUSG00000025417	2580.53	1968.46	3192.61	-0.696335	0.0432776	-16.0896	3.01933e-58	4.08797e-57	Pip4k2c	protein_coding
ENSMUSG00000018965	3361.36	4074.62	2648.1	0.621033	0.0386028	16.0877	3.11397e-58	4.21388e-57	Ywhah	protein_coding
ENSMUSG00000027463	149.943	22.7874	277.098	-3.44727	0.208937	-16.0841	3.29865e-58	4.46144e-57	Slc52a3	protein_coding
ENSMUSG00000040586	1516.02	1068.67	1963.36	-0.875148	0.0544089	-16.0836	3.32708e-58	4.49752e-57	Ofd1	protein_coding
ENSMUSG00000043421	596.475	846.997	345.952	1.28427	0.0798709	16.0748	3.83102e-58	5.17601e-57	Hilpda	protein_coding
ENSMUSG00000030983	5005.99	5899.99	4111.99	0.520431	0.0323837	16.0707	4.09353e-58	5.52777e-57	Bccip	protein_coding
ENSMUSG00000047030	894.374	572.076	1216.67	-1.08388	0.0674326	-16.0705	4.10521e-58	5.54062e-57	Spata2	protein_coding
ENSMUSG00000020261	1001.09	641.802	1360.37	-1.07942	0.0671688	-16.0677	4.29525e-58	5.79407e-57	Slc36a1	protein_coding
ENSMUSG00000024604	2447.84	3010.57	1885.11	0.674161	0.0419579	16.0673	4.32272e-58	5.82806e-57	Rbm22	protein_coding
ENSMUSG00000049606	2008.18	2555.68	1460.67	0.805158	0.0501111	16.0671	4.34144e-58	5.85023e-57	Zfp644	protein_coding
ENSMUSG00000010517	4913.06	5766.64	4059.48	0.505917	0.0315138	16.0537	5.38155e-58	7.248e-57	Faf1	protein_coding
ENSMUSG00000038172	1575.97	1120.95	2030.99	-0.855227	0.0532712	-16.0532	5.42942e-58	7.30864e-57	Ttc39b	protein_coding
ENSMUSG00000021843	5305.21	6336.66	4273.77	0.567603	0.0353616	16.0513	5.59396e-58	7.52618e-57	Ktn1	protein_coding
ENSMUSG00000035093	1624.12	1168.95	2079.29	-0.828593	0.0516472	-16.0424	6.46161e-58	8.68897e-57	Secisbp2l	protein_coding
ENSMUSG00000031585	6150.85	7236.98	5064.72	0.514444	0.0320829	16.0348	7.30607e-58	9.81938e-57	Gtf2e2	protein_coding
ENSMUSG00000035575	4864.06	3995.56	5732.56	-0.520299	0.0324552	-16.0312	7.74063e-58	1.0398e-56	Utp6	protein_coding
ENSMUSG00000030538	2233.47	1689.55	2777.4	-0.715826	0.0446639	-16.0264	8.35409e-58	1.12162e-56	Cib1	protein_coding
ENSMUSG00000028675	2362.71	2938.32	1787.11	0.716065	0.0446961	16.0205	9.18856e-58	1.23301e-56	Pnrc2	protein_coding
ENSMUSG00000037736	193.055	54.5868	331.524	-2.54156	0.157619	-16.0101	1.08617e-57	1.45676e-56	Limch1	protein_coding
ENSMUSG00000027176	3063.35	3729.32	2397.38	0.636521	0.0397606	16.0087	1.11084e-57	1.48907e-56	Cstf3	protein_coding
ENSMUSG00000002341	226.15	371.702	80.5967	2.168	0.135114	15.9974	1.33192e-57	1.7845e-56	Ncan	protein_coding
ENSMUSG00000027715	7161.36	8394.05	5928.67	0.501262	0.0313662	15.9809	1.73552e-57	2.32403e-56	Ccna2	protein_coding
ENSMUSG00000054932	161.681	33.8779	289.485	-2.99311	0.184679	-15.9762	1.8734e-57	2.50735e-56	Afp	protein_coding
ENSMUSG00000048915	228.254	378.684	77.8237	2.24129	0.13986	15.9737	1.94789e-57	2.60568e-56	Efna5	protein_coding
ENSMUSG00000024271	7065.53	8213.34	5917.72	0.472637	0.0295884	15.9737	1.94948e-57	2.60646e-56	Elp2	protein_coding
ENSMUSG00000017950	143.873	21.7411	266.006	-3.45397	0.210654	-15.9594	2.45225e-57	3.27694e-56	Hnf4a	protein_coding
ENSMUSG00000032999	153.359	28.5413	278.177	-3.16398	0.194744	-15.9514	2.78487e-57	3.71949e-56	Nlrp4f	protein_coding
ENSMUSG00000008140	2895.02	3566.64	2223.39	0.680625	0.0427055	15.9375	3.48143e-57	4.6474e-56	Emc10	protein_coding
ENSMUSG00000028405	2455.87	3010.1	1901.64	0.661599	0.041521	15.9339	3.68754e-57	4.91998e-56	Aco1	protein_coding
ENSMUSG00000032849	5988.54	6949.31	5027.77	0.466597	0.0292835	15.9338	3.69329e-57	4.92509e-56	Abcc4	protein_coding
ENSMUSG00000021099	129.432	244.06	14.8047	3.828	0.231506	15.9334	3.71527e-57	4.95183e-56	Six6	protein_coding
ENSMUSG00000067629	605.817	872.96	338.674	1.35686	0.0851334	15.9332	3.72581e-57	4.96329e-56	Syngap1	protein_coding
ENSMUSG00000107385	271.789	105.206	438.372	-2.02767	0.126995	-15.9245	4.28715e-57	5.70812e-56	C330024D21Rik
ENSMUSG00000029438	947.212	1281.57	612.854	1.06013	0.0665764	15.9218	4.46964e-57	5.94801e-56	Bcl7a	protein_coding
ENSMUSG00000022808	2362.39	1810.48	2914.3	-0.68557	0.0430687	-15.9176	4.7825e-57	6.36105e-56	Snx4	protein_coding
ENSMUSG00000034275	1780.92	1324.15	2237.68	-0.755375	0.0474591	-15.9156	4.93774e-57	6.56413e-56	Igsf9b	protein_coding
ENSMUSG00000056708	507.141	733.39	280.892	1.37536	0.0863908	15.914	5.06984e-57	6.73625e-56	Ier5	protein_coding
ENSMUSG00000038644	5617.08	6860.87	4373.3	0.648723	0.0407737	15.9103	5.37862e-57	7.14282e-56	Pold1	protein_coding
ENSMUSG00000025287	1365.17	969.315	1761.02	-0.85921	0.0540005	-15.9099	5.40722e-57	7.17709e-56	Acot9	protein_coding
ENSMUSG00000030825	1198.26	789.002	1607.52	-1.02274	0.0642831	-15.9081	5.56915e-57	7.38819e-56	Hsd17b14	protein_coding
ENSMUSG00000031697	6529.75	7653.24	5406.27	0.500998	0.0314996	15.9049	5.86394e-57	7.77526e-56	Orc6	protein_coding
ENSMUSG00000056076	19882.3	22704.9	17059.7	0.412143	0.025916	15.903	6.04056e-57	8.0053e-56	Eif3b	protein_coding
ENSMUSG00000061981	2089.07	2618.96	1559.18	0.7467	0.0469679	15.8978	6.56682e-57	8.69825e-56	Flot2	protein_coding
ENSMUSG00000005447	1639.84	2106.95	1172.74	0.843386	0.0530506	15.8972	6.6241e-57	8.76958e-56	Pafah1b3	protein_coding
ENSMUSG00000024181	3271.17	3964.85	2577.5	0.620322	0.0390237	15.8959	6.76328e-57	8.94922e-56	Mrpl28	protein_coding
ENSMUSG00000025491	3351.09	2552.4	4149.77	-0.700082	0.0440534	-15.8914	7.27175e-57	9.61708e-56	Ifitm1	protein_coding
ENSMUSG00000036751	4694.39	5538.05	3850.73	0.523794	0.0329645	15.8896	7.48318e-57	9.8916e-56	Cox6b1	protein_coding
ENSMUSG00000000402	150.958	27.4935	274.422	-3.19453	0.197313	-15.8809	8.59935e-57	1.13611e-55	Egfl6	protein_coding
ENSMUSG00000036912	145.118	20.3448	269.892	-3.55521	0.217412	-15.8766	9.20811e-57	1.21592e-55	Piwil4	protein_coding
ENSMUSG00000007379	2361.95	1764.76	2959.13	-0.744186	0.0468748	-15.8755	9.36021e-57	1.23537e-55	Dennd2c	protein_coding
ENSMUSG00000029283	2540.37	3131.21	1949.54	0.682426	0.0430015	15.8696	1.02837e-56	1.35655e-55	Cdc7	protein_coding
ENSMUSG00000030224	8629.83	9898.29	7361.36	0.426923	0.0269051	15.8677	1.06015e-56	1.39776e-55	Strap	protein_coding
ENSMUSG00000020805	149.737	25.7276	273.746	-3.27686	0.202371	-15.8528	1.34397e-56	1.77104e-55	Slc13a5	protein_coding
ENSMUSG00000021048	9683.69	11123.6	8243.78	0.431928	0.0272527	15.849	1.42829e-56	1.88119e-55	Mthfd1	protein_coding
ENSMUSG00000028992	386.982	583.822	190.141	1.6036	0.101132	15.8445	1.53454e-56	2.0201e-55	Nmnat1	protein_coding
ENSMUSG00000058064	1426.77	1878.09	975.458	0.941658	0.0594494	15.8389	1.67839e-56	2.20833e-55		protein_coding
ENSMUSG00000042729	3274.03	3930.99	2617.07	0.586107	0.0370122	15.8354	1.77356e-56	2.33236e-55	Wdr74	protein_coding
ENSMUSG00000031949	1070.84	1418.07	723.609	0.967009	0.0610785	15.831	1.90065e-56	2.49821e-55	Adat1	protein_coding
ENSMUSG00000013629	10593.1	12311.2	8874.88	0.471804	0.029804	15.8302	1.92553e-56	2.52962e-55	Cad	protein_coding
ENSMUSG00000039474	968.702	642.464	1294.94	-1.00739	0.0636585	-15.8225	2.1765e-56	2.85785e-55	Wfs1	protein_coding
ENSMUSG00000026356	5583.27	6540.68	4625.85	0.499302	0.0315593	15.821	2.22812e-56	2.92414e-55	Dars	protein_coding
ENSMUSG00000007670	5933.17	6917.85	4948.49	0.483009	0.0305325	15.8195	2.28371e-56	2.99556e-55	Khsrp	protein_coding
ENSMUSG00000021508	147.81	23.5609	272.06	-3.37948	0.208672	-15.8124	2.55645e-56	3.3516e-55	Cxcl14	protein_coding
ENSMUSG00000034471	671.529	399.567	943.492	-1.23274	0.0779594	-15.8074	2.76444e-56	3.62243e-55	Caskin2	protein_coding
ENSMUSG00000028741	2526.07	3100.64	1951.51	0.666979	0.0422006	15.8048	2.88443e-56	3.77773e-55	Mrto4	protein_coding
ENSMUSG00000067367	5799.67	6733.07	4866.26	0.468133	0.0296328	15.7978	3.22411e-56	4.22045e-55	Lyar	protein_coding
ENSMUSG00000044934	1366.69	1836.95	896.418	1.03078	0.0652456	15.7975	3.23835e-56	4.23694e-55	Zfp367	protein_coding
ENSMUSG00000045482	5535.77	4524.13	6547.42	-0.532748	0.0337349	-15.7921	3.52734e-56	4.61269e-55	Trrap	protein_coding
ENSMUSG00000025194	146.157	9.28882	283.025	-4.55794	0.265172	-15.7887	3.72316e-56	4.86628e-55	Abcc2	protein_coding
ENSMUSG00000030861	1472.37	1062.43	1882.32	-0.822968	0.0521399	-15.7828	4.08492e-56	5.3364e-55	Acadsb	protein_coding
ENSMUSG00000060227	2563.52	1973.27	3153.77	-0.675203	0.042806	-15.7732	4.76074e-56	6.21609e-55	Casc4	protein_coding
ENSMUSG00000110097	512.09	2.48241	1021.7	-7.38298	0.320509	-15.7728	4.79046e-56	6.25172e-55	Zscan4a
ENSMUSG00000051378	2842.09	2194.4	3489.78	-0.668386	0.0423758	-15.7725	4.81107e-56	6.27542e-55	Kif18b	protein_coding
ENSMUSG00000040693	236.66	84.1505	389.17	-2.17028	0.13713	-15.7685	5.12484e-56	6.68131e-55	Slco4c1	protein_coding
ENSMUSG00000022817	1594.85	2080.21	1109.48	0.903921	0.0573255	15.7676	5.1999e-56	6.77572e-55	Itgb5	protein_coding
ENSMUSG00000005698	7533.42	8740.73	6326.1	0.4661	0.0295612	15.7673	5.22499e-56	6.80495e-55	Ctcf	protein_coding
ENSMUSG00000017144	818.721	1122.28	515.158	1.11819	0.0709384	15.7606	5.80497e-56	7.55648e-55	Rnd3	protein_coding
ENSMUSG00000020585	8869.61	10245	7494.25	0.450799	0.0286226	15.7498	6.89506e-56	8.97093e-55	Laptm4a	protein_coding
ENSMUSG00000037361	2469.15	3038.34	1899.97	0.676242	0.0429514	15.7442	7.53218e-56	9.79489e-55	Sf3b6	protein_coding
ENSMUSG00000020694	5401.68	4491.1	6312.27	-0.490699	0.0311705	-15.7423	7.75546e-56	1.00801e-54	Tlk2	protein_coding
ENSMUSG00000069855	173.813	40.7254	306.9	-2.82736	0.177668	-15.7418	7.81369e-56	1.01507e-54	Slc47a2	protein_coding
ENSMUSG00000001924	20854.6	17839.1	23870.1	-0.419892	0.0266778	-15.7393	8.12809e-56	1.05538e-54	Uba1	protein_coding
ENSMUSG00000021326	5965.54	6906.93	5024.15	0.458797	0.02915	15.7391	8.15634e-56	1.05851e-54	Trim27	protein_coding
ENSMUSG00000051457	245.732	90.9321	400.531	-2.10319	0.1332	-15.7386	8.23028e-56	1.06757e-54	Spn	protein_coding
ENSMUSG00000030762	159.39	31.6986	287.082	-3.06463	0.191746	-15.7361	8.5615e-56	1.10997e-54	Aqp8	protein_coding
ENSMUSG00000035086	2430.01	1854.89	3005.12	-0.694779	0.0441531	-15.7352	8.67159e-56	1.12367e-54	Becn1	protein_coding
ENSMUSG00000010608	10778.4	12625.3	8931.49	0.498936	0.0317118	15.7335	8.92016e-56	1.1553e-54	Rbm25	protein_coding
ENSMUSG00000025138	848.921	543.081	1154.76	-1.08394	0.0688953	-15.73	9.41769e-56	1.21912e-54	Sirt7	protein_coding
ENSMUSG00000026429	1688.01	2137.24	1238.79	0.784806	0.049897	15.7281	9.71185e-56	1.25657e-54	Ube2t	protein_coding
ENSMUSG00000061808	203.503	62.3972	344.608	-2.41081	0.152476	-15.7206	1.093e-55	1.41346e-54	Ttr	protein_coding
ENSMUSG00000062963	1515.21	1938.83	1091.59	0.826399	0.0525736	15.7183	1.13277e-55	1.46415e-54	Ufc1	protein_coding
ENSMUSG00000018820	1528.34	1106.62	1950.05	-0.815329	0.051869	-15.718	1.13801e-55	1.47018e-54	Zfyve27	protein_coding
ENSMUSG00000037119	5347.69	4344.68	6350.71	-0.547001	0.0348023	-15.7173	1.15215e-55	1.48771e-54	Fam91a1	protein_coding
ENSMUSG00000022871	139.032	19.2822	258.782	-3.56737	0.219967	-15.7148	1.19778e-55	1.54585e-54	Fetub	protein_coding
ENSMUSG00000059939	1981.42	2471.62	1491.22	0.727545	0.0463043	15.712	1.25261e-55	1.6158e-54	9430015G10Rik	protein_coding
ENSMUSG00000057230	1822.85	1345.79	2299.9	-0.771502	0.049108	-15.7096	1.30018e-55	1.67632e-54	Aak1	protein_coding
ENSMUSG00000039623	1132.32	764.667	1499.98	-0.968729	0.0616676	-15.7071	1.35202e-55	1.74228e-54	Ap5z1	protein_coding
ENSMUSG00000019998	2127.9	1624.96	2630.84	-0.693759	0.0441757	-15.704	1.41934e-55	1.82812e-54	Stx7	protein_coding
ENSMUSG00000028756	763.482	480.589	1046.37	-1.11751	0.0711451	-15.7038	1.42395e-55	1.83313e-54	Pink1	protein_coding
ENSMUSG00000031403	9456.5	10900.7	8012.32	0.44379	0.0282745	15.6957	1.61751e-55	2.08127e-54	Dkc1	protein_coding
ENSMUSG00000113902	1604.32	2040.64	1168.01	0.803139	0.0512156	15.681	2.03865e-55	2.62184e-54	Ndufb1-ps
ENSMUSG00000034518	3183.18	3835.59	2530.78	0.599043	0.0382018	15.6809	2.04397e-55	2.62736e-54	Hmgxb4	protein_coding
ENSMUSG00000030556	637.269	383.067	891.471	-1.21184	0.0772608	-15.6798	2.07762e-55	2.66928e-54	Lrrc28	protein_coding
ENSMUSG00000072082	6998.61	8074.73	5922.5	0.446946	0.0285173	15.6728	2.32139e-55	2.98098e-54	Ccnf	protein_coding
[truncated: 27,687 more rows]
